# Supplementary material for: Comprehensive study of excess phosphate response reveals ethylene mediated signaling that negatively regulates plant growth and development
Source: Sci Rep. 2017 Jun 8;7:3074. doi: 10.1038/s41598-017-03061-9 (PMC5465178; doi:10.1038/s41598-017-03061-9)
Supplement: Supplementary file 2 — Dataset 1 [file 41598_2017_3061_MOESM2_ESM.xls]

## Sheet: Title page
ONLINE DATA SUPPLEMENT
Comprehensive study of excess phosphate response reveals ethylene mediated signaling that negatively regulates plant growth and development
Devesh Shukla*, Claire A. Rinehart, Shivendra V. Sahi*
Department of Biology, 1906 College Heights, Western Kentucky University, Bowling Green, 42101-1080, Kentucky, U.S.A.
*corresponding author
Correspondence to shiv.sahi@wku.edu, devesh.shukla@wku.edu

## Sheet: RMA Log Gene Level ANOVA Result
Transcript ID	gene_assignment	Gene Symbol	mrna_assignment	p-value(Treatment)	stepup(p-value(Treatment))	p-value(Location)	stepup(p-value(Location))	p-value(Treatment * Location)	stepup(p-value(Treatment * Location))	Mean(1.25mM * Root)	Std(1.25mM * Root)	Mean(1.25mM * Shoot)	Std(1.25mM * Shoot)	Mean(20mM * Root)	Std(20mM * Root)	Mean(20mM * Shoot)	Std(20mM * Shoot)	Mean(P * Root)	Std(P * Root)	Mean(P * Shoot)	Std(P * Shoot)	p-value(20mM * Root vs. 1.25mM * Root)	stepup(p-value(20mM * Root vs. 1.25mM * Root))	Ratio(20mM * Root vs. 1.25mM * Root)	Fold-Change(20mM * Root vs. 1.25mM * Root)	Fold-Change(20mM * Root vs. 1.25mM * Root) (Description)	p-value(20mM * Shoot vs. 1.25mM * Shoot)	stepup(p-value(20mM * Shoot vs. 1.25mM * Shoot))	Ratio(20mM * Shoot vs. 1.25mM * Shoot)	Fold-Change(20mM * Shoot vs. 1.25mM * Shoot)	Fold-Change(20mM * Shoot vs. 1.25mM * Shoot) (Description)	p-value(P * Shoot vs. 1.25mM * Shoot)	stepup(p-value(P * Shoot vs. 1.25mM * Shoot))	Ratio(P * Shoot vs. 1.25mM * Shoot)	Fold-Change(P * Shoot vs. 1.25mM * Shoot)	Fold-Change(P * Shoot vs. 1.25mM * Shoot) (Description)	p-value(P * Root vs. 1.25mM * Root)	stepup(p-value(P * Root vs. 1.25mM * Root))	Ratio(P * Root vs. 1.25mM * Root)	Fold-Change(P * Root vs. 1.25mM * Root)	Fold-Change(P * Root vs. 1.25mM * Root) (Description)	F(Treatment)	SS(Treatment)	F(Location)	SS(Location)	F(Treatment * Location)	SS(Treatment * Location)	SS(Error)
13443516	NM_111070 // SRG3 // senescence-related protein // --- // 821175 /// AT3G02040.1 // SRG	SRG3	NM_111070 // RefSeq // Arabidopsis thaliana senescence-related protein (SRG3) mRNA, com	1.40144e-21	5.38264e-17	0.17779	0.273876	5.43506e-13	6.95832e-09	6.86675	0.199295	7.14093	0.0793457	6.30858	0.0662494	5.40285	0.05468	9.42547	0.0188854	10.919	0.0521557	5.30787e-06	0.011992	0.679166	-1.4724	20mM * Root down vs 1.25mM * Root	5.24488e-13	2.01445e-08	0.299769	-3.33591	20mM * Shoot down vs 1.25mM * Shoot	2.61897e-18	3.35298e-14	13.7189	13.7189	P * Shoot up vs 1.25mM * Shoot	1.24785e-15	1.19818e-11	5.89185	5.89185	P * Root up vs 1.25mM * Root	2501.17	78.6338	1.98706	0.0208236	205.979	6.47574	0.167673
13371513	NM_102159 // AT1G23110 // hypothetical protein // --- // 838919 /// AT1G23110.1 // AT1G	AT1G23110	NM_102159 // RefSeq // Arabidopsis thaliana uncharacterized protein (AT1G23110) mRNA, c	4.49623e-21	8.63457e-17	2.21703e-08	1.58569e-07	1.41624e-10	3.19969e-07	3.50291	0.235837	3.49915	0.0948825	3.26099	0.100348	3.19078	0.114449	7.46443	0.17759	9.72007	0.0511043	0.0472349	0.735647	0.845619	-1.18257	20mM * Root down vs 1.25mM * Root	0.0145313	0.332412	0.807554	-1.23831	20mM * Shoot down vs 1.25mM * Shoot	1.06783e-19	4.10131e-15	74.5906	74.5906	P * Shoot up vs 1.25mM * Shoot	1.37853e-16	2.64732e-12	15.5789	15.5789	P * Root up vs 1.25mM * Root	2161.26	123.19	103.122	1.95929	99.9354	5.69625	0.303996
13405215	NM_130076 // SPX3 // SPX domain-containing protein 3 // --- // 819120 /// AT2G45130.1 /	SPX3	NM_130076 // RefSeq // Arabidopsis thaliana SPX domain-containing protein 3 (SPX3) mRNA	2.08457e-19	2.42864e-15	3.78437e-05	0.000135854	1.89502e-06	0.000131379	3.10387	0.3644	3.22003	0.106771	2.59715	0.220372	2.54443	0.35372	8.92675	0.147509	10.9649	0.0552689	0.0187455	0.587258	0.703823	-1.42081	20mM * Root down vs 1.25mM * Root	0.00304583	0.197342	0.626074	-1.59725	20mM * Shoot down vs 1.25mM * Shoot	1.83986e-17	1.76664e-13	214.511	214.511	P * Shoot up vs 1.25mM * Shoot	1.66692e-15	1.28046e-11	56.6059	56.6059	P * Root up vs 1.25mM * Root	1335.79	225.637	31.6619	1.78274	26.5355	4.48229	0.900889
13522831	NM_120755 // PA2 // peroxidase 53 // --- // 830561 /// AT5G06720.1 // PA2 // peroxidase	PA2	NM_120755 // RefSeq // Arabidopsis thaliana peroxidase 53 (PA2) mRNA, complete cds. //	2.52931e-19	2.42864e-15	8.10429e-09	6.41264e-08	2.28302e-14	8.76864e-10	4.57036	0.131085	4.58491	0.0456706	5.10465	0.104519	5.14967	0.0477453	9.277	0.0944516	6.68995	0.0301748	8.2471e-06	0.0150836	1.44823	1.44823	20mM * Root up vs 1.25mM * Root	4.25162e-06	0.010206	1.47914	1.47914	20mM * Shoot up vs 1.25mM * Shoot	2.40418e-14	3.84748e-11	4.30208	4.30208	P * Shoot up vs 1.25mM * Shoot	7.14699e-20	2.74502e-15	26.1121	26.1121	P * Root up vs 1.25mM * Root	1303.75	40.446	118.957	1.23012	308.874	9.58211	0.165455
13520708	NM_120200 // SQD2 // sulfoquinovosyldiacylglycerol 2 // --- // 831888 /// AT5G01220.1 /	SQD2	NM_120200 // RefSeq // Arabidopsis thaliana sulfoquinovosyldiacylglycerol 2 (SQD2) mRNA	1.20029e-18	8.775e-15	1.24007e-13	5.38176e-12	7.53923e-08	1.54025e-05	7.4274	0.245081	8.36684	0.11256	7.31036	0.124227	8.21662	0.196305	9.97184	0.016666	12.1474	0.0184936	0.273853	0.91313	0.922075	-1.08451	20mM * Root down vs 1.25mM * Root	0.165176	0.668811	0.901109	-1.10974	20mM * Shoot down vs 1.25mM * Shoot	7.4335e-17	4.75843e-13	13.7427	13.7427	P * Shoot up vs 1.25mM * Shoot	3.76909e-14	1.60848e-10	5.83382	5.83382	P * Root up vs 1.25mM * Root	1072.15	51.4757	520.791	8.33466	42.5235	2.04162	0.256061
13363024	NM_100285 // AT1G04040 // HAD superfamily, subfamily IIIB acid phosphatase // --- // 83	AT1G04040	NM_100285 // RefSeq // Arabidopsis thaliana HAD superfamily, subfamily IIIB acid phosph	1.37081e-18	8.775e-15	3.50302e-18	5.30628e-15	2.52483e-08	8.07152e-06	11.7546	0.0721193	10.8145	0.053073	11.8836	0.0201179	11.0919	0.0449168	10.7202	0.0540597	9.46966	0.0148519	0.00538732	0.416331	1.09355	1.09355	20mM * Root up vs 1.25mM * Root	3.48178e-06	0.0089152	1.21198	1.21198	20mM * Shoot up vs 1.25mM * Shoot	2.97498e-16	1.42829e-12	0.393693	-2.54005	P * Shoot down vs 1.25mM * Shoot	1.84332e-14	1.17997e-10	0.488217	-2.04827	P * Root down vs 1.25mM * Root	1054.4	7.6348	1969.62	4.75393	49.5843	0.359033	0.0386179
13423886	NM_202484 // AT3G03790 // ankyrin repeat and regulator of chromosome condensation (RCC1	AT3G03790	NM_202484 // RefSeq // Arabidopsis thaliana ankyrin repeat and regulator of chromosome	4.90274e-18	2.69006e-14	1.39763e-11	2.48519e-10	9.12977e-14	1.75328e-09	7.7843	0.0911205	7.72187	0.053855	7.6643	0.126812	7.74236	0.123924	8.69677	0.0988978	10.9332	0.0273987	0.100474	0.814316	0.920188	-1.08673	20mM * Root down vs 1.25mM * Root	0.769783	0.948426	1.0143	1.0143	20mM * Shoot up vs 1.25mM * Shoot	1.58607e-18	3.04588e-14	9.26175	9.26175	P * Shoot up vs 1.25mM * Shoot	4.80513e-10	1.8642e-07	1.88226	1.88226	P * Root up vs 1.25mM * Root	898.305	19.155	281.791	2.00292	258.843	5.51942	0.113725
13426256	NM_180219 // IPS1 // induced by phosphate starvation1 // --- // 820152 /// AT3G09922.1	IPS1	NM_180219 // RefSeq // Arabidopsis thaliana induced by phosphate starvation1 (IPS1) mRN	6.78885e-18	3.25933e-14	0.000649462	0.00183308	1.49415e-05	0.000542927	3.42939	0.17431	3.4585	0.059306	3.32754	0.362922	3.12107	0.38915	8.13937	0.0638227	9.77323	0.136301	0.600127	0.982331	0.931832	-1.07316	20mM * Root down vs 1.25mM * Root	0.0954762	0.578177	0.791447	-1.26351	20mM * Shoot down vs 1.25mM * Shoot	3.54468e-16	1.51271e-12	79.6017	79.6017	P * Shoot up vs 1.25mM * Shoot	3.545e-14	1.60848e-10	26.1725	26.1725	P * Root up vs 1.25mM * Root	862.265	140.744	17.8162	0.969353	19.203	3.13443	0.870537
13433040	NM_113430 // AT3G25240 // hypothetical protein // --- // 822118 /// AT3G25240.1 // AT3G	AT3G25240	NM_113430 // RefSeq // Arabidopsis thaliana uncharacterized protein (AT3G25240) mRNA, c	1.06091e-17	4.52751e-14	1.99337e-07	1.14579e-06	5.25542e-09	2.82994e-06	4.39723	0.260318	4.00569	0.285523	3.84427	0.165806	4.24208	0.244606	7.52407	0.194566	10.093	0.0448668	0.00388771	0.375174	0.681623	-1.46709	20mM * Root down vs 1.25mM * Root	0.168786	0.672872	1.17804	1.17804	20mM * Shoot up vs 1.25mM * Shoot	5.96239e-17	4.58007e-13	67.9916	67.9916	P * Shoot up vs 1.25mM * Shoot	2.00001e-12	3.84081e-09	8.73518	8.73518	P * Root up vs 1.25mM * Root	815.16	98.6756	74.7701	3.01699	61.5581	7.45164	0.645603
13369306	NM_001084087 // AT1G17710 // Pyridoxal phosphate phosphatase-related protein // --- //	AT1G17710	NM_001084087 // RefSeq // Arabidopsis thaliana Pyridoxal phosphate phosphatase-related	1.65056e-17	6.33946e-14	1.31325e-08	9.87657e-08	8.85822e-08	1.71832e-05	2.53656	0.295467	2.95473	0.30533	2.59133	0.148895	2.76929	0.483329	6.80237	0.0186519	9.7853	0.051684	0.788906	0.994852	1.03869	1.03869	20mM * Root up vs 1.25mM * Root	0.370304	0.803415	0.879377	-1.13717	20mM * Shoot down vs 1.25mM * Shoot	2.43531e-16	1.33622e-12	113.816	113.816	P * Shoot up vs 1.25mM * Shoot	3.87549e-13	1.24042e-09	19.2369	19.2369	P * Root up vs 1.25mM * Root	771.043	140.417	111.113	6.74502	41.562	7.56899	0.97127
13514247	---		AY057712 // GenBank // Arabidopsis thaliana AT5g53050/MNB8_11 mRNA, complete cds. // ch	3.18778e-17	1.11306e-13	3.36455e-07	1.83899e-06	2.9949e-05	0.000872746	3.66061	0.292922	5.29537	0.269811	3.38779	0.322536	3.59407	0.133265	8.73269	0.247778	10.5258	0.0363872	0.23671	0.894403	0.8277	-1.20817	20mM * Root down vs 1.25mM * Root	9.59566e-07	0.0036855	0.307509	-3.25194	20mM * Shoot down vs 1.25mM * Shoot	7.50666e-14	8.00877e-11	37.5413	37.5413	P * Shoot up vs 1.25mM * Shoot	1.21118e-13	4.65191e-10	33.6395	33.6395	P * Root up vs 1.25mM * Root	709.699	157.282	69.0875	5.10368	17.129	3.79609	1.18196
13438257	NM_115045 // CAX3 // vacuolar cation/proton exchanger 3 // --- // 824349 /// AT3G51860.	CAX3	NM_115045 // RefSeq // Arabidopsis thaliana vacuolar cation/proton exchanger 3 (CAX3) m	4.13265e-17	1.32272e-13	1.46319e-07	8.64986e-07	1.90943e-07	2.84254e-05	7.13458	0.188429	7.36044	0.13698	7.37597	0.104488	7.05365	0.196077	9.82931	0.0535298	10.6819	0.0357565	0.0415745	0.71753	1.18212	1.18212	20mM * Root up vs 1.25mM * Root	0.0124289	0.321097	0.808441	-1.23695	20mM * Shoot down vs 1.25mM * Shoot	1.33166e-15	3.65331e-12	9.99695	9.99695	P * Shoot up vs 1.25mM * Shoot	3.53805e-14	1.60848e-10	6.47432	6.47432	P * Root up vs 1.25mM * Root	686.859	36.6893	78.3061	1.39427	37.2386	1.98914	0.284885
13337305	NM_001084019 // AT1G08310 // esterase/lipase/thioesterase-like protein // --- // 837351	AT1G08310	NM_001084019 // RefSeq // Arabidopsis thaliana esterase/lipase/thioesterase-like protei	6.72078e-17	1.9012e-13	0.265175	0.379507	7.00962e-09	3.50939e-06	4.7169	0.178347	4.09267	0.190948	4.44563	0.133089	3.78092	0.223805	7.5716	0.174099	9.62478	0.0529735	0.130637	0.845758	0.828589	-1.20687	20mM * Root down vs 1.25mM * Root	0.0857598	0.557526	0.80566	-1.24122	20mM * Shoot down vs 1.25mM * Shoot	4.87347e-16	1.83634e-12	46.2731	46.2731	P * Shoot up vs 1.25mM * Shoot	1.42179e-11	1.60613e-08	7.23351	7.23351	P * Root up vs 1.25mM * Root	646.02	84.2617	1.3333	0.0579682	59.1813	7.71914	0.695638
13424748	NM_111436 // PLDP2 // phospholipase D P2 // --- // 819730 /// AT3G05630.1 // PLDP2 // p	PLDP2	NM_111436 // RefSeq // Arabidopsis thaliana phospholipase D P2 (PLDP2) mRNA, complete c	6.93002e-17	1.9012e-13	1.09232e-11	2.01895e-10	0.00012745	0.00235681	5.50083	0.16599	6.34449	0.413331	5.30218	0.167041	6.28364	0.175357	8.78675	0.116596	10.8743	0.0110133	0.210929	0.880073	0.871365	-1.14762	20mM * Root down vs 1.25mM * Root	0.695039	0.930842	0.958702	-1.04308	20mM * Shoot down vs 1.25mM * Shoot	1.98957e-15	4.77597e-12	23.1001	23.1001	P * Shoot up vs 1.25mM * Shoot	3.00174e-13	1.0481e-09	9.75354	9.75354	P * Root up vs 1.25mM * Root	643.527	67.2813	291.08	10.1442	13.3441	1.39514	0.557604
13471651	NM_118267 // FMN/FHY // riboflavin kinase // --- // 828232 /// AT4G21470.1 // FMN/FHY /	FMN	NM_118267 // RefSeq // Arabidopsis thaliana riboflavin kinase (FMN/FHY) mRNA, complete	1.37161e-16	3.51204e-13	7.28601e-11	1.02095e-09	8.39319e-07	7.78661e-05	6.9114	0.0793894	7.26436	0.0669127	7.03564	0.0998818	7.27194	0.117424	8.40147	0.0552597	9.54911	0.0551278	0.11394	0.831028	1.08993	1.08993	20mM * Root up vs 1.25mM * Root	0.919917	0.98443	1.00527	1.00527	20mM * Shoot up vs 1.25mM * Shoot	1.16276e-15	3.43532e-12	4.87282	4.87282	P * Shoot up vs 1.25mM * Shoot	9.17607e-13	2.07315e-09	2.80902	2.80902	P * Root up vs 1.25mM * Root	590.427	14.668	226.431	1.87507	29.988	0.744991	0.132496
13446949	NM_111790 // AT3G09560 // lipin-like protein // --- // 820113 /// AT3G09560.1 // AT3G09	AT3G09560	NM_111790 // RefSeq // Arabidopsis thaliana lipin-like protein (AT3G09560) mRNA, comple	2.18614e-16	5.24782e-13	6.55496e-09	5.33283e-08	5.93239e-11	2.07137e-07	7.0743	0.0304445	7.06297	0.162763	6.84288	0.0738229	6.76578	0.105931	7.91749	0.080817	9.56725	0.0701372	0.00868907	0.48172	0.851796	-1.17399	20mM * Root down vs 1.25mM * Root	0.00145288	0.146463	0.813836	-1.22875	20mM * Shoot down vs 1.25mM * Shoot	5.25925e-16	1.83634e-12	5.67368	5.67368	P * Shoot up vs 1.25mM * Shoot	8.30455e-09	1.20537e-06	1.79401	1.79401	P * Root up vs 1.25mM * Root	556.688	15.0238	122.557	1.10251	112.067	3.02444	0.143935
13444123	NM_111224 // NPC4 // phospholipase C // --- // 821243 /// AT3G03530.1 // NPC4 // phosph	NPC4	NM_111224 // RefSeq // Arabidopsis thaliana phospholipase C (NPC4) mRNA, complete cds.	3.54534e-16	7.88703e-13	0.00445997	0.0105779	1.12798e-08	4.97971e-06	5.16004	0.141643	4.8058	0.321833	5.06431	0.257289	4.85921	0.135499	7.93228	0.0186007	10.1296	0.0604593	0.585593	0.97923	0.935796	-1.06861	20mM * Root down vs 1.25mM * Root	0.760198	0.94666	1.03772	1.03772	20mM * Shoot up vs 1.25mM * Shoot	1.05254e-15	3.36882e-12	40.0521	40.0521	P * Shoot up vs 1.25mM * Shoot	2.59799e-11	2.43375e-08	6.83166	6.83166	P * Root up vs 1.25mM * Root	523.709	69.7536	10.9314	0.485325	55.4381	7.38387	0.710354
13349529	NM_103727 // AT1G48300 // hypothetical protein // --- // 841250 /// AT1G48300.1 // AT1G	AT1G48300	NM_103727 // RefSeq // Arabidopsis thaliana uncharacterized protein (AT1G48300) mRNA, c	3.69628e-16	7.88703e-13	2.09749e-13	8.13743e-12	6.47186e-08	1.43683e-05	10.3288	0.128273	9.37149	0.059026	10.4815	0.155734	9.93191	0.262019	8.60757	0.0993603	6.44138	0.0750723	0.167625	0.85607	1.11167	1.11167	20mM * Root up vs 1.25mM * Root	7.12538e-05	0.0458072	1.4747	1.4747	20mM * Shoot up vs 1.25mM * Shoot	5.89882e-15	1.19243e-11	0.131204	-7.6217	P * Shoot down vs 1.25mM * Shoot	2.20236e-11	2.23115e-08	0.303287	-3.2972	P * Root down vs 1.25mM * Root	520.958	26.1709	486.717	8.15026	43.4518	2.18285	0.267926
13458997	NM_115079 // PHF1 // SEC12-like protein 1 // --- // 824384 /// AT3G52190.1 // PHF1 // S	PHF1	NM_115079 // RefSeq // Arabidopsis thaliana SEC12-like protein 1 (PHF1) mRNA, complete	5.51472e-16	1.06296e-12	0.012035	0.0260022	7.53885e-10	8.51624e-07	7.36797	0.0654204	6.81256	0.0648804	7.05154	0.11167	6.57317	0.190129	8.19773	0.0760147	9.10944	0.0606767	0.000810151	0.22548	0.803054	-1.24525	20mM * Root down vs 1.25mM * Root	0.00669068	0.265403	0.847106	-1.18049	20mM * Shoot down vs 1.25mM * Shoot	1.83459e-15	4.69754e-12	4.91396	4.91396	P * Shoot up vs 1.25mM * Shoot	9.42387e-09	1.32099e-06	1.77739	1.77739	P * Root up vs 1.25mM * Root	495.27	13.1767	8.01686	0.0710967	80.0214	2.12898	0.141894
13402590	NM_129452 // PHT1;4 // inorganic phosphate transporter 1-4 // --- // 818479 /// AT2G389	PHT1;4	NM_129452 // RefSeq // Arabidopsis thaliana inorganic phosphate transporter 1-4 (PHT1;4	5.53508e-16	1.06296e-12	0.00525017	0.0122642	1.83593e-07	2.78431e-05	4.90158	0.33446	4.28388	0.215052	4.1127	0.244524	3.56905	0.378713	7.91338	0.0677576	9.29878	0.01202	0.00113156	0.25122	0.578792	-1.72773	20mM * Root down vs 1.25mM * Root	0.00247719	0.179856	0.609277	-1.64129	20mM * Shoot down vs 1.25mM * Shoot	2.72635e-14	4.18854e-11	32.3322	32.3322	P * Shoot up vs 1.25mM * Shoot	6.88757e-11	4.40897e-08	8.06572	8.06572	P * Root up vs 1.25mM * Root	495.039	88.5756	10.4251	0.621773	37.4496	6.70073	0.954275
13405220	NM_001161109 // AT2G45135 // RING/U-box family protein // --- // 819121 /// AT2G45135.2	AT2G45135	NM_001161109 // RefSeq // Arabidopsis thaliana RING/U-box family protein (AT2G45135) mR	6.63332e-16	1.2132e-12	1.24423e-08	9.41459e-08	4.93461e-07	5.38434e-05	3.31249	0.462293	4.12152	0.321806	3.80011	0.438588	3.95745	0.116044	7.12034	0.12254	10.0433	0.0477971	0.0373502	0.704245	1.40213	1.40213	20mM * Root up vs 1.25mM * Root	0.456033	0.842119	0.892506	-1.12044	20mM * Shoot down vs 1.25mM * Shoot	6.45727e-15	1.24006e-11	60.6223	60.6223	P * Shoot up vs 1.25mM * Shoot	6.07888e-12	8.33849e-09	14.0048	14.0048	P * Root up vs 1.25mM * Root	483.839	100.429	111.967	7.74686	32.4363	6.73272	1.10702
13413683	NM_128277 // PAP12 // Fe(3+)-Zn(2+) purple acid phosphatase 12 // --- // 817261 /// AT2	PAP12	NM_128277 // RefSeq // Arabidopsis thaliana Fe(3+)-Zn(2+) purple acid phosphatase 12 (P	1.1503e-15	2.00821e-12	0.00326064	0.00792776	2.42106e-08	7.94769e-06	7.86539	0.0669878	7.76302	0.195678	7.7016	0.141637	7.4984	0.150729	9.15269	0.0693363	10.3817	0.0964614	0.121023	0.833438	0.892678	-1.12022	20mM * Root down vs 1.25mM * Root	0.0176222	0.354734	0.832417	-1.20132	20mM * Shoot down vs 1.25mM * Shoot	1.45325e-14	2.42679e-11	6.14182	6.14182	P * Shoot up vs 1.25mM * Shoot	7.41009e-10	2.58666e-07	2.44071	2.44071	P * Root up vs 1.25mM * Root	451.29	20.3155	11.9354	0.179096	49.8749	2.24519	0.240088
13491925	NM_119273 // AT4G31240 // putative nucleoredoxin 3 // --- // 829251 /// AT4G31240.1 //	AT4G31240	NM_119273 // RefSeq // Arabidopsis thaliana putative nucleoredoxin 3 (AT4G31240) mRNA,	1.33851e-15	2.2352e-12	5.244e-08	3.44529e-07	1.15596e-06	9.53004e-05	5.42265	0.117199	5.66377	0.0845992	5.55174	0.0222131	5.53136	0.385913	7.63784	0.0497403	9.20824	0.0618057	0.337762	0.929075	1.0936	1.0936	20mM * Root up vs 1.25mM * Root	0.325845	0.780045	0.912305	-1.09612	20mM * Shoot down vs 1.25mM * Shoot	8.30765e-15	1.51943e-11	11.6678	11.6678	P * Shoot up vs 1.25mM * Shoot	1.19828e-11	1.39465e-08	4.64343	4.64343	P * Root up vs 1.25mM * Root	442.716	33.9966	91.0715	2.33116	28.589	2.19538	0.409552
13503984	NM_122048 // MGD2 // Monogalactosyldiacylglycerol synthase 2 // --- // 832163 /// AT5G2	MGD2	NM_122048 // RefSeq // Arabidopsis thaliana Monogalactosyldiacylglycerol synthase 2 (MG	1.47215e-15	2.35593e-12	2.01491e-12	4.94811e-11	7.41864e-07	7.13793e-05	4.40088	0.0354567	5.41897	0.302483	4.43817	0.0753367	5.20831	0.190925	6.75595	0.145319	9.39974	0.0913661	0.808131	0.994852	1.02618	1.02618	20mM * Root up vs 1.25mM * Root	0.18208	0.685881	0.864142	-1.15722	20mM * Shoot down vs 1.25mM * Shoot	1.30616e-14	2.28033e-11	15.7881	15.7881	P * Shoot up vs 1.25mM * Shoot	4.25624e-11	3.20537e-08	5.11617	5.11617	P * Root up vs 1.25mM * Root	437.414	44.8868	363.109	12.4206	30.5426	3.13423	0.547299
13429716	NM_112660 // PAP17 // purple acid phosphatase 17 // --- // 821047 /// AT3G17790.1 // PA	PAP17	NM_112660 // RefSeq // Arabidopsis thaliana purple acid phosphatase 17 (PAP17) mRNA, co	1.97127e-15	2.9789e-12	6.00661e-09	4.93058e-08	0.0390599	0.134428	6.64176	0.454964	8.27504	0.273785	6.10614	0.302225	6.85302	0.291188	10.6849	0.0417149	11.6481	0.0795191	0.0169	0.570384	0.689861	-1.44957	20mM * Root down vs 1.25mM * Root	2.6116e-06	0.00716473	0.37319	-2.6796	20mM * Shoot down vs 1.25mM * Shoot	1.3926e-11	5.45786e-09	10.3611	10.3611	P * Shoot up vs 1.25mM * Shoot	8.68614e-13	2.07315e-09	16.4856	16.4856	P * Root up vs 1.25mM * Root	421.537	76.5548	124.068	7.5106	3.52995	0.64107	0.96858
13392562	NM_126865 // MGDC // Monogalactosyldiacylglycerol synthase 3 // --- // 815657 /// NM_00	MGDC	NM_126865 // RefSeq // Arabidopsis thaliana Monogalactosyldiacylglycerol synthase 3 (MG	2.05888e-15	2.9789e-12	1.27601e-09	1.25023e-08	2.35527e-06	0.000152035	4.85549	0.160008	5.37886	0.656621	4.78043	0.407594	5.16276	0.130134	9.08292	0.0990083	11.4626	0.0294722	0.762547	0.994852	0.949304	-1.0534	20mM * Root down vs 1.25mM * Root	0.389325	0.81093	0.860888	-1.16159	20mM * Shoot down vs 1.25mM * Shoot	3.16381e-14	4.31303e-11	67.8236	67.8236	P * Shoot up vs 1.25mM * Shoot	8.76011e-12	1.12719e-08	18.7319	18.7319	P * Root up vs 1.25mM * Root	419.221	112.513	153.786	13.7581	25.6716	6.88991	1.4314
13358624	NM_105981 // 1-Oct // organic cation/carnitine transporter1 // --- // 843656 /// AT1G73	2014-10-01	NM_105981 // RefSeq // Arabidopsis thaliana organic cation/carnitine transporter1 (1-Oc	2.09411e-15	2.9789e-12	2.21472e-05	8.32808e-05	5.95261e-05	0.00138144	3.79414	0.156776	4.82799	0.441099	3.9695	0.496799	4.3713	0.280603	7.971	0.0777465	9.50887	0.042363	0.429349	0.944896	1.12925	1.12925	20mM * Root up vs 1.25mM * Root	0.050795	0.478164	0.728658	-1.37239	20mM * Shoot down vs 1.25mM * Shoot	2.8215e-13	2.49225e-10	25.65	25.65	P * Shoot up vs 1.25mM * Shoot	1.63877e-12	3.31272e-09	18.0867	18.0867	P * Root up vs 1.25mM * Root	418.321	88.0456	34.8778	2.44695	15.2488	3.20947	1.12253
13528855	NM_122086 // AT5G20790 // hypothetical protein // --- // 832202 /// AT5G20790.1 // AT5G	AT5G20790	NM_122086 // RefSeq // Arabidopsis thaliana uncharacterized protein (AT5G20790) mRNA, c	2.37426e-15	3.2568e-12	2.85791e-07	1.58462e-06	6.99688e-05	0.0015418	3.37277	0.320526	4.36213	0.439701	3.0744	0.430747	3.53834	0.257626	7.20559	0.0736978	9.56691	0.120702	0.238715	0.894721	0.81317	-1.22976	20mM * Root down vs 1.25mM * Root	0.00382541	0.212015	0.564957	-1.77005	20mM * Shoot down vs 1.25mM * Shoot	3.48893e-13	2.85113e-10	36.8803	36.8803	P * Shoot up vs 1.25mM * Shoot	3.76878e-11	2.9541e-08	14.2493	14.2493	P * Root up vs 1.25mM * Root	411.719	110.116	70.8194	6.31364	14.8292	3.96614	1.42642
13430792	NM_112887 // AT3G19970 // hypothetical protein // --- // 821535 /// AT3G19970.1 // AT3G	AT3G19970	NM_112887 // RefSeq // Arabidopsis thaliana uncharacterized protein (AT3G19970) mRNA, c	2.541e-15	3.36533e-12	1.24469e-10	1.60908e-09	0.00329394	0.0237091	6.23673	0.117988	6.72316	0.182171	6.0871	0.0147103	6.77193	0.182578	8.36394	0.0566682	9.30631	0.0573161	0.204324	0.876304	0.901484	-1.10928	20mM * Root down vs 1.25mM * Root	0.671952	0.926091	1.03439	1.03439	20mM * Shoot up vs 1.25mM * Shoot	1.21893e-13	1.23202e-10	5.99248	5.99248	P * Shoot up vs 1.25mM * Shoot	2.45136e-12	4.27962e-09	4.36872	4.36872	P * Root up vs 1.25mM * Root	408.193	23.4831	210.795	4.0423	6.95419	0.400069	0.306823
13365089	NM_001123774 // AT1G08165 // hypothetical protein // --- // 6241460 /// AT1G08165.1 //	AT1G08165	NM_001123774 // RefSeq // Arabidopsis thaliana uncharacterized protein (AT1G08165) mRNA	2.8176e-15	3.52457e-12	0.000135723	0.000439124	1.7955e-06	0.000126535	4.4286	0.241637	4.39491	0.0709041	4.18775	0.210678	4.55577	0.101323	7.16955	0.0649503	8.99595	0.094395	0.210174	0.879597	0.846247	-1.18169	20mM * Root down vs 1.25mM * Root	0.396148	0.813301	1.11795	1.11795	20mM * Shoot up vs 1.25mM * Shoot	3.10718e-14	4.31303e-11	24.2689	24.2689	P * Shoot up vs 1.25mM * Shoot	8.81688e-11	5.13089e-08	6.68512	6.68512	P * Root up vs 1.25mM * Root	402.883	61.7034	24.8198	1.26709	26.7535	4.09743	0.816825
13527390	NM_121740 // AT5G17340 // Putative membrane lipoprotein // --- // 831600 /// AT5G17340.	AT5G17340	NM_121740 // RefSeq // Arabidopsis thaliana Putative membrane lipoprotein (AT5G17340) m	2.84477e-15	3.52457e-12	6.56398e-06	2.74092e-05	1.22568e-08	5.23913e-06	2.34263	0.0972862	2.13837	0.172808	2.47104	0.387525	2.17422	0.128433	4.44186	0.11284	6.7806	0.162143	0.450422	0.949447	1.09309	1.09309	20mM * Root up vs 1.25mM * Root	0.831745	0.963006	1.02516	1.02516	20mM * Shoot up vs 1.25mM * Shoot	5.16157e-15	1.10136e-11	24.9718	24.9718	P * Shoot up vs 1.25mM * Shoot	9.57153e-10	2.94756e-07	4.28481	4.28481	P * Root up vs 1.25mM * Root	402.393	49.884	43.0361	1.77837	54.807	6.79434	0.661165
13428870	NM_112469 // SULTR3;4 // putative sulfate transporter 3.4 // --- // 820844 /// AT3G1599	SULTR3;4	NM_112469 // RefSeq // Arabidopsis thaliana putative sulfate transporter 3.4 (SULTR3;4)	3.42478e-15	4.11059e-12	0.0121689	0.0262679	3.97096e-07	4.62172e-05	6.99698	0.0896101	6.26862	0.343804	6.7933	0.129065	5.88357	0.196585	8.99595	0.0160395	9.32655	0.0356576	0.133692	0.8476	0.868329	-1.15164	20mM * Root down vs 1.25mM * Root	0.00871783	0.288402	0.76575	-1.30591	20mM * Shoot down vs 1.25mM * Shoot	6.79901e-14	7.46103e-11	8.32779	8.32779	P * Shoot up vs 1.25mM * Shoot	4.64488e-11	3.29909e-08	3.99713	3.99713	P * Root up vs 1.25mM * Root	393.038	29.3971	7.98656	0.199117	33.4856	2.50454	0.398904
13516235	NM_125142 // AT5G57610 // octicosapeptide/Phox/Bem1p domain-containing protein kinase /	AT5G57610	NM_125142 // RefSeq // Arabidopsis thaliana octicosapeptide/Phox/Bem1p domain-containin	3.89287e-15	4.53082e-12	2.29044e-13	8.69281e-12	1.89238e-06	0.000131379	6.6889	0.141528	7.15953	0.0448996	6.42458	0.132719	7.0033	0.128278	7.73185	0.0335638	9.0652	0.0181328	0.00335526	0.365791	0.832588	-1.20107	20mM * Root down vs 1.25mM * Root	0.0588914	0.498765	0.89737	-1.11437	20mM * Shoot down vs 1.25mM * Shoot	3.37222e-14	4.31734e-11	3.74683	3.74683	P * Shoot up vs 1.25mM * Shoot	3.36943e-10	1.40666e-07	2.06043	2.06043	P * Root up vs 1.25mM * Root	386.705	10.2671	481.228	4.25889	26.5411	0.704671	0.141601
13420102	---		---	4.15321e-15	4.69166e-12	2.2429e-18	4.53397e-15	0.112079	0.272502	12.6607	0.0594105	11.7552	0.0160702	12.7944	0.0651412	11.8921	0.0448411	12.0089	0.0319644	11.1365	0.0466403	0.00280196	0.343826	1.09712	1.09712	20mM * Root up vs 1.25mM * Root	0.00235575	0.176429	1.09949	1.09949	20mM * Shoot up vs 1.25mM * Shoot	2.14912e-11	7.71434e-09	0.65125	-1.53551	P * Shoot down vs 1.25mM * Shoot	9.75533e-12	1.20865e-08	0.636507	-1.57107	P * Root down vs 1.25mM * Root	383.543	2.48156	2083.38	4.49322	2.33916	0.0151346	0.0345072
13448734	NM_112150 // SERAT2;2 // serine acetyltransferase 3 // --- // 820499 /// AT3G13110.1 //	SERAT2;2	NM_112150 // RefSeq // Arabidopsis thaliana serine acetyltransferase 3 (SERAT2;2) mRNA,	6.57326e-15	7.21331e-12	3.64605e-12	8.05276e-11	5.61194e-08	1.3622e-05	6.39679	0.0913049	6.67798	0.0990198	6.10816	0.124158	6.40612	0.0702589	7.24737	0.0225183	8.58601	0.0451307	0.00170652	0.295611	0.818682	-1.22148	20mM * Root down vs 1.25mM * Root	0.00270713	0.187343	0.828251	-1.20736	20mM * Shoot down vs 1.25mM * Shoot	3.25656e-14	4.31303e-11	3.75296	3.75296	P * Shoot up vs 1.25mM * Shoot	6.43743e-09	1.01523e-06	1.80322	1.80322	P * Root up vs 1.25mM * Root	361.836	9.58767	336.086	2.96846	44.335	1.17476	0.141319
13503882	NM_122022 // SPX1 // SPX domain-containing protein 1 // --- // 832137 /// AT5G20150.1 /	SPX1	NM_122022 // RefSeq // Arabidopsis thaliana SPX domain-containing protein 1 (SPX1) mRNA	7.19111e-15	7.67212e-12	0.0158433	0.0333667	0.00785185	0.0437381	7.14708	0.700767	7.73565	0.279183	5.8161	0.164643	5.60059	0.272254	10.2426	0.0335683	11.2877	0.0491573	6.3792e-05	0.0627351	0.397498	-2.51574	20mM * Root down vs 1.25mM * Root	2.1493e-07	0.00275168	0.227657	-4.39257	20mM * Shoot down vs 1.25mM * Shoot	1.55395e-10	3.41052e-08	11.7289	11.7289	P * Shoot up vs 1.25mM * Shoot	1.18249e-09	3.31511e-07	8.54737	8.54737	P * Root up vs 1.25mM * Root	357.733	99.2604	7.27811	0.673155	5.63552	1.56369	1.47984
13419385	NM_129596 // AT2G40360 // transducin/WD-40 repeat-containing protein // --- // 818629 /	AT2G40360	NM_129596 // RefSeq // Arabidopsis thaliana transducin/WD-40 repeat-containing protein	9.56916e-15	9.93331e-12	8.11512e-15	7.11611e-13	0.00149053	0.0135338	10.698	0.0315508	10.0528	0.0099313	10.7715	0.0810847	10.204	0.0101973	9.96012	0.0199041	9.57125	0.0434044	0.0932351	0.807662	1.05221	1.05221	20mM * Root up vs 1.25mM * Root	0.00204994	0.170583	1.11045	1.11045	20mM * Shoot up vs 1.25mM * Shoot	2.93862e-09	3.18832e-07	0.716196	-1.39627	P * Shoot down vs 1.25mM * Shoot	5.07882e-12	7.24353e-09	0.599604	-1.66777	P * Root down vs 1.25mM * Root	344.985	2.62661	738.418	1.87403	8.28543	0.0630828	0.0406064
13474164	NM_118850 // SESA3 // seed storage albumin 3 // --- // 828824 /// AT4G27160.1 // SESA3	SESA3	NM_118850 // RefSeq // Arabidopsis thaliana seed storage albumin 3 (SESA3) mRNA, comple	1.35881e-14	1.3734e-11	3.03662e-05	0.000111182	8.37104e-05	0.00175691	3.17767	0.402629	3.57464	0.213058	3.40845	0.124196	3.31611	0.194904	5.88912	0.115341	7.41895	0.114219	0.228686	0.891537	1.17347	1.17347	20mM * Root up vs 1.25mM * Root	0.17997	0.682561	0.83594	-1.19626	20mM * Shoot down vs 1.25mM * Shoot	5.03169e-13	3.64636e-10	14.3632	14.3632	P * Shoot up vs 1.25mM * Shoot	1.02784e-10	5.80549e-08	6.54982	6.54982	P * Root up vs 1.25mM * Root	329.949	50.4753	32.957	1.68058	14.3735	2.19885	0.815888
13504190	NM_147871 // AT5G21105 // L-ascorbate oxidase // --- // 832235 /// AT5G21105.1 // AT5G2	AT5G21105	NM_147871 // RefSeq // Arabidopsis thaliana L-ascorbate oxidase (AT5G21105) mRNA, compl	2.19806e-14	2.1647e-11	1.17199e-14	9.16306e-13	1.47327e-07	2.39769e-05	9.48067	0.155759	9.92614	0.0550088	9.40298	0.0260157	10.1073	0.122561	10.485	0.0518309	11.3293	0.0338258	0.239742	0.895249	0.947575	-1.05533	20mM * Root down vs 1.25mM * Root	0.011628	0.312148	1.13382	1.13382	20mM * Shoot up vs 1.25mM * Shoot	2.10862e-13	2.0247e-10	2.64474	2.64474	P * Shoot up vs 1.25mM * Shoot	3.54392e-11	2.86177e-08	2.00602	2.00602	P * Root up vs 1.25mM * Root	310.368	5.6533	704.581	4.27795	38.6522	0.704044	0.0971458
13537521	NM_148105 // AT5G49665 // C3H4 type zinc finger protein // --- // 835029 /// AT5G49665.	AT5G49665	NM_148105 // RefSeq // Arabidopsis thaliana C3H4 type zinc finger protein (AT5G49665) m	3.00137e-14	2.88192e-11	9.35056e-16	1.58381e-13	9.22832e-13	8.86103e-09	8.15129	0.143825	7.15693	0.159471	8.28955	0.126888	7.74855	0.0548868	10.9622	0.081799	7.79977	0.134408	0.133515	0.8476	1.10058	1.10058	20mM * Root up vs 1.25mM * Root	4.5527e-06	0.0102859	1.50694	1.50694	20mM * Shoot up vs 1.25mM * Shoot	1.63801e-06	3.55439e-05	1.5614	1.5614	P * Shoot up vs 1.25mM * Shoot	5.80783e-16	7.43557e-12	7.0173	7.0173	P * Root up vs 1.25mM * Root	298.3	10.271	972.089	11.1569	192.429	6.62567	0.183636
13394795	NM_127546 // AT2G19880 // nucleotide-diphospho-sugar transferase domain-containing prot	AT2G19880	NM_127546 // RefSeq // Arabidopsis thaliana nucleotide-diphospho-sugar transferase doma	3.86568e-14	3.62129e-11	5.46078e-09	4.52801e-08	1.70065e-07	2.64448e-05	8.56649	0.0895048	8.55551	0.0333632	8.60008	0.119767	8.6877	0.0960942	9.31071	0.0416235	10.1656	0.00594454	0.615585	0.984683	1.02356	1.02356	20mM * Root up vs 1.25mM * Root	0.0609885	0.502676	1.09596	1.09596	20mM * Shoot up vs 1.25mM * Shoot	3.98127e-14	4.77852e-11	3.05272	3.05272	P * Shoot up vs 1.25mM * Shoot	4.61262e-09	7.90899e-07	1.67506	1.67506	P * Root up vs 1.25mM * Root	288.836	5.59194	125.734	0.811412	37.8642	0.733059	0.103255
13476930	NM_119457 // SQD1 // UDP-sulfoquinovose synthase // --- // 829440 /// AT4G33030.1 // SQ	SQD1	NM_119457 // RefSeq // Arabidopsis thaliana UDP-sulfoquinovose synthase (SQD1) mRNA, co	5.36636e-14	4.90741e-11	8.02862e-13	2.32727e-11	0.00436072	0.028894	6.85803	0.404653	8.60012	0.148253	6.51741	0.236062	7.78147	0.132863	8.89214	0.0755667	10.8932	0.0411563	0.0406987	0.715489	0.7897	-1.2663	20mM * Root down vs 1.25mM * Root	6.49379e-05	0.0454091	0.566974	-1.76375	20mM * Shoot down vs 1.25mM * Shoot	7.72597e-11	2.06069e-08	4.90118	4.90118	P * Shoot up vs 1.25mM * Shoot	4.59446e-10	1.80065e-07	4.09569	4.09569	P * Root up vs 1.25mM * Root	277.007	29.1756	409.208	14.3665	6.5131	0.685989	0.561731
13426022	---		ath-MIR2111a // miRBase Micro RNA Database // MI0010630 Arabidopsis thaliana miR2111a s	5.92993e-14	5.29667e-11	8.83902e-06	3.60548e-05	7.84311e-06	0.000349405	4.10891	0.139911	4.78067	0.277079	3.7671	0.211723	4.12528	0.15266	5.89983	0.117889	7.05407	0.0242569	0.0269115	0.634985	0.789054	-1.26734	20mM * Root down vs 1.25mM * Root	0.000255613	0.0807994	0.634908	-1.57503	20mM * Shoot down vs 1.25mM * Shoot	2.39027e-11	8.19693e-09	4.83462	4.83462	P * Shoot up vs 1.25mM * Shoot	8.3698e-10	2.70141e-07	3.46037	3.46037	P * Root up vs 1.25mM * Root	273.501	24.2294	40.9229	1.20845	21.2926	1.88631	0.472479
13369946	NM_101778 // AT1G19200 // hypothetical protein // --- // 838503 /// AT1G19200.1 // AT1G	AT1G19200	NM_101778 // RefSeq // Arabidopsis thaliana uncharacterized protein (AT1G19200) mRNA, c	6.36145e-14	5.55297e-11	5.33558e-07	2.78623e-06	8.24756e-07	7.70735e-05	5.02685	0.0670637	5.33026	0.287545	4.98251	0.423906	4.93481	0.146275	7.1504	0.253005	9.44173	0.17889	0.818798	0.994852	0.969735	-1.03121	20mM * Root down vs 1.25mM * Root	0.0542527	0.485566	0.760252	-1.31535	20mM * Shoot down vs 1.25mM * Shoot	2.91999e-13	2.49225e-10	17.2853	17.2853	P * Shoot up vs 1.25mM * Shoot	5.88747e-09	9.54118e-07	4.35764	4.35764	P * Root up vs 1.25mM * Root	271.06	44.2104	64.3815	3.50025	30.0661	4.90384	0.869876
13457103	NM_114610 // PS3 // phosphate starvation-induced protein // --- // 823896 /// AT3G47420	PS3	NM_114610 // RefSeq // Arabidopsis thaliana phosphate starvation-induced protein (PS3)	7.01251e-14	5.98525e-11	1.90482e-05	7.26299e-05	0.16444	0.349693	5.99255	0.418438	7.10831	0.603151	5.28634	0.09145	5.70263	0.177465	9.25554	0.0329613	10.0056	0.0642853	0.00733004	0.45927	0.612929	-1.63151	20mM * Root down vs 1.25mM * Root	1.50538e-05	0.0185186	0.377442	-2.64941	20mM * Shoot down vs 1.25mM * Shoot	1.01858e-09	1.39232e-07	7.45043	7.45043	P * Shoot up vs 1.25mM * Shoot	1.76349e-10	8.63509e-08	9.59968	9.59968	P * Root up vs 1.25mM * Root	267.711	63.7595	35.8225	2.8439	1.93626	0.461151	1.27022
13529672	NM_180728 // AT5G22860 // Serine carboxypeptidase S28 family protein // --- // 832349 /	AT5G22860	NM_180728 // RefSeq // Arabidopsis thaliana Serine carboxypeptidase S28 family protein	8.02606e-14	6.70141e-11	3.15589e-19	1.26124e-15	3.60366e-11	1.38409e-07	4.64717	0.148933	7.20911	0.328454	4.51919	0.205942	7.12508	0.050091	6.69033	0.0906305	9.56416	0.0675514	0.345156	0.931141	0.915113	-1.09276	20mM * Root down vs 1.25mM * Root	0.532081	0.878069	0.943422	-1.05997	20mM * Shoot down vs 1.25mM * Shoot	5.25206e-12	2.49038e-09	5.11614	5.11614	P * Shoot up vs 1.25mM * Shoot	4.53517e-11	3.28655e-08	4.12148	4.12148	P * Root up vs 1.25mM * Root	263.137	20.496	2666.33	69.2276	119.635	9.31848	0.415419
13416704	---		ath-MIR399d // miRBase Micro RNA Database // MI0001023 Arabidopsis thaliana miR399d ste	1.01151e-13	8.26599e-11	1.19269e-05	4.74161e-05	7.01779e-08	1.49886e-05	4.03698	0.259302	3.95052	0.255435	3.35126	0.145159	3.58415	0.381299	6.10005	0.385818	9.34205	0.119278	0.0150321	0.547881	0.621698	-1.6085	20mM * Root down vs 1.25mM * Root	0.16498	0.668749	0.775732	-1.28911	20mM * Shoot down vs 1.25mM * Shoot	3.33062e-13	2.78093e-10	41.9771	41.9771	P * Shoot up vs 1.25mM * Shoot	4.05907e-07	1.73223e-05	4.17876	4.17876	P * Root up vs 1.25mM * Root	255.476	72.881	38.8737	3.69657	42.9571	12.2546	1.52147
13386633	NM_105959 // PS2 // phosphate starvation-induced protein 2 // --- // 843632 /// AT1G730	PS2	NM_105959 // RefSeq // Arabidopsis thaliana phosphate starvation-induced protein 2 (PS2	1.21515e-13	9.72323e-11	0.0646457	0.115543	0.00635032	0.0375754	4.87509	0.830083	5.0938	0.684205	4.70345	0.686796	3.83273	0.331856	10.4908	0.0355611	11.3984	0.0499095	0.664288	0.987704	0.887833	-1.12634	20mM * Root down vs 1.25mM * Root	0.00503519	0.233565	0.417236	-2.39673	20mM * Shoot down vs 1.25mM * Shoot	2.30586e-11	8.02784e-09	79.0438	79.0438	P * Shoot up vs 1.25mM * Shoot	1.31339e-10	6.81685e-08	49.0323	49.0323	P * Root up vs 1.25mM * Root	249.557	169.219	3.93751	0.889978	5.9451	4.03124	3.61641
13528554	NM_180525 // AT5G20160 // U4/U6 small nuclear ribonucleoprotein SNU13 // --- // 832138	AT5G20160	NM_180525 // RefSeq // Arabidopsis thaliana U4/U6 small nuclear ribonucleoprotein SNU13	1.30513e-13	1.02301e-10	2.5586e-05	9.4865e-05	0.00692896	0.0399951	8.0079	0.101533	7.56144	0.112133	8.15715	0.10538	8.01405	0.0237188	7.00832	0.188459	6.63084	0.0232771	0.0943982	0.807662	1.10899	1.10899	20mM * Root up vs 1.25mM * Root	5.98716e-05	0.0442221	1.36852	1.36852	20mM * Shoot up vs 1.25mM * Shoot	6.41981e-09	5.79963e-07	0.524639	-1.90607	P * Shoot down vs 1.25mM * Shoot	2.2984e-09	4.87717e-07	0.500144	-1.99942	P * Root down vs 1.25mM * Root	247.289	7.84037	33.9899	0.35922	5.81695	0.184428	0.169095
13370644	NM_101939 // PHT1;8 // putative inorganic phosphate transporter 1-8 // --- // 838678 //	PHT1;8	NM_101939 // RefSeq // Arabidopsis thaliana putative inorganic phosphate transporter 1-	1.7364e-13	1.33383e-10	0.00698862	0.0158715	8.12623e-07	7.6311e-05	4.73806	0.129121	4.38946	0.0870712	4.29381	0.172952	4.44082	0.319057	6.63675	0.103809	8.55302	0.145268	0.0419898	0.719011	0.734969	-1.3606	20mM * Root down vs 1.25mM * Root	0.801541	0.959208	1.03624	1.03624	20mM * Shoot up vs 1.25mM * Shoot	5.55773e-13	3.95298e-10	17.9208	17.9208	P * Shoot up vs 1.25mM * Shoot	6.02336e-08	4.61767e-06	3.72876	3.72876	P * Root up vs 1.25mM * Root	238.421	43.3369	9.56363	0.579447	30.1324	5.47705	0.969418
13431522	NM_113047 // DMP1 // DUF679 domain membrane protein 1 // --- // 821706 /// AT3G21520.1	DMP1	NM_113047 // RefSeq // Arabidopsis thaliana DUF679 domain membrane protein 1 (DMP1) mRN	1.78351e-13	1.34316e-10	9.46027e-07	4.68899e-06	3.44881e-05	0.000956405	2.99457	0.115158	2.81305	0.259629	2.9749	0.428843	2.40691	0.292296	6.95956	0.139174	4.99471	0.313571	0.922636	0.995827	0.98646	-1.01373	20mM * Root down vs 1.25mM * Root	0.0585228	0.498716	0.754642	-1.32513	20mM * Shoot down vs 1.25mM * Shoot	7.72699e-09	6.71444e-07	4.53676	4.53676	P * Shoot up vs 1.25mM * Shoot	1.04289e-12	2.22529e-09	15.6164	15.6164	P * Root up vs 1.25mM * Root	237.606	42.4954	58.9029	3.51156	16.7295	2.99204	0.953858
13397508	NM_128223 // SPX2 // SPX domain-containing protein 2 // --- // 817207 /// AT2G26660.1 /	SPX2	NM_128223 // RefSeq // Arabidopsis thaliana SPX domain-containing protein 2 (SPX2) mRNA	1.84439e-13	1.36229e-10	4.06461e-05	0.000145154	3.63584e-05	0.00098969	7.44422	0.119561	7.5806	0.119501	7.44492	0.200035	7.37957	0.221717	8.65604	0.128888	9.65167	0.0646869	0.995163	0.999724	1.00049	1.00049	20mM * Root up vs 1.25mM * Root	0.09784	0.583654	0.86993	-1.14952	20mM * Shoot down vs 1.25mM * Shoot	4.38622e-12	2.21317e-09	4.20197	4.20197	P * Shoot up vs 1.25mM * Shoot	1.2169e-08	1.57901e-06	2.31631	2.31631	P * Root up vs 1.25mM * Root	236.588	13.9197	31.2493	0.612854	16.5818	0.975596	0.313789
13499048	NM_120881 // TT7 // Flavonoid 3'-monooxygenase // --- // 830693 /// AT5G07990.1 // TT7	TT7	NM_120881 // RefSeq // Arabidopsis thaliana Flavonoid 3'-monooxygenase (TT7) mRNA, comp	1.90474e-13	1.38032e-10	1.03241e-11	1.92303e-10	1.98341e-12	1.52358e-08	5.66696	0.156264	5.58123	0.223367	5.49531	0.0875656	5.2032	0.216333	5.87953	0.0704366	9.34726	0.0290239	0.210251	0.879597	0.887825	-1.12635	20mM * Root down vs 1.25mM * Root	0.0110054	0.30878	0.769491	-1.29956	20mM * Shoot down vs 1.25mM * Shoot	3.56079e-15	8.04488e-12	13.6047	13.6047	P * Shoot up vs 1.25mM * Shoot	0.125549	0.275312	1.15875	1.15875	P * Root up vs 1.25mM * Root	235.615	18.3356	293.246	7.60683	174.363	13.569	0.415041
13459238	NM_115142 // PAP22 // purple acid phosphatase 22 // --- // 824448 /// AT3G52820.1 // PA	PAP22	NM_115142 // RefSeq // Arabidopsis thaliana purple acid phosphatase 22 (PAP22) mRNA, co	2.45157e-13	1.7437e-10	0.340985	0.463694	1.0009e-07	1.86807e-05	5.01582	0.265044	4.14811	0.307603	4.84273	0.130861	4.25283	0.345167	6.50573	0.251129	8.45313	0.0786461	0.397854	0.943818	0.886943	-1.12747	20mM * Root down vs 1.25mM * Root	0.6064	0.905297	1.07528	1.07528	20mM * Shoot up vs 1.25mM * Shoot	2.89843e-13	2.49225e-10	19.7669	19.7669	P * Shoot up vs 1.25mM * Shoot	1.31654e-06	4.07787e-05	2.80872	2.80872	P * Root up vs 1.25mM * Root	228.123	40.7537	0.963221	0.0573592	40.8465	7.29715	0.952791
13526254	NM_121474 // AT5G14700 // Rossmann-fold NAD(P)-binding domain-containing protein // ---	AT5G14700	NM_121474 // RefSeq // Arabidopsis thaliana Rossmann-fold NAD(P)-binding domain-contain	2.68796e-13	1.87708e-10	0.369792	0.494069	0.0712243	0.20168	7.01347	0.120103	7.18176	0.292646	6.6678	0.143139	6.63231	0.286678	9.19195	0.023308	8.9666	0.0615718	0.0396055	0.711178	0.786943	-1.27074	20mM * Root down vs 1.25mM * Root	0.00260375	0.184933	0.683278	-1.46353	20mM * Shoot down vs 1.25mM * Shoot	3.49164e-09	3.57619e-07	3.44579	3.44579	P * Shoot up vs 1.25mM * Shoot	1.88568e-10	8.94137e-08	4.52677	4.52677	P * Root up vs 1.25mM * Root	225.448	24.1498	0.851657	0.0304096	2.83519	0.303703	0.571302
13384624	NM_105427 // AT1G67600 // Acid phosphatase/vanadium-dependent haloperoxidase-related pr	AT1G67600	NM_105427 // RefSeq // Arabidopsis thaliana Acid phosphatase/vanadium-dependent haloper	2.98779e-13	1.99258e-10	0.0263674	0.052486	1.46233e-05	0.000534727	4.35531	0.193222	4.22648	0.4818	4.5591	0.142985	4.40679	0.154368	6.58938	0.408103	8.22853	0.027398	0.347936	0.931439	1.15172	1.15172	20mM * Root up vs 1.25mM * Root	0.404867	0.817794	1.13313	1.13313	20mM * Shoot up vs 1.25mM * Shoot	2.12492e-12	1.27522e-09	16.0227	16.0227	P * Shoot up vs 1.25mM * Shoot	1.2129e-08	1.57901e-06	4.70458	4.70458	P * Root up vs 1.25mM * Root	222.414	44.4537	5.98437	0.398698	19.2702	3.85152	1.06597
13404555	NM_129915 // AT2G43535 // defensin-like protein 196 // --- // 818955 /// AT2G43535.1 //	AT2G43535	NM_129915 // RefSeq // Arabidopsis thaliana defensin-like protein 196 (AT2G43535) mRNA,	2.98965e-13	1.99258e-10	0.000430829	0.00126228	9.26805e-05	0.00188642	6.21576	0.435247	5.40547	0.298011	6.00111	0.229161	4.64326	0.382229	8.32518	0.0423785	8.85148	0.102729	0.331346	0.926925	0.861759	-1.16042	20mM * Root down vs 1.25mM * Root	0.00262457	0.1859	0.58959	-1.6961	20mM * Shoot down vs 1.25mM * Shoot	2.6728e-11	8.62662e-09	10.8981	10.8981	P * Shoot up vs 1.25mM * Shoot	3.41055e-08	3.19493e-06	4.3152	4.3152	P * Root up vs 1.25mM * Root	222.396	45.9415	19.5188	1.34404	14.1193	2.9167	1.10174
13515884	NM_125058 // NDL1 // N-MYC downregulated-like 1 protein // --- // 835777 /// AT5G56750.	NDL1	NM_125058 // RefSeq // Arabidopsis thaliana N-MYC downregulated-like 1 protein (NDL1) m	3.01075e-13	1.99258e-10	0.000190814	0.000599346	0.0142894	0.0663957	7.69501	0.107989	7.46294	0.0649386	7.86357	0.0947849	7.6381	0.0565552	8.60693	0.041141	8.38647	0.0386252	0.0188778	0.588466	1.12393	1.12393	20mM * Root up vs 1.25mM * Root	0.0153149	0.336701	1.12909	1.12909	20mM * Shoot up vs 1.25mM * Shoot	1.54297e-10	3.40588e-08	1.89676	1.89676	P * Shoot up vs 1.25mM * Shoot	1.86307e-10	8.94137e-08	1.88154	1.88154	P * Root up vs 1.25mM * Root	222.195	4.16389	23.1743	0.144761	4.80319	0.0900107	0.0999454
13470091	NM_117889 // AT4G17790 // SNARE associated Golgi protein // --- // 827501 /// AT4G17790	AT4G17790	NM_117889 // RefSeq // Arabidopsis thaliana SNARE associated Golgi protein (AT4G17790)	3.08668e-13	1.99258e-10	2.43148e-11	3.98585e-10	3.10572e-11	1.32538e-07	8.49031	0.040807	7.53759	0.213872	8.54625	0.0388453	7.35762	0.0686776	8.81251	0.0682272	9.487	0.0626464	0.497767	0.965177	1.03954	1.03954	20mM * Root up vs 1.25mM * Root	0.0402617	0.449091	0.882724	-1.13286	20mM * Shoot down vs 1.25mM * Shoot	5.04533e-14	5.69945e-11	3.86218	3.86218	P * Shoot up vs 1.25mM * Shoot	0.00104071	0.00719818	1.25023	1.25023	P * Root up vs 1.25mM * Root	221.487	6.47964	261.939	2.55436	121.985	3.56869	0.156027
13370075	NM_101814 // DHAR1 // glutathione S-transferase DHAR1 // --- // 838544 /// NM_001084095	DHAR1	NM_101814 // RefSeq // Arabidopsis thaliana glutathione S-transferase DHAR1 (DHAR1) mRN	3.11276e-13	1.99258e-10	3.10337e-10	3.58803e-09	4.88249e-06	0.000255835	9.43811	0.0367696	9.60399	0.0497326	9.07444	0.110884	9.30322	0.110156	9.9465	0.0355814	10.7992	0.11716	5.64195e-05	0.0627351	0.777186	-1.28669	20mM * Root down vs 1.25mM * Root	0.000375297	0.0878074	0.811817	-1.2318	20mM * Shoot down vs 1.25mM * Shoot	5.621e-12	2.63282e-09	2.2898	2.2898	P * Shoot up vs 1.25mM * Shoot	1.10772e-06	3.58427e-05	1.42247	1.42247	P * Root up vs 1.25mM * Root	221.248	4.47837	186.422	1.25781	22.94	0.464337	0.107954
13425648	NM_111665 // AT3G07860 // U11/U12 small nuclear ribonucleoprotein // --- // 819977 ///	AT3G07860	NM_111665 // RefSeq // Arabidopsis thaliana U11/U12 small nuclear ribonucleoprotein (AT	3.85285e-13	2.4259e-10	0.673287	0.76778	0.000210162	0.00336469	8.12958	0.0830821	7.94757	0.12836	8.16385	0.0749162	8.4845	0.162368	7.33386	0.0367089	7.09159	0.0532106	0.645436	0.986321	1.02404	1.02404	20mM * Root up vs 1.25mM * Root	1.6462e-06	0.00574792	1.45088	1.45088	20mM * Shoot up vs 1.25mM * Shoot	2.92514e-09	3.18269e-07	0.552488	-1.80999	P * Shoot down vs 1.25mM * Shoot	8.31659e-09	1.20537e-06	0.576055	-1.73594	P * Root down vs 1.25mM * Root	215.279	5.17522	0.184471	0.0014782	12.1872	0.292976	0.128211
13389129	NM_106531 // AT1G78830 // curculin-like (mannose-binding) lectin-like protein // --- //	AT1G78830	NM_106531 // RefSeq // Arabidopsis thaliana curculin-like (mannose-binding) lectin-like	4.16672e-13	2.58122e-10	1.04659e-13	4.75148e-12	2.65183e-05	0.000804515	6.17242	0.278389	7.92082	0.0908385	6.2839	0.232883	8.32087	0.0813628	8.61304	0.193464	9.3747	0.0453417	0.44082	0.945004	1.08034	1.08034	20mM * Root up vs 1.25mM * Root	0.0119102	0.315263	1.31956	1.31956	20mM * Shoot up vs 1.25mM * Shoot	1.79741e-08	1.25976e-06	2.73944	2.73944	P * Shoot up vs 1.25mM * Shoot	8.80434e-12	1.12719e-08	5.42877	5.42877	P * Root up vs 1.25mM * Root	213.127	19.0781	532.275	15.8823	17.479	1.56464	0.477416
13416009	NM_128843 // PHT1;5 // putative inorganic phosphate transporter 1-5 // --- // 817844 //	PHT1;5	NM_128843 // RefSeq // Arabidopsis thaliana putative inorganic phosphate transporter 1-	4.29087e-13	2.61593e-10	2.61894e-10	3.0827e-09	3.65012e-07	4.43651e-05	4.1044	0.473254	4.78063	0.245892	3.87597	0.123739	4.46915	0.191434	6.06788	0.221116	9.47676	0.101912	0.324474	0.926925	0.853563	-1.17156	20mM * Root down vs 1.25mM * Root	0.184705	0.686829	0.805816	-1.24098	20mM * Shoot down vs 1.25mM * Shoot	4.85102e-13	3.58303e-10	25.9226	25.9226	P * Shoot up vs 1.25mM * Shoot	1.73279e-07	9.60651e-06	3.9	3.9	P * Root up vs 1.25mM * Root	212.325	48.242	190.741	14.446	33.9001	7.70238	1.21178
13375095	NM_103052 // GTL1 // protein GT-2-like 1 // --- // 840218 /// AT1G33240.1 // GTL1 // pr	GTL1	NM_103052 // RefSeq // Arabidopsis thaliana protein GT-2-like 1 (GTL1) mRNA, complete c	4.93498e-13	2.96161e-10	2.02326e-07	1.16053e-06	0.00145536	0.013328	8.97541	0.103249	9.53434	0.171783	8.95867	0.109981	9.51062	0.129234	7.9378	0.0796882	7.98225	0.0444854	0.845673	0.994852	0.988467	-1.01167	20mM * Root down vs 1.25mM * Root	0.782778	0.952578	0.983694	-1.01658	20mM * Shoot down vs 1.25mM * Shoot	3.60206e-12	1.9215e-09	0.341017	-2.9324	P * Shoot down vs 1.25mM * Shoot	1.49738e-09	3.85982e-07	0.487135	-2.05282	P * Root down vs 1.25mM * Root	208.548	6.71599	74.6034	0.800831	8.32754	0.268176	0.171752
13484141	NM_117444 // PAP23 // purple acid phosphatase 23 // --- // 827004 /// AT4G13700.1 // PA	PAP23	NM_117444 // RefSeq // Arabidopsis thaliana purple acid phosphatase 23 (PAP23) mRNA, co	5.27651e-13	3.01443e-10	3.54294e-07	1.92526e-06	5.67842e-08	1.3622e-05	3.45409	0.167475	3.6301	0.143541	3.2904	0.400114	3.65195	0.177013	4.97915	0.239995	7.92199	0.095262	0.445644	0.947116	0.892737	-1.12015	20mM * Root down vs 1.25mM * Root	0.91816	0.98412	1.01526	1.01526	20mM * Shoot up vs 1.25mM * Shoot	6.52283e-13	4.42879e-10	19.5879	19.5879	P * Shoot up vs 1.25mM * Shoot	1.82644e-06	5.15429e-05	2.87798	2.87798	P * Root up vs 1.25mM * Root	206.764	40.7714	68.5467	4.50553	44.2614	8.72782	1.05167
13400810	NM_129034 // AT2G34810 // FAD-binding and BBE domain-containing protein // --- // 81804	AT2G34810	NM_129034 // RefSeq // Arabidopsis thaliana FAD-binding and BBE domain-containing prote	5.28095e-13	3.01443e-10	1.06752e-14	8.66832e-13	3.74993e-10	5.76109e-07	5.24358	0.290879	6.7659	0.0720634	5.45111	0.184361	6.41004	0.332983	6.17747	0.215963	10.7759	0.0211466	0.243447	0.896996	1.15471	1.15471	20mM * Root up vs 1.25mM * Root	0.0542988	0.485566	0.781402	-1.27975	20mM * Shoot down vs 1.25mM * Shoot	8.38953e-14	8.70879e-11	16.1115	16.1115	P * Shoot up vs 1.25mM * Shoot	5.34552e-05	0.000698573	1.91042	1.91042	P * Root up vs 1.25mM * Root	206.742	27.3184	713.03	31.4061	87.8357	11.6064	0.704736
13445921	NM_111585 // AT3G07050 // putative GTP-binding protein // --- // 819890 /// AT3G07050.1	AT3G07050	NM_111585 // RefSeq // Arabidopsis thaliana putative GTP-binding protein (AT3G07050) mR	5.33451e-13	3.01443e-10	2.1009e-11	3.5175e-10	0.0711353	0.201561	9.67275	0.0560879	9.1079	0.119373	9.84344	0.129364	9.40178	0.128902	8.84667	0.0461063	8.14901	0.0377076	0.0339426	0.682373	1.1256	1.1256	20mM * Root up vs 1.25mM * Root	0.00104748	0.126763	1.22593	1.22593	20mM * Shoot up vs 1.25mM * Shoot	6.19703e-10	9.63626e-08	0.514453	-1.94381	P * Shoot down vs 1.25mM * Shoot	5.38588e-09	8.87442e-07	0.564057	-1.77287	P * Root down vs 1.25mM * Root	206.474	5.03313	267.046	2.16989	2.83659	0.0691464	0.130008
13369376	NM_101646 // AT1G17830 // hypothetical protein // --- // 838361 /// AT1G17830.1 // AT1G	AT1G17830	NM_101646 // RefSeq // Arabidopsis thaliana uncharacterized protein (AT1G17830) mRNA, c	5.33694e-13	3.01443e-10	0.402791	0.527429	0.0341631	0.122366	4.97842	0.165101	4.66339	0.113603	4.72536	0.591461	4.2964	0.209814	7.42002	0.104148	7.846	0.0218133	0.220476	0.886591	0.839115	-1.19173	20mM * Root down vs 1.25mM * Root	0.0829963	0.55304	0.7754	-1.28966	20mM * Shoot down vs 1.25mM * Shoot	2.79397e-11	8.72444e-09	9.0795	9.0795	P * Shoot up vs 1.25mM * Shoot	1.43295e-09	3.72697e-07	5.43243	5.43243	P * Root up vs 1.25mM * Root	206.462	36.5933	0.738639	0.0436388	3.69123	0.654232	0.945279
13528300	NM_121956 // AT5G19510 // Elongation factor 1-beta 2 // --- // 832071 /// AT5G19510.1 /	AT5G19510	NM_121956 // RefSeq // Arabidopsis thaliana Elongation factor 1-beta 2 (AT5G19510) mRNA	5.80657e-13	3.20812e-10	2.09299e-14	1.42279e-12	0.625688	0.77322	11.3336	0.0795642	10.6755	0.0983887	11.4308	0.102872	10.7381	0.0557742	10.6465	0.0376151	9.89098	0.0380867	0.09881	0.81218	1.06971	1.06971	20mM * Root up vs 1.25mM * Root	0.27604	0.752299	1.04432	1.04432	20mM * Shoot up vs 1.25mM * Shoot	1.84135e-10	3.84362e-08	0.580547	-1.72251	P * Shoot down vs 1.25mM * Shoot	1.29748e-09	3.57084e-07	0.621086	-1.61008	P * Root down vs 1.25mM * Root	204.238	2.82819	654.261	3.01997	0.597699	0.00827668	0.0738537
13518221	---		ath-MIR399c // miRBase Micro RNA Database // MI0001022 Arabidopsis thaliana miR399c ste	5.84692e-13	3.20812e-10	2.56804e-05	9.52057e-05	1.5032e-06	0.000113164	5.39113	0.169417	5.53418	0.365927	5.54436	0.0112827	5.59398	0.14516	7.41385	0.0955653	9.79082	0.0260389	0.497536	0.965069	1.11206	1.11206	20mM * Root up vs 1.25mM * Root	0.789953	0.955074	1.04232	1.04232	20mM * Shoot up vs 1.25mM * Shoot	1.67933e-12	1.04032e-09	19.1151	19.1151	P * Shoot up vs 1.25mM * Shoot	9.13742e-08	6.14623e-06	4.06351	4.06351	P * Root up vs 1.25mM * Root	204.056	44.7469	33.9675	2.48288	27.482	6.02647	1.16953
13342869	NM_101968 // AT1G21140 // Vacuolar iron transporter-like protein // --- // 838710 /// A	AT1G21140	NM_101968 // RefSeq // Arabidopsis thaliana Vacuolar iron transporter-like protein (AT1	5.9361e-13	3.21118e-10	1.11075e-09	1.10351e-08	5.87088e-05	0.00136992	5.51936	0.31613	4.91739	0.300812	5.39167	0.161477	4.80085	0.151721	8.61446	0.15714	6.62782	0.01662	0.457489	0.951181	0.915291	-1.09255	20mM * Root down vs 1.25mM * Root	0.497095	0.862547	0.922397	-1.08413	20mM * Shoot down vs 1.25mM * Shoot	2.0878e-08	1.40681e-06	3.27258	3.27258	P * Shoot up vs 1.25mM * Shoot	3.29325e-12	5.49944e-09	8.54508	8.54508	P * Root up vs 1.25mM * Root	203.66	25.7777	156.739	6.61292	15.2851	1.93467	0.675052
13448959	NM_112192 // ECT2 // hypothetical protein // --- // 820548 /// NM_001035612 // ECT2 //	ECT2	NM_112192 // RefSeq // Arabidopsis thaliana uncharacterized protein (ECT2) mRNA, comple	6.03301e-13	3.21828e-10	1.24512e-09	1.22309e-08	0.000490538	0.00614901	10.924	0.0377849	10.6509	0.026272	10.8577	0.0585023	10.7174	0.020976	10.307	0.00486566	10.1888	0.0134747	0.0848283	0.798206	0.955058	-1.04706	20mM * Root down vs 1.25mM * Root	0.0841202	0.555883	1.04718	1.04718	20mM * Shoot up vs 1.25mM * Shoot	8.06337e-10	1.15992e-07	0.725939	-1.37753	P * Shoot down vs 1.25mM * Shoot	1.06862e-11	1.28261e-08	0.652047	-1.53363	P * Root down vs 1.25mM * Root	203.236	1.19249	154.304	0.301792	10.3829	0.0609213	0.0312932
13356582	NM_105503 // MYB62 // myb domain protein 62 // --- // 843161 /// AT1G68320.1 // MYB62 /	MYB62	NM_105503 // RefSeq // Arabidopsis thaliana myb domain protein 62 (MYB62) mRNA, complet	6.2975e-13	3.25341e-10	7.61725e-09	6.06978e-08	0.0013693	0.0127838	3.59959	0.367402	4.02146	0.222801	3.42162	0.0988094	4.0305	0.0859406	5.44486	0.108164	6.92182	0.177008	0.29581	0.92233	0.883949	-1.13129	20mM * Root down vs 1.25mM * Root	0.956866	0.990563	1.00629	1.00629	20mM * Shoot up vs 1.25mM * Shoot	6.71784e-12	3.00022e-09	7.46615	7.46615	P * Shoot up vs 1.25mM * Shoot	5.50671e-09	9.00007e-07	3.59322	3.59322	P * Root up vs 1.25mM * Root	202.119	24.6603	119.999	4.8803	8.43562	1.02922	0.650714
13462548	NM_115941 // AT3G60770 // 40S ribosomal protein S13-1 // --- // 825248 /// AT3G60770.1	AT3G60770	NM_115941 // RefSeq // Arabidopsis thaliana 40S ribosomal protein S13-1 (AT3G60770) mRN	6.3438e-13	3.25341e-10	4.78559e-06	2.05323e-05	0.314019	0.517921	9.54263	0.0477078	9.30489	0.093335	9.68704	0.109732	9.55776	0.0184334	8.92863	0.0487931	8.81084	0.0265793	0.00804499	0.469592	1.10528	1.10528	20mM * Root up vs 1.25mM * Root	7.21771e-05	0.0458072	1.19158	1.19158	20mM * Shoot up vs 1.25mM * Shoot	1.69855e-08	1.23557e-06	0.71003	-1.40839	P * Shoot down vs 1.25mM * Shoot	7.47551e-10	2.58666e-07	0.653381	-1.5305	P * Root down vs 1.25mM * Root	201.929	2.07049	45.3683	0.155062	1.28313	0.0131566	0.0546856
13460579	NM_115462 // UGP3 // UDP-glucose pyrophosphorylase 3 // --- // 824770 /// AT3G56040.1 /	UGP3	NM_115462 // RefSeq // Arabidopsis thaliana UDP-glucose pyrophosphorylase 3 (UGP3) mRNA	6.353e-13	3.25341e-10	3.07774e-12	7.03247e-11	2.21615e-06	0.000146755	6.51317	0.255509	8.41023	0.278229	6.53708	0.16731	7.94151	0.373259	8.25491	0.0310496	10.639	0.035985	0.886382	0.994852	1.01671	1.01671	20mM * Root up vs 1.25mM * Root	0.0116896	0.313138	0.722606	-1.38388	20mM * Shoot down vs 1.25mM * Shoot	3.5494e-10	6.34486e-08	4.6873	4.6873	P * Shoot up vs 1.25mM * Shoot	1.25703e-08	1.61906e-06	3.3444	3.3444	P * Root up vs 1.25mM * Root	201.891	24.6515	343.604	13.985	25.9111	3.16382	0.651214
13443834	NM_001125086 // VTC4 // inositol-phosphate phosphatase // --- // 821206 /// NM_00103554	VTC4	NM_001125086 // RefSeq // Arabidopsis thaliana inositol-phosphate phosphatase (VTC4) mR	6.46386e-13	3.26663e-10	0.00136109	0.00360107	0.000320791	0.00452477	7.25465	0.207736	7.65891	0.172172	7.0939	0.0823169	7.19234	0.328015	8.83874	0.0867486	9.62222	0.0327226	0.242484	0.896326	0.894561	-1.11787	20mM * Root down vs 1.25mM * Root	0.00282493	0.191261	0.723684	-1.38182	20mM * Shoot down vs 1.25mM * Shoot	9.12488e-11	2.32098e-08	3.89956	3.89956	P * Shoot up vs 1.25mM * Shoot	2.15892e-09	4.75305e-07	2.99819	2.99819	P * Root up vs 1.25mM * Root	201.443	15.9019	14.9656	0.393794	11.2633	0.889128	0.421013
13523860	NM_120984 // DIC3 // dicarboxylate carrier 3 // --- // 830806 /// AT5G09470.1 // DIC3 /	DIC3	NM_120984 // RefSeq // Arabidopsis thaliana dicarboxylate carrier 3 (DIC3) mRNA, comple	6.75735e-13	3.3706e-10	4.99652e-14	2.73371e-12	5.08806e-10	6.51408e-07	5.02987	0.0950144	5.45573	0.106783	4.73909	0.106861	5.43451	0.125894	5.45956	0.0277469	8.09745	0.0746953	0.0159367	0.557497	0.817461	-1.2233	20mM * Root down vs 1.25mM * Root	0.846609	0.965743	0.985403	-1.01481	20mM * Shoot down vs 1.25mM * Shoot	4.14632e-14	4.82581e-11	6.24078	6.24078	P * Shoot up vs 1.25mM * Shoot	0.00107111	0.00736603	1.34694	1.34694	P * Root up vs 1.25mM * Root	200.297	10.4934	585.276	10.2208	84.3369	4.41837	0.27941
13453719	---		AT3G25795.1 // ENSEMBL // cdna:known chromosome:TAIR10:3:9417551:9418705:-1 gene:AT3G25	6.92308e-13	3.409e-10	1.80676e-05	6.92211e-05	6.55861e-11	2.09919e-07	3.4842	0.288646	2.83018	0.363142	3.38526	0.0441839	2.4559	0.288998	4.21095	0.153593	8.28978	0.0845262	0.660241	0.986694	0.933722	-1.07098	20mM * Root down vs 1.25mM * Root	0.109563	0.602497	0.771489	-1.29619	20mM * Shoot down vs 1.25mM * Shoot	3.57765e-14	4.4326e-11	44.0052	44.0052	P * Shoot up vs 1.25mM * Shoot	0.00461504	0.0231403	1.65491	1.65491	P * Root up vs 1.25mM * Root	199.674	43.8434	36.158	2.64646	110.6	24.2849	1.17107
13466967	NM_001036532 // ATSPS4F // sucrose-phosphate synthase // --- // 826603 /// NM_117080 //	ATSPS4F	NM_001036532 // RefSeq // Arabidopsis thaliana sucrose-phosphate synthase (ATSPS4F) mRN	7.0837e-13	3.44393e-10	2.33033e-13	8.79353e-12	1.315e-06	0.000103286	5.66963	0.473808	8.0936	0.194939	5.66885	0.214489	7.52598	0.252626	7.6437	0.0229063	10.5394	0.0374657	0.996564	0.999724	0.999456	-1.00054	20mM * Root down vs 1.25mM * Root	0.00604453	0.253791	0.674728	-1.48208	20mM * Shoot down vs 1.25mM * Shoot	3.2073e-10	5.8382e-08	5.44816	5.44816	P * Shoot up vs 1.25mM * Shoot	7.21878e-09	1.08304e-06	3.92874	3.92874	P * Root up vs 1.25mM * Root	199.086	28.875	480.158	23.2136	28.0412	4.06703	0.773533
13526601	NM_121559 // AT5G15550 // transducin/WD40 domain-containing protein // --- // 831408 //	AT5G15550	NM_121559 // RefSeq // Arabidopsis thaliana transducin/WD40 domain-containing protein (	7.71279e-13	3.70291e-10	8.47588e-09	6.67367e-08	0.0355953	0.125888	9.10701	0.141973	8.58157	0.100372	9.17816	0.0570726	8.84435	0.0740517	8.25029	0.0673882	7.98932	0.0579039	0.283261	0.918518	1.05055	1.05055	20mM * Root up vs 1.25mM * Root	0.000835059	0.11899	1.19979	1.19979	20mM * Shoot up vs 1.25mM * Shoot	8.12436e-08	3.8686e-06	0.663307	-1.5076	P * Shoot down vs 1.25mM * Shoot	4.23365e-10	1.69381e-07	0.552207	-1.81092	P * Root down vs 1.25mM * Root	196.921	3.6386	118.208	0.728062	3.64152	0.0672861	0.0985466
13489599	NM_118705 // AT4G25730 // FtsJ-like methyltransferase family protein // --- // 828678 /	AT4G25730	NM_118705 // RefSeq // Arabidopsis thaliana FtsJ-like methyltransferase family protein	8.05435e-13	3.81915e-10	3.20929e-07	1.7619e-06	0.276432	0.481376	9.7104	0.0960208	9.37079	0.071689	9.82783	0.113526	9.65801	0.133424	8.91061	0.060678	8.56513	0.0651888	0.106466	0.819302	1.0848	1.0848	20mM * Root up vs 1.25mM * Root	0.0007013	0.113748	1.22029	1.22029	20mM * Shoot up vs 1.25mM * Shoot	2.83575e-09	3.11477e-07	0.572101	-1.74794	P * Shoot down vs 1.25mM * Shoot	3.15096e-09	5.96167e-07	0.574433	-1.74085	P * Root down vs 1.25mM * Root	195.826	4.1524	69.5852	0.49184	1.40982	0.0298945	0.113091
13534887	NM_123696 // AT5G43300 // glycerophosphodiester phosphodiesterase // --- // 834348 ///	AT5G43300	NM_123696 // RefSeq // Arabidopsis thaliana glycerophosphodiester phosphodiesterase (AT	8.18212e-13	3.83243e-10	2.5224e-06	1.14814e-05	1.56555e-06	0.000115987	3.38167	0.115556	3.72896	0.225224	3.5961	0.266472	3.68697	0.0367638	4.97159	0.0393786	6.95583	0.200824	0.239198	0.895249	1.16024	1.16024	20mM * Root up vs 1.25mM * Root	0.813804	0.961333	0.971311	-1.02954	20mM * Shoot down vs 1.25mM * Shoot	3.45176e-12	1.86726e-09	9.36234	9.36234	P * Shoot up vs 1.25mM * Shoot	1.05702e-07	6.77765e-06	3.01031	3.01031	P * Root up vs 1.25mM * Root	195.43	27.0527	50.3885	2.32503	27.314	3.78097	0.738274
13356853	NM_202378 // ACR4 // ACT domain-containing protein // --- // 843236 /// NM_105575 // AC	ACR4	NM_202378 // RefSeq // Arabidopsis thaliana ACT domain-containing protein (ACR4) mRNA,	1.05237e-12	4.86982e-10	9.34762e-10	9.46542e-09	0.282778	0.486936	9.32786	0.0779795	8.9063	0.0914485	9.35542	0.162747	8.68754	0.171133	8.20895	0.117369	7.67634	0.0346613	0.754689	0.994112	1.01928	1.01928	20mM * Root up vs 1.25mM * Root	0.022556	0.37877	0.8593	-1.16374	20mM * Shoot down vs 1.25mM * Shoot	1.75014e-10	3.73441e-08	0.426328	-2.34561	P * Shoot down vs 1.25mM * Shoot	7.0903e-10	2.49839e-07	0.460442	-2.17183	P * Root down vs 1.25mM * Root	189.203	6.39615	160.483	1.80841	1.38721	0.0468957	0.180297
13497047	NM_180427 // AT4 // hypothetical protein // --- // 831795 /// AT5G03545.1 // AT4 // hyp	AT4	NM_180427 // RefSeq // Arabidopsis thaliana uncharacterized protein (AT4) mRNA, complet	1.17448e-12	5.36214e-10	0.0199174	0.0409522	0.119466	0.283781	6.73993	0.114353	5.77997	1.34061	4.81905	0.304642	3.63901	0.264968	10.5687	0.0317404	10.9229	0.0427947	0.00058615	0.184531	0.264093	-3.78655	20mM * Root down vs 1.25mM * Root	0.000213343	0.0738204	0.226728	-4.41056	20mM * Shoot down vs 1.25mM * Shoot	4.13731e-09	4.12698e-07	35.3327	35.3327	P * Shoot up vs 1.25mM * Shoot	2.46059e-07	1.22895e-05	14.2091	14.2091	P * Root up vs 1.25mM * Root	186.548	169.879	6.68495	2.02921	2.27108	2.06815	4.85678
13461917	NM_115776 // MRP14 // multidrug resistance-associated protein 14 // --- // 825083 /// A	MRP14	NM_115776 // RefSeq // Arabidopsis thaliana multidrug resistance-associated protein 14	1.1965e-12	5.36214e-10	2.05625e-14	1.40778e-12	1.5216e-07	2.45553e-05	5.63719	0.100956	6.7838	0.237846	5.45368	0.450464	7.17104	0.293601	6.91013	0.150273	10.5999	0.017012	0.320876	0.926553	0.880558	-1.13564	20mM * Root down vs 1.25mM * Root	0.0461378	0.466209	1.30789	1.30789	20mM * Shoot up vs 1.25mM * Shoot	3.60926e-13	2.88801e-10	14.0848	14.0848	P * Shoot up vs 1.25mM * Shoot	2.48957e-06	6.50129e-05	2.41654	2.41654	P * Root up vs 1.25mM * Root	186.102	26.8738	655.744	31.5639	38.4738	5.55574	0.770151
13477453	NM_119596 // AT4G34310 // alpha/beta-hydrolase family protein-like protein // --- // 82	AT4G34310	NM_119596 // RefSeq // Arabidopsis thaliana alpha/beta-hydrolase family protein-like pr	1.20065e-12	5.36214e-10	0.000162496	0.000517766	3.74786e-08	1.01372e-05	6.49118	0.190085	6.34968	0.228378	6.47104	0.172193	6.27901	0.112313	7.19106	0.0588207	8.54436	0.0199681	0.853196	0.994852	0.986137	-1.01406	20mM * Root down vs 1.25mM * Root	0.518691	0.872961	0.952193	-1.05021	20mM * Shoot down vs 1.25mM * Shoot	6.57261e-13	4.42879e-10	4.57786	4.57786	P * Shoot up vs 1.25mM * Shoot	6.86992e-06	0.00014248	1.62436	1.62436	P * Root up vs 1.25mM * Root	186.019	9.60083	23.9414	0.411887	46.9228	2.42178	0.275264
13536579	NM_124127 // AT5G47540 // putative MO25-like protein // --- // 834804 /// AT5G47540.1 /	AT5G47540	NM_124127 // RefSeq // Arabidopsis thaliana putative MO25-like protein (AT5G47540) mRNA	1.27419e-12	5.51053e-10	1.33446e-05	5.24759e-05	4.00822e-05	0.00106244	10.2738	0.0558466	10.2718	0.0324644	10.3188	0.111747	10.372	0.155469	9.53346	0.0132744	9.12457	0.0447501	0.519374	0.967604	1.03172	1.03172	20mM * Root up vs 1.25mM * Root	0.162132	0.665081	1.07193	1.07193	20mM * Shoot up vs 1.25mM * Shoot	1.40703e-11	5.4587e-09	0.451479	-2.21494	P * Shoot down vs 1.25mM * Shoot	8.9936e-09	1.27936e-06	0.598619	-1.67051	P * Root down vs 1.25mM * Root	184.6	3.88358	38.1252	0.267357	16.3116	0.34316	0.112201
13479460	NM_120081 // APL3 // glucose-1-phosphate adenylyltransferase large subunit 3 // --- //	APL3	NM_120081 // RefSeq // Arabidopsis thaliana glucose-1-phosphate adenylyltransferase lar	1.27456e-12	5.51053e-10	4.36527e-18	5.9879e-15	2.5804e-06	0.000161926	5.97579	0.225543	8.40611	0.171334	5.84291	0.0832186	8.5814	0.356707	7.40098	0.0445515	10.9514	0.0212429	0.374964	0.938654	0.912008	-1.09648	20mM * Root down vs 1.25mM * Root	0.246112	0.735787	1.12919	1.12919	20mM * Shoot up vs 1.25mM * Shoot	7.53551e-12	3.32671e-09	5.83742	5.83742	P * Shoot up vs 1.25mM * Shoot	3.69465e-08	3.37867e-06	2.6855	2.6855	P * Root up vs 1.25mM * Root	184.593	17.6089	1915.77	60.9171	25.3157	2.41494	0.508762
13422170	NM_130255 // PAP14 // purple acid phosphatase 14 // --- // 819301 /// NM_201975 // PAP1	PAP14	NM_130255 // RefSeq // Arabidopsis thaliana purple acid phosphatase 14 (PAP14) mRNA, co	1.30803e-12	5.51053e-10	1.53489e-08	1.13631e-07	1.36959e-09	1.19552e-06	2.36451	0.131486	2.51797	0.321858	2.40379	0.330304	2.58794	0.187809	3.44686	0.374061	7.13423	0.185113	0.84952	0.994852	1.0276	1.0276	20mM * Root up vs 1.25mM * Root	0.735711	0.940373	1.04969	1.04969	20mM * Shoot up vs 1.25mM * Shoot	1.38211e-13	1.36113e-10	24.5264	24.5264	P * Shoot up vs 1.25mM * Shoot	6.99441e-05	0.000865747	2.11748	2.11748	P * Root up vs 1.25mM * Root	183.978	34.3522	108.678	6.76407	73.8607	13.7912	0.995834
13380881	NM_179495 // AT1G58280 // phosphoglycerate mutase-like protein // --- // 842197 /// AT1	AT1G58280	NM_179495 // RefSeq // Arabidopsis thaliana phosphoglycerate mutase-like protein (AT1G5	1.30881e-12	5.51053e-10	1.17993e-06	5.73436e-06	6.18821e-08	1.42634e-05	5.91703	0.171639	4.96135	0.450742	5.84209	0.12114	4.32387	0.226589	7.13712	0.155548	8.17676	0.0510404	0.6738	0.99026	0.949385	-1.05331	20mM * Root down vs 1.25mM * Root	0.00216932	0.172147	0.642834	-1.55561	20mM * Shoot down vs 1.25mM * Shoot	3.45092e-12	1.86726e-09	9.28828	9.28828	P * Shoot up vs 1.25mM * Shoot	3.09534e-06	7.70591e-05	2.32962	2.32962	P * Root up vs 1.25mM * Root	183.964	25.2841	56.8923	2.60644	43.7278	6.00998	0.733017
13420819	NM_129907 // AT2G43460 // 60S ribosomal protein L38 // --- // 818947 /// AT2G43460.1 //	AT2G43460	NM_129907 // RefSeq // Arabidopsis thaliana 60S ribosomal protein L38 (AT2G43460) mRNA,	1.31274e-12	5.51053e-10	8.4453e-10	8.66596e-09	0.0168669	0.0745052	9.80445	0.0769651	9.44548	0.0588898	9.9864	0.05338	9.68526	0.0185888	9.22068	0.0532236	8.62076	0.0670422	0.010619	0.509439	1.13441	1.13441	20mM * Root up vs 1.25mM * Root	0.00153633	0.149183	1.18082	1.18082	20mM * Shoot up vs 1.25mM * Shoot	5.66548e-10	9.10459e-08	0.56459	-1.7712	P * Shoot down vs 1.25mM * Shoot	7.7061e-08	5.48342e-06	0.667215	-1.49877	P * Root down vs 1.25mM * Root	183.893	3.27583	162.724	0.966244	4.58289	0.0816386	0.0950069
13377449	NM_103848 // RBP47A // RNA-binding protein 47A // --- // 841384 /// AT1G49600.1 // RBP4	RBP47A	NM_103848 // RefSeq // Arabidopsis thaliana RNA-binding protein 47A (RBP47A) mRNA, comp	1.31996e-12	5.51053e-10	2.7575e-11	4.43882e-10	0.201338	0.398197	9.85647	0.08798	9.25778	0.0865028	9.8761	0.0513986	9.4027	0.0831553	8.87136	0.0946741	8.33973	0.0578082	0.787192	0.994852	1.0137	1.0137	20mM * Root up vs 1.25mM * Root	0.0597631	0.501722	1.10567	1.10567	20mM * Shoot up vs 1.25mM * Shoot	7.71707e-10	1.12699e-07	0.529222	-1.88957	P * Shoot down vs 1.25mM * Shoot	2.72956e-10	1.19133e-07	0.50519	-1.97945	P * Root down vs 1.25mM * Root	183.763	4.2307	257.617	1.977	1.72877	0.0398007	0.122787
13472239	NM_118429 // AT4G23000 // hydrolase/ protein serine/threonine phosphatase // --- // 828	AT4G23000	NM_118429 // RefSeq // Arabidopsis thaliana hydrolase/ protein serine/threonine phospha	1.34936e-12	5.57271e-10	4.33995e-06	1.87945e-05	0.000373913	0.00504494	5.46656	0.149893	6.02138	0.316107	5.52692	0.282807	5.5575	0.360802	7.60458	0.172752	9.29744	0.0935961	0.778786	0.994852	1.04273	1.04273	20mM * Root up vs 1.25mM * Root	0.043243	0.458667	0.725033	-1.37925	20mM * Shoot down vs 1.25mM * Shoot	4.65259e-11	1.33356e-08	9.68705	9.68705	P * Shoot up vs 1.25mM * Shoot	2.33306e-08	2.39594e-06	4.40157	4.40157	P * Root up vs 1.25mM * Root	183.242	36.82	46.1087	3.0883	10.9403	2.19831	1.07166
13461265	NM_115613 // CPK32 // calcium-dependent protein kinase 32 // --- // 824920 /// AT3G5753	CPK32	NM_115613 // RefSeq // Arabidopsis thaliana calcium-dependent protein kinase 32 (CPK32)	1.39352e-12	5.69387e-10	1.68473e-07	9.83415e-07	1.62086e-06	0.000119032	8.18505	0.122532	8.10844	0.154525	7.8952	0.196251	8.1728	0.0703124	9.14248	0.042083	9.49071	0.032308	0.00656905	0.44809	0.817984	-1.22252	20mM * Root down vs 1.25mM * Root	0.498136	0.863025	1.04562	1.04562	20mM * Shoot up vs 1.25mM * Shoot	8.54459e-11	2.23252e-08	2.60678	2.60678	P * Shoot up vs 1.25mM * Shoot	1.78723e-08	2.01662e-06	1.94184	1.94184	P * Root up vs 1.25mM * Root	182.483	7.07809	76.6768	0.991371	27.1711	1.0539	0.206867
13423204	NM_111087 // AT3G02200 // Proteasome component (PCI) domain protein // --- // 821267 //	AT3G02200	NM_111087 // RefSeq // Arabidopsis thaliana Proteasome component (PCI) domain protein (	1.44744e-12	5.85194e-10	2.1937e-09	2.0181e-08	0.00027401	0.0040634	9.95195	0.105372	9.6653	0.0915444	10.0846	0.0893558	9.91196	0.0405357	9.45773	0.0495809	8.83828	0.0221757	0.0330713	0.677696	1.09629	1.09629	20mM * Root up vs 1.25mM * Root	0.000509297	0.0998014	1.18645	1.18645	20mM * Shoot up vs 1.25mM * Shoot	1.21354e-10	2.89502e-08	0.563692	-1.77402	P * Shoot down vs 1.25mM * Shoot	1.86283e-07	1.00376e-05	0.709947	-1.40856	P * Root down vs 1.25mM * Root	181.593	2.64247	142.731	0.692321	11.602	0.168829	0.0776087
13371525	NM_102162 // AT1G23140 // calcium-dependent lipid-binding domain-containing protein //	AT1G23140	NM_102162 // RefSeq // Arabidopsis thaliana calcium-dependent lipid-binding domain-cont	1.49006e-12	5.96148e-10	0.00220395	0.00556281	3.10824e-06	0.00018282	7.11669	0.185017	6.65451	0.422466	7.13451	0.146732	5.86534	0.371002	8.79756	0.0730132	9.79925	0.00519203	0.928198	0.995827	1.01243	1.01243	20mM * Root up vs 1.25mM * Root	0.00092385	0.12198	0.578676	-1.72808	20mM * Shoot down vs 1.25mM * Shoot	2.51262e-11	8.50187e-09	8.84428	8.84428	P * Shoot up vs 1.25mM * Shoot	2.0402e-07	1.06758e-05	3.20622	3.20622	P * Root up vs 1.25mM * Root	180.915	30.8703	13.2509	0.75369	24.6028	4.19809	0.910052
13385025	NM_105547 // PHO1;H1 // phosphate transporter PHO1-1 // --- // 843205 /// AT1G68740.1 /	PHO1;H1	NM_105547 // RefSeq // Arabidopsis thaliana phosphate transporter PHO1-1 (PHO1;H1) mRNA	1.66945e-12	6.52128e-10	0.0767201	0.134032	0.00139576	0.012976	6.57081	0.233246	6.74159	0.148856	6.93438	0.250329	6.27148	0.656114	9.07332	0.106028	10.0151	0.0650638	0.135028	0.8476	1.28661	1.28661	20mM * Root up vs 1.25mM * Root	0.0587252	0.498716	0.721909	-1.38522	20mM * Shoot down vs 1.25mM * Shoot	1.78353e-10	3.74327e-08	9.66964	9.66964	P * Shoot up vs 1.25mM * Shoot	8.90218e-09	1.2758e-06	5.66672	5.66672	P * Root up vs 1.25mM * Root	178.283	42.7988	3.57996	0.286471	8.4016	2.0169	1.28033
13522838	NM_120756 // AT5G06730 // peroxidase 54 // --- // 830562 /// AT5G06730.1 // AT5G06730 /	AT5G06730	NM_120756 // RefSeq // Arabidopsis thaliana peroxidase 54 (AT5G06730) mRNA, complete cd	1.67297e-12	6.52128e-10	1.15838e-07	7.01865e-07	2.367e-05	0.000746397	5.66689	0.166095	5.01977	0.215249	6.0766	0.670392	4.9588	0.501052	11.036	0.0601601	7.90245	0.0452756	0.182894	0.867019	1.32842	1.32842	20mM * Root up vs 1.25mM * Root	0.838495	0.964527	0.958623	-1.04316	20mM * Shoot down vs 1.25mM * Shoot	3.65747e-08	2.13814e-06	7.37519	7.37519	P * Shoot up vs 1.25mM * Shoot	3.92402e-12	6.02855e-09	41.3284	41.3284	P * Root up vs 1.25mM * Root	178.234	69.4573	81.0696	10.5309	17.8108	6.9408	2.07838
13382833	NM_202354 // AT1G63770 // Peptidase M1 family protein // --- // 842681 /// NM_001198374	AT1G63770	NM_202354 // RefSeq // Arabidopsis thaliana Peptidase M1 family protein (AT1G63770) mRN	1.69606e-12	6.52128e-10	1.32153e-10	1.70041e-09	1.29418e-08	5.40292e-06	9.35129	0.019978	9.55159	0.0275642	9.51896	0.0251151	9.60134	0.0356236	9.49946	0.0146431	9.48936	0.0278612	1.1547e-06	0.00633568	1.12325	1.12325	20mM * Root up vs 1.25mM * Root	0.0395031	0.447035	1.03509	1.03509	20mM * Shoot up vs 1.25mM * Shoot	0.0127375	0.0405185	0.957786	-1.04407	P * Shoot down vs 1.25mM * Shoot	5.3179e-06	0.000115788	1.10816	1.10816	P * Root up vs 1.25mM * Root	177.919	0.394302	209.11	0.154476	54.3974	0.120555	0.0118197
13479722	NM_001204043 // PXA1 // ABC transporter D family member 1 // --- // 830144 /// AT4G3985	PXA1	NM_001204043 // RefSeq // Arabidopsis thaliana ABC transporter D family member 1 (PXA1)	1.6979e-12	6.52128e-10	6.09627e-14	3.18999e-12	1.59653e-05	0.000572009	8.26507	0.0177664	8.62042	0.0614041	8.24155	0.0473431	8.60457	0.0750622	8.73995	0.0316053	9.34607	0.0665979	0.593244	0.981099	0.98383	-1.01644	20mM * Root down vs 1.25mM * Root	0.71819	0.936265	0.989073	-1.01105	20mM * Shoot down vs 1.25mM * Shoot	1.36033e-11	5.38636e-09	1.65364	1.65364	P * Shoot up vs 1.25mM * Shoot	7.13279e-09	1.07857e-06	1.3898	1.3898	P * Root up vs 1.25mM * Root	177.895	1.49058	570.531	1.59349	18.9975	0.15918	0.0446879
13462553	---		---	1.82719e-12	6.9484e-10	2.92638e-07	1.61908e-06	0.334062	0.536787	12.0433	0.0334577	11.7864	0.0575567	12.2033	0.10016	11.9371	0.0918496	11.4286	0.0800017	11.2812	0.0396061	0.00652392	0.44809	1.11723	1.11723	20mM * Root up vs 1.25mM * Root	0.00950599	0.296736	1.11011	1.11011	20mM * Shoot up vs 1.25mM * Shoot	3.2757e-08	1.9597e-06	0.70454	-1.41937	P * Shoot down vs 1.25mM * Shoot	2.02531e-09	4.58894e-07	0.653067	-1.53124	P * Root down vs 1.25mM * Root	176.219	2.07625	70.566	0.277142	1.22187	0.0143963	0.0628386
13374121	NM_179402 // NF-YA7 // nuclear transcription factor Y subunit A-7 // --- // 839929 ///	NF-YA7	NM_179402 // RefSeq // Arabidopsis thaliana nuclear transcription factor Y subunit A-7	1.93125e-12	7.26184e-10	5.42346e-10	5.82974e-09	1.09259e-06	9.4041e-05	6.97525	0.210919	7.4642	0.184999	6.77455	0.180352	7.16267	0.106155	7.99005	0.184098	10.0049	0.0686032	0.169944	0.857507	0.870128	-1.14926	20mM * Root down vs 1.25mM * Root	0.0463656	0.466843	0.81139	-1.23245	20mM * Shoot down vs 1.25mM * Shoot	4.09959e-12	2.11284e-09	5.81855	5.81855	P * Shoot up vs 1.25mM * Shoot	1.88615e-06	5.28396e-05	2.02062	2.02062	P * Root up vs 1.25mM * Root	174.964	15.3552	172.843	5.05634	28.8314	2.5303	0.468065
13418089	---		---	1.94743e-12	7.26184e-10	2.42757e-09	2.20578e-08	0.270707	0.476338	10.4359	0.0933424	9.89558	0.030361	10.3656	0.0777544	9.96131	0.0533558	9.43195	0.084679	9.09017	0.123673	0.335762	0.929075	0.952452	-1.04992	20mM * Root down vs 1.25mM * Root	0.367108	0.80181	1.04662	1.04662	20mM * Shoot up vs 1.25mM * Shoot	4.45929e-09	4.36919e-07	0.572202	-1.74763	P * Shoot down vs 1.25mM * Shoot	1.77612e-10	8.63509e-08	0.498632	-2.00549	P * Root down vs 1.25mM * Root	174.776	3.94433	140.746	1.05878	1.43069	0.0322878	0.120363
13477654	NM_119633 // AT4G34670 // 40S ribosomal protein S3a-2 // --- // 829619 /// AT4G34670.1	AT4G34670	NM_119633 // RefSeq // Arabidopsis thaliana 40S ribosomal protein S3a-2 (AT4G34670) mRN	2.15103e-12	7.88567e-10	5.56916e-11	8.12692e-10	0.323934	0.527479	9.96685	0.0678663	9.53035	0.0522345	10.0256	0.108022	9.6678	0.0445444	9.27132	0.0579544	8.77557	0.0810171	0.328612	0.926925	1.04153	1.04153	20mM * Root up vs 1.25mM * Root	0.0313607	0.423822	1.09996	1.09996	20mM * Shoot up vs 1.25mM * Shoot	6.72915e-10	1.01753e-07	0.592635	-1.68738	P * Shoot down vs 1.25mM * Shoot	2.21693e-09	4.83795e-07	0.617485	-1.61947	P * Root down vs 1.25mM * Root	172.547	2.63549	234.68	1.19484	1.25233	0.0191281	0.0814614
13518912	NM_125776 // BGAL10 // beta-galactosidase 10 // --- // 836501 /// AT5G63810.1 // BGAL10	BGAL10	NM_125776 // RefSeq // Arabidopsis thaliana beta-galactosidase 10 (BGAL10) mRNA, comple	2.15579e-12	7.88567e-10	1.18785e-07	7.1734e-07	0.000645503	0.00749244	7.62755	0.11294	8.42775	0.169887	7.8561	0.103877	8.66897	0.284434	6.50592	0.121406	6.53248	0.0613401	0.070106	0.777162	1.17166	1.17166	20mM * Root up vs 1.25mM * Root	0.0572977	0.493657	1.18199	1.18199	20mM * Shoot up vs 1.25mM * Shoot	2.64633e-11	8.61358e-09	0.268823	-3.71992	P * Shoot down vs 1.25mM * Shoot	5.38628e-08	4.33703e-06	0.459576	-2.17592	P * Root down vs 1.25mM * Root	172.498	10.7647	80.7686	1.68012	9.8378	0.613926	0.332826
13389370	NM_106566 // AT1G79150 // nucleolar complex-associated protein domain-containing protei	AT1G79150	NM_106566 // RefSeq // Arabidopsis thaliana nucleolar complex-associated protein domain	2.59038e-12	9.38596e-10	1.85297e-07	1.07182e-06	0.0740976	0.207154	9.13843	0.121504	8.6004	0.122275	9.12403	0.176251	8.88248	0.0888772	8.145	0.0376912	7.77041	0.0438715	0.861832	0.994852	0.990069	-1.01003	20mM * Root down vs 1.25mM * Root	0.00319216	0.198711	1.21594	1.21594	20mM * Shoot up vs 1.25mM * Shoot	2.09778e-08	1.40796e-06	0.562532	-1.77768	P * Shoot down vs 1.25mM * Shoot	1.6134e-09	4.02385e-07	0.502281	-1.99092	P * Root down vs 1.25mM * Root	168.455	5.0241	75.593	0.75151	2.791	0.0832404	0.159064
13346726	NM_102887 // SGR2 // protein shoot gravitropism 2 (SGR2) // --- // 840038 /// AT1G31480	SGR2	NM_102887 // RefSeq // Arabidopsis thaliana protein shoot gravitropism 2 (SGR2) (SGR2)	2.94486e-12	1.05404e-09	0.217196	0.322548	4.97478e-07	5.41279e-05	7.10525	0.00705257	6.8696	0.147751	7.04604	0.134621	6.80484	0.152859	7.71341	0.0408823	8.53083	0.0122473	0.518307	0.967122	0.959794	-1.04189	20mM * Root down vs 1.25mM * Root	0.480375	0.853862	0.956102	-1.04591	20mM * Shoot down vs 1.25mM * Shoot	3.08303e-12	1.76736e-09	3.16287	3.16287	P * Shoot up vs 1.25mM * Shoot	4.37895e-06	0.000100067	1.52432	1.52432	P * Root up vs 1.25mM * Root	165.686	5.98963	1.65038	0.0198873	32.3977	1.17119	0.192802
13343269	NM_102065 // SULTR1;3 // sulfate transporter 1.3 // --- // 838820 /// AT1G22150.1 // SU	SULTR1;3	NM_102065 // RefSeq // Arabidopsis thaliana sulfate transporter 1.3 (SULTR1;3) mRNA, co	2.96387e-12	1.05404e-09	0.171599	0.265821	0.0246103	0.0972761	4.18205	0.542814	4.05753	0.465774	4.08163	0.152413	4.10965	0.244199	7.15796	0.0718212	8.12353	0.0623001	0.703737	0.990502	0.93276	-1.07209	20mM * Root down vs 1.25mM * Root	0.843286	0.965555	1.03679	1.03679	20mM * Shoot up vs 1.25mM * Shoot	3.93828e-11	1.16355e-08	16.749	16.749	P * Shoot up vs 1.25mM * Shoot	3.93153e-09	6.99085e-07	7.86753	7.86753	P * Root up vs 1.25mM * Root	165.549	50.1195	2.0485	0.206727	4.09659	1.24023	1.61466
13364324	NM_100549 // AT1G06720 // BMS1 and NUC121 domain-containing protein // --- // 837182 //	AT1G06720	NM_100549 // RefSeq // Arabidopsis thaliana BMS1 and NUC121 domain-containing protein (	3.10266e-12	1.09328e-09	1.23922e-05	4.90124e-05	0.0202549	0.084827	8.47689	0.0899886	8.0656	0.149276	8.54891	0.116844	8.47421	0.0611129	7.60182	0.0360701	7.46651	0.0343042	0.333382	0.927806	1.05119	1.05119	20mM * Root up vs 1.25mM * Root	3.55268e-05	0.0317329	1.32741	1.32741	20mM * Shoot up vs 1.25mM * Shoot	3.44084e-07	1.12857e-05	0.660171	-1.51476	P * Shoot down vs 1.25mM * Shoot	1.7804e-09	4.32794e-07	0.545226	-1.8341	P * Root down vs 1.25mM * Root	164.572	3.8604	38.6175	0.301953	4.34462	0.101913	0.125105
13385197	NM_105577 // AT1G69070 // hypothetical protein // --- // 843239 /// AT1G69070.1 // AT1G	AT1G69070	NM_105577 // RefSeq // Arabidopsis thaliana uncharacterized protein (AT1G69070) mRNA, c	3.28123e-12	1.12645e-09	0.00916797	0.0202976	0.316087	0.520037	8.72498	0.0467002	8.55731	0.0687654	8.70924	0.140391	8.68286	0.0361266	7.98734	0.0301458	7.94858	0.0822133	0.795487	0.994852	0.989152	-1.01097	20mM * Root down vs 1.25mM * Root	0.0516587	0.479716	1.09093	1.09093	20mM * Shoot up vs 1.25mM * Shoot	2.09725e-08	1.40796e-06	0.655775	-1.52491	P * Shoot down vs 1.25mM * Shoot	1.34803e-09	3.58879e-07	0.599721	-1.66744	P * Root down vs 1.25mM * Root	163.386	2.621	8.77667	0.0469313	1.27662	0.0204793	0.0855564
13418692	NM_129431 // AT2G38740 // haloacid dehalogenase-like hydrolase domain-containing protei	AT2G38740	NM_129431 // RefSeq // Arabidopsis thaliana haloacid dehalogenase-like hydrolase domain	3.283e-12	1.12645e-09	9.57736e-05	0.000319173	3.80393e-07	4.55448e-05	7.26361	0.0482479	6.92095	0.248246	7.36799	0.208858	7.15317	0.179231	8.32146	0.0905799	9.64401	0.0201728	0.447446	0.947803	1.07503	1.07503	20mM * Root up vs 1.25mM * Root	0.102375	0.590747	1.17464	1.17464	20mM * Shoot up vs 1.25mM * Shoot	7.50277e-13	4.88418e-10	6.60273	6.60273	P * Shoot up vs 1.25mM * Shoot	6.60103e-07	2.46148e-05	2.08182	2.08182	P * Root up vs 1.25mM * Root	163.374	13.2055	26.579	0.716126	33.6965	2.72368	0.431092
13490217	NM_118843 // AT4G27090 // 60S ribosomal protein L14-2 // --- // 828817 /// AT4G27090.1	AT4G27090	NM_118843 // RefSeq // Arabidopsis thaliana 60S ribosomal protein L14-2 (AT4G27090) mRN	3.28479e-12	1.12645e-09	1.88472e-12	4.68534e-11	0.129344	0.299286	10.8244	0.0386153	10.3616	0.0782267	10.9346	0.0637194	10.4221	0.0960839	10.2498	0.0118128	9.89889	0.0224975	0.028792	0.652446	1.07941	1.07941	20mM * Root up vs 1.25mM * Root	0.206268	0.703946	1.0428	1.0428	20mM * Shoot up vs 1.25mM * Shoot	2.44981e-08	1.57082e-06	0.725613	-1.37815	P * Shoot down vs 1.25mM * Shoot	1.10872e-09	3.20178e-07	0.671451	-1.48931	P * Root down vs 1.25mM * Root	163.363	1.54839	366.279	1.15723	2.18693	0.0207282	0.0505505
13426755	NM_111958 // AT3G11230 // yippee-like protein // --- // 820293 /// AT3G11230.1 // AT3G1	AT3G11230	NM_111958 // RefSeq // Arabidopsis thaliana yippee-like protein (AT3G11230) mRNA, compl	3.31973e-12	1.12835e-09	9.34699e-08	5.79779e-07	3.51816e-07	4.34487e-05	6.54436	0.0771693	6.87232	0.0802719	6.65865	0.079132	6.61233	0.226358	7.24104	0.102467	8.35652	0.0664598	0.204468	0.876475	1.08244	1.08244	20mM * Root up vs 1.25mM * Root	0.00831286	0.283817	0.835091	-1.19747	20mM * Shoot down vs 1.25mM * Shoot	9.82685e-12	4.14758e-09	2.79762	2.79762	P * Shoot up vs 1.25mM * Shoot	4.99805e-07	2.01856e-05	1.62077	1.62077	P * Root up vs 1.25mM * Root	163.139	5.47907	83.6802	0.936805	34.0827	1.14467	0.179121
13384909	NM_001036175 // AT1G68410 // putative protein phosphatase 2C 15 // --- // 843170 /// AT	AT1G68410	NM_001036175 // RefSeq // Arabidopsis thaliana putative protein phosphatase 2C 15 (AT1G	3.69118e-12	1.23124e-09	1.75526e-05	6.73889e-05	5.96049e-10	7.38486e-07	7.20922	0.164299	7.10242	0.135979	7.33297	0.0846926	7.46178	0.0274817	8.44661	0.062388	8.10624	0.0999181	0.132242	0.845791	1.08956	1.08956	20mM * Root up vs 1.25mM * Root	0.000291835	0.0832066	1.28286	1.28286	20mM * Shoot up vs 1.25mM * Shoot	7.43764e-10	1.0945e-07	2.0053	2.0053	P * Shoot up vs 1.25mM * Shoot	3.29811e-11	2.8537e-08	2.35771	2.35771	P * Root up vs 1.25mM * Root	160.916	4.407	36.3425	0.331769	82.5744	2.26145	0.146063
13483476	NM_117279 // AT4G12090 // Cornichon family protein // --- // 826817 /// AT4G12090.1 //	AT4G12090	NM_117279 // RefSeq // Arabidopsis thaliana Cornichon family protein (AT4G12090) mRNA,	3.71632e-12	1.23124e-09	3.75372e-10	4.24913e-09	1.09376e-10	2.79754e-07	8.36594	0.127086	6.24128	0.381759	8.18732	0.162984	6.2116	0.392564	8.57922	0.137732	10.062	0.042569	0.320867	0.926553	0.883546	-1.1318	20mM * Root down vs 1.25mM * Root	0.866962	0.970598	0.979636	-1.02079	20mM * Shoot down vs 1.25mM * Shoot	2.33056e-13	2.18323e-10	14.1299	14.1299	P * Shoot up vs 1.25mM * Shoot	0.238964	0.429025	1.15932	1.15932	P * Root up vs 1.25mM * Root	160.775	21.9956	181.687	8.28549	103.401	14.1462	0.729651
13393237	NM_127123 // NIR1 // Ferredoxin--nitrite reductase // --- // 816055 /// AT2G15620.1 //	NIR1	NM_127123 // RefSeq // Arabidopsis thaliana Ferredoxin--nitrite reductase (NIR1) mRNA,	3.7186e-12	1.23124e-09	1.45438e-11	2.56525e-10	5.2126e-06	0.000265723	10.3168	0.0651573	9.51341	0.119876	10.3877	0.125646	9.85845	0.166712	9.3307	0.0026863	9.15387	0.0456181	0.358008	0.932289	1.0504	1.0504	20mM * Root up vs 1.25mM * Root	0.000293636	0.0832066	1.27019	1.27019	20mM * Shoot up vs 1.25mM * Shoot	0.00019753	0.00144702	0.779412	-1.28302	P * Shoot down vs 1.25mM * Shoot	5.36699e-10	2.04094e-07	0.504847	-1.9808	P * Root down vs 1.25mM * Root	160.762	4.06401	280.318	2.36211	22.7068	0.574019	0.134825
13440433	---		AT3G57157.1 // ENSEMBL // cdna:known chromosome:TAIR10:3:21157011:21157247:1 gene:AT3G5	3.80622e-12	1.24948e-09	1.46621e-06	7.00078e-06	3.72648e-10	5.76109e-07	5.27156	0.154576	4.00204	0.196731	5.73289	0.414806	3.87422	0.0862238	6.35312	0.290048	8.42526	0.20098	0.0377143	0.706165	1.37681	1.37681	20mM * Root up vs 1.25mM * Root	0.539061	0.880489	0.915213	-1.09264	20mM * Shoot down vs 1.25mM * Shoot	2.66953e-13	2.44123e-10	21.4547	21.4547	P * Shoot up vs 1.25mM * Shoot	7.02493e-05	0.000868406	2.11632	2.11632	P * Root up vs 1.25mM * Root	160.279	29.9084	54.969	3.41911	87.909	16.404	0.995211
13394102	NM_127379 // AT2G18220 // nucleolar complex protein 2-like protein // --- // 816337 ///	AT2G18220	NM_127379 // RefSeq // Arabidopsis thaliana nucleolar complex protein 2-like protein (A	3.8771e-12	1.25401e-09	1.64493e-09	1.56112e-08	0.204815	0.402387	8.4491	0.0677722	7.99324	0.0483178	8.52935	0.160743	8.11872	0.0501925	7.55875	0.099084	7.22639	0.0836868	0.282093	0.917955	1.0572	1.0572	20mM * Root up vs 1.25mM * Root	0.100948	0.58842	1.09087	1.09087	20mM * Shoot up vs 1.25mM * Shoot	1.15559e-08	9.1954e-07	0.587702	-1.70154	P * Shoot down vs 1.25mM * Shoot	1.35486e-09	3.58879e-07	0.539484	-1.85362	P * Root down vs 1.25mM * Root	159.897	3.73964	148.511	1.15779	1.71136	0.0400251	0.124735
13384219	NM_105382 // AT1G67120 // AAA ATPase containing von Willebrand factor type A domain-con	AT1G67120	NM_105382 // RefSeq // Arabidopsis thaliana AAA ATPase containing von Willebrand factor	3.88533e-12	1.25401e-09	6.10974e-05	0.000210441	2.30451e-06	0.00015053	9.05643	0.0889007	8.53898	0.0646299	9.12809	0.0692702	8.95545	0.0731626	8.07126	0.120339	8.32163	0.0522898	0.267999	0.909869	1.05093	1.05093	20mM * Root up vs 1.25mM * Root	5.39049e-06	0.0115021	1.33465	1.33465	20mM * Shoot up vs 1.25mM * Shoot	0.00308676	0.0131306	0.860141	-1.1626	P * Shoot down vs 1.25mM * Shoot	3.57646e-11	2.86177e-08	0.505168	-1.97954	P * Root down vs 1.25mM * Root	159.853	2.805	28.9652	0.169422	25.7571	0.45197	0.0935862
13365017	NM_100683 // ACA7 // carbonic anhydrase // --- // 837326 /// AT1G08080.1 // ACA7 // car	ACA7	NM_100683 // RefSeq // Arabidopsis thaliana carbonic anhydrase (ACA7) mRNA, complete cd	3.91869e-12	1.25424e-09	0.0327477	0.063601	1.09611e-08	4.95289e-06	4.02024	0.365062	4.63297	0.0761775	4.27095	0.168538	4.49863	0.150455	7.48833	0.290699	5.46354	0.187388	0.14828	0.851204	1.18979	1.18979	20mM * Root up vs 1.25mM * Root	0.42764	0.828184	0.911088	-1.09759	20mM * Shoot down vs 1.25mM * Shoot	0.000122649	0.000994445	1.77839	1.77839	P * Shoot up vs 1.25mM * Shoot	4.46373e-13	1.31879e-09	11.0662	11.0662	P * Root up vs 1.25mM * Root	159.676	19.5745	5.46297	0.223233	55.6573	6.82297	0.653808
13516029	NM_125087 // ABI2 // protein phosphatase 2C 77 // --- // 835809 /// AT5G57050.1 // ABI2	ABI2	NM_125087 // RefSeq // Arabidopsis thaliana protein phosphatase 2C 77 (ABI2) mRNA, comp	3.97417e-12	1.26149e-09	2.24608e-12	5.4393e-11	5.2729e-06	0.000266827	5.58687	0.194085	6.29601	0.0943969	5.95638	0.146031	6.42425	0.0680547	6.86384	0.122372	7.88857	0.0729594	0.00189148	0.299257	1.29191	1.29191	20mM * Root up vs 1.25mM * Root	0.215889	0.712847	1.09296	1.09296	20mM * Shoot up vs 1.25mM * Shoot	2.8892e-11	8.94906e-09	3.01584	3.01584	P * Shoot up vs 1.25mM * Shoot	7.76092e-10	2.61475e-07	2.42329	2.42329	P * Root up vs 1.25mM * Root	159.386	7.10495	358.009	5.31967	22.666	1.01038	0.237745
13419862	NM_129719 // ACA4 // Ca2+-transporting ATPase // --- // 818754 /// AT2G41560.1 // ACA4	ACA4	NM_129719 // RefSeq // Arabidopsis thaliana Ca2+-transporting ATPase (ACA4) mRNA, compl	4.04416e-12	1.27318e-09	0.960387	0.973928	3.28385e-07	4.13528e-05	7.99288	0.139543	8.55454	0.0831678	7.61742	0.341142	8.26991	0.149219	6.37266	0.11768	6.24897	0.0812237	0.0140378	0.542966	0.770861	-1.29725	20mM * Root down vs 1.25mM * Root	0.0529577	0.482562	0.820954	-1.2181	20mM * Shoot down vs 1.25mM * Shoot	1.23007e-11	5.02602e-09	0.202281	-4.94361	P * Shoot down vs 1.25mM * Shoot	2.333e-09	4.91124e-07	0.325286	-3.07422	P * Root down vs 1.25mM * Root	159.026	13.2742	0.00254531	7.08206e-05	34.4267	2.87366	0.445183
13429116	NM_112510 // NSP3 // Nitrile-specifier protein 3 // --- // 820886 /// AT3G16390.1 // NS	NSP3	NM_112510 // RefSeq // Arabidopsis thaliana Nitrile-specifier protein 3 (NSP3) mRNA, co	4.14083e-12	1.28403e-09	2.84269e-11	4.57019e-10	0.00723931	0.0413576	5.69486	0.0797002	4.48997	0.144768	4.91396	0.113779	4.09056	0.137902	7.37267	0.0656968	5.63934	0.220763	0.000126546	0.0972077	0.582004	-1.7182	20mM * Root down vs 1.25mM * Root	0.0207244	0.368497	0.758165	-1.31897	20mM * Shoot down vs 1.25mM * Shoot	1.54377e-06	3.4155e-05	2.21817	2.21817	P * Shoot up vs 1.25mM * Shoot	9.58358e-09	1.3385e-06	3.19942	3.19942	P * Root up vs 1.25mM * Root	158.54	17.2867	256.582	9.32561	5.75306	0.627295	0.581529
13506282	NM_122594 // AT5G27120 // putative nucleolar protein 5-1 // --- // 832770 /// AT5G27120	AT5G27120	NM_122594 // RefSeq // Arabidopsis thaliana putative nucleolar protein 5-1 (AT5G27120)	4.14549e-12	1.28403e-09	5.45676e-08	3.57041e-07	0.518171	0.69422	10.7911	0.0535364	10.2783	0.234768	11.1218	0.0878592	10.7145	0.118588	9.81037	0.0409127	9.19967	0.177776	0.00552005	0.419	1.25764	1.25764	20mM * Root up vs 1.25mM * Root	0.000640979	0.11293	1.35305	1.35305	20mM * Shoot up vs 1.25mM * Shoot	1.4786e-08	1.11792e-06	0.47348	-2.11202	P * Shoot down vs 1.25mM * Shoot	5.55097e-08	4.37785e-06	0.506733	-1.97343	P * Root down vs 1.25mM * Root	158.517	7.59593	90.5456	1.44627	0.787778	0.0377492	0.255566
13434780	NM_180319 // GDU6 // glutamine dumper 6 // --- // 822809 /// AT3G30725.1 // GDU6 // glu	GDU6	NM_180319 // RefSeq // Arabidopsis thaliana glutamine dumper 6 (GDU6) mRNA, complete cd	4.25312e-12	1.30683e-09	5.34486e-07	2.78996e-06	0.00150597	0.0136066	5.18778	0.361594	4.00916	0.317653	5.0298	0.288351	3.97664	0.156205	7.10056	0.254299	7.14679	0.146556	0.429606	0.944896	0.896279	-1.11572	20mM * Root down vs 1.25mM * Root	0.8696	0.971663	0.97771	-1.0228	20mM * Shoot down vs 1.25mM * Shoot	2.64399e-11	8.61358e-09	8.80076	8.80076	P * Shoot up vs 1.25mM * Shoot	3.57471e-08	3.30838e-06	3.76533	3.76533	P * Root up vs 1.25mM * Root	157.992	27.0185	64.3643	3.66902	8.26728	1.4138	0.912064
13402159	NM_129356 // AT2G37990 // ribosome biogenesis regulatory protein-like protein // --- //	AT2G37990	NM_129356 // RefSeq // Arabidopsis thaliana ribosome biogenesis regulatory protein-like	4.30507e-12	1.3123e-09	4.73731e-10	5.19605e-09	0.349558	0.552958	9.6747	0.0127103	9.23406	0.0613956	9.71355	0.0690709	9.31522	0.0848298	8.89853	0.0141519	8.58152	0.070936	0.534982	0.970449	1.02729	1.02729	20mM * Root up vs 1.25mM * Root	0.203903	0.702941	1.05787	1.05787	20mM * Shoot up vs 1.25mM * Shoot	1.13478e-08	9.06129e-07	0.63616	-1.57193	P * Shoot down vs 1.25mM * Shoot	9.34418e-10	2.91781e-07	0.583916	-1.71257	P * Root down vs 1.25mM * Root	157.744	2.66456	176.046	0.991238	1.17704	0.0198822	0.0900889
13539896	NM_180596 // OLI2 // S-adenosyl-L-methionine-dependent methyltransferase-like protein /	OLI2	NM_180596 // RefSeq // Arabidopsis thaliana S-adenosyl-L-methionine-dependent methyltra	4.36099e-12	1.31887e-09	0.472952	0.594817	0.0297302	0.11083	9.52734	0.0838492	9.3809	0.1001	9.52753	0.106336	9.73268	0.0787982	8.68699	0.0468176	8.69542	0.145674	0.997951	0.999724	1.00013	1.00013	20mM * Root up vs 1.25mM * Root	0.000198437	0.0712296	1.27613	1.27613	20mM * Shoot up vs 1.25mM * Shoot	7.00671e-08	3.45905e-06	0.621796	-1.60825	P * Shoot down vs 1.25mM * Shoot	4.02643e-09	7.06152e-07	0.558508	-1.79048	P * Root down vs 1.25mM * Root	157.481	3.81444	0.540285	0.0043622	3.86115	0.0935234	0.129182
13449353	NM_112277 // AT3G14205 // Phosphoinositide phosphatase family protein // --- // 820638	AT3G14205	NM_112277 // RefSeq // Arabidopsis thaliana Phosphoinositide phosphatase family protein	4.48301e-12	1.34518e-09	2.39243e-08	1.70006e-07	0.000206432	0.00331881	8.77954	0.138991	8.97003	0.140671	8.75866	0.135259	9.00025	0.0566946	9.54674	0.0302154	10.4135	0.0244637	0.815879	0.994852	0.985629	-1.01458	20mM * Root down vs 1.25mM * Root	0.73645	0.940373	1.02116	1.02116	20mM * Shoot up vs 1.25mM * Shoot	2.06127e-11	7.46879e-09	2.71976	2.71976	P * Shoot up vs 1.25mM * Shoot	1.84749e-07	1.00155e-05	1.70196	1.70196	P * Root up vs 1.25mM * Root	156.919	5.49581	102.003	1.19083	12.2274	0.428244	0.186791
13411904	NM_127879 // NRAMP3 // metal transporter Nramp3 // --- // 816847 /// AT2G23150.1 // NRA	NRAMP3	NM_127879 // RefSeq // Arabidopsis thaliana metal transporter Nramp3 (NRAMP3) mRNA, com	4.58188e-12	1.35569e-09	7.2752e-10	7.58691e-09	5.22672e-05	0.00126781	7.2016	0.109848	7.86506	0.113279	7.44307	0.0249629	8.08299	0.358878	9.20997	0.125313	9.79384	0.0836528	0.105302	0.818421	1.1822	1.1822	20mM * Root up vs 1.25mM * Root	0.140836	0.642524	1.16306	1.16306	20mM * Shoot up vs 1.25mM * Shoot	2.90994e-10	5.50567e-08	3.80734	3.80734	P * Shoot up vs 1.25mM * Shoot	1.59578e-10	8.06458e-08	4.02327	4.02327	P * Root up vs 1.25mM * Root	156.476	13.9302	166.069	4.92805	15.5925	1.38811	0.474796
13465467	NM_116634 // AT4G03960 // tyrosine specific protein phosphatase family protein // --- /	AT4G03960	NM_116634 // RefSeq // Arabidopsis thaliana tyrosine specific protein phosphatase famil	4.59164e-12	1.35569e-09	0.000182787	0.000576064	0.00189839	0.0160003	5.30831	0.228046	5.79608	0.421543	4.8413	0.404922	4.74059	0.293743	7.32408	0.073052	8.76468	0.141142	0.0589595	0.758847	0.723462	-1.38224	20mM * Root down vs 1.25mM * Root	0.000298596	0.0832066	0.481134	-2.07842	20mM * Shoot down vs 1.25mM * Shoot	6.96854e-10	1.0455e-07	7.82776	7.82776	P * Shoot up vs 1.25mM * Shoot	1.63475e-07	9.2199e-06	4.04397	4.04397	P * Root up vs 1.25mM * Root	156.433	37.137	23.378	1.84997	7.86562	1.86729	1.26613
13521133	NM_120283 // AT5G02050 // Mitochondrial glycoprotein family protein // --- // 831729 //	AT5G02050	NM_120283 // RefSeq // Arabidopsis thaliana Mitochondrial glycoprotein family protein (	4.62393e-12	1.35569e-09	4.70965e-07	2.48986e-06	0.00147042	0.0134021	8.46878	0.0502454	7.8857	0.174929	8.61035	0.102295	8.22359	0.0791964	7.52324	0.0266762	7.43259	0.133064	0.0827276	0.798206	1.1031	1.1031	20mM * Root up vs 1.25mM * Root	0.000430905	0.0915088	1.26391	1.26391	20mM * Shoot up vs 1.25mM * Shoot	2.13748e-05	0.000250217	0.730466	-1.36899	P * Shoot down vs 1.25mM * Shoot	1.33456e-09	3.58879e-07	0.519234	-1.92591	P * Root down vs 1.25mM * Root	156.291	4.11403	65.6284	0.575841	8.30937	0.218726	0.140388
13399474	NM_179841 // AT2G31810 // ACT domain-containing small subunit of acetolactate synthase	AT2G31810	NM_179841 // RefSeq // Arabidopsis thaliana ACT domain-containing small subunit of acet	4.74958e-12	1.38198e-09	0.160206	0.250833	9.7538e-05	0.00194935	9.62926	0.102418	10.0271	0.0933908	9.55555	0.226808	9.79451	0.0472944	8.86817	0.0237499	8.59488	0.0413446	0.387721	0.940364	0.950192	-1.05242	20mM * Root down vs 1.25mM * Root	0.0127933	0.323448	0.851111	-1.17494	20mM * Shoot down vs 1.25mM * Shoot	9.21136e-12	3.931e-09	0.370565	-2.69858	P * Shoot down vs 1.25mM * Shoot	9.06268e-08	6.10665e-06	0.590052	-1.69477	P * Root down vs 1.25mM * Root	155.75	4.82957	2.16912	0.0224205	13.9929	0.433901	0.165379
13485611	NM_117773 // AT4G16720 // 60S ribosomal protein L15-1 // --- // 827375 /// AT4G16720.1	AT4G16720	NM_117773 // RefSeq // Arabidopsis thaliana 60S ribosomal protein L15-1 (AT4G16720) mRN	4.81946e-12	1.39177e-09	2.03191e-12	4.98669e-11	0.671645	0.804382	10.5873	0.102885	10.0412	0.0658101	10.6955	0.088927	10.1688	0.0685631	9.98165	0.0587378	9.36018	0.100165	0.0837431	0.798206	1.07792	1.07792	20mM * Root up vs 1.25mM * Root	0.0450432	0.464934	1.09248	1.09248	20mM * Shoot up vs 1.25mM * Shoot	3.34677e-09	3.49301e-07	0.623735	-1.60325	P * Shoot down vs 1.25mM * Shoot	1.77215e-08	2.0078e-06	0.657177	-1.52166	P * Root down vs 1.25mM * Root	155.455	2.40994	362.712	1.87431	0.524505	0.00813114	0.08268
13420820	---		---	4.96598e-12	1.42338e-09	2.40535e-10	2.8673e-09	0.000567357	0.00680544	9.89758	0.0906638	9.42571	0.139346	10.1387	0.0243975	9.76601	0.0391145	9.35234	0.109429	8.46422	0.0220306	0.00608845	0.441217	1.18191	1.18191	20mM * Root up vs 1.25mM * Root	0.000397095	0.0891908	1.26602	1.26602	20mM * Shoot up vs 1.25mM * Shoot	1.01864e-09	1.39232e-07	0.513525	-1.94732	P * Shoot down vs 1.25mM * Shoot	2.33966e-06	6.18883e-05	0.685276	-1.45927	P * Root down vs 1.25mM * Root	154.853	4.06164	192.942	1.68689	10.0917	0.264696	0.139888
13439012	NM_115222 // PPa4 // pyrophosphorylase 4 // --- // 824530 /// AT3G53620.1 // PPa4 // py	PPa4	NM_115222 // RefSeq // Arabidopsis thaliana pyrophosphorylase 4 (PPa4) mRNA, complete c	5.40169e-12	1.53113e-09	0.154903	0.243903	3.86602e-07	4.55448e-05	8.26469	0.0601189	7.38872	0.350918	8.15474	0.195994	7.3694	0.411027	9.24589	0.0798353	10.5494	0.018231	0.535656	0.970449	0.926625	-1.07918	20mM * Root down vs 1.25mM * Root	0.912826	0.983105	0.9867	-1.01348	20mM * Shoot down vs 1.25mM * Shoot	4.07805e-12	2.11284e-09	8.94277	8.94277	P * Shoot up vs 1.25mM * Shoot	3.62112e-05	0.000517026	1.97411	1.97411	P * Root up vs 1.25mM * Root	153.175	20.791	2.22893	0.100847	33.6169	4.56294	0.723913
13524528	NM_121115 // AT5G10770 // aspartyl protease family protein // --- // 830944 /// AT5G107	AT5G10770	NM_121115 // RefSeq // Arabidopsis thaliana aspartyl protease family protein (AT5G10770	5.42163e-12	1.53113e-09	0.00980852	0.0215703	7.36081e-09	3.57866e-06	7.38069	0.145855	7.20007	0.166287	7.34685	0.110007	7.48974	0.0783377	8.82676	0.0405871	8.28909	0.0548007	0.720405	0.992252	0.976815	-1.02373	20mM * Root down vs 1.25mM * Root	0.00662169	0.26355	1.22237	1.22237	20mM * Shoot up vs 1.25mM * Shoot	2.88408e-09	3.14692e-07	2.1273	2.1273	P * Shoot up vs 1.25mM * Shoot	4.37745e-11	3.23325e-08	2.72465	2.72465	P * Root up vs 1.25mM * Root	153.102	5.94563	8.58539	0.111136	58.7863	2.28294	0.207117
13400119	NM_128856 // AT2G32960 // phosphotyrosine protein phosphatase-like protein // --- // 81	AT2G32960	NM_128856 // RefSeq // Arabidopsis thaliana phosphotyrosine protein phosphatase-like pr	5.89348e-12	1.65224e-09	0.00153319	0.00399693	1.96951e-05	0.000663554	5.92174	0.234826	6.10302	0.505864	5.94567	0.205818	5.10715	0.271721	7.90148	0.0872242	8.37511	0.0505722	0.904629	0.995749	1.01673	1.01673	20mM * Root up vs 1.25mM * Root	0.000114717	0.0550929	0.501435	-1.99428	20mM * Shoot down vs 1.25mM * Shoot	3.54175e-09	3.60826e-07	4.83023	4.83023	P * Shoot up vs 1.25mM * Shoot	2.493e-08	2.52672e-06	3.94423	3.94423	P * Root up vs 1.25mM * Root	151.454	26.343	14.5319	0.842526	18.3576	3.19299	0.927644
13412124	NM_127942 // AT2G23790 // hypothetical protein // --- // 816911 /// AT2G23790.1 // AT2G	AT2G23790	NM_127942 // RefSeq // Arabidopsis thaliana uncharacterized protein (AT2G23790) mRNA, c	6.03773e-12	1.68041e-09	1.02637e-13	4.69294e-12	3.94348e-09	2.26061e-06	7.0261	0.240612	7.56891	0.123447	6.88196	0.169312	7.56509	0.273759	7.64018	0.112164	10.238	0.0535259	0.281336	0.917035	0.904917	-1.10507	20mM * Root down vs 1.25mM * Root	0.976819	0.995016	0.997359	-1.00265	20mM * Shoot down vs 1.25mM * Shoot	5.8597e-13	4.09199e-10	6.36024	6.36024	P * Shoot up vs 1.25mM * Shoot	0.000217432	0.00207224	1.53058	1.53058	P * Root up vs 1.25mM * Root	150.98	11.3553	533.612	13.3778	64.0148	4.81459	0.401123
13538042	NM_124458 // AT5G50800 // nodulin MtN3-like protein // --- // 835152 /// AT5G50800.1 //	AT5G50800	NM_124458 // RefSeq // Arabidopsis thaliana nodulin MtN3-like protein (AT5G50800) mRNA,	6.38902e-12	1.76539e-09	1.59332e-10	1.99661e-09	1.48491e-11	7.12905e-08	5.84072	0.140634	5.16898	0.368451	5.98849	0.271245	5.58931	0.400676	6.18949	0.155591	10.2077	0.116234	0.473922	0.957133	1.10786	1.10786	20mM * Root up vs 1.25mM * Root	0.0533391	0.48309	1.33823	1.33823	20mM * Shoot up vs 1.25mM * Shoot	2.97903e-14	4.31303e-11	32.8715	32.8715	P * Shoot up vs 1.25mM * Shoot	0.102696	0.237596	1.27348	1.27348	P * Root up vs 1.25mM * Root	149.877	27.3817	203.93	12.419	134.317	24.539	0.974371
13528598	NM_122035 // SPS1F // sucrose phosphate synthase 1F // --- // 832150 /// AT5G20280.1 //	SPS1F	NM_122035 // RefSeq // Arabidopsis thaliana sucrose phosphate synthase 1F (SPS1F) mRNA,	6.66171e-12	1.82759e-09	3.39857e-18	5.30628e-15	0.000269618	0.00401605	8.00479	0.163743	9.84247	0.183305	7.88086	0.157922	9.79586	0.111887	8.89568	0.0172431	11.265	0.0145424	0.219793	0.88629	0.917684	-1.0897	20mM * Root down vs 1.25mM * Root	0.637493	0.91652	0.968207	-1.03284	20mM * Shoot down vs 1.25mM * Shoot	1.07836e-10	2.62137e-08	2.68053	2.68053	P * Shoot up vs 1.25mM * Shoot	8.90348e-08	6.04542e-06	1.85432	1.85432	P * Root up vs 1.25mM * Root	149.067	6.31697	1977.15	27.9284	11.6371	0.493145	0.22601
13441014	NM_115732 // AT3G58700 // 60S ribosomal protein L11-2 // --- // 825039 /// AT3G58700.1	AT3G58700	NM_115732 // RefSeq // Arabidopsis thaliana 60S ribosomal protein L11-2 (AT3G58700) mRN	6.99998e-12	1.90677e-09	2.07363e-09	1.91913e-08	0.201334	0.398197	8.80584	0.0521346	8.40793	0.0869485	8.8812	0.0905489	8.5345	0.1108	8.09222	0.136714	7.52378	0.0607398	0.332514	0.927468	1.05362	1.05362	20mM * Root up vs 1.25mM * Root	0.112715	0.607072	1.09169	1.09169	20mM * Shoot up vs 1.25mM * Shoot	2.87918e-09	3.14692e-07	0.541804	-1.84569	P * Shoot down vs 1.25mM * Shoot	5.88831e-08	4.54133e-06	0.609788	-1.63991	P * Root down vs 1.25mM * Root	148.112	3.79044	143.845	1.22708	1.72879	0.0442426	0.136489
13531687	NM_122689 // AT5G28060 // 40S ribosomal protein S24-2 // --- // 832878 /// AT5G28060.1	AT5G28060	NM_122689 // RefSeq // Arabidopsis thaliana 40S ribosomal protein S24-2 (AT5G28060) mRN	7.09438e-12	1.91547e-09	1.1064e-10	1.4548e-09	0.0629324	0.185874	9.24393	0.0820051	8.86294	0.0864709	9.37941	0.0626789	8.87046	0.0291493	8.50234	0.119465	7.81774	0.050799	0.0824826	0.798206	1.09846	1.09846	20mM * Root up vs 1.25mM * Root	0.919452	0.984373	1.00522	1.00522	20mM * Shoot up vs 1.25mM * Shoot	1.57342e-10	3.43364e-08	0.484577	-2.06365	P * Shoot down vs 1.25mM * Shoot	2.26055e-08	2.38206e-06	0.59808	-1.67202	P * Root down vs 1.25mM * Root	147.855	3.55822	214.145	1.71784	2.97468	0.0715875	0.12835
13391020	NM_126351 // RNS1 // ribonuclease 1 // --- // 814828 /// AT2G02990.1 // RNS1 // ribonuc	RNS1	NM_126351 // RefSeq // Arabidopsis thaliana ribonuclease 1 (RNS1) mRNA, complete cds. /	7.13164e-12	1.91547e-09	5.72954e-12	1.17325e-10	1.97639e-08	7.07636e-06	4.11467	0.137527	4.53064	0.129191	4.35958	0.323002	5.37451	0.751873	5.77389	0.11426	9.896	0.122802	0.349538	0.931439	1.18502	1.18502	20mM * Root up vs 1.25mM * Root	0.00432821	0.219446	1.79486	1.79486	20mM * Shoot up vs 1.25mM * Shoot	4.1484e-13	3.18664e-10	41.2226	41.2226	P * Shoot up vs 1.25mM * Shoot	6.94913e-06	0.000143805	3.15846	3.15846	P * Root up vs 1.25mM * Root	147.754	42.9433	316.796	30.6913	51.3016	14.9103	1.55008
13444040	NM_111202 // LCAT3 // phospholipase A(1) LCAT3 // --- // 821286 /// AT3G03310.1 // LCAT	LCAT3	NM_111202 // RefSeq // Arabidopsis thaliana phospholipase A(1) LCAT3 (LCAT3) mRNA, comp	7.22738e-12	1.9277e-09	0.0117697	0.0255107	2.67204e-07	3.58838e-05	6.81447	0.257357	5.81723	0.366373	6.69305	0.1057	5.8124	0.136684	7.78148	0.0534815	8.53413	0.0513953	0.416404	0.944896	0.919282	-1.08781	20mM * Root down vs 1.25mM * Root	0.973954	0.994216	0.99666	-1.00335	20mM * Shoot down vs 1.25mM * Shoot	2.762e-12	1.63204e-09	6.57459	6.57459	P * Shoot up vs 1.25mM * Shoot	5.6372e-06	0.000121364	1.95479	1.95479	P * Root up vs 1.25mM * Root	147.499	14.0591	8.07803	0.256658	35.4735	3.38123	0.508357
13427542	NM_112167 // AT3G13230 // RNA-binding protein PNO1 // --- // 820521 /// AT3G13230.1 //	AT3G13230	NM_112167 // RefSeq // Arabidopsis thaliana RNA-binding protein PNO1 (AT3G13230) mRNA,	7.52825e-12	1.9941e-09	0.00274221	0.00676968	0.146977	0.324758	8.06065	0.188284	7.81644	0.0746968	8.12141	0.108679	8.03352	0.043584	7.12088	0.078279	7.1164	0.052568	0.441472	0.945004	1.04302	1.04302	20mM * Root up vs 1.25mM * Root	0.0123269	0.320634	1.16237	1.16237	20mM * Shoot up vs 1.25mM * Shoot	1.01289e-07	4.56075e-06	0.615553	-1.62456	P * Shoot down vs 1.25mM * Shoot	1.6039e-09	4.02385e-07	0.521316	-1.91822	P * Root down vs 1.25mM * Root	146.72	3.9127	12.5086	0.111192	2.05283	0.0547445	0.142229
13359247	NM_106139 // BOR5 // putative boron transporter 5 // --- // 843820 /// AT1G74810.1 // B	BOR5	NM_106139 // RefSeq // Arabidopsis thaliana putative boron transporter 5 (BOR5) mRNA, c	7.76786e-12	2.04027e-09	3.30928e-15	3.73832e-13	1.47577e-09	1.20599e-06	3.95428	0.243173	5.3276	0.0420262	3.633	0.255896	5.46681	0.635751	4.70914	0.186892	10.0342	0.0744245	0.167562	0.85607	0.800359	-1.24944	20mM * Root down vs 1.25mM * Root	0.539859	0.880612	1.10131	1.10131	20mM * Shoot up vs 1.25mM * Shoot	3.95025e-13	3.09635e-10	26.1105	26.1105	P * Shoot up vs 1.25mM * Shoot	0.00368539	0.0194408	1.68747	1.68747	P * Root up vs 1.25mM * Root	146.124	32.4743	827.824	61.3246	73.122	16.2505	1.18527
13400735	NM_001202746 // MRP2 // ABC transporter C family member 2 // --- // 818031 /// AT2G3466	MRP2	NM_001202746 // RefSeq // Arabidopsis thaliana ABC transporter C family member 2 (MRP2)	7.80879e-12	2.04027e-09	1.75101e-08	1.28247e-07	6.92082e-06	0.00032142	8.17191	0.167401	8.24057	0.231064	8.24093	0.0301803	8.39712	0.050938	8.95963	0.0445516	9.9009	0.0218534	0.463463	0.952513	1.04901	1.04901	20mM * Root up vs 1.25mM * Root	0.107781	0.599033	1.11462	1.11462	20mM * Shoot up vs 1.25mM * Shoot	4.55069e-12	2.24081e-09	3.16089	3.16089	P * Shoot up vs 1.25mM * Shoot	2.2361e-07	1.14024e-05	1.72635	1.72635	P * Root up vs 1.25mM * Root	146.025	5.54826	106.658	1.35084	21.718	0.825183	0.202642
13473689	NM_001125588 // NAP1;1 // nucleosome assembly protein 1-like 1 // --- // 828717 /// AT4	NAP1;1	NM_001125588 // RefSeq // Arabidopsis thaliana nucleosome assembly protein 1-like 1 (NA	7.94532e-12	2.06192e-09	1.69723e-11	2.9245e-10	0.767746	0.867077	10.3387	0.0300861	9.87722	0.136947	10.502	0.067799	9.9713	0.0749218	9.74546	0.0642253	9.19648	0.0943424	0.0188479	0.588466	1.11985	1.11985	20mM * Root up vs 1.25mM * Root	0.151729	0.654494	1.06739	1.06739	20mM * Shoot up vs 1.25mM * Shoot	8.27259e-09	7.12407e-07	0.623848	-1.60296	P * Shoot down vs 1.25mM * Shoot	5.64819e-08	4.43631e-06	0.662838	-1.50867	P * Root down vs 1.25mM * Root	145.696	2.56144	274.671	1.60964	0.381426	0.00670574	0.0937637
13456057	NM_114319 // AT3G44510 // alpha/beta-hydrolases family protein // --- // 823576 /// NM_	AT3G44510	NM_114319 // RefSeq // Arabidopsis thaliana alpha/beta-hydrolases family protein (AT3G4	8.15091e-12	2.10107e-09	6.48544e-06	2.70959e-05	9.05499e-08	1.73546e-05	6.11309	0.225914	4.53037	0.441964	5.79881	0.283376	4.01755	0.263528	7.29862	0.179181	9.01684	0.0119875	0.263004	0.906853	0.804249	-1.2434	20mM * Root down vs 1.25mM * Root	0.0765826	0.541864	0.700848	-1.42684	20mM * Shoot down vs 1.25mM * Shoot	1.71571e-11	6.39777e-09	22.4161	22.4161	P * Shoot up vs 1.25mM * Shoot	0.000469842	0.00379669	2.27446	2.27446	P * Root up vs 1.25mM * Root	145.214	47.9552	43.1233	4.74698	41.4325	13.6826	1.76127
13364862	---		---	8.33094e-12	2.13316e-09	2.39744e-08	1.70268e-07	0.0745442	0.208134	11.2456	0.185312	10.9691	0.107953	11.4422	0.16397	11.0851	0.0826822	10.3746	0.0242259	9.8496	0.0263622	0.0371229	0.701679	1.14594	1.14594	20mM * Root up vs 1.25mM * Root	0.198428	0.699666	1.08371	1.08371	20mM * Shoot up vs 1.25mM * Shoot	6.76554e-10	1.01902e-07	0.460259	-2.17269	P * Shoot down vs 1.25mM * Shoot	2.46821e-08	2.51456e-06	0.546737	-1.82903	P * Root down vs 1.25mM * Root	144.803	4.86896	101.972	1.14293	2.7843	0.0936217	0.179332
13386228	NM_105865 // AT1G72070 // chaperone DnaJ-domain containing protein // --- // 843538 ///	AT1G72070	NM_105865 // RefSeq // Arabidopsis thaliana chaperone DnaJ-domain containing protein (A	8.45696e-12	2.15109e-09	0.000187581	0.000589913	3.06095e-05	0.000885277	6.13528	0.247853	6.30686	0.442891	6.39466	0.15896	6.58308	0.0500477	7.61714	0.0574965	9.16154	0.0375597	0.173782	0.858195	1.19696	1.19696	20mM * Root up vs 1.25mM * Root	0.149027	0.650018	1.21102	1.21102	20mM * Shoot up vs 1.25mM * Shoot	3.97004e-11	1.16398e-08	7.23341	7.23341	P * Shoot up vs 1.25mM * Shoot	4.47445e-07	1.85588e-05	2.79308	2.79308	P * Root up vs 1.25mM * Root	144.52	21.5899	23.2552	1.15803	17.0667	2.54961	0.796748
13458806	NM_180348 // ATG2 // metallopeptidase M24 domain-containing protein // --- // 824343 //	ATG2	NM_180348 // RefSeq // Arabidopsis thaliana metallopeptidase M24 domain-containing prot	8.78844e-12	2.2207e-09	1.71662e-08	1.25945e-07	0.0153586	0.0697109	10.3725	0.0635654	9.90755	0.0941243	10.501	0.090328	10.1181	0.0351321	9.65575	0.0314935	9.43952	0.0377169	0.0503811	0.744632	1.09312	1.09312	20mM * Root up vs 1.25mM * Root	0.00316608	0.19805	1.15715	1.15715	20mM * Shoot up vs 1.25mM * Shoot	8.93091e-07	2.29751e-05	0.72295	-1.38322	P * Shoot down vs 1.25mM * Shoot	2.60296e-09	5.23427e-07	0.608464	-1.64348	P * Root down vs 1.25mM * Root	143.801	2.38493	106.96	0.591309	4.7068	0.0780622	0.0884532
13386338	NM_105896 // P40 // 40S ribosomal protein Sa-1 // --- // 843569 /// NM_001036190 // P40	P40	NM_105896 // RefSeq // Arabidopsis thaliana 40S ribosomal protein Sa-1 (P40) mRNA, comp	9.2794e-12	2.32943e-09	4.07737e-12	8.8277e-11	0.657161	0.793675	9.98461	0.0768704	9.44985	0.0202332	10.1168	0.0730803	9.58896	0.128823	9.3518	0.0454816	8.76317	0.0596011	0.0506841	0.744632	1.09592	1.09592	20mM * Root up vs 1.25mM * Root	0.0408793	0.451219	1.10122	1.10122	20mM * Shoot up vs 1.25mM * Shoot	7.37266e-09	6.4868e-07	0.621279	-1.60958	P * Shoot down vs 1.25mM * Shoot	2.33234e-08	2.39594e-06	0.64492	-1.55058	P * Root down vs 1.25mM * Root	142.789	2.51335	331.213	1.94333	0.547163	0.00963112	0.0938769
13426428	NM_111872 // SDP6 // glycerol-3-phosphate dehydrogenase SDP6 // --- // 820199 /// AT3G1	SDP6	NM_111872 // RefSeq // Arabidopsis thaliana glycerol-3-phosphate dehydrogenase SDP6 (SD	9.35629e-12	2.33348e-09	2.55259e-14	1.64221e-12	0.070259	0.199993	8.21656	0.053921	8.81542	0.0551545	8.21398	0.095282	8.75505	0.0339966	8.80795	0.0515891	9.44058	0.0264205	0.959281	0.997414	0.998213	-1.00179	20mM * Root down vs 1.25mM * Root	0.242699	0.733099	0.959022	-1.04273	20mM * Shoot down vs 1.25mM * Shoot	1.05536e-09	1.42726e-07	1.54238	1.54238	P * Shoot up vs 1.25mM * Shoot	2.36563e-09	4.93799e-07	1.5067	1.5067	P * Root up vs 1.25mM * Root	142.635	1.58929	637.855	2.36906	2.85048	0.0317609	0.0594255
13501251	NM_121396 // TT4 // chalcone synthase // --- // 831241 /// AT5G13930.1 // TT4 // chalco	TT4	NM_121396 // RefSeq // Arabidopsis thaliana chalcone synthase (TT4) mRNA, complete cds.	9.6755e-12	2.38977e-09	0.00152528	0.00397765	1.57907e-09	1.23773e-06	8.90492	0.0906415	7.98979	0.351395	8.46237	0.113716	7.80059	0.303441	9.29681	0.0808517	11.0134	0.0677853	0.00949814	0.499732	0.735837	-1.359	20mM * Root down vs 1.25mM * Root	0.22599	0.720498	0.877095	-1.14013	20mM * Shoot down vs 1.25mM * Shoot	8.69274e-13	5.56451e-10	8.13189	8.13189	P * Shoot up vs 1.25mM * Shoot	0.0190119	0.0678758	1.31212	1.31212	P * Root up vs 1.25mM * Root	142.015	14.4253	14.5506	0.492662	72.4587	7.36003	0.541737
13413829	---		---	9.7453e-12	2.38977e-09	3.10059e-10	3.58589e-09	0.614474	0.765909	11.5018	0.0586446	11.1178	0.0307498	11.5507	0.0946516	11.1578	0.0810202	10.881	0.0502777	10.4086	0.0383648	0.421057	0.944896	1.03448	1.03448	20mM * Root up vs 1.25mM * Root	0.508662	0.869438	1.02814	1.02814	20mM * Shoot up vs 1.25mM * Shoot	2.12144e-09	2.50708e-07	0.611671	-1.63487	P * Shoot down vs 1.25mM * Shoot	1.41937e-08	1.7529e-06	0.650295	-1.53776	P * Root down vs 1.25mM * Root	141.882	2.23934	186.444	0.980886	0.61618	0.0097252	0.0841762
13358484	NM_001198458 // AT1G72890 // TIR-NBS class of disease resistance protein // --- // 8436	AT1G72890	NM_001198458 // RefSeq // Arabidopsis thaliana TIR-NBS class of disease resistance prot	9.76864e-12	2.38977e-09	3.09664e-09	2.7392e-08	0.0336191	0.120899	4.70897	0.233525	5.52877	0.164951	4.1094	0.241451	4.91085	0.0567147	6.3034	0.140537	7.45204	0.0191771	0.00526256	0.411976	0.659954	-1.51526	20mM * Root down vs 1.25mM * Root	0.00427406	0.219446	0.65161	-1.53466	20mM * Shoot down vs 1.25mM * Shoot	1.69006e-08	1.23557e-06	3.79282	3.79282	P * Shoot up vs 1.25mM * Shoot	2.19925e-07	1.1269e-05	3.01975	3.01975	P * Root up vs 1.25mM * Root	141.838	22.0242	136.077	7.0432	3.71071	0.576187	0.828142
13424183	NM_111324 // PPCK2 // phosphoenolpyruvate carboxylase kinase 2 // --- // 819609 /// AT3	PPCK2	NM_111324 // RefSeq // Arabidopsis thaliana phosphoenolpyruvate carboxylase kinase 2 (P	1.0511e-11	2.5551e-09	4.73263e-10	5.19582e-09	2.92136e-08	8.63151e-06	6.84023	0.189707	4.44489	0.524039	6.10936	0.103858	4.09031	0.473864	7.43501	0.0434893	8.24472	0.0270529	0.00370022	0.371229	0.602541	-1.65964	20mM * Root down vs 1.25mM * Root	0.119051	0.617176	0.782096	-1.27862	20mM * Shoot down vs 1.25mM * Shoot	6.51306e-12	2.97802e-09	13.9271	13.9271	P * Shoot up vs 1.25mM * Shoot	0.0138661	0.0536971	1.51025	1.51025	P * Root up vs 1.25mM * Root	140.494	29.3029	176.07	12.241	48.5861	10.1336	1.11237
13410527	NM_127548 // NADP-ME1 // malate dehydrogenase (oxaloacetate-decarboxylating)(NADP+) //	NADP-ME1	NM_127548 // RefSeq // Arabidopsis thaliana malate dehydrogenase (oxaloacetate-decarbox	1.08442e-11	2.61952e-09	6.0705e-06	2.54676e-05	0.000184221	0.00307767	4.67014	0.270767	5.41256	0.349559	4.67352	0.221389	5.4674	0.558182	7.55464	0.112931	7.30364	0.0217675	0.988294	0.999348	1.00235	1.00235	20mM * Root up vs 1.25mM * Root	0.812108	0.96081	1.03874	1.03874	20mM * Shoot up vs 1.25mM * Shoot	3.25184e-07	1.08323e-05	3.70911	3.70911	P * Shoot up vs 1.25mM * Shoot	8.89482e-10	2.82341e-07	7.38453	7.38453	P * Root up vs 1.25mM * Root	139.925	32.4247	43.6043	3.36813	12.485	2.89314	1.23589
13485559	NM_117764 // AT4G16630 // DEAD-box ATP-dependent RNA helicase 28 // --- // 827364 /// A	AT4G16630	NM_117764 // RefSeq // Arabidopsis thaliana DEAD-box ATP-dependent RNA helicase 28 (AT4	1.09486e-11	2.6282e-09	2.26281e-06	1.03885e-05	0.300145	0.504087	9.03715	0.117267	8.74914	0.088902	9.22671	0.179571	9.07927	0.052536	8.30282	0.0264022	7.99717	0.0576818	0.0243737	0.619939	1.14042	1.14042	20mM * Root up vs 1.25mM * Root	0.000518773	0.100126	1.25713	1.25713	20mM * Shoot up vs 1.25mM * Shoot	3.34178e-08	1.99303e-06	0.59379	-1.6841	P * Shoot down vs 1.25mM * Shoot	4.64016e-08	3.9429e-06	0.6011	-1.66362	P * Root down vs 1.25mM * Root	139.751	3.65793	51.2806	0.447416	1.32795	0.0347586	0.139598
13370902	---		AT1G21529.1 // ENSEMBL // cdna:known chromosome:TAIR10:1:7543924:7544678:-1 gene:AT1G21	1.1123e-11	2.65348e-09	0.0323323	0.0628674	0.00237695	0.0187308	3.49179	0.331429	3.68291	0.253512	3.45414	0.388387	3.66924	0.277835	5.75676	0.292214	6.91444	0.19069	0.877457	0.994852	0.974238	-1.02644	20mM * Root down vs 1.25mM * Root	0.955319	0.990179	0.990564	-1.00953	20mM * Shoot down vs 1.25mM * Shoot	3.88905e-10	6.78958e-08	9.3926	9.3926	P * Shoot up vs 1.25mM * Shoot	6.22245e-08	4.73251e-06	4.80642	4.80642	P * Root up vs 1.25mM * Root	139.464	36.2451	5.49321	0.475873	7.4864	1.94563	1.38607
13451889	NM_112957 // 4-Oct // organic cation/carnitine transporter4 // --- // 821613 /// AT3G20	2014-10-04	NM_112957 // RefSeq // Arabidopsis thaliana organic cation/carnitine transporter4 (4-Oc	1.1441e-11	2.7125e-09	0.00031128	0.000936083	0.00107712	0.0108602	6.87552	0.36462	5.7062	0.170412	6.64977	0.468707	6.04428	0.0922386	8.59996	0.0869183	8.66131	0.0993175	0.25513	0.902451	0.855154	-1.16938	20mM * Root down vs 1.25mM * Root	0.0961873	0.580418	1.26407	1.26407	20mM * Shoot up vs 1.25mM * Shoot	4.89741e-11	1.37299e-08	7.75487	7.75487	P * Shoot up vs 1.25mM * Shoot	1.13704e-07	7.0666e-06	3.30454	3.30454	P * Root up vs 1.25mM * Root	138.954	22.8734	20.9322	1.14856	8.86914	1.45996	0.877927
13489204	NM_118621 // PAP24 // purple acid phosphatase 24 // --- // 828591 /// AT4G24890.1 // PA	PAP24	NM_118621 // RefSeq // Arabidopsis thaliana purple acid phosphatase 24 (PAP24) mRNA, co	1.19644e-11	2.80985e-09	1.16944e-05	4.65593e-05	1.17594e-08	5.13243e-06	2.76172	0.479738	2.61326	0.329322	2.89273	0.250623	2.83432	0.187431	4.08481	0.316686	8.15682	0.116008	0.652826	0.986321	1.09506	1.09506	20mM * Root up vs 1.25mM * Root	0.450529	0.840689	1.16559	1.16559	20mM * Shoot up vs 1.25mM * Shoot	1.53421e-12	9.66001e-10	46.6419	46.6419	P * Shoot up vs 1.25mM * Shoot	0.000278434	0.00251212	2.50202	2.50202	P * Root up vs 1.25mM * Root	138.147	50.7803	39.006	4.77928	55.1209	20.2614	1.96043
13489314	NM_118648 // AT4G25160 // U-box domain-containing protein 35 // --- // 828619 /// AT4G2	AT4G25160	NM_118648 // RefSeq // Arabidopsis thaliana U-box domain-containing protein 35 (AT4G251	1.20376e-11	2.80985e-09	4.28919e-05	0.000152423	0.000103938	0.00203572	5.69884	0.0899494	4.61523	0.177759	5.50733	0.360128	4.50913	0.24516	6.93734	0.0930879	7.37734	0.126794	0.32434	0.926925	0.875687	-1.14196	20mM * Root down vs 1.25mM * Root	0.580992	0.89603	0.929096	-1.07632	20mM * Shoot down vs 1.25mM * Shoot	1.07032e-10	2.6184e-08	6.78389	6.78389	P * Shoot up vs 1.25mM * Shoot	6.37746e-06	0.000133923	2.35952	2.35952	P * Root up vs 1.25mM * Root	138.038	22.0323	30.9411	1.64618	13.8368	2.2085	0.851257
13391850	NM_126574 // AT2G05510 // glycine-rich protein // --- // 815100 /// NM_001124803 // AT2	AT2G05510	NM_126574 // RefSeq // Arabidopsis thaliana glycine-rich protein (AT2G05510) mRNA, comp	1.21454e-11	2.80985e-09	2.51082e-13	9.32645e-12	0.0243623	0.0965485	7.88295	0.0753175	4.58322	0.42765	8.81923	0.536902	5.07693	0.660347	11.3617	0.125901	8.98993	0.200979	0.00607088	0.440775	1.91359	1.91359	20mM * Root up vs 1.25mM * Root	0.115146	0.610022	1.40806	1.40806	20mM * Shoot up vs 1.25mM * Shoot	8.69416e-11	2.25625e-08	21.2106	21.2106	P * Shoot up vs 1.25mM * Shoot	2.82537e-09	5.59365e-07	11.1481	11.1481	P * Root up vs 1.25mM * Root	137.878	54.4802	475.561	62.6368	4.10935	1.62374	2.10738
13532372	NM_122964 // AT5G35735 // putative auxin-responsive protein // --- // 833550 /// AT5G35	AT5G35735	NM_122964 // RefSeq // Arabidopsis thaliana putative auxin-responsive protein (AT5G3573	1.22279e-11	2.80985e-09	0.290768	0.409062	6.804e-06	0.000317917	9.15634	0.169201	9.34993	0.0880864	9.09534	0.248506	9.3484	0.202504	10.9647	0.0428913	10.2542	0.0675243	0.601087	0.982469	0.958596	-1.04319	20mM * Root down vs 1.25mM * Root	0.98949	0.997877	0.99894	-1.00106	20mM * Shoot down vs 1.25mM * Shoot	6.45359e-07	1.82552e-05	1.87163	1.87163	P * Shoot up vs 1.25mM * Shoot	3.45905e-11	2.86177e-08	3.50238	3.50238	P * Root up vs 1.25mM * Root	137.756	8.10857	1.19368	0.0234206	21.7764	1.2818	0.313929
13525363	NM_121293 // AT5G12900 // hypothetical protein // --- // 831130 /// AT5G12900.1 // AT5G	AT5G12900	NM_121293 // RefSeq // Arabidopsis thaliana uncharacterized protein (AT5G12900) mRNA, c	1.22813e-11	2.80985e-09	2.28274e-15	2.81011e-13	8.38503e-10	8.61955e-07	7.46975	0.0910352	6.86245	0.063489	7.25781	0.0570306	6.73071	0.136082	8.80436	0.0261497	6.91868	0.0783961	0.00830081	0.473578	0.863375	-1.15825	20mM * Root down vs 1.25mM * Root	0.0797139	0.547315	0.912724	-1.09562	20mM * Shoot down vs 1.25mM * Shoot	0.436226	0.584359	1.03974	1.03974	P * Shoot up vs 1.25mM * Shoot	2.18448e-12	3.9953e-09	2.52207	2.52207	P * Root up vs 1.25mM * Root	137.678	3.07127	867.875	6.45339	78.8898	1.75984	0.118974
13355615	NM_105256 // PAO4 // putative polyamine oxidase 4 // --- // 842894 /// AT1G65840.1 // P	PAO4	NM_105256 // RefSeq // Arabidopsis thaliana putative polyamine oxidase 4 (PAO4) mRNA, c	1.22905e-11	2.80985e-09	1.09096e-08	8.37358e-08	1.04299e-10	2.79754e-07	9.90085	0.210207	8.84883	0.149976	9.68764	0.230958	8.72296	0.0848274	9.95677	0.026078	10.9911	0.0330968	0.0590821	0.758847	0.862616	-1.15926	20mM * Root down vs 1.25mM * Root	0.247692	0.737089	0.916447	-1.09117	20mM * Shoot down vs 1.25mM * Shoot	6.95e-13	4.60234e-10	4.41459	4.41459	P * Shoot up vs 1.25mM * Shoot	0.601403	0.762775	1.03952	1.03952	P * Root up vs 1.25mM * Root	137.665	6.81909	114.07	1.88345	104.051	5.15405	0.264181
13342585	NM_101889 // AT1G20380 // prolyl oligopeptidase-like protein // --- // 838626 /// AT1G2	AT1G20380	NM_101889 // RefSeq // Arabidopsis thaliana prolyl oligopeptidase-like protein (AT1G203	1.30726e-11	2.97096e-09	6.92286e-05	0.000236392	1.90979e-10	4.07507e-07	6.98394	0.121756	5.73171	0.159481	7.50205	0.30174	5.97505	0.158884	6.83329	0.129488	6.88399	0.100033	0.00130724	0.267066	1.43208	1.43208	20mM * Root up vs 1.25mM * Root	0.0865857	0.55958	1.18373	1.18373	20mM * Shoot up vs 1.25mM * Shoot	1.99569e-07	7.4927e-06	2.22264	2.22264	P * Shoot up vs 1.25mM * Shoot	0.274955	0.471324	0.900843	-1.11007	P * Root down vs 1.25mM * Root	136.564	10.9146	28.2883	0.753628	96.0622	7.67759	0.426256
13400518	NM_128972 // AT2G34210 // Transcription elongation factor Spt5 // --- // 817982 /// AT2	AT2G34210	NM_128972 // RefSeq // Arabidopsis thaliana Transcription elongation factor Spt5 (AT2G3	1.3692e-11	3.09343e-09	0.000280438	0.000850861	3.37141e-05	0.000939688	4.00141	0.136508	4.19889	0.40404	3.70261	0.219091	3.8138	0.438978	5.84298	0.2159	7.99981	0.210905	0.260632	0.9044	0.812926	-1.23012	20mM * Root down vs 1.25mM * Root	0.152336	0.655152	0.765732	-1.30594	20mM * Shoot down vs 1.25mM * Shoot	9.02432e-11	2.31071e-08	13.9377	13.9377	P * Shoot up vs 1.25mM * Shoot	2.16225e-06	5.89828e-05	3.584	3.584	P * Root up vs 1.25mM * Root	135.744	40.1027	21.3986	2.10726	16.7933	4.96123	1.57562
13525307	NM_121285 // AT5G12470 // hypothetical protein // --- // 831122 /// AT5G12470.1 // AT5G	AT5G12470	NM_121285 // RefSeq // Arabidopsis thaliana uncharacterized protein (AT5G12470) mRNA, c	1.44873e-11	3.25397e-09	1.68514e-09	1.59455e-08	0.99522	0.997558	9.65449	0.0835659	9.17648	0.129256	9.67066	0.132102	9.21462	0.0420339	8.82375	0.0314929	8.37159	0.0826538	0.834305	0.994852	1.01127	1.01127	20mM * Root up vs 1.25mM * Root	0.622728	0.912085	1.02679	1.02679	20mM * Shoot up vs 1.25mM * Shoot	1.23612e-08	9.61067e-07	0.572407	-1.74701	P * Shoot down vs 1.25mM * Shoot	7.89948e-09	1.16246e-06	0.56224	-1.7786	P * Root down vs 1.25mM * Root	134.749	3.50523	148.018	1.28347	0.0225515	0.000586633	0.138736
13487754	NM_118308 // AT4G21870 // heat shock protein class V 15.4 // --- // 828276 /// AT4G2187	AT4G21870	NM_118308 // RefSeq // Arabidopsis thaliana heat shock protein class V 15.4 (AT4G21870)	1.48478e-11	3.31555e-09	1.06503e-13	4.78989e-12	0.0485748	0.156607	6.74271	0.234993	9.27958	0.138108	7.15907	0.209283	9.3896	0.265262	5.02165	0.275816	6.77645	0.0353641	0.0386045	0.709278	1.33455	1.33455	20mM * Root up vs 1.25mM * Root	0.559875	0.890581	1.07924	1.07924	20mM * Shoot up vs 1.25mM * Shoot	3.47993e-10	6.27498e-08	0.176393	-5.66915	P * Shoot down vs 1.25mM * Shoot	7.30031e-08	5.29038e-06	0.303326	-3.29678	P * Root down vs 1.25mM * Root	134.319	20.6321	531.082	27.1924	3.27255	0.502682	0.81923
13456643	NM_114481 // PAP19 // purple acid phosphatase 19 // --- // 823755 /// AT3G46120.1 // PA	PAP19	NM_114481 // RefSeq // Arabidopsis thaliana purple acid phosphatase 19 (PAP19) mRNA, co	1.4938e-11	3.31642e-09	7.05473e-07	3.59075e-06	3.36942e-09	1.99097e-06	2.60486	0.370104	2.97648	0.318811	2.91888	0.299218	2.25272	0.199243	3.50755	0.118231	7.18458	0.427415	0.199457	0.875918	1.24317	1.24317	20mM * Root up vs 1.25mM * Root	0.00710165	0.275515	0.605518	-1.65148	20mM * Shoot down vs 1.25mM * Shoot	5.09506e-12	2.44614e-09	18.4826	18.4826	P * Shoot up vs 1.25mM * Shoot	0.00142278	0.00916111	1.86955	1.86955	P * Root up vs 1.25mM * Root	134.213	33.2449	61.6605	5.09116	65.3984	16.1994	1.32108
13488719	NM_118513 // AT4G23820 // glycoside hydrolase family 28 protein / polygalacturonase (pe	AT4G23820	NM_118513 // RefSeq // Arabidopsis thaliana glycoside hydrolase family 28 protein / pol	1.51386e-11	3.34162e-09	1.49594e-13	6.25397e-12	0.00142015	0.0131118	6.61569	0.15391	8.74402	0.26646	6.9505	0.104309	8.94778	0.315301	5.37824	0.152956	6.57517	0.110587	0.0413348	0.716904	1.26121	1.26121	20mM * Root up vs 1.25mM * Root	0.19577	0.697549	1.15169	1.15169	20mM * Shoot up vs 1.25mM * Shoot	1.45007e-10	3.27614e-08	0.222388	-4.49665	P * Shoot down vs 1.25mM * Shoot	4.0231e-07	1.72262e-05	0.424121	-2.35782	P * Root down vs 1.25mM * Root	133.98	13.7322	508.372	17.3685	8.37087	0.857969	0.546638
13428083	NM_001202963 // AT3G14415 // (S)-2-hydroxy-acid oxidase // --- // 820664 /// AT3G14415.	AT3G14415	NM_001202963 // RefSeq // Arabidopsis thaliana (S)-2-hydroxy-acid oxidase (AT3G14415) m	1.58024e-11	3.44357e-09	1.28537e-18	3.91222e-15	1.19578e-07	2.08762e-05	9.05994	0.0926453	11.3186	0.163054	8.91133	0.141659	11.2159	0.087614	7.71837	0.038958	10.3505	0.0915003	0.118137	0.832608	0.902118	-1.1085	20mM * Root down vs 1.25mM * Root	0.270496	0.750206	0.931279	-1.07379	20mM * Shoot down vs 1.25mM * Shoot	9.84724e-09	8.18642e-07	0.511176	-1.95627	P * Shoot down vs 1.25mM * Shoot	8.37856e-11	5.05097e-08	0.39459	-2.53428	P * Root down vs 1.25mM * Root	133.233	4.85524	2234.61	27.1445	39.8236	1.45124	0.194356
13535005	NM_123731 // BHLH92 // transcription factor bHLH92 // --- // 834385 /// AT5G43650.1 //	BHLH92	NM_123731 // RefSeq // Arabidopsis thaliana transcription factor bHLH92 (BHLH92) mRNA,	1.58281e-11	3.44357e-09	0.000232085	0.000716034	0.000103492	0.00203182	3.10941	0.208689	3.33866	0.570293	3.27296	0.729464	3.4365	0.148382	8.01277	0.131504	5.91339	0.187824	0.593765	0.981099	1.12004	1.12004	20mM * Root up vs 1.25mM * Root	0.748942	0.943746	1.07017	1.07017	20mM * Shoot up vs 1.25mM * Shoot	2.25134e-07	8.26668e-06	5.95761	5.95761	P * Shoot up vs 1.25mM * Shoot	2.14814e-11	2.23115e-08	29.9266	29.9266	P * Root up vs 1.25mM * Root	133.204	54.1263	22.2605	3.0151	13.8473	5.62672	2.16715
13435945	NM_114465 // EXLA3 // expansin-like A3 // --- // 823739 /// AT3G45960.1 // EXLA3 // exp	EXLA3	NM_114465 // RefSeq // Arabidopsis thaliana expansin-like A3 (EXLA3) mRNA, complete cds	1.58694e-11	3.44357e-09	9.41728e-13	2.644e-11	1.08969e-09	9.96497e-07	4.6748	0.130128	3.70014	0.160763	5.16866	0.32273	3.6677	0.314479	7.95203	0.165669	4.37208	0.122261	0.00712789	0.457777	1.4082	1.4082	20mM * Root up vs 1.25mM * Root	0.842062	0.965003	0.977765	-1.02274	20mM * Shoot down vs 1.25mM * Shoot	0.00068581	0.00392207	1.59321	1.59321	P * Shoot up vs 1.25mM * Shoot	6.73963e-13	1.84897e-09	9.69492	9.69492	P * Root up vs 1.25mM * Root	133.159	15.3747	400.83	15.4268	76.1657	8.79417	0.615792
13528555	---		---	1.59703e-11	3.446e-09	6.41521e-05	0.000220133	0.000321292	0.00452851	9.75401	0.248755	9.27315	0.155367	9.92044	0.0572176	9.86909	0.143303	8.91324	0.150327	8.07822	0.149228	0.19238	0.873848	1.12228	1.12228	20mM * Root up vs 1.25mM * Root	0.000169176	0.0632768	1.51145	1.51145	20mM * Shoot up vs 1.25mM * Shoot	3.78585e-08	2.18657e-06	0.436805	-2.28935	P * Shoot down vs 1.25mM * Shoot	3.73254e-06	8.86379e-05	0.558347	-1.791	P * Root down vs 1.25mM * Root	133.049	8.95372	28.6996	0.643792	11.26	0.757756	0.358913
13432901	---		---	1.63673e-11	3.49093e-09	1.82248e-10	2.24567e-09	0.00039302	0.00523228	12.6544	0.0501454	12.2081	0.0954706	12.7066	0.0658801	12.3289	0.0305641	12.1441	0.0685186	11.4579	0.0952853	0.401854	0.944587	1.03683	1.03683	20mM * Root up vs 1.25mM * Root	0.0635288	0.508125	1.08733	1.08733	20mM * Shoot up vs 1.25mM * Shoot	1.30523e-09	1.6904e-07	0.594523	-1.68202	P * Shoot down vs 1.25mM * Shoot	2.82569e-07	1.36001e-05	0.702069	-1.42436	P * Root down vs 1.25mM * Root	132.624	2.19087	200.283	1.10285	10.8366	0.179014	0.0881033
13514088	NM_124645 // AT5G52670 // putative copper transport protein // --- // 835344 /// AT5G52	AT5G52670	NM_124645 // RefSeq // Arabidopsis thaliana putative copper transport protein (AT5G5267	1.64396e-11	3.49093e-09	7.47993e-16	1.36156e-13	0.000453547	0.00580778	6.05413	0.172604	2.82699	0.19601	5.56337	0.15141	2.99561	0.35194	7.72808	0.073764	4.6937	0.254405	0.0110838	0.515281	0.71165	-1.40518	20mM * Root down vs 1.25mM * Root	0.338563	0.785997	1.12398	1.12398	20mM * Shoot up vs 1.25mM * Shoot	7.95316e-09	6.89537e-07	3.64699	3.64699	P * Shoot up vs 1.25mM * Shoot	3.66944e-08	3.36363e-06	3.19087	3.19087	P * Root up vs 1.25mM * Root	132.548	17.4261	1000.02	43.8241	10.5419	1.38595	0.701171
13371039	NM_102037 // AT1G21890 // nodulin MtN21 /EamA-like transporter-like protein // --- // 8	AT1G21890	NM_102037 // RefSeq // Arabidopsis thaliana nodulin MtN21 /EamA-like transporter-like p	1.64512e-11	3.49093e-09	2.12579e-06	9.81927e-06	3.0637e-09	1.92903e-06	3.27949	0.0971845	3.45533	0.0958377	3.06095	0.366783	3.35837	0.527849	3.88201	0.301515	3.70913	0.151877	0.344098	0.931141	0.859437	-1.16355	20mM * Root down vs 1.25mM * Root	0.671115	0.926013	0.935003	-1.06952	20mM * Shoot down vs 1.25mM * Shoot	0.274199	0.419646	1.19235	1.19235	P * Shoot up vs 1.25mM * Shoot	0.0161634	0.0601663	1.51837	1.51837	P * Root up vs 1.25mM * Root	132.536	29.9661	51.7993	3.90391	66.2482	14.9786	1.20586
13413825	NM_128313 // PGY1 // 60S ribosomal protein L10a-2 // --- // 817299 /// AT2G27530.1 // P	PGY1	NM_128313 // RefSeq // Arabidopsis thaliana 60S ribosomal protein L10a-2 (PGY1) mRNA, c	1.66405e-11	3.50377e-09	2.68342e-09	2.41144e-08	0.235234	0.437757	8.93617	0.0190355	8.65041	0.0520712	9.07784	0.0309178	8.7423	0.105446	8.33815	0.116668	7.93896	0.0773392	0.0394991	0.711178	1.10318	1.10318	20mM * Root up vs 1.25mM * Root	0.165281	0.668855	1.06576	1.06576	20mM * Shoot up vs 1.25mM * Shoot	5.15386e-09	4.8517e-07	0.610703	-1.63746	P * Shoot down vs 1.25mM * Shoot	5.88362e-08	4.54133e-06	0.66066	-1.51364	P * Root down vs 1.25mM * Root	132.339	2.3781	138.807	0.831445	1.5714	0.0282379	0.0958392
13461111	NM_115589 // EIF3E // translation initiation factor eIF-3 subunit 6 // --- // 824896 //	EIF3E	NM_115589 // RefSeq // Arabidopsis thaliana translation initiation factor eIF-3 subunit	1.66979e-11	3.50377e-09	2.08086e-13	8.11118e-12	0.231877	0.433737	10.8085	0.09471	10.1188	0.0109895	10.8681	0.145064	10.2803	0.0625259	10.1584	0.07594	9.56898	0.0235182	0.327511	0.926925	1.04215	1.04215	20mM * Root up vs 1.25mM * Root	0.0145719	0.332548	1.11844	1.11844	20mM * Shoot up vs 1.25mM * Shoot	7.21837e-08	3.53626e-06	0.683126	-1.46386	P * Shoot down vs 1.25mM * Shoot	6.95997e-09	1.06454e-06	0.637242	-1.56926	P * Root down vs 1.25mM * Root	132.279	2.06996	487.217	2.5414	1.58587	0.0248164	0.0834583
13378469	NM_001084232 // AT1G51980 // putative mitochondrial-processing peptidase subunit alpha-	AT1G51980	NM_001084232 // RefSeq // Arabidopsis thaliana putative mitochondrial-processing peptid	1.67854e-11	3.50377e-09	2.20579e-08	1.57883e-07	4.28686e-09	2.42132e-06	10.7833	0.055643	10.3212	0.0437628	10.9854	0.0399654	10.5266	0.044708	10.4775	0.0271731	10.5151	0.0356876	8.0589e-05	0.068327	1.15033	1.15033	20mM * Root up vs 1.25mM * Root	6.77963e-05	0.0456828	1.15302	1.15302	20mM * Shoot up vs 1.25mM * Shoot	0.000122953	0.000996495	1.14386	1.14386	P * Shoot up vs 1.25mM * Shoot	6.17201e-07	2.34165e-05	0.808983	-1.23612	P * Root down vs 1.25mM * Root	132.189	0.883757	103.197	0.229976	63.2915	0.423139	0.0356563
13519213	NM_125838 // AT5G64420 // DNA polymerase phi subunit // --- // 836563 /// AT5G64420.1 /	AT5G64420	NM_125838 // RefSeq // Arabidopsis thaliana DNA polymerase phi subunit (AT5G64420) mRNA	1.69814e-11	3.52552e-09	1.78049e-09	1.67364e-08	0.0370159	0.129352	9.23435	0.0980722	8.64682	0.134831	9.19518	0.0688717	8.77392	0.0375195	8.23399	0.134962	7.94707	0.00662398	0.622659	0.984683	0.973213	-1.02752	20mM * Root down vs 1.25mM * Root	0.123046	0.62295	1.09209	1.09209	20mM * Shoot up vs 1.25mM * Shoot	1.23099e-07	5.29449e-06	0.615678	-1.62423	P * Shoot down vs 1.25mM * Shoot	7.90552e-10	2.61754e-07	0.499877	-2.00049	P * Root down vs 1.25mM * Root	131.989	3.61987	146.9	1.34294	3.59437	0.0985774	0.146269
13425070	NM_001202899 // AT3G06530 // U3 small nucleolar RNA-associated protein 10 and NUC211 do	AT3G06530	NM_001202899 // RefSeq // Arabidopsis thaliana U3 small nucleolar RNA-associated protei	1.75576e-11	3.62556e-09	6.66833e-06	2.78116e-05	0.000205794	0.00331401	8.75085	0.105167	8.34772	0.148865	8.85941	0.0803499	8.57825	0.0524266	7.7607	0.0274093	7.89196	0.0446708	0.144872	0.849905	1.07815	1.07815	20mM * Root up vs 1.25mM * Root	0.0049689	0.231608	1.17327	1.17327	20mM * Shoot up vs 1.25mM * Shoot	8.24466e-06	0.00011927	0.729126	-1.37151	P * Shoot down vs 1.25mM * Shoot	2.18546e-10	9.99274e-08	0.503426	-1.98639	P * Root down vs 1.25mM * Root	131.416	2.96638	42.9221	0.322952	12.2344	0.276159	0.120386
13362493	NM_100168 // AT1G02870 // hypothetical protein // --- // 839496 /// AT1G02870.1 // AT1G	AT1G02870	NM_100168 // RefSeq // Arabidopsis thaliana uncharacterized protein (AT1G02870) mRNA, c	1.77835e-11	3.65256e-09	1.48634e-08	1.10292e-07	0.447934	0.640515	7.81184	0.0439032	7.34668	0.0989663	7.89069	0.0763017	7.49589	0.122373	6.96144	0.13371	6.66977	0.0346837	0.302869	0.924796	1.05617	1.05617	20mM * Root up vs 1.25mM * Root	0.0610596	0.502831	1.10896	1.10896	20mM * Shoot up vs 1.25mM * Shoot	9.45663e-08	4.35504e-06	0.625504	-1.59871	P * Shoot down vs 1.25mM * Shoot	3.88663e-09	6.94314e-07	0.554629	-1.80301	P * Root down vs 1.25mM * Root	131.197	3.23834	109.176	0.898261	0.932254	0.0230108	0.131642
13364861	---		---	1.82211e-11	3.71034e-09	1.03503e-08	7.98103e-08	0.730079	0.842815	12.169	0.113831	11.6459	0.017723	12.2465	0.207872	11.8323	0.0907046	11.1882	0.0994644	10.7838	0.0676722	0.374916	0.938645	1.05521	1.05521	20mM * Root up vs 1.25mM * Root	0.0433375	0.458667	1.13789	1.13789	20mM * Shoot up vs 1.25mM * Shoot	2.23026e-08	1.46499e-06	0.55013	-1.81775	P * Shoot down vs 1.25mM * Shoot	3.58623e-09	6.589e-07	0.506716	-1.97349	P * Root down vs 1.25mM * Root	130.782	4.24571	114.922	1.24361	0.436244	0.0141622	0.173141
13376163	NM_103496 // emb1075 // putative group II plp decarboxylase // --- // 840958 /// AT1G43	emb1075	NM_103496 // RefSeq // Arabidopsis thaliana putative group II plp decarboxylase (emb107	1.82698e-11	3.71034e-09	3.34689e-13	1.16968e-11	2.60754e-05	0.000798647	10.073	0.0264704	9.23536	0.021796	10.0787	0.112603	9.08066	0.180387	8.98214	0.0971005	8.65714	0.0339957	0.936608	0.9967	1.00396	1.00396	20mM * Root up vs 1.25mM * Root	0.0433612	0.458667	0.898318	-1.11319	20mM * Shoot down vs 1.25mM * Shoot	4.02078e-07	1.28264e-05	0.66979	-1.49301	P * Shoot down vs 1.25mM * Shoot	4.81017e-11	3.29909e-08	0.469491	-2.12996	P * Root down vs 1.25mM * Root	130.737	2.92542	458.246	3.41797	17.5279	0.392212	0.119341
13386385	NM_105902 // AT1G72430 // SAUR-like auxin-responsive protein family // --- // 843575 //	AT1G72430	NM_105902 // RefSeq // Arabidopsis thaliana SAUR-like auxin-responsive protein family (	1.83546e-11	3.71034e-09	1.24087e-05	4.90677e-05	1.24361e-06	9.88914e-05	9.24018	0.235213	9.3202	0.194814	9.38825	0.11635	10.0384	0.19468	8.38781	0.0640165	8.04242	0.100806	0.226794	0.891537	1.10808	1.10808	20mM * Root up vs 1.25mM * Root	1.5429e-05	0.0185186	1.64511	1.64511	20mM * Shoot up vs 1.25mM * Shoot	8.75392e-09	7.48821e-07	0.412429	-2.42466	P * Shoot down vs 1.25mM * Shoot	1.98777e-06	5.50046e-05	0.553876	-1.80546	P * Root down vs 1.25mM * Root	130.658	8.15812	38.6086	0.803558	28.2774	1.7656	0.333007
13421132	---		---	1.85222e-11	3.72037e-09	1.11592e-11	2.05466e-10	0.559954	0.72803	11.9379	0.0687974	11.4202	0.0611727	12.1512	0.169522	11.5561	0.0604327	11.3557	0.0579354	10.6951	0.09318	0.00757898	0.461965	1.15926	1.15926	20mM * Root up vs 1.25mM * Root	0.0694346	0.526778	1.09875	1.09875	20mM * Shoot up vs 1.25mM * Shoot	1.61742e-08	1.19008e-06	0.604939	-1.65306	P * Shoot down vs 1.25mM * Shoot	3.21978e-07	1.49863e-05	0.667915	-1.4972	P * Root down vs 1.25mM * Root	130.503	2.86267	290.263	2.12237	0.710192	0.0155785	0.11699
13402646	NM_129462 // AT2G39050 // hydroxyproline-rich glycoprotein-like protein // --- // 81849	AT2G39050	NM_129462 // RefSeq // Arabidopsis thaliana hydroxyproline-rich glycoprotein-like prote	1.8598e-11	3.72037e-09	5.94895e-10	6.32403e-09	1.40055e-07	2.29882e-05	5.52215	0.302149	5.83267	0.262843	5.67516	0.0771946	6.06417	0.186745	7.04294	0.101873	7.7823	0.0586492	0.282394	0.91808	1.11189	1.11189	20mM * Root up vs 1.25mM * Root	0.111783	0.60532	1.17405	1.17405	20mM * Shoot up vs 1.25mM * Shoot	1.78131e-10	3.74327e-08	3.86274	3.86274	P * Shoot up vs 1.25mM * Shoot	6.67692e-09	1.03825e-06	2.86949	2.86949	P * Root up vs 1.25mM * Root	130.434	11.1052	170.683	4.84402	38.9336	3.31483	0.454084
13364238	NM_100534 // AT1G06550 // 3-hydroxyisobutyryl-CoA hydrolase-like protein 5 // --- // 83	AT1G06550	NM_100534 // RefSeq // Arabidopsis thaliana 3-hydroxyisobutyryl-CoA hydrolase-like prot	1.88225e-11	3.72551e-09	4.40674e-14	2.4927e-12	0.00310544	0.0227282	8.94109	0.0681759	8.13748	0.135576	9.15102	0.119829	8.03923	0.0768188	9.74263	0.0492786	9.02524	0.031608	0.00781468	0.465343	1.15664	1.15664	20mM * Root up vs 1.25mM * Root	0.174142	0.6769	0.934166	-1.07047	20mM * Shoot down vs 1.25mM * Shoot	7.57391e-10	1.1103e-07	1.85029	1.85029	P * Shoot up vs 1.25mM * Shoot	3.34297e-09	6.21969e-07	1.74296	1.74296	P * Root up vs 1.25mM * Root	130.23	2.79641	594.776	4.2572	7.04876	0.151357	0.114522
13449475	NM_112304 // NCED3 // 9-cis-epoxycarotenoid dioxygenase NCED3 // --- // 820667 /// AT3G	NCED3	NM_112304 // RefSeq // Arabidopsis thaliana 9-cis-epoxycarotenoid dioxygenase NCED3 (NC	1.88236e-11	3.72551e-09	9.95584e-08	6.13802e-07	0.000846073	0.00914864	4.95517	0.364793	5.34464	0.227912	4.55968	0.467039	4.97924	0.11896	6.74529	0.0676861	8.0585	0.204558	0.0727252	0.784099	0.760234	-1.31538	20mM * Root down vs 1.25mM * Root	0.0949358	0.576858	0.776254	-1.28824	20mM * Shoot down vs 1.25mM * Shoot	5.21197e-10	8.48455e-08	6.56074	6.56074	P * Shoot up vs 1.25mM * Shoot	1.84997e-07	1.00155e-05	3.45844	3.45844	P * Root up vs 1.25mM * Root	130.229	24.8368	82.9051	5.27047	9.31832	1.77716	1.01716
13407158	NM_126290 // PP2-B7 // F-box protein PP2-B7 // --- // 814763 /// AT2G02320.1 // PP2-B7	PP2-B7	NM_126290 // RefSeq // Arabidopsis thaliana F-box protein PP2-B7 (PP2-B7) mRNA, complet	1.89146e-11	3.72551e-09	1.85524e-05	7.09226e-05	1.88726e-09	1.36766e-06	2.69317	0.229818	2.96345	0.292597	2.77347	0.238379	2.78012	0.197888	6.48801	0.341701	3.55694	0.135094	0.675767	0.99026	1.05724	1.05724	20mM * Root up vs 1.25mM * Root	0.345229	0.789145	0.88067	-1.1355	20mM * Shoot down vs 1.25mM * Shoot	0.00621329	0.023017	1.50889	1.50889	P * Shoot up vs 1.25mM * Shoot	8.64169e-13	2.07315e-09	13.8791	13.8791	P * Root up vs 1.25mM * Root	130.147	20.8081	35.9896	1.91803	70.7372	11.3096	0.852702
13410099	NM_127404 // AT2G18480 // putative polyol transporter 3 // --- // 816363 /// AT2G18480.	AT2G18480	NM_127404 // RefSeq // Arabidopsis thaliana putative polyol transporter 3 (AT2G18480) m	1.90229e-11	3.72772e-09	4.92217e-08	3.24997e-07	6.82777e-07	6.81146e-05	3.87381	0.482395	4.30135	0.573484	3.83259	0.158397	3.96621	0.235242	6.3378	0.201352	7.32993	0.14037	0.868715	0.994852	0.971831	-1.02899	20mM * Root down vs 1.25mM * Root	0.19096	0.691985	0.792706	-1.2615	20mM * Shoot down vs 1.25mM * Shoot	1.37047e-09	1.76634e-07	8.16003	8.16003	P * Shoot up vs 1.25mM * Shoot	2.59866e-08	2.60599e-06	5.5174	5.5174	P * Root up vs 1.25mM * Root	130.05	35.2484	91.9144	8.30409	30.9203	8.38056	1.44553
13420511	NM_129830 // AT2G42690 // alpha/beta-hydrolase domain-containing protein // --- // 8188	AT2G42690	NM_129830 // RefSeq // Arabidopsis thaliana alpha/beta-hydrolase domain-containing prot	1.99063e-11	3.88103e-09	3.83265e-16	8.86774e-14	0.0301505	0.111908	4.95683	0.231223	7.55566	0.214369	4.83753	0.225712	7.1715	0.168037	6.38342	0.107618	8.58208	0.0645128	0.398923	0.944565	0.920631	-1.08621	20mM * Root down vs 1.25mM * Root	0.0130902	0.324231	0.766226	-1.3051	20mM * Shoot down vs 1.25mM * Shoot	1.36471e-06	3.14055e-05	2.03697	2.03697	P * Shoot up vs 1.25mM * Shoot	1.66794e-08	1.95311e-06	2.6881	2.6881	P * Root up vs 1.25mM * Root	129.282	11.0242	1088.52	30.94	3.84387	0.327774	0.454784
13337375	NM_100716 // ALMT1 // aluminum-activated malate transporter 1 // --- // 837363 /// AT1G	ALMT1	NM_100716 // RefSeq // Arabidopsis thaliana aluminum-activated malate transporter 1 (AL	2.03701e-11	3.9514e-09	2.05947e-09	1.90695e-08	9.77409e-08	1.84021e-05	5.9179	0.304663	3.93439	0.27032	5.28025	0.0786373	4.22362	0.214143	8.39285	0.156557	5.97245	0.120273	0.00670436	0.449007	0.642757	-1.5558	20mM * Root down vs 1.25mM * Root	0.177199	0.679432	1.22198	1.22198	20mM * Shoot up vs 1.25mM * Shoot	2.95508e-08	1.81889e-06	4.10692	4.10692	P * Shoot up vs 1.25mM * Shoot	1.86855e-09	4.40289e-07	5.55946	5.55946	P * Root up vs 1.25mM * Root	128.894	24.3469	143.981	9.06553	40.9848	7.74163	1.00742
13514566	NM_124739 // AT5G53590 // SAUR-like auxin-responsive protein // --- // 835441 /// AT5G5	AT5G53590	NM_124739 // RefSeq // Arabidopsis thaliana SAUR-like auxin-responsive protein (AT5G535	2.13904e-11	4.12846e-09	8.96063e-08	5.57164e-07	1.9879e-05	0.000667405	8.37322	0.0791129	6.92466	0.276838	7.83821	0.143827	6.9862	0.452995	10.2141	0.063262	9.03475	0.040817	0.00764	0.462008	0.690155	-1.44895	20mM * Root down vs 1.25mM * Root	0.730275	0.938942	1.04358	1.04358	20mM * Shoot up vs 1.25mM * Shoot	1.98666e-09	2.36968e-07	4.3172	4.3172	P * Shoot up vs 1.25mM * Shoot	1.39779e-08	1.73819e-06	3.58233	3.58233	P * Root up vs 1.25mM * Root	128.075	17.7345	84.2021	3.88649	18.3296	2.5381	0.738506
13357717	NM_105782 // AT1G71130 // ethylene-responsive transcription factor ERF070 // --- // 843	AT1G71130	NM_105782 // RefSeq // Arabidopsis thaliana ethylene-responsive transcription factor ER	2.16418e-11	4.15608e-09	0.00024139	0.000741763	3.63945e-06	0.000205263	5.92252	0.275439	6.13723	0.165902	5.8576	0.225888	5.81492	0.117891	6.88366	0.183839	8.2369	0.145196	0.655014	0.986321	0.955998	-1.04603	20mM * Root down vs 1.25mM * Root	0.0380931	0.446071	0.79979	-1.25033	20mM * Shoot down vs 1.25mM * Shoot	1.00787e-10	2.49744e-08	4.28611	4.28611	P * Shoot up vs 1.25mM * Shoot	4.74322e-06	0.000106444	1.94684	1.94684	P * Root up vs 1.25mM * Root	127.88	11.7001	22.0797	0.673382	24.0112	2.19686	0.487964
13354872	NM_179508 // MDAR6 // Monodehydroascorbate reductase // --- // 842697 /// NM_105067 //	MDAR6	NM_179508 // RefSeq // Arabidopsis thaliana Monodehydroascorbate reductase (MDAR6) mRNA	2.22152e-11	4.24498e-09	9.34589e-13	2.62972e-11	0.0552281	0.170556	10.3184	0.0805341	9.53438	0.186426	10.3413	0.00744699	9.69898	0.118998	9.4631	0.0481365	8.70843	0.0750707	0.775744	0.994852	1.01596	1.01596	20mM * Root up vs 1.25mM * Root	0.0531669	0.48309	1.12086	1.12086	20mM * Shoot up vs 1.25mM * Shoot	1.43242e-08	1.08728e-06	0.564111	-1.7727	P * Shoot down vs 1.25mM * Shoot	8.74358e-09	1.25777e-06	0.552748	-1.80914	P * Root down vs 1.25mM * Root	127.444	3.56476	401.226	3.74092	3.12385	0.0873778	0.14918
13515836	NM_125046 // PFK7 // 6-phosphofructokinase 7 // --- // 835764 /// AT5G56630.1 // PFK7 /	PFK7	NM_125046 // RefSeq // Arabidopsis thaliana 6-phosphofructokinase 7 (PFK7) mRNA, comple	2.42359e-11	4.60819e-09	0.00473794	0.0111689	6.50539e-10	7.57149e-07	9.2351	0.252154	8.49267	0.108884	9.27447	0.110886	8.41513	0.0928277	9.49632	0.0990094	10.6656	0.0303602	0.707536	0.990502	1.02767	1.02767	20mM * Root up vs 1.25mM * Root	0.462888	0.844826	0.947675	-1.05521	20mM * Shoot down vs 1.25mM * Shoot	4.25042e-13	3.20098e-10	4.50941	4.50941	P * Shoot up vs 1.25mM * Shoot	0.0221077	0.0760719	1.19849	1.19849	P * Root up vs 1.25mM * Root	126.004	6.02558	10.7425	0.171237	81.6149	3.90288	0.255044
13432009	NM_113196 // PKP-ALPHA // Pyruvate kinase family protein // --- // 821870 /// AT3G22960	PKP-ALPHA	NM_113196 // RefSeq // Arabidopsis thaliana Pyruvate kinase family protein (PKP-ALPHA)	2.48558e-11	4.69538e-09	0.602392	0.71087	0.00489362	0.0313518	9.93893	0.0215476	10.1548	0.183322	10.0848	0.0298728	10.0806	0.128604	9.20105	0.0315179	9.27302	0.0129633	0.0544963	0.755595	1.10643	1.10643	20mM * Root up vs 1.25mM * Root	0.307313	0.769743	0.949897	-1.05275	20mM * Shoot down vs 1.25mM * Shoot	1.08635e-09	1.46401e-07	0.542707	-1.84262	P * Shoot down vs 1.25mM * Shoot	1.4011e-08	1.73819e-06	0.59962	-1.66772	P * Root down vs 1.25mM * Root	125.589	2.79487	0.282464	0.00209533	6.33612	0.141005	0.118689
13443940	NM_111185 // AT3G03150 // hypothetical protein // --- // 821070 /// AT3G03150.1 // AT3G	AT3G03150	NM_111185 // RefSeq // Arabidopsis thaliana uncharacterized protein (AT3G03150) mRNA, c	2.4939e-11	4.69538e-09	3.00381e-07	1.65667e-06	0.000843228	0.00913233	7.52289	0.116952	8.60678	0.295529	7.22404	0.403521	8.10267	0.193698	8.84933	0.0827298	9.76526	0.0495392	0.0951007	0.808273	0.812904	-1.23016	20mM * Root down vs 1.25mM * Root	0.00861411	0.287947	0.705093	-1.41825	20mM * Shoot down vs 1.25mM * Shoot	3.72213e-06	6.50295e-05	2.23222	2.23222	P * Shoot up vs 1.25mM * Shoot	6.81135e-07	2.52033e-05	2.50784	2.50784	P * Root up vs 1.25mM * Root	125.534	16.0317	70.2873	2.99208	9.32468	1.19084	0.681109
13513354	NM_124484 // AT5G51050 // Mitochondrial substrate carrier family protein // --- // 8351	AT5G51050	NM_124484 // RefSeq // Arabidopsis thaliana Mitochondrial substrate carrier family prot	2.5337e-11	4.73614e-09	4.26881e-09	3.63572e-08	0.00559146	0.0344106	5.91963	0.163785	6.39887	0.315728	5.63522	0.102842	6.17853	0.0417903	6.98685	0.183791	8.19762	0.142486	0.0565882	0.757011	0.821075	-1.21792	20mM * Root down vs 1.25mM * Root	0.130946	0.631754	0.858364	-1.16501	20mM * Shoot down vs 1.25mM * Shoot	6.42401e-10	9.83002e-08	3.47919	3.47919	P * Shoot up vs 1.25mM * Shoot	8.90953e-07	3.0608e-05	2.09539	2.09539	P * Root up vs 1.25mM * Root	125.274	10.7986	130.134	3.73917	6.13454	0.528795	0.459731
13515927	NM_125070 // BGAL4 // beta-galactosidase 4 // --- // 835789 /// AT5G56870.1 // BGAL4 //	BGAL4	NM_125070 // RefSeq // Arabidopsis thaliana beta-galactosidase 4 (BGAL4) mRNA, complete	2.54021e-11	4.73614e-09	0.000499925	0.00144402	0.00178657	0.0153406	8.05565	0.48881	8.81528	0.327653	8.18924	0.209004	9.09617	0.21875	6.55657	0.141984	6.17443	0.102957	0.522631	0.968191	1.09702	1.09702	20mM * Root up vs 1.25mM * Root	0.188279	0.690323	1.21495	1.21495	20mM * Shoot up vs 1.25mM * Shoot	6.99745e-10	1.04575e-07	0.160333	-6.237	P * Shoot down vs 1.25mM * Shoot	1.67879e-06	4.84076e-05	0.353779	-2.82663	P * Root down vs 1.25mM * Root	125.232	23.541	18.8914	1.18372	7.96982	1.49816	1.00255
13362313	NM_100112 // MAN1 // mannan endo-1,4-beta-mannosidase 1 // --- // 839444 /// AT1G02310.	MAN1	NM_100112 // RefSeq // Arabidopsis thaliana mannan endo-1,4-beta-mannosidase 1 (MAN1) m	2.5986e-11	4.82159e-09	0.886109	0.924878	0.205885	0.403822	4.69203	0.330861	4.30659	0.225133	4.13974	0.477304	4.34231	0.0770052	6.98784	0.156124	6.97233	0.0934079	0.0257442	0.629655	0.681937	-1.46641	20mM * Root down vs 1.25mM * Root	0.875667	0.972594	1.02507	1.02507	20mM * Shoot up vs 1.25mM * Shoot	2.42284e-09	2.77869e-07	6.34553	6.34553	P * Shoot up vs 1.25mM * Shoot	2.03125e-08	2.20385e-06	4.9103	4.9103	P * Root up vs 1.25mM * Root	124.861	28.3612	0.0211795	0.00160358	1.70607	0.38752	1.21142
13357635	NM_105758 // AT1G70900 // hypothetical protein // --- // 843429 /// AT1G70900.1 // AT1G	AT1G70900	NM_105758 // RefSeq // Arabidopsis thaliana uncharacterized protein (AT1G70900) mRNA, c	2.63499e-11	4.86561e-09	4.56593e-08	3.03879e-07	0.00104269	0.010603	8.04715	0.134951	8.52079	0.212378	7.93243	0.254637	8.26412	0.134216	8.92036	0.0293606	10.0851	0.0493686	0.376443	0.938944	0.923558	-1.08277	20mM * Root down vs 1.25mM * Root	0.0587236	0.498716	0.837019	-1.19472	20mM * Shoot down vs 1.25mM * Shoot	1.26988e-09	1.66463e-07	2.95739	2.95739	P * Shoot up vs 1.25mM * Shoot	3.42086e-06	8.30521e-05	1.83173	1.83173	P * Root up vs 1.25mM * Root	124.635	8.91867	92.923	2.21648	8.92881	0.638932	0.381645
13383209	NM_001198384 // ILA // protein ILITYHIA // --- // 842787 /// AT1G64790.2 // ILA // prot	ILA	NM_001198384 // RefSeq // Arabidopsis thaliana protein ILITYHIA (ILA) mRNA, complete cd	2.67001e-11	4.90668e-09	0.125522	0.204533	2.35195e-06	0.000152035	9.25094	0.023131	9.24486	0.0214763	9.4169	0.0867485	9.24191	0.0883254	8.60736	0.0292298	8.89032	0.0173715	0.00271684	0.340021	1.12192	1.12192	20mM * Root up vs 1.25mM * Root	0.950591	0.98895	0.997957	-1.00205	20mM * Shoot down vs 1.25mM * Shoot	1.13745e-06	2.74762e-05	0.782122	-1.27857	P * Shoot down vs 1.25mM * Shoot	2.85229e-10	1.23091e-07	0.640126	-1.56219	P * Root down vs 1.25mM * Root	124.42	1.22985	2.61319	0.00861021	25.6771	0.253811	0.0527185
13450916	NM_112746 // AT3G18600 // DEAD-box ATP-dependent RNA helicase 51 // --- // 821391 /// A	AT3G18600	NM_112746 // RefSeq // Arabidopsis thaliana DEAD-box ATP-dependent RNA helicase 51 (AT3	2.6869e-11	4.91422e-09	4.25616e-09	3.62624e-08	0.164838	0.350121	9.27011	0.201729	8.53881	0.0765534	9.34086	0.124623	8.85673	0.130674	8.22853	0.0247566	7.75386	0.110899	0.46244	0.952438	1.05027	1.05027	20mM * Root up vs 1.25mM * Root	0.00379411	0.211501	1.24654	1.24654	20mM * Shoot up vs 1.25mM * Shoot	3.15605e-07	1.06052e-05	0.580374	-1.72303	P * Shoot down vs 1.25mM * Shoot	6.4496e-09	1.01523e-06	0.485796	-2.05848	P * Root down vs 1.25mM * Root	124.317	4.94085	130.188	1.72472	1.93376	0.0768553	0.211968
13432586	NM_113297 // BAM1 // beta-amylase 1 // --- // 821975 /// AT3G23920.1 // BAM1 // beta-am	BAM1	NM_113297 // RefSeq // Arabidopsis thaliana beta-amylase 1 (BAM1) mRNA, complete cds. /	2.70977e-11	4.93255e-09	2.78762e-14	1.74946e-12	0.000492254	0.00616047	6.86766	0.112088	7.91132	0.215962	6.92094	0.131659	7.85226	0.0814754	7.73942	0.133899	9.37536	0.0469843	0.597675	0.981975	1.03762	1.03762	20mM * Root up vs 1.25mM * Root	0.558913	0.890208	0.959886	-1.04179	20mM * Shoot down vs 1.25mM * Shoot	9.38387e-11	2.35566e-08	2.7588	2.7588	P * Shoot up vs 1.25mM * Shoot	1.55267e-07	8.92988e-06	1.82989	1.82989	P * Root up vs 1.25mM * Root	124.18	5.4714	630.706	9.26304	10.3758	0.457162	0.234989
13434680	NM_113910 // COBL2 // COBRA-like protein 2 // --- // 822697 /// AT3G29810.1 // COBL2 //	COBL2	NM_113910 // RefSeq // Arabidopsis thaliana COBRA-like protein 2 (COBL2) mRNA, complete	2.75396e-11	4.98934e-09	0.000416702	0.00122425	4.11659e-07	4.7197e-05	7.54265	0.130905	7.23706	0.193499	7.81811	0.264552	7.53312	0.235015	9.82972	0.0534274	8.5013	0.0341721	0.0687946	0.775327	1.21038	1.21038	20mM * Root up vs 1.25mM * Root	0.0522547	0.48177	1.22778	1.22778	20mM * Shoot up vs 1.25mM * Shoot	1.24837e-07	5.32747e-06	2.40201	2.40201	P * Shoot up vs 1.25mM * Shoot	2.40029e-11	2.30476e-08	4.88064	4.88064	P * Root up vs 1.25mM * Root	123.917	11.1163	19.6611	0.587918	33.3097	2.98813	0.478441
13390755	NM_126272 // PDF2.1 // defensin-like protein 4 // --- // 814743 /// AT2G02120.1 // PDF2	PDF2.1	NM_126272 // RefSeq // Arabidopsis thaliana defensin-like protein 4 (PDF2.1) mRNA, comp	2.78382e-11	5.01977e-09	5.93037e-14	3.12876e-12	0.101053	0.254273	7.06242	0.244431	4.45538	0.614416	7.02876	0.189156	4.74423	0.24419	9.56729	0.0401658	6.4797	0.0476196	0.879535	0.994852	0.976942	-1.0236	20mM * Root down vs 1.25mM * Root	0.204843	0.703156	1.22166	1.22166	20mM * Shoot up vs 1.25mM * Shoot	7.88113e-08	3.79321e-06	4.068	4.068	P * Shoot up vs 1.25mM * Shoot	3.98648e-09	7.02352e-07	5.67599	5.67599	P * Root up vs 1.25mM * Root	123.743	26.5933	572.554	41.0154	2.45049	0.526629	1.14617
13530452	NM_122368 // AT5G24600 // hypothetical protein // --- // 832531 /// AT5G24600.1 // AT5G	AT5G24600	NM_122368 // RefSeq // Arabidopsis thaliana uncharacterized protein (AT5G24600) mRNA, c	2.84009e-11	5.09729e-09	0.000230716	0.000712326	0.871038	0.928899	3.82049	0.211184	3.48147	0.273736	3.99808	0.388826	3.50348	0.305432	6.07775	0.123566	5.54234	0.0968331	0.355427	0.931735	1.13099	1.13099	20mM * Root up vs 1.25mM * Root	0.907566	0.981718	1.01538	1.01538	20mM * Shoot up vs 1.25mM * Shoot	6.78705e-09	6.06225e-07	4.17237	4.17237	P * Shoot up vs 1.25mM * Shoot	1.83301e-09	4.37281e-07	4.78084	4.78084	P * Root up vs 1.25mM * Root	123.42	19.341	22.2877	1.16423	0.234443	0.0367395	0.835783
13491077	NM_119086 // AT4G29410 // 60S ribosomal protein L28-2 // --- // 829062 /// NM_001085001	AT4G29410	NM_119086 // RefSeq // Arabidopsis thaliana 60S ribosomal protein L28-2 (AT4G29410) mRN	2.9453e-11	5.25243e-09	3.50109e-06	1.55098e-05	0.413458	0.609748	11.1927	0.181041	10.8955	0.18167	11.3396	0.0381149	11.0729	0.0851099	10.308	0.033453	10.1038	0.0815234	0.103867	0.814316	1.10713	1.10713	20mM * Root up vs 1.25mM * Root	0.0535882	0.483155	1.13084	1.13084	20mM * Shoot up vs 1.25mM * Shoot	7.47201e-08	3.63272e-06	0.577649	-1.73116	P * Shoot down vs 1.25mM * Shoot	1.60451e-08	1.91379e-06	0.541581	-1.84645	P * Root down vs 1.25mM * Root	122.834	4.00659	47.7679	0.519363	1.01134	0.0329879	0.173962
13372253	---		---	2.95387e-11	5.25243e-09	3.78222e-11	5.84734e-10	0.0618973	0.183878	11.673	0.151184	10.9967	0.0577928	11.886	0.118278	11.1116	0.0614422	10.7483	0.0420663	10.2911	0.10059	0.0157576	0.555247	1.15909	1.15909	20mM * Root up vs 1.25mM * Root	0.164352	0.667704	1.08294	1.08294	20mM * Shoot up vs 1.25mM * Shoot	1.26454e-07	5.38455e-06	0.613202	-1.63078	P * Shoot down vs 1.25mM * Shoot	2.87847e-09	5.66956e-07	0.526772	-1.89835	P * Root down vs 1.25mM * Root	122.787	3.43738	247.056	2.30541	2.99351	0.0838019	0.149304
13521038	NM_120260 // SR1 // CBL-interacting serine/threonine-protein kinase 14 // --- // 831765	SR1	NM_120260 // RefSeq // Arabidopsis thaliana CBL-interacting serine/threonine-protein ki	3.05572e-11	5.39134e-09	0.169636	0.263141	0.0719683	0.202934	7.38981	0.249938	7.35428	0.113759	7.36809	0.119825	7.44971	0.293383	8.88197	0.0567687	8.8732	0.0273962	0.866738	0.994852	0.98506	-1.01517	20mM * Root down vs 1.25mM * Root	0.464534	0.845928	1.06838	1.06838	20mM * Shoot up vs 1.25mM * Shoot	2.24736e-09	2.63965e-07	2.86577	2.86577	P * Shoot up vs 1.25mM * Shoot	2.90545e-09	5.69349e-07	2.81309	2.81309	P * Root up vs 1.25mM * Root	122.244	8.92165	2.06856	0.0503227	2.82356	0.206069	0.389238
13385154	NM_105571 // MGP3 // DNA-directed RNA polymerase 1 // --- // 843232 /// AT1G68990.1 //	MGP3	NM_105571 // RefSeq // Arabidopsis thaliana DNA-directed RNA polymerase 1 (MGP3) mRNA,	3.06007e-11	5.39134e-09	0.000192978	0.000605546	0.0176042	0.0767453	8.49342	0.0439719	8.55012	0.0273768	8.45653	0.0501439	8.74797	0.0695569	7.90642	0.125181	8.04411	0.0888206	0.507161	0.965882	0.974756	-1.0259	20mM * Root down vs 1.25mM * Root	0.00220865	0.173166	1.14699	1.14699	20mM * Shoot up vs 1.25mM * Shoot	7.38817e-08	3.59651e-06	0.704168	-1.42012	P * Shoot down vs 1.25mM * Shoot	9.35705e-09	1.31704e-06	0.665727	-1.50212	P * Root down vs 1.25mM * Root	122.222	1.62571	23.1211	0.102514	4.52674	0.0602115	0.0709402
13361666	NM_106723 // AT1G80750 // 60S ribosomal protein L7-1 // --- // 844414 /// AT1G80750.1 /	AT1G80750	NM_106723 // RefSeq // Arabidopsis thaliana 60S ribosomal protein L7-1 (AT1G80750) mRNA	3.09271e-11	5.42396e-09	0.00010498	0.000347263	0.203623	0.400948	9.98097	0.0458997	9.65448	0.121538	10.0384	0.182352	9.8599	0.0226539	9.23737	0.0790887	9.1084	0.0383589	0.446079	0.947503	1.04059	1.04059	20mM * Root up vs 1.25mM * Root	0.0129482	0.324066	1.15303	1.15303	20mM * Shoot up vs 1.25mM * Shoot	1.42118e-06	3.22796e-05	0.68488	-1.46011	P * Shoot down vs 1.25mM * Shoot	2.32357e-08	2.39594e-06	0.59725	-1.67434	P * Root down vs 1.25mM * Root	122.052	2.96481	26.1083	0.211402	1.71729	0.0417153	0.129554
13517395	NM_125420 // AT5G60270 // concanavalin A-like lectin kinase-like protein // --- // 8361	AT5G60270	NM_125420 // RefSeq // Arabidopsis thaliana concanavalin A-like lectin kinase-like prot	3.11527e-11	5.43869e-09	3.86213e-07	2.07958e-06	0.00101693	0.0104015	5.0701	0.345481	5.17461	0.0418135	4.99333	0.404599	5.68496	0.279558	6.67042	0.0588954	7.39863	0.0859601	0.672883	0.99026	0.948178	-1.05465	20mM * Root down vs 1.25mM * Root	0.0113674	0.311633	1.4244	1.4244	20mM * Shoot up vs 1.25mM * Shoot	1.19228e-09	1.59558e-07	4.67195	4.67195	P * Shoot up vs 1.25mM * Shoot	1.22815e-07	7.46613e-06	3.03211	3.03211	P * Root up vs 1.25mM * Root	121.936	17.485	67.6513	3.2336	8.97492	1.28695	0.764769
13419142	NM_129539 // P5CS1 // Gamma-glutamyl phosphate reductase // --- // 818566 /// AT2G39800	P5CS1	NM_129539 // RefSeq // Arabidopsis thaliana Gamma-glutamyl phosphate reductase (P5CS1)	3.14103e-11	5.45885e-09	0.000208044	0.000648373	0.000184908	0.00308377	7.00271	0.287886	7.5002	0.0823507	7.62057	0.337701	7.66859	0.362692	8.76848	0.0701886	10.0197	0.0381291	0.00271738	0.340021	1.53459	1.53459	20mM * Root up vs 1.25mM * Root	0.34887	0.791936	1.1238	1.1238	20mM * Shoot up vs 1.25mM * Shoot	1.35031e-10	3.10555e-08	5.73385	5.73385	P * Shoot up vs 1.25mM * Shoot	2.32616e-08	2.39594e-06	3.40057	3.40057	P * Root up vs 1.25mM * Root	121.805	16.6873	22.768	1.03974	12.4765	1.70929	0.730668
13497549	NM_120542 // AT5G04600 // RNA recognition motif-containing protein // --- // 830337 ///	AT5G04600	NM_120542 // RefSeq // Arabidopsis thaliana RNA recognition motif-containing protein (A	3.17848e-11	5.48076e-09	7.08958e-11	9.97789e-10	0.0333341	0.120126	9.44193	0.0968912	8.77111	0.122638	9.43206	0.110768	8.93811	0.0548118	8.56226	0.0742656	8.2073	0.0286513	0.889084	0.995118	0.993184	-1.00686	20mM * Root down vs 1.25mM * Root	0.0290063	0.411552	1.12272	1.12272	20mM * Shoot up vs 1.25mM * Shoot	4.73742e-07	1.44294e-05	0.676513	-1.47817	P * Shoot down vs 1.25mM * Shoot	9.72528e-10	2.96451e-07	0.543491	-1.83996	P * Root down vs 1.25mM * Root	121.616	2.6532	227.257	1.65263	3.72106	0.0811793	0.116353
13513345	NM_001203580 // AT5G51040 // hypothetical protein // --- // 835177 /// AT5G51040.3 // A	AT5G51040	NM_001203580 // RefSeq // Arabidopsis thaliana uncharacterized protein (AT5G51040) mRNA	3.18217e-11	5.48076e-09	7.50818e-05	0.000254792	1.66404e-07	2.6092e-05	8.80162	0.105153	8.1387	0.063337	8.76991	0.145278	8.23895	0.112058	9.21601	0.0926302	9.72567	0.0709719	0.714331	0.991814	0.978261	-1.02222	20mM * Root down vs 1.25mM * Root	0.256052	0.742367	1.07195	1.07195	20mM * Shoot up vs 1.25mM * Shoot	2.80746e-12	1.63377e-09	3.00418	3.00418	P * Shoot up vs 1.25mM * Shoot	0.000170491	0.00171374	1.33273	1.33273	P * Root up vs 1.25mM * Root	121.598	3.96288	27.8542	0.30259	37.9828	1.23786	0.173814
13485058	NM_117655 // AT4G15640 // hypothetical protein // --- // 827241 /// AT4G15640.1 // AT4G	AT4G15640	NM_117655 // RefSeq // Arabidopsis thaliana uncharacterized protein (AT4G15640) mRNA, c	3.23558e-11	5.54786e-09	8.95053e-06	3.64861e-05	0.289378	0.493643	8.54973	0.184975	8.14797	0.155353	8.66105	0.0838668	8.33806	0.124424	7.58385	0.0181927	7.43183	0.0192091	0.232726	0.892073	1.08021	1.08021	20mM * Root up vs 1.25mM * Root	0.0501774	0.47678	1.14083	1.14083	20mM * Shoot up vs 1.25mM * Shoot	5.73082e-07	1.6675e-05	0.608721	-1.64279	P * Shoot down vs 1.25mM * Shoot	9.78963e-09	1.34795e-06	0.511965	-1.95326	P * Root down vs 1.25mM * Root	121.333	4.39765	40.8356	0.493354	1.36425	0.0494465	0.193303
13491081	---		---	3.48004e-11	5.91477e-09	3.82683e-07	2.06376e-06	0.100991	0.254208	12.2157	0.141609	11.901	0.132875	12.3337	0.0485815	12.0348	0.0820792	11.4442	0.0528411	11.2843	0.0912391	0.129611	0.844597	1.08527	1.08527	20mM * Root up vs 1.25mM * Root	0.0889385	0.564443	1.09718	1.09718	20mM * Shoot up vs 1.25mM * Shoot	3.18039e-07	1.06594e-05	0.652157	-1.53337	P * Shoot down vs 1.25mM * Shoot	1.49944e-08	1.81674e-06	0.585823	-1.707	P * Root down vs 1.25mM * Root	120.183	2.95188	67.7461	0.554652	2.45115	0.0602044	0.130996
13531582	NM_122652 // AT5G27700 // small subunit ribosomal protein S21e // --- // 832832 /// AT5	AT5G27700	NM_122652 // RefSeq // Arabidopsis thaliana small subunit ribosomal protein S21e (AT5G2	3.48036e-11	5.91477e-09	1.70294e-12	4.32011e-11	0.820426	0.897159	10.1041	0.0707709	9.51862	0.0534215	10.2098	0.127541	9.66162	0.107899	9.56922	0.0455693	8.95724	0.0324844	0.0938963	0.807662	1.07605	1.07605	20mM * Root up vs 1.25mM * Root	0.0284422	0.409599	1.1042	1.1042	20mM * Shoot up vs 1.25mM * Shoot	5.95942e-08	3.07647e-06	0.677656	-1.47567	P * Shoot down vs 1.25mM * Shoot	1.15076e-07	7.08558e-06	0.69022	-1.44881	P * Root down vs 1.25mM * Root	120.181	1.90663	371.145	1.96269	0.30635	0.00486013	0.0846114
13383453	NM_105202 // mtACP2 // NADH dehydrogenase (ubiquinone) 1 alpha/beta subcomplex 1 // ---	mtACP2	NM_105202 // RefSeq // Arabidopsis thaliana NADH dehydrogenase (ubiquinone) 1 alpha/bet	3.54304e-11	5.9718e-09	6.97092e-11	9.84334e-10	0.0298812	0.111231	10.7456	0.0950691	10.2678	0.115737	10.9568	0.0366022	10.5008	0.0658423	10.3762	0.0461458	9.80246	0.0880704	0.00270696	0.340021	1.15765	1.15765	20mM * Root up vs 1.25mM * Root	0.00124866	0.136665	1.17532	1.17532	20mM * Shoot up vs 1.25mM * Shoot	7.61741e-07	2.0424e-05	0.724305	-1.38063	P * Shoot down vs 1.25mM * Shoot	1.28215e-05	0.000229472	0.774121	-1.29179	P * Root down vs 1.25mM * Root	119.901	1.91747	227.769	1.21418	3.85491	0.0616484	0.0852916
13493175	NM_119535 // AT4G33770 // inositol-tetrakisphosphate 1-kinase 3 // --- // 829519 /// AT	AT4G33770	NM_119535 // RefSeq // Arabidopsis thaliana inositol-tetrakisphosphate 1-kinase 3 (AT4G	3.54502e-11	5.9718e-09	0.00390818	0.00937749	4.06508e-06	0.000221997	5.91999	0.335488	5.69907	0.166113	5.91479	0.382453	5.41746	0.0859136	6.78703	0.214781	8.29901	0.0548076	0.977786	0.997677	0.9964	-1.00361	20mM * Root down vs 1.25mM * Root	0.145384	0.647711	0.82267	-1.21555	20mM * Shoot down vs 1.25mM * Shoot	1.86252e-10	3.86679e-08	6.06263	6.06263	P * Shoot up vs 1.25mM * Shoot	0.000234691	0.00218808	1.82392	1.82392	P * Root up vs 1.25mM * Root	119.892	18.2623	11.3496	0.57627	23.6033	3.59533	0.812389
13409265	NM_179629 // PAP10 // purple acid phosphatase 10 // --- // 816141 /// AT2G16430.1 // PA	PAP10	NM_179629 // RefSeq // Arabidopsis thaliana purple acid phosphatase 10 (PAP10) mRNA, co	3.56707e-11	5.98271e-09	2.3583e-16	6.92116e-14	0.000834364	0.00908083	7.29508	0.109575	8.87166	0.252585	7.32165	0.0796787	8.77028	0.0101196	8.12296	0.0899818	10.0959	0.0698737	0.778318	0.994852	1.01859	1.01859	20mM * Root up vs 1.25mM * Root	0.290803	0.759646	0.932145	-1.07279	20mM * Shoot down vs 1.25mM * Shoot	5.14625e-10	8.4469e-08	2.33641	2.33641	P * Shoot up vs 1.25mM * Shoot	1.31055e-07	7.80398e-06	1.77508	1.77508	P * Root up vs 1.25mM * Root	119.795	4.64169	1157.58	14.9509	9.34466	0.362077	0.206651
13440639	NM_115626 // NRPA1 // DNA-directed RNA polymerase I subunit A1 // --- // 824935 /// AT3	NRPA1	NM_115626 // RefSeq // Arabidopsis thaliana DNA-directed RNA polymerase I subunit A1 (N	3.88451e-11	6.48679e-09	0.00821335	0.0183887	0.0225068	0.0913889	8.94199	0.0942344	8.88643	0.133964	9.07645	0.0398265	9.15133	0.09822	8.1491	0.0653521	8.44229	0.0493612	0.073251	0.786795	1.09769	1.09769	20mM * Root up vs 1.25mM * Root	0.00165175	0.153483	1.20155	1.20155	20mM * Shoot up vs 1.25mM * Shoot	9.95607e-06	0.000138248	0.73502	-1.36051	P * Shoot down vs 1.25mM * Shoot	4.86139e-09	8.26178e-07	0.57719	-1.73253	P * Root down vs 1.25mM * Root	118.465	2.62246	9.09193	0.0670893	4.20968	0.0931896	0.118064
13349772	NM_103785 // NUC-L1 // nucleolin // --- // 841314 /// AT1G48920.1 // NUC-L1 // nucleoli	NUC-L1	NM_103785 // RefSeq // Arabidopsis thaliana nucleolin (NUC-L1) mRNA, complete cds. // c	3.92229e-11	6.52152e-09	0.15829	0.248299	0.12783	0.296569	11.395	0.0722852	11.1877	0.0956312	11.4928	0.222973	11.4184	0.145975	10.4176	0.0879925	10.535	0.0320316	0.301356	0.924796	1.07014	1.07014	20mM * Root up vs 1.25mM * Root	0.0227281	0.37877	1.17348	1.17348	20mM * Shoot up vs 1.25mM * Shoot	2.39928e-06	4.69441e-05	0.636103	-1.57207	P * Shoot down vs 1.25mM * Shoot	1.10096e-08	1.47936e-06	0.507893	-1.96892	P * Root down vs 1.25mM * Root	118.315	4.46467	2.19045	0.0275525	2.19936	0.082994	0.201256
13432419	NM_113266 // AT3G23620 // ribosome production factor 2-like protein // --- // 821942 //	AT3G23620	NM_113266 // RefSeq // Arabidopsis thaliana ribosome production factor 2-like protein (	3.94857e-11	6.53692e-09	6.38875e-05	0.000219304	0.137668	0.311343	8.11762	0.0700617	7.83981	0.011846	8.13398	0.130948	7.9876	0.0991614	7.49197	0.0592552	7.29552	0.0475592	0.799348	0.994852	1.0114	1.0114	20mM * Root up vs 1.25mM * Root	0.0328868	0.430973	1.10787	1.10787	20mM * Shoot up vs 1.25mM * Shoot	2.14291e-07	7.92918e-06	0.68573	-1.4583	P * Shoot down vs 1.25mM * Shoot	3.22255e-08	3.0789e-06	0.648128	-1.5429	P * Root down vs 1.25mM * Root	118.212	2.13068	28.7221	0.172565	2.12129	0.0382349	0.0961297
13457612	NM_114752 // EMB1080 // 40S ribosomal protein S11-1 // --- // 824054 /// AT3G48930.1 //	EMB1080	NM_114752 // RefSeq // Arabidopsis thaliana 40S ribosomal protein S11-1 (EMB1080) mRNA,	3.98754e-11	6.57311e-09	2.50256e-10	2.9657e-09	0.653849	0.791759	10.4428	0.0867776	9.85955	0.163413	10.5775	0.0505669	10.0831	0.0318927	9.72769	0.0510906	9.24958	0.0721956	0.0829459	0.798206	1.09787	1.09787	20mM * Root up vs 1.25mM * Root	0.00732384	0.279704	1.16765	1.16765	20mM * Shoot up vs 1.25mM * Shoot	3.04579e-07	1.03616e-05	0.655213	-1.52622	P * Shoot down vs 1.25mM * Shoot	3.54112e-08	3.29316e-06	0.609156	-1.64162	P * Root down vs 1.25mM * Root	118.06	2.81813	191.914	1.52702	0.552395	0.0131859	0.127309
13453709	NM_180300 // RTFL16 // protein rotundifolia like 16 // --- // 822160 /// AT3G25717.1 //	RTFL16	NM_180300 // RefSeq // Arabidopsis thaliana protein rotundifolia like 16 (RTFL16) mRNA,	4.02078e-11	6.59957e-09	0.117613	0.193511	0.00511963	0.0323892	9.03475	0.0404207	9.22733	0.28202	8.68165	0.260936	9.42233	0.283154	7.25601	0.0327287	6.9523	0.159259	0.0642406	0.76436	0.782899	-1.2773	20mM * Root down vs 1.25mM * Root	0.288593	0.759094	1.14472	1.14472	20mM * Shoot up vs 1.25mM * Shoot	7.97265e-10	1.15273e-07	0.206607	-4.8401	P * Shoot down vs 1.25mM * Shoot	2.69835e-08	2.68493e-06	0.291439	-3.43125	P * Root down vs 1.25mM * Root	117.931	16.7476	2.73566	0.129498	6.26749	0.890055	0.757394
13409453	NM_127243 // AT2G16900 // phospholipase-like protein // --- // 816192 /// AT2G16900.1 /	AT2G16900	NM_127243 // RefSeq // Arabidopsis thaliana phospholipase-like protein (AT2G16900) mRNA	4.06027e-11	6.63604e-09	0.534381	0.652399	0.00011593	0.00219667	7.55279	0.220909	7.20659	0.0568977	7.35405	0.184611	7.19228	0.240542	8.75745	0.108685	8.71882	0.0346395	0.132279	0.845791	0.871309	-1.1477	20mM * Root down vs 1.25mM * Root	0.910511	0.982191	0.990132	-1.00997	20mM * Shoot down vs 1.25mM * Shoot	1.89451e-09	2.28101e-07	2.8525	2.8525	P * Shoot up vs 1.25mM * Shoot	4.73707e-08	3.98994e-06	2.30483	2.30483	P * Root up vs 1.25mM * Root	117.78	8.3217	0.403273	0.00949766	13.5715	0.958882	0.376823
13367883	NM_101319 // MIOX1 // inositol oxygenase 1 // --- // 838014 /// AT1G14520.1 // MIOX1 //	MIOX1	NM_101319 // RefSeq // Arabidopsis thaliana inositol oxygenase 1 (MIOX1) mRNA, complete	4.35041e-11	7.08011e-09	1.58402e-13	6.52081e-12	1.65095e-05	0.000585081	3.81284	0.276901	5.27536	0.117524	4.00488	0.250117	5.86564	0.553248	5.5729	0.194587	8.39957	0.0562202	0.386064	0.939826	1.14238	1.14238	20mM * Root up vs 1.25mM * Root	0.0145595	0.332462	1.50554	1.50554	20mM * Shoot up vs 1.25mM * Shoot	1.27302e-10	2.99963e-08	8.71927	8.71927	P * Shoot up vs 1.25mM * Shoot	4.23701e-07	1.78785e-05	3.38713	3.38713	P * Root up vs 1.25mM * Root	116.72	24.3942	504.642	35.1562	18.8943	3.94885	1.11465
13435560	NM_001203083 // HDA3 // histone deacetylase HDT1 // --- // 823605 /// AT3G44750.2 // HD	HDA3	NM_001203083 // RefSeq // Arabidopsis thaliana histone deacetylase HDT1 (HDA3) mRNA, co	4.3992e-11	7.1293e-09	5.50275e-09	4.55986e-08	0.0806986	0.219945	8.7152	0.221798	7.87402	0.174016	8.71237	0.149259	8.23117	0.14873	7.48989	0.00480736	7.03234	0.0687172	0.979291	0.997736	0.998039	-1.00196	20mM * Root down vs 1.25mM * Root	0.00428711	0.219446	1.2809	1.2809	20mM * Shoot up vs 1.25mM * Shoot	7.24922e-07	1.98101e-05	0.557995	-1.79213	P * Shoot down vs 1.25mM * Shoot	4.26997e-09	7.45459e-07	0.427706	-2.33806	P * Root down vs 1.25mM * Root	116.55	6.05119	125.599	2.17368	2.69627	0.139989	0.276904
13394743	NM_001084451 // AT2G19730 // 60S ribosomal protein L28-1 // --- // 816492 /// AT2G19730	AT2G19730	NM_001084451 // RefSeq // Arabidopsis thaliana 60S ribosomal protein L28-1 (AT2G19730)	4.42994e-11	7.14896e-09	1.17978e-09	1.16576e-08	0.311236	0.514711	8.14279	0.0797986	7.60597	0.166411	8.24066	0.012184	7.88459	0.0845175	7.36792	0.0843116	6.8486	0.126258	0.230024	0.891537	1.07019	1.07019	20mM * Root up vs 1.25mM * Root	0.00265228	0.1859	1.21303	1.21303	20mM * Shoot up vs 1.25mM * Shoot	4.45453e-08	2.44414e-06	0.591573	-1.69041	P * Shoot down vs 1.25mM * Shoot	3.24813e-08	3.08229e-06	0.584441	-1.71104	P * Root down vs 1.25mM * Root	116.443	3.22304	155.449	1.43422	1.29195	0.0357599	0.147621
13418042	NM_129275 // AT2G37190 // 60S ribosomal protein L12-1 // --- // 818295 /// AT2G37190.1	AT2G37190	NM_129275 // RefSeq // Arabidopsis thaliana 60S ribosomal protein L12-1 (AT2G37190) mRN	4.47121e-11	7.17327e-09	1.10481e-10	1.4532e-09	0.303513	0.50737	6.64742	0.140584	6.10414	0.0362537	6.77221	0.139628	6.07811	0.0634779	5.87502	0.076845	5.14071	0.167139	0.166445	0.855342	1.09035	1.09035	20mM * Root up vs 1.25mM * Root	0.766234	0.947809	0.982119	-1.01821	20mM * Shoot down vs 1.25mM * Shoot	5.60356e-09	5.19859e-07	0.512835	-1.94994	P * Shoot down vs 1.25mM * Shoot	1.21242e-07	7.39154e-06	0.585443	-1.70811	P * Root down vs 1.25mM * Root	116.302	3.87757	214.186	2.38035	1.31687	0.0439052	0.177816
13473748	---		---	4.48236e-11	7.17327e-09	9.91932e-09	7.68192e-08	6.29641e-05	0.00142945	10.6418	0.20917	10.2635	0.0929376	10.6084	0.183693	10.3676	0.0753925	9.9914	0.0768349	8.95104	0.0387533	0.725775	0.992252	0.97713	-1.02341	20mM * Root down vs 1.25mM * Root	0.28209	0.755278	1.07481	1.07481	20mM * Shoot up vs 1.25mM * Shoot	2.05754e-10	4.15926e-08	0.402628	-2.48368	P * Shoot down vs 1.25mM * Shoot	3.23807e-06	7.97228e-05	0.637119	-1.56956	P * Root down vs 1.25mM * Root	116.264	4.57388	115.615	1.51611	15.1021	0.594123	0.209816
13336002	NM_100389 // MAPKKK18 // mitogen-activated protein kinase kinase kinase 18 // --- // 83	MAPKKK18	NM_100389 // RefSeq // Arabidopsis thaliana mitogen-activated protein kinase kinase kin	4.61546e-11	7.35563e-09	0.00123366	0.00329112	0.00062399	0.00731058	4.80766	0.424045	4.72754	0.281123	4.69232	0.317082	4.57597	0.246792	6.41015	0.236219	7.69334	0.0818304	0.588916	0.980628	0.923166	-1.08323	20mM * Root down vs 1.25mM * Root	0.479051	0.853009	0.900265	-1.11078	20mM * Shoot down vs 1.25mM * Shoot	1.76784e-10	3.74327e-08	7.81257	7.81257	P * Shoot up vs 1.25mM * Shoot	9.65765e-07	3.26237e-05	3.03668	3.03668	P * Root up vs 1.25mM * Root	115.819	22.7958	15.3287	1.00568	9.90411	1.94935	1.04972
13366623	NM_100996 // AT1G11240 // hypothetical protein // --- // 837665 /// AT1G11240.1 // AT1G	AT1G11240	NM_100996 // RefSeq // Arabidopsis thaliana uncharacterized protein (AT1G11240) mRNA, c	4.6681e-11	7.40878e-09	2.73624e-11	4.40882e-10	0.621007	0.770604	8.97538	0.125371	8.54782	0.0351254	9.03134	0.0650574	8.59924	0.0250271	8.40081	0.0731113	7.90531	0.0723543	0.351553	0.931439	1.03955	1.03955	20mM * Root up vs 1.25mM * Root	0.391071	0.811078	1.03628	1.03628	20mM * Shoot up vs 1.25mM * Shoot	7.02625e-09	6.21807e-07	0.640597	-1.56104	P * Shoot down vs 1.25mM * Shoot	3.38001e-08	3.17407e-06	0.671488	-1.48923	P * Root down vs 1.25mM * Root	115.647	1.77011	257.881	1.31572	0.605381	0.00926607	0.081633
13460056	NM_115327 // PHT1;7 // putative inorganic phosphate transporter 1-7 // --- // 824635 //	PHT1;7	NM_115327 // RefSeq // Arabidopsis thaliana putative inorganic phosphate transporter 1-	4.76322e-11	7.51287e-09	0.000307977	0.000927094	4.068e-07	4.67795e-05	4.12925	0.335005	4.314	0.526304	4.46238	0.278631	4.34533	0.0716233	5.97288	0.609683	9.40358	0.162889	0.30898	0.924796	1.25975	1.25975	20mM * Root up vs 1.25mM * Root	0.922494	0.985266	1.02196	1.02196	20mM * Shoot up vs 1.25mM * Shoot	2.74962e-11	8.72329e-09	34.05	34.05	P * Shoot up vs 1.25mM * Shoot	2.63276e-05	0.000400313	3.58913	3.58913	P * Root up vs 1.25mM * Root	115.341	52.1704	20.9796	3.16312	33.3676	15.0926	2.41233
13528556	---		---	4.77281e-11	7.51287e-09	0.00818719	0.0183333	0.0435977	0.145054	10.0245	0.0862156	9.49232	0.261269	10.1958	0.152681	10.0736	0.236237	8.89177	0.0693422	8.66788	0.22916	0.223035	0.887333	1.12605	1.12605	20mM * Root up vs 1.25mM * Root	0.000548225	0.103725	1.49613	1.49613	20mM * Shoot up vs 1.25mM * Shoot	1.52791e-05	0.000193485	0.564704	-1.77084	P * Shoot down vs 1.25mM * Shoot	3.00164e-07	1.42506e-05	0.456049	-2.19275	P * Root down vs 1.25mM * Root	115.311	9.47151	9.10115	0.249186	3.39941	0.279223	0.438073
13382398	NM_104948 // BETA-VPE // vacuolar-processing enzyme beta-isozyme // --- // 842569 /// A	BETA-VPE	NM_104948 // RefSeq // Arabidopsis thaliana vacuolar-processing enzyme beta-isozyme (BE	4.84874e-11	7.60125e-09	0.000189326	0.00059501	9.78416e-09	4.47369e-06	8.70511	0.214721	8.07105	0.142195	8.57668	0.0480489	7.99191	0.446367	9.02614	0.027717	10.5915	0.0490631	0.409797	0.944896	0.914832	-1.0931	20mM * Root down vs 1.25mM * Root	0.60907	0.905869	0.946619	-1.05639	20mM * Shoot down vs 1.25mM * Shoot	1.63746e-11	6.16582e-09	5.73768	5.73768	P * Shoot up vs 1.25mM * Shoot	0.0503816	0.141074	1.24923	1.24923	P * Root up vs 1.25mM * Root	115.073	11.9201	23.2114	0.801473	56.5341	5.85625	0.552469
13352991	NM_104537 // GolS2 // galactinol synthase 2 // --- // 842114 /// AT1G56600.1 // GolS2 /	GolS2	NM_104537 // RefSeq // Arabidopsis thaliana galactinol synthase 2 (GolS2) mRNA, complet	4.95015e-11	7.64941e-09	0.000960927	0.00261939	0.173439	0.361741	3.36996	0.330853	4.37059	0.984884	3.29877	0.299341	3.75982	0.394262	6.84087	0.177996	8.13167	0.0636181	0.847724	0.994852	0.951853	-1.05058	20mM * Root down vs 1.25mM * Root	0.113494	0.60894	0.654851	-1.52707	20mM * Shoot down vs 1.25mM * Shoot	1.79161e-08	1.25799e-06	13.5581	13.5581	P * Shoot up vs 1.25mM * Shoot	5.45953e-08	4.3504e-06	11.0879	11.0879	P * Root up vs 1.25mM * Root	114.761	68.716	16.2729	3.24794	1.88132	1.12649	3.19347
13438387	NM_115073 // AT3G52140 // tetratricopeptide repeat (TPR)-containing protein // --- // 8	AT3G52140	NM_115073 // RefSeq // Arabidopsis thaliana tetratricopeptide repeat (TPR)-containing p	4.96078e-11	7.64941e-09	2.57837e-05	9.55613e-05	0.0203516	0.0851302	10.6058	0.0111595	10.2656	0.120934	10.6223	0.105269	10.4795	0.0911095	9.84576	0.0683842	9.81766	0.0143674	0.798173	0.994852	1.01149	1.01149	20mM * Root up vs 1.25mM * Root	0.00386425	0.21259	1.15982	1.15982	20mM * Shoot up vs 1.25mM * Shoot	2.66794e-06	5.04035e-05	0.733092	-1.36408	P * Shoot down vs 1.25mM * Shoot	2.08118e-09	4.64732e-07	0.590464	-1.69358	P * Root down vs 1.25mM * Root	114.728	2.07456	33.943	0.20459	4.33849	0.0784502	0.0964394
13388944	NM_106485 // GSTU19 // glutathione S-transferase TAU 19 // --- // 844174 /// AT1G78380.	GSTU19	NM_106485 // RefSeq // Arabidopsis thaliana glutathione S-transferase TAU 19 (GSTU19) m	4.96129e-11	7.64941e-09	4.67612e-09	3.94466e-08	2.07005e-05	0.000685395	8.28369	0.196246	8.97998	0.065608	8.25147	0.128827	8.89937	0.219876	9.73082	0.0300093	9.68299	0.00953424	0.744681	0.994112	0.977919	-1.02258	20mM * Root down vs 1.25mM * Root	0.419238	0.825838	0.945661	-1.05746	20mM * Shoot down vs 1.25mM * Shoot	2.00413e-06	4.11052e-05	1.62791	1.62791	P * Shoot up vs 1.25mM * Shoot	8.57172e-11	5.06497e-08	2.72665	2.72665	P * Root up vs 1.25mM * Root	114.727	4.87947	128.49	1.82161	18.2082	0.774418	0.226833
13527518	NM_121771 // AT5G17650 // glycine/proline-rich protein // --- // 831631 /// AT5G17650.1	AT5G17650	NM_121771 // RefSeq // Arabidopsis thaliana glycine/proline-rich protein (AT5G17650) mR	4.97123e-11	7.64941e-09	0.00941467	0.0207841	1.71078e-05	0.000602268	6.12971	0.201836	5.9546	0.298484	6.27202	0.304243	6.14552	0.272059	8.53202	0.0507757	7.36093	0.0373293	0.390382	0.941023	1.10367	1.10367	20mM * Root up vs 1.25mM * Root	0.253548	0.740754	1.14149	1.14149	20mM * Shoot up vs 1.25mM * Shoot	1.76899e-07	6.90481e-06	2.65062	2.65062	P * Shoot up vs 1.25mM * Shoot	8.41653e-11	5.05097e-08	5.28648	5.28648	P * Root up vs 1.25mM * Root	114.697	13.4104	8.70125	0.339118	18.785	2.19635	0.623576
13524324	NM_121074 // EMB3010 // 40S ribosomal protein S6-2 // --- // 830900 /// AT5G10360.1 //	EMB3010	NM_121074 // RefSeq // Arabidopsis thaliana 40S ribosomal protein S6-2 (EMB3010) mRNA,	4.97905e-11	7.64941e-09	4.3911e-08	2.93361e-07	0.844295	0.912608	10.2523	0.149062	9.81048	0.142083	10.4587	0.0898601	10.0817	0.0754305	9.52487	0.0363999	9.09893	0.116759	0.0234858	0.615317	1.15381	1.15381	20mM * Root up vs 1.25mM * Root	0.00460849	0.222365	1.20686	1.20686	20mM * Shoot up vs 1.25mM * Shoot	2.03937e-07	7.63431e-06	0.610662	-1.63757	P * Shoot down vs 1.25mM * Shoot	1.5168e-07	8.7737e-06	0.603958	-1.65574	P * Root down vs 1.25mM * Root	114.673	3.50629	93.4509	0.952464	0.272537	0.00833321	0.163074
13339000	NM_001198039 // GLX1 // lactoylglutathione lyase-like protein // --- // 837731 /// AT1G	GLX1	NM_001198039 // RefSeq // Arabidopsis thaliana lactoylglutathione lyase-like protein (G	5.09583e-11	7.79763e-09	0.674092	0.768333	2.48681e-07	3.44814e-05	10.575	0.0584199	10.2784	0.218621	10.4601	0.0523804	10.03	0.0342795	10.8453	0.0597546	11.4457	0.0449148	0.15466	0.852879	0.923453	-1.08289	20mM * Root down vs 1.25mM * Root	0.00523061	0.237187	0.841801	-1.18793	20mM * Shoot down vs 1.25mM * Shoot	6.40443e-11	1.75701e-08	2.24581	2.24581	P * Shoot up vs 1.25mM * Shoot	0.00287529	0.015998	1.20603	1.20603	P * Root up vs 1.25mM * Root	114.325	3.04278	0.183502	0.00162798	35.8447	0.954012	0.141948
13492088	NM_119319 // RPS6 // 40S ribosomal protein S6-1 // --- // 829298 /// AT4G31700.1 // RPS	RPS6	NM_119319 // RefSeq // Arabidopsis thaliana 40S ribosomal protein S6-1 (RPS6) mRNA, com	5.15522e-11	7.8572e-09	1.70705e-07	9.9521e-07	0.634118	0.778669	10.9298	0.0903505	10.5133	0.189214	11.0295	0.100931	10.7451	0.0726422	10.1727	0.0713708	9.78159	0.0348877	0.233778	0.892326	1.07159	1.07159	20mM * Root up vs 1.25mM * Root	0.0109944	0.30878	1.17428	1.17428	20mM * Shoot up vs 1.25mM * Shoot	1.03887e-07	4.65045e-06	0.602189	-1.66061	P * Shoot down vs 1.25mM * Shoot	6.53716e-08	4.91349e-06	0.591707	-1.69003	P * Root down vs 1.25mM * Root	114.151	3.33827	76.5262	0.745983	0.583977	0.017078	0.155969
13478749	NM_119893 // AT4G37295 // hypothetical protein // --- // 829884 /// AT4G37295.1 // AT4G	AT4G37295	NM_119893 // RefSeq // Arabidopsis thaliana uncharacterized protein (AT4G37295) mRNA, c	5.26562e-11	7.99376e-09	0.139053	0.222764	3.89092e-06	0.00021627	4.3226	0.16887	3.76396	0.181026	4.39234	0.322396	4.06621	0.0531789	5.65456	0.0866224	5.93865	0.0428935	0.645515	0.986321	1.04952	1.04952	20mM * Root up vs 1.25mM * Root	0.0590859	0.499687	1.23307	1.23307	20mM * Shoot up vs 1.25mM * Shoot	1.12101e-10	2.69099e-08	4.51492	4.51492	P * Shoot up vs 1.25mM * Shoot	1.24669e-07	7.55958e-06	2.51745	2.51745	P * Root up vs 1.25mM * Root	113.834	11.3329	2.42391	0.0804382	23.7641	2.36586	0.530964
13394139	NM_001036292 // TLP2 // Tubby-like F-box protein 2 // --- // 816344 /// AT2G18280.2 //	TLP2	NM_001036292 // RefSeq // Arabidopsis thaliana Tubby-like F-box protein 2 (TLP2) mRNA,	5.35291e-11	8.09427e-09	6.08496e-13	1.86819e-11	0.0169116	0.0746429	11.154	0.149727	10.3388	0.183903	11.079	0.0217827	10.4565	0.149618	10.4453	0.0328946	9.40894	0.0217803	0.377229	0.939007	0.949339	-1.05336	20mM * Root down vs 1.25mM * Root	0.173281	0.675809	1.08501	1.08501	20mM * Shoot up vs 1.25mM * Shoot	5.14845e-09	4.8517e-07	0.524921	-1.90505	P * Shoot down vs 1.25mM * Shoot	2.20396e-07	1.1269e-05	0.611862	-1.63436	P * Root down vs 1.25mM * Root	113.589	3.48597	424.166	4.33912	4.5794	0.140538	0.163676
13343525	NM_102125 // PFL // 40S ribosomal protein S18 // --- // 838884 /// AT1G22780.1 // AT1G3	PFL	NM_102125 // RefSeq // Arabidopsis thaliana 40S ribosomal protein S18 (PFL) mRNA, compl	5.40397e-11	8.13943e-09	6.08488e-10	6.45959e-09	0.675032	0.806402	9.83391	0.0302763	9.28463	0.077694	9.88951	0.167507	9.42925	0.0989022	9.10896	0.077501	8.65239	0.0549199	0.455056	0.95111	1.03929	1.03929	20mM * Root up vs 1.25mM * Root	0.0638048	0.508715	1.10544	1.10544	20mM * Shoot up vs 1.25mM * Shoot	1.8216e-07	7.06759e-06	0.645172	-1.54997	P * Shoot down vs 1.25mM * Shoot	2.81683e-08	2.75289e-06	0.605021	-1.65284	P * Root down vs 1.25mM * Root	113.448	2.69269	170.159	1.34625	0.519256	0.0123246	0.126587
13364859	NM_202054 // RPS15A // 40S ribosomal protein S15a-1 // --- // 837291 /// NM_100651 // R	RPS15A	NM_202054 // RefSeq // Arabidopsis thaliana 40S ribosomal protein S15a-1 (RPS15A) mRNA,	5.49369e-11	8.20988e-09	3.59529e-08	2.44446e-07	0.736057	0.846443	9.15714	0.0563587	8.72697	0.0383292	9.26769	0.214084	8.90073	0.105743	8.28979	0.0361422	7.89187	0.0642015	0.218704	0.885398	1.07964	1.07964	20mM * Root up vs 1.25mM * Root	0.06133	0.503435	1.128	1.128	20mM * Shoot up vs 1.25mM * Shoot	4.36527e-08	2.41734e-06	0.560546	-1.78398	P * Shoot down vs 1.25mM * Shoot	2.5816e-08	2.59565e-06	0.548153	-1.82431	P * Root down vs 1.25mM * Root	113.203	3.79829	96.1954	1.07588	0.427453	0.0143423	0.178949
13358602	NM_105977 // AT1G73180 // eukaryotic translation initiation factor eIF2A-like protein /	AT1G73180	NM_105977 // RefSeq // Arabidopsis thaliana eukaryotic translation initiation factor eI	5.49982e-11	8.20988e-09	4.36225e-09	3.7018e-08	0.220031	0.420383	9.55516	0.0682387	9.15753	0.107956	9.62474	0.0995739	9.37639	0.0953187	8.9383	0.0319109	8.533	0.0659443	0.301742	0.924796	1.04941	1.04941	20mM * Root up vs 1.25mM * Root	0.00400986	0.21451	1.16381	1.16381	20mM * Shoot up vs 1.25mM * Shoot	4.98256e-08	2.66998e-06	0.648632	-1.54171	P * Shoot down vs 1.25mM * Shoot	5.90332e-08	4.54378e-06	0.652088	-1.53354	P * Root down vs 1.25mM * Root	113.186	2.16519	129.742	0.827295	1.63877	0.0313487	0.102024
13448105	NM_112030 // AT3G11964 // RNA binding protein // --- // 820370 /// AT3G11964.1 // AT3G1	AT3G11964	NM_112030 // RefSeq // Arabidopsis thaliana RNA binding protein (AT3G11964) mRNA, compl	5.53327e-11	8.20988e-09	0.000177256	0.000560287	0.00111851	0.011141	9.24645	0.071175	8.85485	0.0932342	9.27675	0.143165	9.08103	0.0925201	8.30206	0.082525	8.42292	0.0172363	0.681479	0.99026	1.02122	1.02122	20mM * Root up vs 1.25mM * Root	0.00658654	0.26299	1.16973	1.16973	20mM * Shoot up vs 1.25mM * Shoot	1.99867e-05	0.000237002	0.741269	-1.34904	P * Shoot down vs 1.25mM * Shoot	6.18026e-10	2.26068e-07	0.519649	-1.92438	P * Root down vs 1.25mM * Root	113.096	2.67318	23.5243	0.185343	8.80019	0.208004	0.12606
13418321	NM_129345 // AT2G37890 // Mitochondrial substrate carrier family protein // --- // 8183	AT2G37890	NM_129345 // RefSeq // Arabidopsis thaliana Mitochondrial substrate carrier family prot	5.54881e-11	8.20988e-09	0.136112	0.218983	3.54706e-07	4.36652e-05	5.84896	0.278094	5.5051	0.211713	5.90836	0.22863	5.19913	0.259054	6.57985	0.0450337	7.73408	0.0140791	0.692207	0.990322	1.04203	1.04203	20mM * Root up vs 1.25mM * Root	0.0543427	0.485733	0.808899	-1.23625	20mM * Shoot down vs 1.25mM * Shoot	6.74083e-11	1.82325e-08	4.68805	4.68805	P * Shoot up vs 1.25mM * Shoot	0.000141925	0.00149445	1.65967	1.65967	P * Root up vs 1.25mM * Root	113.055	11.0479	2.46309	0.0802324	34.0421	3.32664	0.521182
13367931	NM_101328 // TWN2 // Valyl-tRNA synthetase // --- // 838023 /// AT1G14610.1 // TWN2 //	TWN2	NM_101328 // RefSeq // Arabidopsis thaliana Valyl-tRNA synthetase (TWN2) mRNA, complete	5.55761e-11	8.20988e-09	0.0263169	0.0523963	0.015476	0.0700781	9.6695	0.0681205	9.5195	0.0914475	9.77153	0.0699084	9.66407	0.0414472	9.0813	0.0474223	9.17572	0.0163064	0.0560857	0.757011	1.07328	1.07328	20mM * Root up vs 1.25mM * Root	0.0100488	0.301297	1.1054	1.1054	20mM * Shoot up vs 1.25mM * Shoot	3.33014e-06	5.95734e-05	0.787976	-1.26907	P * Shoot down vs 1.25mM * Shoot	2.39683e-09	4.97608e-07	0.66517	-1.50338	P * Root down vs 1.25mM * Root	113.031	1.24815	5.98906	0.0220449	4.69668	0.0518634	0.0588937
13531865	NM_001036885 // BZO2H3 // bZIP transcription factor-like protein // --- // 832990 /// A	BZO2H3	NM_001036885 // RefSeq // Arabidopsis thaliana bZIP transcription factor-like protein (	5.59979e-11	8.2405e-09	0.273031	0.388767	1.38617e-05	0.000517927	7.16347	0.179058	7.61776	0.300766	7.13826	0.377067	7.73008	0.238778	6.09959	0.175846	5.00434	0.0698132	0.888952	0.995118	0.982679	-1.01763	20mM * Root down vs 1.25mM * Root	0.536243	0.879205	1.08096	1.08096	20mM * Shoot up vs 1.25mM * Shoot	1.02535e-10	2.52447e-08	0.163411	-6.11956	P * Shoot down vs 1.25mM * Shoot	1.89658e-05	0.000312312	0.478345	-2.09054	P * Root down vs 1.25mM * Root	112.919	16.0426	1.28857	0.061023	19.4377	2.76155	0.757715
13528396	NM_121987 // emb2734 // armadillo/beta-catenin-like repeat-containing protein // --- //	emb2734	NM_121987 // RefSeq // Arabidopsis thaliana armadillo/beta-catenin-like repeat-containi	5.68936e-11	8.33229e-09	0.0153427	0.0324084	0.15975	0.343005	9.69963	0.0319359	9.68466	0.127633	9.71142	0.0583382	9.88594	0.0322278	9.07824	0.0241126	9.16626	0.0329015	0.835965	0.994852	1.00821	1.00821	20mM * Root up vs 1.25mM * Root	0.00243436	0.178774	1.14971	1.14971	20mM * Shoot up vs 1.25mM * Shoot	7.98312e-08	3.82314e-06	0.698145	-1.43237	P * Shoot down vs 1.25mM * Shoot	6.36812e-09	1.01488e-06	0.650042	-1.53836	P * Root down vs 1.25mM * Root	112.684	1.59114	7.36291	0.0346557	1.9662	0.0277635	0.0753087
13386341	---		---	5.70556e-11	8.33229e-09	1.08159e-11	2.00298e-10	0.495283	0.677587	10.6164	0.0838692	10.0408	0.0546612	10.7943	0.0865875	10.2437	0.0775086	10.0262	0.109874	9.3374	0.0764055	0.02594	0.630828	1.13125	1.13125	20mM * Root up vs 1.25mM * Root	0.0128342	0.323448	1.15107	1.15107	20mM * Shoot up vs 1.25mM * Shoot	4.16909e-08	2.33761e-06	0.614138	-1.6283	P * Shoot down vs 1.25mM * Shoot	4.41287e-07	1.83481e-05	0.664271	-1.50541	P * Root down vs 1.25mM * Root	112.642	2.66332	291.458	2.29709	0.832721	0.0196889	0.126102
13355048	NM_105112 // AT1G64370 // hypothetical protein // --- // 842744 /// AT1G64370.1 // AT1G	AT1G64370	NM_105112 // RefSeq // Arabidopsis thaliana uncharacterized protein (AT1G64370) mRNA, c	5.81974e-11	8.46684e-09	1.73855e-11	2.98734e-10	2.63563e-05	0.000802135	9.68083	0.127356	10.6326	0.270789	8.29488	0.42607	9.94605	0.362994	10.0575	0.0313443	11.0787	0.0694988	1.81769e-06	0.00733154	0.382637	-2.61344	20mM * Root down vs 1.25mM * Root	0.00234877	0.176429	0.621357	-1.60938	20mM * Shoot down vs 1.25mM * Shoot	0.0321809	0.0837175	1.3624	1.3624	P * Shoot up vs 1.25mM * Shoot	0.0650795	0.170445	1.29834	1.29834	P * Root up vs 1.25mM * Root	112.349	18.2828	273.801	14.852	17.4968	2.84727	0.8679
13346184	NM_102770 // AT1G30320 // Remorin family protein // --- // 839912 /// AT1G30320.1 // AT	AT1G30320	NM_102770 // RefSeq // Arabidopsis thaliana Remorin family protein (AT1G30320) mRNA, co	6.24213e-11	9.04708e-09	0.00663177	0.0151345	0.882347	0.935638	6.92681	0.222138	7.2319	0.334274	7.02603	0.118821	7.23459	0.287284	8.70823	0.0661143	9.03113	0.0337174	0.546231	0.972273	1.0712	1.0712	20mM * Root up vs 1.25mM * Root	0.986884	0.997252	1.00186	1.00186	20mM * Shoot up vs 1.25mM * Shoot	5.70536e-09	5.265e-07	3.48034	3.48034	P * Shoot up vs 1.25mM * Shoot	6.57494e-09	1.02655e-06	3.43766	3.43766	P * Root up vs 1.25mM * Root	111.321	12.9769	9.71899	0.377655	0.218172	0.0254328	0.621719
13541306	NM_125312 // HAI1 // protein phosphatase // --- // 836040 /// AT5G59220.1 // HAI1 // pr	HAI1	NM_125312 // RefSeq // Arabidopsis thaliana protein phosphatase (HAI1) mRNA, complete c	6.27317e-11	9.05789e-09	2.38424e-08	1.69487e-07	0.0263675	0.102264	4.23727	0.0595413	4.87845	0.326026	4.11221	0.247176	4.96768	0.213103	6.1623	0.354344	6.87691	0.0890102	0.498655	0.965177	0.916967	-1.09055	20mM * Root down vs 1.25mM * Root	0.628019	0.913401	1.0638	1.0638	20mM * Shoot up vs 1.25mM * Shoot	6.61437e-09	5.93563e-07	3.99573	3.99573	P * Shoot up vs 1.25mM * Shoot	1.12519e-08	1.50057e-06	3.79745	3.79745	P * Root up vs 1.25mM * Root	111.248	16.3345	102.053	4.99482	4.01009	0.5888	0.783092
13365248	NM_100731 // AT1G08580 // hypothetical protein // --- // 837380 /// AT1G08580.1 // AT1G	AT1G08580	NM_100731 // RefSeq // Arabidopsis thaliana uncharacterized protein (AT1G08580) mRNA, c	6.3759e-11	9.17174e-09	0.933643	0.955485	0.0212247	0.0878847	8.56218	0.0619846	8.3741	0.108254	8.42135	0.0828518	8.45247	0.0835517	7.76988	0.0620346	7.89479	0.0752265	0.0447477	0.729936	0.906996	-1.10254	20mM * Root down vs 1.25mM * Root	0.243185	0.733949	1.05583	1.05583	20mM * Shoot up vs 1.25mM * Shoot	1.47352e-06	3.3174e-05	0.717321	-1.39408	P * Shoot down vs 1.25mM * Shoot	1.52401e-09	3.89835e-07	0.577423	-1.73183	P * Root down vs 1.25mM * Root	111.011	2.08947	0.00715419	4.48859e-05	4.28455	0.0806448	0.100385
13484915	NM_001203807 // FH3 // formin 3 // --- // 827184 /// AT4G15200.2 // FH3 // formin 3 //	FH3	NM_001203807 // RefSeq // Arabidopsis thaliana formin 3 (FH3) mRNA, complete cds. // ch	6.61762e-11	9.48394e-09	2.0416e-07	1.17053e-06	5.64331e-09	2.96915e-06	4.66006	0.131013	4.87957	0.201933	4.50315	0.126311	4.54716	0.175	4.91909	0.215527	7.17694	0.157754	0.28391	0.918518	0.896948	-1.11489	20mM * Root down vs 1.25mM * Root	0.0319978	0.426282	0.79421	-1.25911	20mM * Shoot down vs 1.25mM * Shoot	2.32006e-11	8.02784e-09	4.91561	4.91561	P * Shoot up vs 1.25mM * Shoot	0.0858716	0.208766	1.19667	1.19667	P * Root up vs 1.25mM * Root	110.47	9.95462	74.5024	2.23785	60.9625	5.49344	0.480597
13462642	NM_115963 // AT3G60990 // hypothetical protein // --- // 825271 /// NM_124194 // AT5G48	AT3G60990	NM_115963 // RefSeq // Arabidopsis thaliana uncharacterized protein (AT3G60990) mRNA, c	6.80969e-11	9.66094e-09	2.57343e-09	2.32292e-08	7.27773e-08	1.50864e-05	7.35903	0.222772	7.37967	0.144436	7.50944	0.094993	7.54755	0.0492057	8.00482	0.0620374	8.97947	0.0110871	0.131303	0.845758	1.10988	1.10988	20mM * Root up vs 1.25mM * Root	0.0948788	0.576858	1.12341	1.12341	20mM * Shoot up vs 1.25mM * Shoot	1.24316e-11	5.02602e-09	3.03102	3.03102	P * Shoot up vs 1.25mM * Shoot	4.05377e-06	9.42998e-05	1.56459	1.56459	P * Root up vs 1.25mM * Root	110.055	4.42926	139.614	1.87296	42.7366	1.71997	0.214645
13512062	NM_115963 // AT3G60990 // hypothetical protein // --- // 825271 /// NM_124194 // AT5G48	AT3G60990	NM_115963 // RefSeq // Arabidopsis thaliana uncharacterized protein (AT3G60990) mRNA, c	6.80969e-11	9.66094e-09	2.57343e-09	2.32292e-08	7.27773e-08	1.50864e-05	7.35903	0.222772	7.37967	0.144436	7.50944	0.094993	7.54755	0.0492057	8.00482	0.0620374	8.97947	0.0110871	0.131303	0.845758	1.10988	1.10988	20mM * Root up vs 1.25mM * Root	0.0948788	0.576858	1.12341	1.12341	20mM * Shoot up vs 1.25mM * Shoot	1.24316e-11	5.02602e-09	3.03102	3.03102	P * Shoot up vs 1.25mM * Shoot	4.05377e-06	9.42998e-05	1.56459	1.56459	P * Root up vs 1.25mM * Root	110.055	4.42926	139.614	1.87296	42.7366	1.71997	0.214645
13420099	NM_129748 // AT2G41840 // 40S ribosomal protein S2-3 // --- // 818784 /// AT2G41840.1 /	AT2G41840	NM_129748 // RefSeq // Arabidopsis thaliana 40S ribosomal protein S2-3 (AT2G41840) mRNA	6.81803e-11	9.66094e-09	1.8773e-13	7.48737e-12	0.408776	0.605153	10.431	0.0424254	9.54298	0.0318352	10.5081	0.181359	9.6424	0.0643812	9.59985	0.0574271	8.80611	0.0868295	0.347555	0.931439	1.05483	1.05483	20mM * Root up vs 1.25mM * Root	0.229415	0.723755	1.07135	1.07135	20mM * Shoot up vs 1.25mM * Shoot	7.90736e-08	3.80107e-06	0.60004	-1.66656	P * Shoot down vs 1.25mM * Shoot	1.49101e-08	1.81223e-06	0.562063	-1.77916	P * Root down vs 1.25mM * Root	110.037	3.13493	493.723	4.68866	1.02258	0.029133	0.151945
13349569	NM_103733 // YSL8 // putative metal-nicotianamine transporter YSL8 // --- // 841257 ///	YSL8	NM_103733 // RefSeq // Arabidopsis thaliana putative metal-nicotianamine transporter YS	6.84174e-11	9.66094e-09	0.736476	0.815739	1.06995e-07	1.95688e-05	6.30266	0.122638	5.69264	0.335431	6.47652	0.186822	5.68047	0.139073	7.03323	0.0948553	8.30493	0.0288803	0.254096	0.901868	1.12807	1.12807	20mM * Root up vs 1.25mM * Root	0.935057	0.98719	0.991603	-1.00847	20mM * Shoot down vs 1.25mM * Shoot	5.84767e-12	2.70599e-09	6.11475	6.11475	P * Shoot up vs 1.25mM * Shoot	0.000138744	0.00146942	1.65929	1.65929	P * Root up vs 1.25mM * Root	109.987	10.69	0.117266	0.00379917	40.4602	3.93247	0.518365
13374588	NM_102901 // AT1G31660 // putative bystin // --- // 840053 /// AT1G31660.1 // AT1G31660	AT1G31660	NM_102901 // RefSeq // Arabidopsis thaliana putative bystin (AT1G31660) mRNA, complete	6.94648e-11	9.77291e-09	0.509275	0.629392	0.674475	0.806142	9.15256	0.060612	9.05589	0.160386	9.25176	0.101553	9.29604	0.154027	8.42311	0.0384826	8.36933	0.105048	0.255337	0.902451	1.07118	1.07118	20mM * Root up vs 1.25mM * Root	0.0114334	0.311763	1.18112	1.18112	20mM * Shoot up vs 1.25mM * Shoot	4.2471e-07	1.33816e-05	0.621332	-1.60945	P * Shoot down vs 1.25mM * Shoot	1.90725e-07	1.02167e-05	0.603132	-1.65801	P * Root down vs 1.25mM * Root	109.768	3.49205	0.455709	0.00483249	0.520118	0.0165465	0.169669
13500329	NM_121180 // AT5G11420 // hypothetical protein // --- // 831013 /// AT5G11420.1 // AT5G	AT5G11420	NM_121180 // RefSeq // Arabidopsis thaliana uncharacterized protein (AT5G11420) mRNA, c	7.03904e-11	9.83255e-09	1.84208e-18	4.16181e-15	7.34715e-06	0.000334348	5.70517	0.0981745	8.48915	0.119374	5.8943	0.0461994	8.83005	0.192347	4.96787	0.129065	6.94925	0.157179	0.131118	0.845758	1.14007	1.14007	20mM * Root up vs 1.25mM * Root	0.0111521	0.311062	1.26655	1.26655	20mM * Shoot up vs 1.25mM * Shoot	6.72425e-10	1.01753e-07	0.343911	-2.90773	P * Shoot down vs 1.25mM * Shoot	1.26457e-05	0.000227492	0.599859	-1.66706	P * Root down vs 1.25mM * Root	109.577	6.96569	2135.66	45.2539	21.5139	1.36762	0.339034
13438727	NM_001084806 // AT3G52990 // pyruvate kinase // --- // 824465 /// AT3G52990.2 // AT3G52	AT3G52990	NM_001084806 // RefSeq // Arabidopsis thaliana pyruvate kinase (AT3G52990) mRNA, comple	7.04541e-11	9.83255e-09	1.39971e-10	1.78723e-09	1.12453e-10	2.79754e-07	9.1722	0.0911686	9.16351	0.086736	9.24416	0.0357041	9.20803	0.0283656	8.98722	0.039169	10.0329	0.0938456	0.168375	0.85607	1.05114	1.05114	20mM * Root up vs 1.25mM * Root	0.385259	0.808661	1.03134	1.03134	20mM * Shoot up vs 1.25mM * Shoot	7.87317e-12	3.43628e-09	1.82693	1.82693	P * Shoot up vs 1.25mM * Shoot	0.00190626	0.0116031	0.87966	-1.1368	P * Root down vs 1.25mM * Root	109.564	1.22645	207.506	0.774269	103.024	1.15324	0.059701
13414567	NM_001161068 // TIM10 // mitochondrial import inner membrane translocase subunit Tim10	TIM10	NM_001161068 // RefSeq // Arabidopsis thaliana mitochondrial import inner membrane tran	7.06567e-11	9.83255e-09	5.66533e-11	8.2235e-10	5.13716e-05	0.00125307	10.5484	0.0285712	9.76648	0.105155	10.5853	0.139318	10.0851	0.0623909	9.85425	0.0443065	9.61623	0.0122593	0.550385	0.972956	1.02589	1.02589	20mM * Root up vs 1.25mM * Root	7.6138e-05	0.0463305	1.24713	1.24713	20mM * Shoot up vs 1.25mM * Shoot	0.02437	0.0674159	0.901092	-1.10976	P * Shoot down vs 1.25mM * Shoot	3.88278e-09	6.94314e-07	0.618071	-1.61794	P * Root down vs 1.25mM * Root	109.523	1.80096	234.146	1.28341	15.6386	0.257157	0.0876996
13518669	NM_125707 // AT5G63130 // octicosapeptide/Phox/Bem1p domain-containing protein // --- /	AT5G63130	NM_125707 // RefSeq // Arabidopsis thaliana octicosapeptide/Phox/Bem1p domain-containin	7.10174e-11	9.84706e-09	0.0581877	0.105487	0.026455	0.102459	6.74356	0.427115	6.53165	0.648473	5.65253	0.519882	5.65069	0.489498	8.68775	0.0079994	9.92439	0.0517425	0.00356116	0.371229	0.469427	-2.13026	20mM * Root down vs 1.25mM * Root	0.014064	0.329773	0.543006	-1.8416	20mM * Shoot down vs 1.25mM * Shoot	1.1925e-08	9.39788e-07	10.5031	10.5031	P * Shoot up vs 1.25mM * Shoot	1.58737e-05	0.000272056	3.84822	3.84822	P * Root up vs 1.25mM * Root	109.449	50.33	4.16259	0.638052	4.00595	1.84213	2.45252
13368067	NM_101350 // AT1G14810 // semialdehyde dehydrogenase-like protein // --- // 838046 ///	AT1G14810	NM_101350 // RefSeq // Arabidopsis thaliana semialdehyde dehydrogenase-like protein (AT	7.13109e-11	9.85219e-09	4.39525e-06	1.90104e-05	0.146261	0.324041	9.76268	0.0582259	9.37635	0.15264	9.67193	0.113096	9.53147	0.0768588	8.88187	0.139399	8.5508	0.0575848	0.264416	0.90765	0.939038	-1.06492	20mM * Root down vs 1.25mM * Root	0.0655355	0.515269	1.11351	1.11351	20mM * Shoot up vs 1.25mM * Shoot	1.34695e-08	1.03467e-06	0.564268	-1.77221	P * Shoot down vs 1.25mM * Shoot	5.36947e-09	8.87442e-07	0.543064	-1.8414	P * Root down vs 1.25mM * Root	109.39	3.03022	46.0122	0.424862	2.05793	0.0570068	0.147739
13354203	NM_180637 // BGLU46 // beta glucosidase 46 // --- // 842479 /// AT1G61820.1 // BGLU46 /	BGLU46	NM_180637 // RefSeq // Arabidopsis thaliana beta glucosidase 46 (BGLU46) mRNA, complete	7.21541e-11	9.93295e-09	1.44032e-13	6.05251e-12	5.44268e-05	0.00130407	8.50324	0.118387	6.09427	0.246758	8.17988	0.211101	6.13493	0.430823	10.196	0.0583447	7.83063	0.0416897	0.0785341	0.798206	0.799208	-1.25124	20mM * Root down vs 1.25mM * Root	0.816165	0.961838	1.02859	1.02859	20mM * Shoot up vs 1.25mM * Shoot	2.41845e-08	1.55952e-06	3.33195	3.33195	P * Shoot up vs 1.25mM * Shoot	3.44489e-08	3.21925e-06	3.23269	3.23269	P * Root up vs 1.25mM * Root	109.221	14.55	510.857	22.6848	15.4849	2.06284	0.710486
13443526	---		---	7.27253e-11	9.97583e-09	3.72212e-09	3.22053e-08	0.418703	0.614671	11.6109	0.139518	11.0863	0.187811	11.718	0.0469741	11.21	0.060739	10.79	0.110572	10.2082	0.0641615	0.233606	0.892326	1.07702	1.07702	20mM * Root up vs 1.25mM * Root	0.171931	0.674465	1.0895	1.0895	20mM * Shoot up vs 1.25mM * Shoot	2.2165e-08	1.46274e-06	0.544075	-1.83798	P * Shoot down vs 1.25mM * Shoot	5.63284e-08	4.43332e-06	0.56608	-1.76653	P * Root down vs 1.25mM * Root	109.108	3.67126	132.642	1.48771	0.998903	0.033611	0.179455
13372241	NM_102332 // AT1G25230 // purple acid phosphatase 4 // --- // 839105 /// AT1G25230.1 //	AT1G25230	NM_102332 // RefSeq // Arabidopsis thaliana purple acid phosphatase 4 (AT1G25230) mRNA,	7.37232e-11	1.00767e-08	0.398194	0.52258	1.46323e-05	0.000534727	8.13633	0.139267	8.4481	0.257857	8.48608	0.214367	9.0747	0.245055	7.40624	0.113431	6.37329	0.240649	0.046127	0.73482	1.27434	1.27434	20mM * Root up vs 1.25mM * Root	0.00134787	0.140295	1.54393	1.54393	20mM * Shoot up vs 1.25mM * Shoot	7.80884e-10	1.13607e-07	0.237368	-4.21287	P * Shoot down vs 1.25mM * Shoot	0.000354046	0.00304415	0.602867	-1.65874	P * Root down vs 1.25mM * Root	108.913	12.8277	0.753531	0.0295835	19.2682	2.2694	0.628157
13406540	NM_130368 // RKF3 // putative LRR receptor-like serine/threonine-protein kinase RKF3 //	RKF3	NM_130368 // RefSeq // Arabidopsis thaliana putative LRR receptor-like serine/threonine	7.57813e-11	1.03213e-08	3.96026e-08	2.66759e-07	0.00168343	0.0146915	5.89739	0.204502	4.69362	0.202392	5.8198	0.115175	4.77449	0.216905	7.22993	0.155086	6.73988	0.137658	0.623456	0.984688	0.947642	-1.05525	20mM * Root down vs 1.25mM * Root	0.60892	0.905836	1.05766	1.05766	20mM * Shoot up vs 1.25mM * Shoot	5.09273e-10	8.4311e-08	4.13035	4.13035	P * Shoot up vs 1.25mM * Shoot	2.14968e-07	1.10974e-05	2.51847	2.51847	P * Root up vs 1.25mM * Root	108.519	11.7295	94.8598	3.4177	8.07264	0.872547	0.576463
13389496	NM_106587 // AT1G79390 // hypothetical protein // --- // 844277 /// AT1G79390.1 // AT1G	AT1G79390	NM_106587 // RefSeq // Arabidopsis thaliana uncharacterized protein (AT1G79390) mRNA, c	7.66013e-11	1.03701e-08	1.34195e-07	7.99839e-07	0.000273648	0.00405959	9.37992	0.0966961	8.88414	0.0350914	9.42449	0.0578366	9.07723	0.0794804	8.62527	0.076902	8.63561	0.135716	0.485089	0.961161	1.03137	1.03137	20mM * Root up vs 1.25mM * Root	0.00692751	0.271779	1.14321	1.14321	20mM * Shoot up vs 1.25mM * Shoot	0.00106333	0.00556554	0.841753	-1.188	P * Shoot down vs 1.25mM * Shoot	1.81857e-09	4.37067e-07	0.592691	-1.68722	P * Root down vs 1.25mM * Root	108.366	1.89599	79.32	0.4626	11.6049	0.203042	0.0933132
13484924	NM_117609 // BAM5 // beta-amylase 5 // --- // 827185 /// AT4G15210.1 // BAM5 // beta-am	BAM5	NM_117609 // RefSeq // Arabidopsis thaliana beta-amylase 5 (BAM5) mRNA, complete cds. /	7.66792e-11	1.03701e-08	4.6479e-09	3.92344e-08	0.499591	0.680556	6.49503	1.47808	9.52479	0.530712	4.68584	0.52906	7.46228	0.684964	10.891	0.0564942	13.3083	0.0256966	0.00303369	0.353085	0.28535	-3.50446	20mM * Root down vs 1.25mM * Root	0.00108217	0.127326	0.239398	-4.17714	20mM * Shoot down vs 1.25mM * Shoot	1.79243e-06	3.80142e-05	13.7708	13.7708	P * Shoot up vs 1.25mM * Shoot	2.59389e-07	1.27562e-05	21.0528	21.0528	P * Root up vs 1.25mM * Root	108.351	131.109	128.598	51.8697	0.824117	0.997215	6.45355
13443522	NM_111074 // AT3G02080 // 40S ribosomal protein S19-1 // --- // 821120 /// AT3G02080.1	AT3G02080	NM_111074 // RefSeq // Arabidopsis thaliana 40S ribosomal protein S19-1 (AT3G02080) mRN	7.77239e-11	1.0426e-08	5.46867e-10	5.87034e-09	0.234026	0.436483	9.40243	0.0758339	8.89468	0.170218	9.52298	0.0554449	8.99697	0.128116	8.69301	0.0390734	8.02488	0.0654597	0.155537	0.852879	1.08715	1.08715	20mM * Root up vs 1.25mM * Root	0.224053	0.718968	1.07348	1.07348	20mM * Shoot up vs 1.25mM * Shoot	9.8898e-09	8.20405e-07	0.547224	-1.82741	P * Shoot down vs 1.25mM * Shoot	1.6462e-07	9.23058e-06	0.611567	-1.63514	P * Root down vs 1.25mM * Root	108.158	3.18356	172.648	1.69392	1.57658	0.0464054	0.156982
13500182	NM_121149 // SPS2F // sucrose phosphate synthase 2F // --- // 830979 /// AT5G11110.1 //	SPS2F	NM_121149 // RefSeq // Arabidopsis thaliana sucrose phosphate synthase 2F (SPS2F) mRNA,	7.7856e-11	1.0426e-08	0.154434	0.243354	0.00125943	0.0120629	7.24403	0.10128	6.85242	0.319037	7.23722	0.176903	6.74501	0.0957145	8.36874	0.0471451	8.64484	0.0306937	0.960505	0.997414	0.995291	-1.00473	20mM * Root down vs 1.25mM * Root	0.439187	0.834361	0.928253	-1.07729	20mM * Shoot down vs 1.25mM * Shoot	4.89421e-10	8.13752e-08	3.46395	3.46395	P * Shoot up vs 1.25mM * Shoot	3.38978e-07	1.53982e-05	2.18057	2.18057	P * Root up vs 1.25mM * Root	108.134	8.91966	2.23435	0.0614349	8.58526	0.708171	0.43993
13492091	---		---	7.79071e-11	1.0426e-08	1.05382e-07	6.44815e-07	0.0576522	0.175794	11.4136	0.050818	10.9208	0.11741	11.4226	0.222631	11.2079	0.0774523	10.6762	0.0388114	10.1632	0.0651666	0.9156	0.995827	1.00627	1.00627	20mM * Root up vs 1.25mM * Root	0.00342772	0.205065	1.22023	1.22023	20mM * Shoot up vs 1.25mM * Shoot	1.07908e-07	4.78029e-06	0.591515	-1.69057	P * Shoot down vs 1.25mM * Shoot	1.55033e-07	8.92988e-06	0.599815	-1.66718	P * Root down vs 1.25mM * Root	108.125	3.40803	82.2121	0.863758	3.07455	0.096908	0.168103
13351419	NM_104172 // PAP5 // purple acid phosphatase 5 // --- // 841727 /// AT1G52940.1 // PAP5	PAP5	NM_104172 // RefSeq // Arabidopsis thaliana purple acid phosphatase 5 (PAP5) mRNA, comp	8.14836e-11	1.08667e-08	4.44502e-06	1.92019e-05	1.74865e-06	0.000124145	2.88514	0.40218	3.12396	0.193584	2.33828	0.835336	2.54398	0.348082	4.83389	0.845827	9.74528	0.0895641	0.232871	0.892073	0.684506	-1.46091	20mM * Root down vs 1.25mM * Root	0.207032	0.703946	0.668972	-1.49483	20mM * Shoot down vs 1.25mM * Shoot	7.54157e-11	2.02557e-08	98.4502	98.4502	P * Shoot up vs 1.25mM * Shoot	0.000430333	0.00353847	3.86041	3.86041	P * Root up vs 1.25mM * Root	107.488	94.0859	45.9266	13.4	26.8609	23.5116	4.66833
13499623	NM_120994 // AT5G09570 // Cox19-like CHCH family protein // --- // 830816 /// AT5G09570	AT5G09570	NM_120994 // RefSeq // Arabidopsis thaliana Cox19-like CHCH family protein (AT5G09570)	8.40555e-11	1.11702e-08	0.0299813	0.058805	3.24293e-06	0.000187865	4.71712	0.148283	4.47362	0.664579	4.95401	0.481747	5.0809	0.270944	6.78394	0.425466	9.22287	0.156013	0.433457	0.944896	1.17844	1.17844	20mM * Root up vs 1.25mM * Root	0.0560624	0.490468	1.52338	1.52338	20mM * Shoot up vs 1.25mM * Shoot	2.60879e-11	8.61358e-09	26.8947	26.8947	P * Shoot up vs 1.25mM * Shoot	2.9406e-06	7.40121e-05	4.18962	4.18962	P * Root up vs 1.25mM * Root	107.05	41.8687	5.67326	0.739631	24.4426	9.55984	2.08594
13421702	NM_130129 // AT2G45670 // lysophosphatidylcholine acyltransferase / lyso-PAF acetyltran	AT2G45670	NM_130129 // RefSeq // Arabidopsis thaliana lysophosphatidylcholine acyltransferase / l	8.43407e-11	1.11702e-08	0.00267149	0.00661039	0.0866383	0.230093	9.57434	0.045965	9.31309	0.105763	9.53146	0.0587642	9.41002	0.166649	8.80852	0.0744607	8.8133	0.0180806	0.53459	0.970449	0.970711	-1.03017	20mM * Root down vs 1.25mM * Root	0.170696	0.673968	1.06949	1.06949	20mM * Shoot up vs 1.25mM * Shoot	1.5101e-06	3.37404e-05	0.70721	-1.41401	P * Shoot down vs 1.25mM * Shoot	4.68436e-09	7.99631e-07	0.588119	-1.70034	P * Root down vs 1.25mM * Root	107.002	2.19835	12.5962	0.0862628	2.61806	0.0537877	0.109573
13483233	NM_117229 // GPX6 // glutathione peroxidase // --- // 826765 /// AT4G11600.1 // GPX6 //	GPX6	NM_117229 // RefSeq // Arabidopsis thaliana glutathione peroxidase (GPX6) mRNA, complet	8.55891e-11	1.12966e-08	0.482846	0.604273	1.13621e-05	0.000456482	9.41624	0.321947	9.04455	0.109672	9.46493	0.126736	9.06562	0.0793576	10.1318	0.0519866	10.8113	0.0369072	0.67005	0.99026	1.03432	1.03432	20mM * Root up vs 1.25mM * Root	0.853343	0.967239	1.01471	1.01471	20mM * Shoot up vs 1.25mM * Shoot	3.66819e-11	1.09216e-08	3.4028	3.4028	P * Shoot up vs 1.25mM * Shoot	9.13615e-06	0.000176776	1.64213	1.64213	P * Root up vs 1.25mM * Root	106.795	6.04705	0.516157	0.00974207	20.0705	1.13644	0.301988
13414996	NM_128606 // AT2G30540 // monothiol glutaredoxin-S9 // --- // 817603 /// AT2G30540.1 //	AT2G30540	NM_128606 // RefSeq // Arabidopsis thaliana monothiol glutaredoxin-S9 (AT2G30540) mRNA,	8.86752e-11	1.16638e-08	3.95356e-13	1.33787e-11	0.274327	0.479099	2.1386	0.302752	4.38529	0.0874174	2.43385	0.305946	4.51711	0.41708	4.47735	0.121683	6.69226	0.0693882	0.194067	0.873848	1.2271	1.2271	20mM * Root up vs 1.25mM * Root	0.553546	0.888003	1.09567	1.09567	20mM * Shoot up vs 1.25mM * Shoot	1.22748e-08	9.56291e-07	4.94842	4.94842	P * Shoot up vs 1.25mM * Shoot	1.01164e-08	1.37784e-06	5.05863	5.05863	P * Root up vs 1.25mM * Root	106.299	22.6935	448.492	31.9158	1.41744	0.302606	1.1386
13461062	NM_115574 // NAP57 // H/ACA ribonucleoprotein complex subunit 4 // --- // 824882 /// AT	NAP57	NM_115574 // RefSeq // Arabidopsis thaliana H/ACA ribonucleoprotein complex subunit 4 (	9.18524e-11	1.20405e-08	1.22503e-08	9.28944e-08	0.605707	0.759987	9.07382	0.0506589	8.37207	0.267479	9.14603	0.206491	8.63021	0.0817943	8.0812	0.0779789	7.5364	0.0599033	0.514616	0.966986	1.05133	1.05133	20mM * Root up vs 1.25mM * Root	0.0299498	0.414602	1.19594	1.19594	20mM * Shoot up vs 1.25mM * Shoot	8.88833e-07	2.28809e-05	0.560323	-1.78469	P * Shoot down vs 1.25mM * Shoot	9.16642e-08	6.15496e-06	0.502564	-1.98979	P * Root down vs 1.25mM * Root	105.807	5.59014	112.214	1.9762	0.630818	0.0333282	0.281777
13526218	NM_121468 // SK13 // Shaggy-related protein kinase epsilon // --- // 831316 /// AT5G146	SK13	NM_121468 // RefSeq // Arabidopsis thaliana Shaggy-related protein kinase epsilon (SK13	9.23355e-11	1.20627e-08	1.03578e-05	4.16654e-05	2.36174e-09	1.62353e-06	9.09123	0.022118	8.55032	0.146702	9.10489	0.138512	8.43466	0.158064	9.25698	0.0511591	9.98908	0.0663565	0.865741	0.994852	1.00951	1.00951	20mM * Root up vs 1.25mM * Root	0.165032	0.668749	0.922962	-1.08347	20mM * Shoot down vs 1.25mM * Shoot	4.43695e-12	2.21317e-09	2.71087	2.71087	P * Shoot up vs 1.25mM * Shoot	0.0534397	0.147472	1.12175	1.12175	P * Root up vs 1.25mM * Root	105.734	3.00673	39.8288	0.377533	68.6254	1.95148	0.151662
13473522	NM_118713 // XTR6 // xyloglucan:xyloglucosyl transferase // --- // 828686 /// AT4G25810	XTR6	NM_118713 // RefSeq // Arabidopsis thaliana xyloglucan:xyloglucosyl transferase (XTR6)	9.37085e-11	1.21878e-08	0.00258124	0.00641517	1.49672e-07	2.42556e-05	7.00822	0.633708	6.99003	0.438774	7.56908	0.449627	8.76423	0.276957	11.245	0.0724316	9.62442	0.0346974	0.0611093	0.760469	1.47516	1.47516	20mM * Root up vs 1.25mM * Root	9.26001e-06	0.0159024	3.42049	3.42049	20mM * Shoot up vs 1.25mM * Shoot	5.90439e-08	3.05217e-06	6.20912	6.20912	P * Shoot up vs 1.25mM * Shoot	6.16672e-11	4.01443e-08	18.8537	18.8537	P * Root up vs 1.25mM * Root	105.529	36.8187	12.712	1.47839	38.5648	13.4552	1.86078
13442600	---		---	9.39279e-11	1.21878e-08	6.78506e-08	4.33972e-07	0.0649103	0.18992	10.6264	0.0731146	10.2474	0.0433048	10.769	0.0856968	10.3935	0.0951879	10.0148	0.0913774	9.8646	0.0861339	0.0377157	0.706165	1.10388	1.10388	20mM * Root up vs 1.25mM * Root	0.0337225	0.432314	1.10663	1.10663	20mM * Shoot up vs 1.25mM * Shoot	1.5878e-05	0.00019897	0.766964	-1.30384	P * Shoot down vs 1.25mM * Shoot	4.08646e-08	3.60811e-06	0.654472	-1.52795	P * Root down vs 1.25mM * Root	105.496	1.88048	87.7106	0.52115	2.93963	0.0523992	0.0950672
13513055	NM_124405 // AT5G50260 // putative cysteine proteinase // --- // 835091 /// AT5G50260.1	AT5G50260	NM_124405 // RefSeq // Arabidopsis thaliana putative cysteine proteinase (AT5G50260) mR	9.52686e-11	1.23201e-08	0.000979813	0.00266709	0.0185226	0.0795945	2.75016	0.241392	2.77428	0.250151	3.02528	0.271296	3.23138	0.178698	4.49954	0.175207	4.82754	0.0662392	0.153856	0.852879	1.21009	1.21009	20mM * Root up vs 1.25mM * Root	0.0242909	0.389222	1.37277	1.37277	20mM * Shoot up vs 1.25mM * Shoot	5.75148e-09	5.265e-07	4.15042	4.15042	P * Shoot up vs 1.25mM * Shoot	5.42983e-08	4.3416e-06	3.36214	3.36214	P * Root up vs 1.25mM * Root	105.3	16.004	16.1982	0.820628	4.46036	0.677908	0.810586
13475452	NM_119161 // AT4G30150 // hypothetical protein // --- // 829138 /// AT4G30150.1 // AT4G	AT4G30150	NM_119161 // RefSeq // Arabidopsis thaliana uncharacterized protein (AT4G30150) mRNA, c	9.61389e-11	1.23366e-08	8.50916e-07	4.25381e-06	0.000247234	0.00378317	7.61043	0.0985524	7.06705	0.110755	7.65748	0.0628661	7.34076	0.118178	6.81492	0.0678343	6.83809	0.0525916	0.500465	0.965281	1.03315	1.03315	20mM * Root up vs 1.25mM * Root	0.0010102	0.126603	1.20891	1.20891	20mM * Shoot up vs 1.25mM * Shoot	0.00402769	0.016228	0.853247	-1.17199	P * Shoot down vs 1.25mM * Shoot	3.13484e-09	5.96055e-07	0.57614	-1.73569	P * Root down vs 1.25mM * Root	105.174	2.20477	59.8871	0.418474	11.8266	0.247922	0.111803
13380010	NM_104450 // SIP1 // putative galactinol--sucrose galactosyltransferase 1 // --- // 842	SIP1	NM_104450 // RefSeq // Arabidopsis thaliana putative galactinol--sucrose galactosyltran	9.6343e-11	1.23366e-08	2.51995e-14	1.63352e-12	1.1654e-10	2.79754e-07	7.84396	0.157556	5.46124	0.269886	7.96409	0.0863335	5.33912	0.0847481	7.50349	0.0954354	7.19625	0.139883	0.321429	0.926553	1.08683	1.08683	20mM * Root up vs 1.25mM * Root	0.313706	0.774007	0.918832	-1.08834	20mM * Shoot down vs 1.25mM * Shoot	9.55408e-11	2.38281e-08	3.32882	3.32882	P * Shoot up vs 1.25mM * Shoot	0.0104432	0.0431573	0.789787	-1.26616	P * Root down vs 1.25mM * Root	105.144	6.52192	638.907	13.2101	102.54	6.36037	0.330818
13533965	NM_123431 // AT5G40660 // ATP synthase mitochondrial F1 complex assembly factor 2 // --	AT5G40660	NM_123431 // RefSeq // Arabidopsis thaliana ATP synthase mitochondrial F1 complex assem	9.66362e-11	1.23366e-08	4.1026e-09	3.50785e-08	0.02319	0.0933138	8.71799	0.0700995	8.19013	0.0556429	8.91854	0.0177454	8.50903	0.0233483	8.17635	0.113611	7.68727	0.141305	0.0123786	0.528849	1.14914	1.14914	20mM * Root up vs 1.25mM * Root	0.00037847	0.0878074	1.24738	1.24738	20mM * Shoot up vs 1.25mM * Shoot	2.67421e-06	5.04226e-05	0.705711	-1.41701	P * Shoot down vs 1.25mM * Shoot	1.05418e-06	3.46059e-05	0.68699	-1.45563	P * Root down vs 1.25mM * Root	105.102	2.39599	130.856	0.994367	4.1717	0.0951013	0.121583
13361668	---		---	9.6681e-11	1.23366e-08	0.00161988	0.00420379	0.276341	0.481282	9.89649	0.0532892	9.67122	0.218658	10.1294	0.163966	9.86588	0.0446349	9.19669	0.109801	9.00718	0.0959886	0.0219452	0.607693	1.1752	1.1752	20mM * Root up vs 1.25mM * Root	0.0499024	0.476086	1.14445	1.14445	20mM * Shoot up vs 1.25mM * Shoot	1.99098e-06	4.09148e-05	0.631111	-1.58451	P * Shoot down vs 1.25mM * Shoot	1.02825e-06	3.39577e-05	0.615659	-1.62428	P * Root down vs 1.25mM * Root	105.096	3.98366	14.3338	0.181108	1.41015	0.0534519	0.202161
13419414	NM_001084561 // AT2G40430 // hypothetical protein // --- // 818636 /// AT2G40430.2 // A	AT2G40430	NM_001084561 // RefSeq // Arabidopsis thaliana uncharacterized protein (AT2G40430) mRNA	1.0025e-10	1.27497e-08	0.0240922	0.0485052	0.17779	0.367508	9.6377	0.0440053	9.49134	0.0860636	9.70638	0.0917004	9.68321	0.070508	9.19422	0.0400657	9.08627	0.0590378	0.2177	0.884953	1.04875	1.04875	20mM * Root up vs 1.25mM * Root	0.00247698	0.179856	1.14224	1.14224	20mM * Shoot up vs 1.25mM * Shoot	1.12957e-06	2.73202e-05	0.755197	-1.32416	P * Shoot down vs 1.25mM * Shoot	3.50365e-07	1.56839e-05	0.735356	-1.35988	P * Root down vs 1.25mM * Root	104.595	1.34821	6.20656	0.0266671	1.85586	0.0239216	0.0687455
13420104	NM_180028 // PGAZAT // Polygalacturonase ADPG2 // --- // 818785 /// AT2G41850.1 // PGAZ	PGAZAT	NM_180028 // RefSeq // Arabidopsis thaliana Polygalacturonase ADPG2 (PGAZAT) mRNA, comp	1.01402e-10	1.28536e-08	0.00116067	0.00311154	0.000960871	0.0100154	6.00749	0.740811	4.42368	0.201811	5.52041	0.296363	4.40236	0.536777	7.96303	0.289567	8.36729	0.115225	0.127554	0.842205	0.713464	-1.40161	20mM * Root down vs 1.25mM * Root	0.944788	0.987397	0.985331	-1.01489	20mM * Shoot down vs 1.25mM * Shoot	6.30694e-10	9.7284e-08	15.3867	15.3867	P * Shoot up vs 1.25mM * Shoot	7.98321e-06	0.000159947	3.87861	3.87861	P * Root up vs 1.25mM * Root	104.438	43.164	15.5564	2.14314	9.07995	3.75273	2.20426
13406361	NM_130329 // AT2G47610 // 60S ribosomal protein L7a-1 // --- // 819374 /// AT2G47610.1	AT2G47610	NM_130329 // RefSeq // Arabidopsis thaliana 60S ribosomal protein L7a-1 (AT2G47610) mRN	1.06794e-10	1.34926e-08	3.62498e-09	3.14261e-08	0.187123	0.379303	9.52063	0.0682067	9.07399	0.147902	9.64822	0.12794	9.22747	0.116959	8.77069	0.0708431	8.40721	0.0765353	0.129944	0.844706	1.09247	1.09247	20mM * Root up vs 1.25mM * Root	0.0727936	0.532044	1.11225	1.11225	20mM * Shoot up vs 1.25mM * Shoot	3.20233e-07	1.07139e-05	0.629914	-1.58752	P * Shoot down vs 1.25mM * Shoot	6.60562e-08	4.93597e-06	0.594629	-1.68172	P * Root down vs 1.25mM * Root	103.727	2.98126	133.131	1.27546	1.80343	0.0518332	0.153288
13360595	NM_106475 // AT1G78260 // RNA recognition motif-containing protein // --- // 844161 ///	AT1G78260	NM_106475 // RefSeq // Arabidopsis thaliana RNA recognition motif-containing protein (A	1.07639e-10	1.35547e-08	0.73426	0.814177	0.0425198	0.142512	7.03756	0.173384	6.86424	0.105093	6.94174	0.166484	7.06627	0.201567	5.77648	0.10438	5.95135	0.0795442	0.376959	0.939007	0.935739	-1.06867	20mM * Root down vs 1.25mM * Root	0.073401	0.533397	1.15032	1.15032	20mM * Shoot up vs 1.25mM * Shoot	1.96027e-07	7.40315e-06	0.531118	-1.88282	P * Shoot down vs 1.25mM * Shoot	2.15933e-09	4.75305e-07	0.41723	-2.39676	P * Root down vs 1.25mM * Root	103.619	5.18415	0.119332	0.00199009	3.429	0.171555	0.26683
13461010	NM_180382 // CBL // cystathionine beta-lyase // --- // 824872 /// AT3G57050.3 // CBL //	CBL	NM_180382 // RefSeq // Arabidopsis thaliana cystathionine beta-lyase (CBL) mRNA, comple	1.08449e-10	1.36121e-08	8.48368e-10	8.69606e-09	0.114459	0.276401	9.49957	0.0459366	9.14319	0.0842745	9.38319	0.0432891	8.96048	0.0739468	8.86549	0.0616223	8.52973	0.0824084	0.0421662	0.719786	0.922496	-1.08402	20mM * Root down vs 1.25mM * Root	0.0031796	0.198572	0.881046	-1.13501	20mM * Shoot down vs 1.25mM * Shoot	3.19668e-09	3.39245e-07	0.65363	-1.52992	P * Shoot down vs 1.25mM * Shoot	1.98241e-09	4.5593e-07	0.644352	-1.55195	P * Root down vs 1.25mM * Root	103.517	1.29396	162.623	0.677597	2.3167	0.0289587	0.0666666
13337127	NM_001084012 // APX1 // L-ascorbate peroxidase // --- // 837304 /// NM_179276 // APX1 /	APX1	NM_001084012 // RefSeq // Arabidopsis thaliana L-ascorbate peroxidase (APX1) mRNA, comp	1.10645e-10	1.38425e-08	0.0482332	0.0895768	0.000641045	0.00744969	9.43257	0.0395013	9.34025	0.143119	9.25895	0.0702068	9.11498	0.252639	10.1912	0.0640251	10.3245	0.0467175	0.0840757	0.798206	0.886616	-1.12788	20mM * Root down vs 1.25mM * Root	0.029498	0.412735	0.855438	-1.16899	20mM * Shoot down vs 1.25mM * Shoot	1.49739e-08	1.12768e-06	1.97834	1.97834	P * Shoot up vs 1.25mM * Shoot	5.11984e-07	2.05693e-05	1.69192	1.69192	P * Root up vs 1.25mM * Root	103.244	4.1272	4.57384	0.0609468	9.85134	0.393809	0.213201
13340400	NM_101417 // AT1G15480 // pentatricopeptide repeat-containing protein // --- // 838118	AT1G15480	NM_101417 // RefSeq // Arabidopsis thaliana pentatricopeptide repeat-containing protein	1.12816e-10	1.40683e-08	1.09866e-08	8.41757e-08	0.363234	0.565531	7.8924	0.0809116	7.42004	0.0656554	7.94272	0.122992	7.58086	0.226272	7.12457	0.0957058	6.53318	0.0400509	0.576246	0.976872	1.0355	1.0355	20mM * Root up vs 1.25mM * Root	0.0869964	0.560264	1.11792	1.11792	20mM * Shoot up vs 1.25mM * Shoot	2.54608e-08	1.61636e-06	0.54079	-1.84915	P * Shoot down vs 1.25mM * Shoot	1.82259e-07	9.91528e-06	0.5873	-1.70271	P * Root down vs 1.25mM * Root	102.98	3.60527	113.957	1.32986	1.13914	0.0398808	0.186718
13375006	NM_103020 // AT1G32860 // glucan endo-1,3-beta-glucosidase 11 // --- // 840180 /// AT1G	AT1G32860	NM_103020 // RefSeq // Arabidopsis thaliana glucan endo-1,3-beta-glucosidase 11 (AT1G32	1.13663e-10	1.41182e-08	0.0064781	0.0148111	0.00282763	0.021274	6.88545	0.117814	6.54721	0.146279	7.15555	0.130008	6.85976	0.0883272	6.2091	0.125156	6.37451	0.0443972	0.00652567	0.44809	1.20589	1.20589	20mM * Root up vs 1.25mM * Root	0.00231741	0.176281	1.2419	1.2419	20mM * Shoot up vs 1.25mM * Shoot	0.062988	0.141825	0.887184	-1.12716	P * Shoot down vs 1.25mM * Shoot	7.37061e-07	2.67571e-05	0.625746	-1.59809	P * Root down vs 1.25mM * Root	102.878	3.45803	9.78884	0.109677	7.20056	0.242031	0.179268
13345312	NM_179384 // SAT32 // Interferon-related developmental regulator domain-containing prot	SAT32	NM_179384 // RefSeq // Arabidopsis thaliana Interferon-related developmental regulator	1.13951e-10	1.41182e-08	4.63395e-07	2.45472e-06	0.000920128	0.0097249	9.1117	0.0372094	9.22722	0.114568	8.82923	0.275404	9.16424	0.345926	10.0456	0.0539456	11.1104	0.039263	0.0638713	0.76209	0.82218	-1.21628	20mM * Root down vs 1.25mM * Root	0.663107	0.923187	0.957287	-1.04462	20mM * Shoot down vs 1.25mM * Shoot	4.71981e-10	7.9161e-08	3.68879	3.68879	P * Shoot up vs 1.25mM * Shoot	6.31001e-06	0.000132839	1.91048	1.91048	P * Root up vs 1.25mM * Root	102.844	9.31783	65.7917	1.98695	9.1607	0.829975	0.483209
13514102	NM_124648 // AT5G52700 // copper transport family protein // --- // 835347 /// AT5G5270	AT5G52700	NM_124648 // RefSeq // Arabidopsis thaliana copper transport family protein (AT5G52700)	1.17782e-10	1.45459e-08	2.49984e-09	2.26234e-08	5.55892e-06	0.000278366	4.74967	0.812317	3.64516	0.34617	4.22272	0.501538	3.50002	0.452667	9.6237	0.0856502	5.38293	0.163442	0.133247	0.8476	0.694019	-1.44088	20mM * Root down vs 1.25mM * Root	0.668883	0.925456	0.904293	-1.10584	20mM * Shoot down vs 1.25mM * Shoot	8.47831e-05	0.000742674	3.33518	3.33518	P * Shoot up vs 1.25mM * Shoot	1.10912e-10	5.91656e-08	29.3242	29.3242	P * Root up vs 1.25mM * Root	102.396	51.1338	140.175	23.3332	22.4793	11.2255	2.66331
13525508	NM_121322 // AT5G13190 // hypothetical protein // --- // 831158 /// AT5G13190.1 // AT5G	AT5G13190	NM_121322 // RefSeq // Arabidopsis thaliana uncharacterized protein (AT5G13190) mRNA, c	1.20241e-10	1.4802e-08	0.00129753	0.00344525	1.69426e-06	0.000122088	8.34902	0.295759	8.45665	0.165369	8.21278	0.393287	8.5994	0.159757	10.4272	0.0194715	9.79958	0.0543395	0.405558	0.944896	0.90989	-1.09903	20mM * Root down vs 1.25mM * Root	0.383974	0.808532	1.10401	1.10401	20mM * Shoot up vs 1.25mM * Shoot	2.83317e-07	9.80329e-06	2.53666	2.53666	P * Shoot up vs 1.25mM * Shoot	6.17335e-10	2.26068e-07	4.22288	4.22288	P * Root up vs 1.25mM * Root	102.118	11.6868	15.1417	0.577628	26.9897	3.08883	0.610372
13435403	NM_114301 // AT3G44330 // hypothetical protein // --- // 823558 /// AT3G44330.1 // AT3G	AT3G44330	NM_114301 // RefSeq // Arabidopsis thaliana uncharacterized protein (AT3G44330) mRNA, c	1.24523e-10	1.52379e-08	1.63866e-08	1.20663e-07	3.10477e-05	0.000893537	11.0405	0.0720495	10.2897	0.0416569	11.1445	0.33872	10.4318	0.08728	9.56751	0.0561714	9.66889	0.0162581	0.341528	0.929933	1.07473	1.07473	20mM * Root up vs 1.25mM * Root	0.199073	0.699666	1.1035	1.1035	20mM * Shoot up vs 1.25mM * Shoot	2.44787e-05	0.000278177	0.650307	-1.53774	P * Shoot down vs 1.25mM * Shoot	2.41132e-10	1.07691e-07	0.360234	-2.77597	P * Root down vs 1.25mM * Root	101.647	5.14553	107.671	1.81681	17.0263	0.861894	0.269981
13426531	NM_111889 // AT3G10530 // transducin/WD40 domain-containing protein // --- // 820218 //	AT3G10530	NM_111889 // RefSeq // Arabidopsis thaliana transducin/WD40 domain-containing protein (	1.24891e-10	1.52379e-08	0.0932809	0.158858	0.0351176	0.124681	7.78405	0.0973636	7.63605	0.151231	7.77146	0.112207	7.98419	0.075421	6.83995	0.168616	7.0622	0.0704309	0.892077	0.995386	0.991312	-1.00876	20mM * Root down vs 1.25mM * Root	0.00153232	0.149183	1.27292	1.27292	20mM * Shoot up vs 1.25mM * Shoot	1.08864e-05	0.000147799	0.671819	-1.4885	P * Shoot down vs 1.25mM * Shoot	1.72511e-08	2.00016e-06	0.519754	-1.92399	P * Root down vs 1.25mM * Root	101.608	3.81294	3.18515	0.039842	3.65785	0.137265	0.200139
13520906	NM_120238 // FER1 // ferritin heavy chain // --- // 831720 /// AT5G01600.1 // FER1 // f	FER1	NM_120238 // RefSeq // Arabidopsis thaliana ferritin heavy chain (FER1) mRNA, complete	1.24972e-10	1.52379e-08	2.50424e-11	4.09288e-10	0.00098123	0.0101482	8.09606	0.474121	10.2512	0.515862	7.57995	0.446737	9.73211	0.207861	11.0307	0.0360552	12.0657	0.025596	0.0599414	0.758847	0.699256	-1.43009	20mM * Root down vs 1.25mM * Root	0.0586312	0.498716	0.697811	-1.43305	20mM * Shoot down vs 1.25mM * Shoot	2.43984e-06	4.74238e-05	3.51734	3.51734	P * Shoot up vs 1.25mM * Shoot	3.74815e-09	6.79052e-07	7.64542	7.64542	P * Root up vs 1.25mM * Root	101.599	29.7125	260.92	25.4353	9.04103	2.64404	1.55973
13387833	NM_106228 // TUB1 // tubulin beta // --- // 843911 /// AT1G75780.1 // TUB1 // tubulin b	TUB1	NM_106228 // RefSeq // Arabidopsis thaliana tubulin beta (TUB1) mRNA, complete cds. //	1.25649e-10	1.5272e-08	0.00173262	0.00447072	0.0877323	0.231832	6.25275	0.272672	5.79135	0.215785	6.47518	0.123752	5.96495	0.234875	4.74441	0.0458041	4.62406	0.184261	0.15583	0.852879	1.1667	1.1667	20mM * Root up vs 1.25mM * Root	0.262121	0.745633	1.12786	1.12786	20mM * Shoot up vs 1.25mM * Shoot	7.48621e-07	2.02202e-05	0.445255	-2.2459	P * Shoot down vs 1.25mM * Shoot	2.39137e-08	2.44276e-06	0.351514	-2.84483	P * Root down vs 1.25mM * Root	101.527	10.1895	14.0934	0.471486	2.6043	0.261375	0.535269
13405263	NM_130081 // AT2G45180 // protease inhibitor/seed storage/lipid transfer protein (LTP)	AT2G45180	NM_130081 // RefSeq // Arabidopsis thaliana protease inhibitor/seed storage/lipid trans	1.26912e-10	1.53767e-08	2.97555e-17	1.7857e-14	0.01289	0.0619393	6.42839	0.10148	10.4141	0.343745	6.56569	0.164076	10.6541	0.349172	4.82798	0.305269	8.18489	0.106884	0.479291	0.959073	1.09985	1.09985	20mM * Root up vs 1.25mM * Root	0.223539	0.718325	1.181	1.181	20mM * Shoot up vs 1.25mM * Shoot	2.75241e-09	3.07309e-07	0.213278	-4.68871	P * Shoot down vs 1.25mM * Shoot	2.73468e-07	1.32954e-05	0.329784	-3.03229	P * Root down vs 1.25mM * Root	101.393	16.392	1503.91	81.0445	4.94228	0.79901	0.86223
13444436	NM_111293 // AT3G04220 // TIR-NBS-LRR class disease resistance protein // --- // 819577	AT3G04220	NM_111293 // RefSeq // Arabidopsis thaliana TIR-NBS-LRR class disease resistance protei	1.28371e-10	1.55024e-08	0.000878362	0.0024168	4.69809e-08	1.18713e-05	4.98016	0.174044	4.36533	0.481835	4.8703	0.112137	4.72059	0.373527	8.07036	0.135445	5.87444	0.0424864	0.608736	0.984445	0.926683	-1.07912	20mM * Root down vs 1.25mM * Root	0.110703	0.603077	1.27921	1.27921	20mM * Shoot up vs 1.25mM * Shoot	2.21745e-06	4.42201e-05	2.84634	2.84634	P * Shoot up vs 1.25mM * Shoot	1.04718e-10	5.829e-08	8.51615	8.51615	P * Root up vs 1.25mM * Root	101.24	20.1667	16.6199	1.10355	45.4582	9.05516	1.06239
13391544	NM_126468 // LACS8 // putative AMP-binding protein // --- // 814974 /// NM_179603 // LA	LACS8	NM_126468 // RefSeq // Arabidopsis thaliana putative AMP-binding protein (LACS8) mRNA,	1.28756e-10	1.55024e-08	9.32448e-06	3.78538e-05	0.00145866	0.0133455	7.43537	0.133155	7.7401	0.187164	7.57997	0.189397	7.66816	0.0484018	8.54703	0.0569952	8.68137	0.0505971	0.15271	0.852879	1.10542	1.10542	20mM * Root up vs 1.25mM * Root	0.465905	0.846554	0.951359	-1.05113	20mM * Shoot down vs 1.25mM * Shoot	3.77229e-08	2.18531e-06	1.92022	1.92022	P * Shoot up vs 1.25mM * Shoot	3.60261e-09	6.589e-07	2.16094	2.16094	P * Root up vs 1.25mM * Root	101.2	4.22363	40.5516	0.564146	8.32354	0.347387	0.222589
13426446	NM_180222 // AT3G10420 // P-loop containing nucleoside triphosphate hydrolase family pr	AT3G10420	NM_180222 // RefSeq // Arabidopsis thaliana P-loop containing nucleoside triphosphate h	1.29631e-10	1.55119e-08	6.61086e-16	1.26955e-13	2.83672e-06	0.000172587	6.03607	0.192019	7.96246	0.0745331	6.25863	0.134056	7.6857	0.368875	6.94933	0.147295	9.92885	0.00297908	0.134838	0.8476	1.16681	1.16681	20mM * Root up vs 1.25mM * Root	0.0678499	0.5213	0.825443	-1.21147	20mM * Shoot down vs 1.25mM * Shoot	2.34359e-10	4.63982e-08	3.90789	3.90789	P * Shoot up vs 1.25mM * Shoot	7.84138e-06	0.000157847	1.8833	1.8833	P * Root up vs 1.25mM * Root	101.11	9.08649	1015.82	30.4296	24.9509	2.24228	0.479294
13509669	NM_001203521 // XRN2 // 5'-3' exoribonuclease 2 // --- // 834261 /// AT5G42540.2 // XRN	XRN2	NM_001203521 // RefSeq // Arabidopsis thaliana 5'-3' exoribonuclease 2 (XRN2) mRNA, com	1.29643e-10	1.55119e-08	0.215231	0.320063	0.407109	0.603716	9.85583	0.0906039	9.76952	0.105569	9.8923	0.0767201	9.89925	0.11166	9.23206	0.0608109	9.11027	0.0230058	0.60621	0.98383	1.0256	1.0256	20mM * Root up vs 1.25mM * Root	0.0798032	0.547727	1.09409	1.09409	20mM * Shoot up vs 1.25mM * Shoot	5.53257e-08	2.89897e-06	0.633208	-1.57926	P * Shoot down vs 1.25mM * Shoot	1.17488e-07	7.19695e-06	0.648972	-1.5409	P * Root down vs 1.25mM * Root	101.108	2.18828	1.66527	0.0120138	1.02661	0.0222189	0.115429
13442493	NM_001203229 // AT3G62010 // hypothetical protein // --- // 825374 /// AT3G62010.2 // A	AT3G62010	NM_001203229 // RefSeq // Arabidopsis thaliana uncharacterized protein (AT3G62010) mRNA	1.30586e-10	1.55424e-08	0.0288421	0.0568348	0.881548	0.935292	8.47016	0.231137	8.64159	0.13895	8.45705	0.20513	8.63922	0.123739	9.48458	0.0371355	9.58797	0.0181676	0.907363	0.995749	0.990957	-1.00913	20mM * Root down vs 1.25mM * Root	0.9832	0.996587	0.998358	-1.00164	20mM * Shoot down vs 1.25mM * Shoot	2.36406e-07	8.59024e-06	1.92703	1.92703	P * Shoot up vs 1.25mM * Shoot	9.3074e-08	6.16984e-06	2.02009	2.02009	P * Root up vs 1.25mM * Root	101.012	5.58629	5.76645	0.106301	0.219325	0.0121294	0.294951
13534299	NM_123531 // AT5G41670 // 6-phosphogluconate dehydrogenase // --- // 834169 /// AT5G416	AT5G41670	NM_123531 // RefSeq // Arabidopsis thaliana 6-phosphogluconate dehydrogenase (AT5G41670	1.30928e-10	1.55424e-08	1.53754e-11	2.68671e-10	3.58755e-05	0.000982113	8.66416	0.217221	7.69705	0.148066	8.69192	0.222365	8.21341	0.126614	7.66826	0.0642457	6.8319	0.0805532	0.815364	0.994852	1.01943	1.01943	20mM * Root up vs 1.25mM * Root	0.000433693	0.0915088	1.43034	1.43034	20mM * Shoot up vs 1.25mM * Shoot	1.50985e-06	3.37404e-05	0.548992	-1.82152	P * Shoot down vs 1.25mM * Shoot	2.4466e-07	1.22356e-05	0.501423	-1.99432	P * Root down vs 1.25mM * Root	100.977	6.21609	278.272	5.71011	16.6191	1.02307	0.328318
13517231	NM_180896 // ADF3 // actin depolymerizing factor 3 // --- // 836110 /// NM_125381 // AD	ADF3	NM_180896 // RefSeq // Arabidopsis thaliana actin depolymerizing factor 3 (ADF3) mRNA,	1.31111e-10	1.55424e-08	0.00273436	0.00675249	0.000119964	0.0022476	10.2937	0.0134643	10.3245	0.0681455	10.4489	0.0440473	10.5382	0.0786521	10.0497	0.0319661	9.94864	0.0688823	0.00497112	0.403043	1.11358	1.11358	20mM * Root up vs 1.25mM * Root	0.000378829	0.0878074	1.15961	1.15961	20mM * Shoot up vs 1.25mM * Shoot	6.71383e-07	1.87811e-05	0.770631	-1.29764	P * Shoot down vs 1.25mM * Shoot	0.000103316	0.00116882	0.84438	-1.1843	P * Root down vs 1.25mM * Root	100.958	1.03306	12.5182	0.0426978	13.4891	0.138028	0.0545737
13464994	NM_116492 // AT4G02580 // NADH dehydrogenase (ubiquinone) flavoprotein 2 // --- // 8281	AT4G02580	NM_116492 // RefSeq // Arabidopsis thaliana NADH dehydrogenase (ubiquinone) flavoprotei	1.31922e-10	1.55903e-08	6.58941e-09	5.35632e-08	4.16011e-07	4.74129e-05	9.3593	0.0246842	9.04431	0.0178108	9.52836	0.0545723	9.1243	0.0403095	9.01245	0.0341171	9.02755	0.049341	0.00016654	0.110284	1.12433	1.12433	20mM * Root up vs 1.25mM * Root	0.0346065	0.438352	1.05701	1.05701	20mM * Shoot up vs 1.25mM * Shoot	0.634913	0.751001	0.988446	-1.01169	P * Shoot down vs 1.25mM * Shoot	2.69564e-08	2.68493e-06	0.786301	-1.27178	P * Root down vs 1.25mM * Root	100.876	0.54463	122.467	0.2204	33.2584	0.179562	0.0287947
13497649	NM_147837 // AT5G04895 // DEA(D/H)-box RNA helicase family protein // --- // 830371 ///	AT5G04895	NM_147837 // RefSeq // Arabidopsis thaliana DEA(D/H)-box RNA helicase family protein (A	1.33072e-10	1.5678e-08	0.00011194	0.000368035	0.00222206	0.0178536	7.3114	0.0434796	7.02099	0.0959721	7.33348	0.0796465	7.33415	0.124953	6.61656	0.10643	6.58759	0.0459859	0.753751	0.994112	1.01542	1.01542	20mM * Root up vs 1.25mM * Root	0.000343657	0.0840357	1.24243	1.24243	20mM * Shoot up vs 1.25mM * Shoot	1.12695e-05	0.000151448	0.740515	-1.35041	P * Shoot down vs 1.25mM * Shoot	2.58022e-08	2.59565e-06	0.617775	-1.61871	P * Root down vs 1.25mM * Root	100.761	2.16958	25.7823	0.185049	7.59898	0.163622	0.114838
13352172	NM_202299 // AT1G54575 // hypothetical protein // --- // 2745830 /// AT1G54575.1 // AT1	AT1G54575	NM_202299 // RefSeq // Arabidopsis thaliana uncharacterized protein (AT1G54575) mRNA, c	1.33861e-10	1.56843e-08	5.01531e-05	0.000175916	1.06915e-06	9.24862e-05	8.1916	0.362024	7.80461	0.565266	8.0621	0.350685	7.59478	0.0901615	9.30903	0.0332282	11.0252	0.0443526	0.570519	0.975746	0.914147	-1.09392	20mM * Root down vs 1.25mM * Root	0.361965	0.79945	0.864642	-1.15655	20mM * Shoot down vs 1.25mM * Shoot	1.4012e-10	3.18445e-08	9.32144	9.32144	P * Shoot up vs 1.25mM * Shoot	0.000131462	0.00141236	2.1696	2.1696	P * Root up vs 1.25mM * Root	100.682	22.6494	30.0567	2.25385	28.9251	6.50699	1.19979
13422125	NM_130233 // HB-7 // homeobox-leucine zipper protein ATHB-7 // --- // 819280 /// NM_001	HB-7	NM_130233 // RefSeq // Arabidopsis thaliana homeobox-leucine zipper protein ATHB-7 (HB-	1.33942e-10	1.56843e-08	0.553272	0.668451	5.99506e-07	6.18974e-05	6.46395	0.0900851	7.02898	0.43842	6.59774	0.115494	6.93871	0.574907	9.85603	0.0752912	7.97545	0.0799983	0.546572	0.972426	1.09717	1.09717	20mM * Root up vs 1.25mM * Root	0.6832	0.9287	0.939343	-1.06457	20mM * Shoot down vs 1.25mM * Shoot	0.00048847	0.00299747	1.92715	1.92715	P * Shoot up vs 1.25mM * Shoot	4.1674e-11	3.20123e-08	10.4983	10.4983	P * Root up vs 1.25mM * Root	100.674	21.3725	0.366757	0.0259535	31.5202	6.69155	1.13224
13494876	NM_119940 // MYB87 // myb domain protein 87 // --- // 829934 /// AT4G37780.1 // MYB87 /	MYB87	NM_119940 // RefSeq // Arabidopsis thaliana myb domain protein 87 (MYB87) mRNA, complet	1.34602e-10	1.57136e-08	6.36736e-13	1.93326e-11	6.67621e-09	3.41893e-06	4.40361	0.176837	3.73739	0.0517437	4.52415	0.181736	3.53253	0.19711	6.92946	0.234898	3.92759	0.197457	0.396137	0.943217	1.08714	1.08714	20mM * Root up vs 1.25mM * Root	0.157787	0.661352	0.86762	-1.15258	20mM * Shoot down vs 1.25mM * Shoot	0.187825	0.319138	1.14092	1.14092	P * Shoot up vs 1.25mM * Shoot	3.83822e-12	6.02855e-09	5.75914	5.75914	P * Root up vs 1.25mM * Root	100.609	8.65222	421.683	12.0881	59.5774	5.12359	0.45866
13513432	NM_124499 // AT5G51200 // hypothetical protein // --- // 835195 /// AT5G51200.1 // AT5G	AT5G51200	NM_124499 // RefSeq // Arabidopsis thaliana uncharacterized protein (AT5G51200) mRNA, c	1.36173e-10	1.58488e-08	7.64759e-08	4.83504e-07	1.39077e-08	5.50689e-06	8.4745	0.13924	8.48	0.0584673	8.60428	0.0200147	8.81418	0.0403336	8.33339	0.0583536	8.32464	0.0226893	0.0647853	0.765191	1.09413	1.09413	20mM * Root up vs 1.25mM * Root	0.000105649	0.0550929	1.26066	1.26066	20mM * Shoot up vs 1.25mM * Shoot	0.0304533	0.0801562	0.897909	-1.1137	P * Shoot down vs 1.25mM * Shoot	0.0466286	0.133123	0.906822	-1.10275	P * Root down vs 1.25mM * Root	100.455	1.93597	86.186	0.553662	53.8594	1.03798	0.102785
13491082	---		---	1.36914e-10	1.58869e-08	1.00153e-05	4.03807e-05	0.114843	0.277066	11.3501	0.154399	10.9848	0.114342	11.4821	0.10057	11.1571	0.146026	10.3615	0.08685	10.2649	0.127372	0.191027	0.873252	1.0958	1.0958	20mM * Root up vs 1.25mM * Root	0.0936589	0.573321	1.12686	1.12686	20mM * Shoot up vs 1.25mM * Shoot	1.38765e-06	3.16678e-05	0.607169	-1.64699	P * Shoot down vs 1.25mM * Shoot	2.00601e-08	2.19507e-06	0.503939	-1.98437	P * Root down vs 1.25mM * Root	100.383	4.22101	40.059	0.561483	2.31312	0.0972649	0.224262
13420100	---		---	1.41606e-10	1.6382e-08	1.3226e-11	2.37709e-10	0.156221	0.338094	10.4093	0.0462238	9.48222	0.023131	10.4513	0.252112	9.68979	0.0908693	9.36257	0.0282475	8.65375	0.0946371	0.684023	0.990322	1.02953	1.02953	20mM * Root up vs 1.25mM * Root	0.0572325	0.493531	1.15474	1.15474	20mM * Shoot up vs 1.25mM * Shoot	4.1635e-07	1.31723e-05	0.563126	-1.7758	P * Shoot down vs 1.25mM * Shoot	1.73936e-08	2.00016e-06	0.484065	-2.06584	P * Root down vs 1.25mM * Root	99.937	4.6153	283.846	4.36954	1.98936	0.0918727	0.246305
13376356	NM_103561 // AT1G44800 // nodulin MtN21 /EamA-like protein // --- // 841044 /// AT1G448	AT1G44800	NM_103561 // RefSeq // Arabidopsis thaliana nodulin MtN21 /EamA-like protein (AT1G44800	1.42394e-10	1.63926e-08	2.31451e-16	6.89115e-14	1.6598e-06	0.000120857	10.3362	0.248687	8.55056	0.0516462	10.7987	0.011507	8.53994	0.263439	10.1301	0.024965	9.06682	0.0281984	0.000567732	0.184531	1.37796	1.37796	20mM * Root up vs 1.25mM * Root	0.92283	0.985369	0.992665	-1.00739	20mM * Shoot down vs 1.25mM * Shoot	0.000203231	0.00148397	1.43024	1.43024	P * Shoot up vs 1.25mM * Shoot	0.0742727	0.187947	0.866867	-1.15358	P * Root down vs 1.25mM * Root	99.8638	5.23524	1160.33	20.2764	27.0737	1.41931	0.279594
13373742	NM_102709 // CAD1 // MAC/Perforin domain-containing protein // --- // 839846 /// AT1G29	CAD1	NM_102709 // RefSeq // Arabidopsis thaliana MAC/Perforin domain-containing protein (CAD	1.42552e-10	1.63926e-08	0.00384149	0.00922554	3.21871e-06	0.000186744	9.44843	0.0434382	9.05999	0.142616	9.4899	0.124821	9.62057	0.151329	10.2731	0.0568536	10.4215	0.0274912	0.661847	0.987085	1.02916	1.02916	20mM * Root up vs 1.25mM * Root	1.76986e-05	0.0195359	1.47486	1.47486	20mM * Shoot up vs 1.25mM * Shoot	1.10945e-10	2.67999e-08	2.56952	2.56952	P * Shoot up vs 1.25mM * Shoot	1.435e-07	8.37624e-06	1.77111	1.77111	P * Root up vs 1.25mM * Root	99.8492	3.89086	11.4047	0.148137	24.4708	0.953564	0.207826
13354711	NM_105023 // HMA5 // Cu2+-exporting ATPase // --- // 842650 /// AT1G63440.1 // HMA5 //	HMA5	NM_105023 // RefSeq // Arabidopsis thaliana Cu2+-exporting ATPase (HMA5) mRNA, complete	1.43482e-10	1.64083e-08	7.89967e-15	7.01355e-13	0.00384071	0.0264884	8.5386	0.0819905	6.78125	0.0936572	8.97766	0.176879	6.79879	0.351008	9.84765	0.0189168	8.3454	0.0518725	0.00321132	0.360644	1.35572	1.35572	20mM * Root up vs 1.25mM * Root	0.891764	0.977419	1.01223	1.01223	20mM * Shoot up vs 1.25mM * Shoot	1.38197e-09	1.77192e-07	2.95702	2.95702	P * Shoot up vs 1.25mM * Shoot	1.76445e-08	2.0078e-06	2.47778	2.47778	P * Root up vs 1.25mM * Root	99.7635	7.22063	740.957	17.8762	6.71088	0.485717	0.386013
13523350	NM_120885 // AT5G08030 // glycerophosphoryl diester phosphodiesterase // --- // 830697	AT5G08030	NM_120885 // RefSeq // Arabidopsis thaliana glycerophosphoryl diester phosphodiesterase	1.43542e-10	1.64083e-08	2.00744e-08	1.45064e-07	7.09535e-08	1.49886e-05	3.50719	0.197333	3.7776	0.545836	3.18977	0.00903376	3.92364	0.484921	4.18996	0.167767	7.5691	0.0613312	0.182583	0.8664	0.802505	-1.2461	20mM * Root down vs 1.25mM * Root	0.530563	0.877311	1.10653	1.10653	20mM * Shoot up vs 1.25mM * Shoot	1.59273e-11	6.09966e-09	13.847	13.847	P * Shoot up vs 1.25mM * Shoot	0.00853241	0.0369004	1.60522	1.60522	P * Root up vs 1.25mM * Root	99.7579	23.2986	104.597	8.14294	42.8904	10.0171	1.24561
13393684	NM_001084437 // AT2G17280 // phosphoglycerate mutase-like protein // --- // 816234 ///	AT2G17280	NM_001084437 // RefSeq // Arabidopsis thaliana phosphoglycerate mutase-like protein (AT	1.45818e-10	1.65879e-08	3.58692e-06	1.58516e-05	1.87888e-08	6.87277e-06	6.39596	0.15509	5.7489	0.387336	6.70244	0.0531622	6.47113	0.311835	7.38811	0.0899502	8.69246	0.132603	0.0905799	0.807096	1.23669	1.23669	20mM * Root up vs 1.25mM * Root	0.000618861	0.111628	1.64972	1.64972	20mM * Shoot up vs 1.25mM * Shoot	8.86007e-12	3.82357e-09	7.69306	7.69306	P * Shoot up vs 1.25mM * Shoot	2.55786e-05	0.000391247	1.98916	1.98916	P * Root up vs 1.25mM * Root	99.5509	12.9732	47.5785	2.06676	51.663	6.73257	0.695024
13453578	NM_001125224 // AT3G25233 // hypothetical protein // --- // 6240669 /// AT3G25233.1 //	AT3G25233	NM_001125224 // RefSeq // Arabidopsis thaliana uncharacterized protein (AT3G25233) mRNA	1.45978e-10	1.65879e-08	0.00426318	0.0101456	6.39107e-05	0.00144393	2.78926	0.371614	3.18875	0.274159	2.79927	0.232675	2.57815	0.130999	4.17356	0.263705	5.61676	0.182889	0.961647	0.997414	1.00696	1.00696	20mM * Root up vs 1.25mM * Root	0.00879693	0.289087	0.654924	-1.52689	20mM * Shoot down vs 1.25mM * Shoot	2.44057e-09	2.78153e-07	5.38152	5.38152	P * Shoot up vs 1.25mM * Shoot	4.5702e-06	0.000103315	2.61044	2.61044	P * Root up vs 1.25mM * Root	99.5365	18.7751	11.0735	0.696249	15.0633	2.84132	1.006
13487113	NM_202850 // AT4G20020 // hypothetical protein // --- // 827747 /// AT4G20020.2 // AT4G	AT4G20020	NM_202850 // RefSeq // Arabidopsis thaliana uncharacterized protein (AT4G20020) mRNA, c	1.47082e-10	1.66641e-08	0.000276554	0.000839941	0.120973	0.28577	9.34894	0.112231	8.94695	0.233908	9.45155	0.12743	9.40267	0.110916	8.53024	0.0113132	8.29699	0.0865561	0.302087	0.924796	1.07371	1.07371	20mM * Root up vs 1.25mM * Root	0.00022359	0.0748454	1.37147	1.37147	20mM * Shoot up vs 1.25mM * Shoot	4.62295e-06	7.62052e-05	0.6373	-1.56912	P * Shoot down vs 1.25mM * Shoot	2.47012e-07	1.23211e-05	0.566954	-1.76381	P * Root down vs 1.25mM * Root	99.4375	4.14275	21.4614	0.29804	2.25776	0.0940626	0.222196
13417610	NM_129197 // GRF3 // growth-regulating factor 3 // --- // 818213 /// AT2G36400.1 // GRF	GRF3	NM_129197 // RefSeq // Arabidopsis thaliana growth-regulating factor 3 (GRF3) mRNA, com	1.48138e-10	1.66924e-08	0.118638	0.194988	0.0023988	0.0188527	7.40846	0.0216731	7.29149	0.137761	7.49132	0.123274	7.42958	0.205516	6.19467	0.169216	6.45699	0.0785115	0.430805	0.944896	1.05912	1.05912	20mM * Root up vs 1.25mM * Root	0.196806	0.697899	1.10044	1.10044	20mM * Shoot up vs 1.25mM * Shoot	4.42896e-07	1.37825e-05	0.560778	-1.78324	P * Shoot down vs 1.25mM * Shoot	2.50213e-09	5.16677e-07	0.431135	-2.31946	P * Root down vs 1.25mM * Root	99.3435	4.69917	2.71923	0.0428751	7.47118	0.353404	0.252279
13517788	NM_125510 // AT5G61170 // 40S ribosomal protein S19-3 // --- // 836238 /// AT5G61170.1	AT5G61170	NM_125510 // RefSeq // Arabidopsis thaliana 40S ribosomal protein S19-3 (AT5G61170) mRN	1.48253e-10	1.66924e-08	6.92052e-10	7.2604e-09	0.865208	0.925214	9.17675	0.102885	8.74349	0.136801	9.28348	0.0289076	8.83732	0.138505	8.54494	0.0366675	8.09303	0.0305227	0.153794	0.852879	1.07679	1.07679	20mM * Root up vs 1.25mM * Root	0.20667	0.703946	1.0672	1.0672	20mM * Shoot up vs 1.25mM * Shoot	9.67523e-08	4.41862e-06	0.637077	-1.56967	P * Shoot down vs 1.25mM * Shoot	1.43312e-07	8.37624e-06	0.645368	-1.5495	P * Root down vs 1.25mM * Root	99.3333	2.27162	167.204	1.27458	0.242785	0.00555218	0.121966
13415238	NM_001202718 // AT2G31060 // elongation factor-like protein // --- // 817658 /// AT2G31	AT2G31060	NM_001202718 // RefSeq // Arabidopsis thaliana elongation factor-like protein (AT2G3106	1.48636e-10	1.66924e-08	0.0731467	0.128589	0.000837127	0.00910316	8.77909	0.119577	8.41787	0.0464412	8.87095	0.0830393	8.76043	0.165212	8.09716	0.100029	8.29388	0.0170974	0.242579	0.89633	1.06574	1.06574	20mM * Root up vs 1.25mM * Root	0.000345163	0.0840357	1.268	1.268	20mM * Shoot up vs 1.25mM * Shoot	0.120969	0.231154	0.917648	-1.08974	P * Shoot down vs 1.25mM * Shoot	1.15117e-07	7.08558e-06	0.623332	-1.60428	P * Root down vs 1.25mM * Root	99.2995	2.56081	3.67847	0.031621	9.3384	0.240826	0.13754
13524326	---		---	1.52766e-10	1.71063e-08	1.1718e-07	7.08986e-07	0.194765	0.38926	9.73654	0.213375	9.19097	0.018639	9.89122	0.123941	9.47231	0.0988598	8.73372	0.147824	8.46418	0.118388	0.13745	0.8476	1.11318	1.11318	20mM * Root up vs 1.25mM * Root	0.011723	0.313587	1.21532	1.21532	20mM * Shoot up vs 1.25mM * Shoot	1.64278e-06	3.55671e-05	0.604245	-1.65496	P * Shoot down vs 1.25mM * Shoot	2.26993e-08	2.38206e-06	0.499022	-2.00392	P * Root down vs 1.25mM * Root	98.9405	4.35666	80.9315	1.18789	1.76256	0.0776111	0.234843
13358036	NM_105842 // AT1G71840 // transducin/WD-40 repeat-containing protein // --- // 843514 /	AT1G71840	NM_105842 // RefSeq // Arabidopsis thaliana transducin/WD-40 repeat-containing protein	1.5346e-10	1.71339e-08	1.19201e-05	4.73988e-05	0.000977867	0.0101298	8.1605	0.0253755	8.01018	0.021764	8.34957	0.0539468	8.06945	0.0623557	7.89494	0.0865185	7.6745	0.0814329	0.00118093	0.254972	1.14003	1.14003	20mM * Root up vs 1.25mM * Root	0.23504	0.72787	1.04194	1.04194	20mM * Shoot up vs 1.25mM * Shoot	3.06069e-06	5.59187e-05	0.792414	-1.26197	P * Shoot down vs 1.25mM * Shoot	4.58488e-05	0.00061875	0.831874	-1.20211	P * Root down vs 1.25mM * Root	98.8814	1.02679	38.8776	0.134569	9.04739	0.0939485	0.0553815
13514664	NM_124756 // AT5G53770 // Nucleotidyltransferase family protein // --- // 835458 /// AT	AT5G53770	NM_124756 // RefSeq // Arabidopsis thaliana Nucleotidyltransferase family protein (AT5G	1.54607e-10	1.7212e-08	2.93986e-07	1.62537e-06	0.0558965	0.171832	8.72233	0.124033	8.45067	0.0351761	8.75625	0.129868	8.64805	0.00541327	8.2829	0.0657797	7.91594	0.0237062	0.588725	0.980628	1.02379	1.02379	20mM * Root up vs 1.25mM * Root	0.0054578	0.242619	1.14662	1.14662	20mM * Shoot up vs 1.25mM * Shoot	1.84575e-07	7.13195e-06	0.690292	-1.44866	P * Shoot down vs 1.25mM * Shoot	2.31868e-06	6.14601e-05	0.73743	-1.35606	P * Root down vs 1.25mM * Root	98.7841	1.68043	70.5169	0.399856	3.11002	0.0529049	0.0907259
13480102	NM_116279 // DGD2 // digalactosyldiacylglycerol synthase 2 // --- // 827960 /// AT4G005	DGD2	NM_116279 // RefSeq // Arabidopsis thaliana digalactosyldiacylglycerol synthase 2 (DGD2	1.55444e-10	1.72552e-08	0.63346	0.736757	0.000438677	0.00568254	7.21115	0.0378044	6.93433	0.31635	7.16501	0.0738912	6.94567	0.235415	8.00458	0.0482144	8.61078	0.0175049	0.714494	0.991864	0.968523	-1.0325	20mM * Root down vs 1.25mM * Root	0.928231	0.98636	1.00789	1.00789	20mM * Shoot up vs 1.25mM * Shoot	3.55172e-10	6.34486e-08	3.19642	3.19642	P * Shoot up vs 1.25mM * Shoot	8.73936e-06	0.000170473	1.73319	1.73319	P * Root up vs 1.25mM * Root	98.7136	6.82024	0.236331	0.0054428	10.6101	0.733061	0.368486
13520980	NM_120250 // AT5G01720 // F-box/LRR-repeat protein 3 // --- // 831688 /// AT5G01720.1 /	AT5G01720	NM_120250 // RefSeq // Arabidopsis thaliana F-box/LRR-repeat protein 3 (AT5G01720) mRNA	1.61534e-10	1.78795e-08	4.99551e-07	2.62508e-06	6.95074e-08	1.49886e-05	8.83812	0.115547	8.37188	0.252441	8.56784	0.0496653	7.98617	0.104851	8.96595	0.00830876	9.44951	0.0240601	0.0088744	0.484985	0.829158	-1.20604	20mM * Root down vs 1.25mM * Root	0.000611145	0.111628	0.765403	-1.3065	20mM * Shoot down vs 1.25mM * Shoot	2.39653e-09	2.76431e-07	2.11057	2.11057	P * Shoot up vs 1.25mM * Shoot	0.178113	0.35133	1.09265	1.09265	P * Root up vs 1.25mM * Root	98.2135	3.64014	65.0372	0.803502	43.0155	1.59431	0.197672
13422933	NM_111031 // RGLG1 // E3 ubiquitin-protein ligase RGLG1 // --- // 819911 /// AT3G01650.	RGLG1	NM_111031 // RefSeq // Arabidopsis thaliana E3 ubiquitin-protein ligase RGLG1 (RGLG1) m	1.633e-10	1.80231e-08	0.013305	0.0284945	0.0490289	0.15778	7.55828	0.0546257	7.34072	0.0924528	7.6306	0.132795	7.47177	0.195386	8.27761	0.109103	8.38832	0.0438137	0.417139	0.944896	1.05141	1.05141	20mM * Root up vs 1.25mM * Root	0.150727	0.652663	1.09509	1.09509	20mM * Shoot up vs 1.25mM * Shoot	1.90219e-09	2.2831e-07	2.06708	2.06708	P * Shoot up vs 1.25mM * Shoot	3.51356e-07	1.56996e-05	1.64642	1.64642	P * Root up vs 1.25mM * Root	98.0724	3.32724	7.74395	0.0875745	3.2617	0.110658	0.18094
13473478	NM_118695 // FIB2 // rRNA 2'-O-methyltransferase fibrillarin 2 // --- // 828668 /// AT4	FIB2	NM_118695 // RefSeq // Arabidopsis thaliana rRNA 2'-O-methyltransferase fibrillarin 2 (	1.65856e-10	1.82527e-08	2.58694e-09	2.33238e-08	0.173045	0.361222	9.20043	0.139324	8.17178	0.148897	9.24013	0.284878	8.56208	0.13643	7.96282	0.077046	7.29262	0.142017	0.762513	0.994852	1.0279	1.0279	20mM * Root up vs 1.25mM * Root	0.00810158	0.283467	1.31067	1.31067	20mM * Shoot up vs 1.25mM * Shoot	4.21496e-06	7.11285e-05	0.543683	-1.83931	P * Shoot down vs 1.25mM * Shoot	4.95943e-08	4.08826e-06	0.424075	-2.35807	P * Root down vs 1.25mM * Root	97.8713	7.34728	139.512	3.4911	1.88366	0.141408	0.400378
13370343	NM_101872 // EXPA11 // expansin-A11 // --- // 838608 /// AT1G20190.1 // EXPA11 // expan	EXPA11	NM_101872 // RefSeq // Arabidopsis thaliana expansin-A11 (EXPA11) mRNA, complete cds. /	1.67329e-10	1.83622e-08	0.917397	0.94546	0.0214619	0.0885495	5.53446	0.0221073	5.5968	0.300147	5.68237	0.118379	5.97765	0.0603227	4.66484	0.0696745	4.58668	0.0799126	0.207546	0.878431	1.10796	1.10796	20mM * Root up vs 1.25mM * Root	0.00380165	0.211614	1.30211	1.30211	20mM * Shoot up vs 1.25mM * Shoot	1.21863e-07	5.25899e-06	0.496503	-2.01409	P * Shoot down vs 1.25mM * Shoot	8.74144e-07	3.01257e-05	0.54729	-1.82718	P * Root down vs 1.25mM * Root	97.757	5.57847	0.0111014	0.000211167	4.27033	0.243685	0.304345
13424002	NM_111271 // AT3G04000 // 3-oxoacyl-[acyl-carrier protein] reductase // --- // 819555 /	AT3G04000	NM_111271 // RefSeq // Arabidopsis thaliana 3-oxoacyl-[acyl-carrier protein] reductase	1.68269e-10	1.84127e-08	2.20586e-10	2.65589e-09	0.00418974	0.0281058	4.2511	0.338311	5.40332	0.197699	4.32456	0.454749	5.64813	0.447023	6.57327	0.0521862	8.11153	0.0966111	0.756362	0.99434	1.05223	1.05223	20mM * Root up vs 1.25mM * Root	0.308469	0.769848	1.18493	1.18493	20mM * Shoot up vs 1.25mM * Shoot	3.20626e-09	3.39245e-07	6.5351	6.5351	P * Shoot up vs 1.25mM * Shoot	2.83123e-08	2.75995e-06	5.00083	5.00083	P * Root up vs 1.25mM * Root	97.6846	23.8076	195.205	15.8584	6.57507	1.60247	1.29983
13392944	NM_001161045 // MEE13 // myosin heavy chain-related protein // --- // 815956 /// AT2G14	MEE13	NM_001161045 // RefSeq // Arabidopsis thaliana myosin heavy chain-related protein (MEE1	1.69158e-10	1.84575e-08	0.0390454	0.0743693	2.41769e-06	0.000153993	7.40545	0.0596712	7.26813	0.161497	7.42293	0.0914405	7.25981	0.175166	7.80395	0.0440893	8.53996	0.0424055	0.839557	0.994852	1.01219	1.01219	20mM * Root up vs 1.25mM * Root	0.923185	0.985558	0.994249	-1.00578	20mM * Shoot down vs 1.25mM * Shoot	7.86547e-11	2.08343e-08	2.41467	2.41467	P * Shoot up vs 1.25mM * Shoot	0.000245425	0.00226594	1.31813	1.31813	P * Root up vs 1.25mM * Root	97.6165	3.1702	5.05234	0.0546934	25.5692	0.830388	0.173206
13478398	NM_119804 // UBC17 // putative ubiquitin-conjugating enzyme E2 17 // --- // 829793 ///	UBC17	NM_119804 // RefSeq // Arabidopsis thaliana putative ubiquitin-conjugating enzyme E2 17	1.71186e-10	1.85924e-08	7.68483e-07	3.87806e-06	4.27857e-05	0.00110471	7.83698	0.396018	8.22089	0.1009	7.69372	0.210509	8.4782	0.0489479	7.06473	0.113175	6.93322	0.0420574	0.345153	0.931141	0.905471	-1.1044	20mM * Root down vs 1.25mM * Root	0.0997664	0.586661	1.19525	1.19525	20mM * Shoot up vs 1.25mM * Shoot	1.71873e-07	6.78448e-06	0.409612	-2.44134	P * Shoot down vs 1.25mM * Shoot	8.03278e-05	0.00096143	0.585502	-1.70793	P * Root down vs 1.25mM * Root	97.4628	9.51248	60.8459	1.97954	16.1326	1.57456	0.520539
13459908	NM_148873 // AT3G54440 // beta-galactosidase // --- // 824610 /// NM_001035781 // AT3G5	AT3G54440	NM_148873 // RefSeq // Arabidopsis thaliana beta-galactosidase (AT3G54440) mRNA, comple	1.71363e-10	1.85924e-08	0.00010697	0.000353176	3.72918e-07	4.5041e-05	8.14977	0.0589825	8.23094	0.0531528	8.13158	0.0714134	7.98645	0.121982	8.43019	0.0613434	9.22162	0.0754568	0.802855	0.994852	0.987473	-1.01269	20mM * Root down vs 1.25mM * Root	0.00356693	0.20726	0.844115	-1.18467	20mM * Shoot down vs 1.25mM * Shoot	2.57522e-10	5.02076e-08	1.98713	1.98713	P * Shoot up vs 1.25mM * Shoot	0.00123729	0.00824673	1.21455	1.21455	P * Root up vs 1.25mM * Root	97.4495	2.2513	26.0127	0.200317	33.7943	0.780721	0.123212
13455651	NM_114179 // AT3G43110 // hypothetical protein // --- // 823370 /// AT3G43110.1 // AT3G	AT3G43110	NM_114179 // RefSeq // Arabidopsis thaliana uncharacterized protein (AT3G43110) mRNA, c	1.72396e-10	1.86281e-08	0.0857971	0.147731	7.33402e-06	0.000334146	4.03004	0.301323	3.58775	0.586888	3.7831	0.141589	3.41438	0.106658	5.15801	0.0980306	7.13616	0.318627	0.341278	0.929933	0.842682	-1.18669	20mM * Root down vs 1.25mM * Root	0.500927	0.865445	0.886768	-1.12769	20mM * Shoot down vs 1.25mM * Shoot	1.93766e-10	3.95859e-08	11.6998	11.6998	P * Shoot up vs 1.25mM * Shoot	0.000378761	0.00320147	2.1855	2.1855	P * Root up vs 1.25mM * Root	97.3721	27.7746	3.35234	0.318743	21.52	6.13841	1.52129
13385935	NM_105773 // LPR2 // cupredoxin-like protein // --- // 843444 /// AT1G71040.1 // LPR2 /	LPR2	NM_105773 // RefSeq // Arabidopsis thaliana cupredoxin-like protein (LPR2) mRNA, comple	1.72662e-10	1.86281e-08	2.34174e-10	2.79843e-09	2.24183e-05	0.000720537	7.5233	0.296431	8.57302	0.12136	7.6358	0.136439	8.85959	0.19106	9.4288	0.0554502	9.51348	0.0291602	0.391595	0.941024	1.0811	1.0811	20mM * Root up vs 1.25mM * Root	0.0394019	0.446688	1.21974	1.21974	20mM * Shoot up vs 1.25mM * Shoot	1.60436e-06	3.51512e-05	1.91915	1.91915	P * Shoot up vs 1.25mM * Shoot	8.32348e-11	5.05097e-08	3.74638	3.74638	P * Root up vs 1.25mM * Root	97.3523	7.15073	193.64	4.74108	17.9711	1.32001	0.391745
13479137	NM_120004 // sks9 // protein SKU5 similar 9 // --- // 829999 /// AT4G38420.1 // sks9 //	sks9	NM_120004 // RefSeq // Arabidopsis thaliana protein SKU5 similar 9 (sks9) mRNA, complet	1.77262e-10	1.90708e-08	5.80488e-12	1.18467e-10	7.7222e-07	7.35966e-05	4.84982	0.386283	7.43238	0.190709	4.90046	0.499745	7.68367	0.290714	8.39178	0.139122	8.56582	0.0370107	0.818801	0.994852	1.03573	1.03573	20mM * Root up vs 1.25mM * Root	0.264807	0.748113	1.19027	1.19027	20mM * Shoot up vs 1.25mM * Shoot	8.55102e-05	0.000747275	2.19381	2.19381	P * Shoot up vs 1.25mM * Shoot	2.20745e-11	2.23115e-08	11.6476	11.6476	P * Root up vs 1.25mM * Root	97.0143	20.6437	316.255	22.432	30.3614	6.46062	1.13488
13343285	NM_102067 // AT1G22170 // phosphoglycerate mutase-like protein // --- // 838822 /// AT1	AT1G22170	NM_102067 // RefSeq // Arabidopsis thaliana phosphoglycerate mutase-like protein (AT1G2	1.7801e-10	1.90978e-08	2.53456e-08	1.7875e-07	2.73291e-08	8.33059e-06	7.1913	0.0536528	6.10978	0.177443	7.01745	0.073243	5.88769	0.362075	7.57793	0.157496	8.315	0.0805292	0.217181	0.884194	0.886472	-1.12807	20mM * Root down vs 1.25mM * Root	0.120255	0.617956	0.857317	-1.16643	20mM * Shoot down vs 1.25mM * Shoot	2.19205e-11	7.72406e-09	4.61142	4.61142	P * Shoot up vs 1.25mM * Shoot	0.0114137	0.0462179	1.30733	1.30733	P * Root up vs 1.25mM * Root	96.9602	7.99019	101.162	2.77882	49.0401	4.04124	0.439503
13385581	NM_001198430 // AT1G70000 // myb-like transcription factor-like protein // --- // 84333	AT1G70000	NM_001198430 // RefSeq // Arabidopsis thaliana myb-like transcription factor-like prote	1.79535e-10	1.92077e-08	1.76703e-08	1.29346e-07	3.95137e-06	0.000218861	6.70842	0.1094	6.73656	0.162728	6.43748	0.1873	6.62352	0.188919	7.1901	0.0908069	8.24502	0.0305139	0.0245305	0.621032	0.82878	-1.20659	20mM * Root down vs 1.25mM * Root	0.31577	0.775758	0.92464	-1.0815	20mM * Shoot down vs 1.25mM * Shoot	2.59213e-10	5.02821e-08	2.84507	2.84507	P * Shoot up vs 1.25mM * Shoot	0.000435167	0.0035744	1.39637	1.39637	P * Root up vs 1.25mM * Root	96.8509	5.19206	106.52	1.90346	23.7074	1.27093	0.285913
13394408	NM_179653 // HPT1 // homogentisate phytyltransferase 1 // --- // 816412 /// AT2G18950.1	HPT1	NM_179653 // RefSeq // Arabidopsis thaliana homogentisate phytyltransferase 1 (HPT1) mR	1.81424e-10	1.93559e-08	3.19367e-16	8.04953e-14	0.00054492	0.00660783	6.30424	0.181586	8.33268	0.146027	6.45689	0.116421	8.25999	0.179461	7.7886	0.0336319	9.07695	0.0577069	0.170721	0.857507	1.11161	1.11161	20mM * Root up vs 1.25mM * Root	0.504339	0.867986	0.95086	-1.05168	20mM * Shoot down vs 1.25mM * Shoot	3.03108e-06	5.55694e-05	1.67513	1.67513	P * Shoot up vs 1.25mM * Shoot	2.2633e-10	1.02269e-07	2.79793	2.79793	P * Root up vs 1.25mM * Root	96.7169	4.92955	1113.96	18.9259	10.1719	0.518452	0.271834
13466579	NM_116972 // AGP10 // arabinogalactan protein 10 // --- // 826482 /// AT4G09030.1 // AG	AGP10	NM_116972 // RefSeq // Arabidopsis thaliana arabinogalactan protein 10 (AGP10) mRNA, co	1.86852e-10	1.98798e-08	1.53475e-06	7.30082e-06	4.29473e-05	0.0011053	7.84241	0.0765861	6.66381	0.222397	7.88999	0.49571	7.14068	0.413925	10.299	0.0850403	8.76794	0.0888367	0.821835	0.994852	1.03352	1.03352	20mM * Root up vs 1.25mM * Root	0.0356164	0.439423	1.39172	1.39172	20mM * Shoot up vs 1.25mM * Shoot	2.31035e-08	1.50591e-06	4.29937	4.29937	P * Shoot up vs 1.25mM * Shoot	2.55755e-09	5.19738e-07	5.48908	5.48908	P * Root up vs 1.25mM * Root	96.3404	18.7231	54.5711	3.53517	16.1223	3.13325	1.0365
13340594	---		---	1.93045e-10	2.0482e-08	1.47822e-11	2.60199e-10	0.919656	0.954549	11.837	0.192673	11.0503	0.139037	11.9232	0.110715	11.1342	0.125156	10.9065	0.0889336	10.1071	0.0147782	0.387149	0.940104	1.06159	1.06159	20mM * Root up vs 1.25mM * Root	0.399637	0.815049	1.0599	1.0599	20mM * Shoot up vs 1.25mM * Shoot	4.04619e-08	2.29213e-06	0.520079	-1.92279	P * Shoot down vs 1.25mM * Shoot	4.87773e-08	4.07269e-06	0.524678	-1.90593	P * Root down vs 1.25mM * Root	95.9256	4.06088	279.718	3.94717	0.163069	0.00690328	0.225779
13368428	NM_101414 // PWP2 // periodic tryptophan protein 2 // --- // 838115 /// AT1G15440.1 //	PWP2	NM_101414 // RefSeq // Arabidopsis thaliana periodic tryptophan protein 2 (PWP2) mRNA,	1.94775e-10	2.06086e-08	2.44018e-07	1.37544e-06	0.00403183	0.0273188	8.16988	0.127001	7.59501	0.102542	8.1754	0.114778	7.89073	0.100902	7.27151	0.0377936	7.18008	0.0779209	0.949485	0.997414	1.00384	1.00384	20mM * Root up vs 1.25mM * Root	0.00332465	0.203657	1.2275	1.2275	20mM * Shoot up vs 1.25mM * Shoot	0.000182986	0.00136249	0.750056	-1.33323	P * Shoot down vs 1.25mM * Shoot	1.44966e-08	1.77886e-06	0.536494	-1.86396	P * Root down vs 1.25mM * Root	95.8123	3.17594	72.5304	0.801401	6.63488	0.21993	0.176787
13486019	NM_117843 // AT4G17390 // 60S ribosomal protein L15-2 // --- // 827451 /// AT4G17390.1	AT4G17390	NM_117843 // RefSeq // Arabidopsis thaliana 60S ribosomal protein L15-2 (AT4G17390) mRN	1.96863e-10	2.07723e-08	5.19207e-12	1.0791e-10	0.0161648	0.0721508	9.78909	0.0397345	9.06332	0.0671354	9.80364	0.0610545	9.19216	0.125829	9.08469	0.0382799	8.65331	0.0644798	0.819049	0.994852	1.01013	1.01013	20mM * Root up vs 1.25mM * Root	0.0560276	0.490468	1.09341	1.09341	20mM * Shoot up vs 1.25mM * Shoot	6.60963e-06	0.00010045	0.752615	-1.3287	P * Shoot down vs 1.25mM * Shoot	5.12033e-09	8.58785e-07	0.613698	-1.62947	P * Root down vs 1.25mM * Root	95.6772	1.68382	320.908	1.88255	4.63896	0.0816408	0.0938611
13376232	NM_103536 // AAP5 // amino acid permease 5 // --- // 841013 /// AT1G44100.1 // AAP5 //	AAP5	NM_103536 // RefSeq // Arabidopsis thaliana amino acid permease 5 (AAP5) mRNA, complete	1.98902e-10	2.09299e-08	0.000184886	0.000582059	5.74318e-07	5.99413e-05	8.9428	0.130549	8.61001	0.19835	8.97905	0.155281	8.82024	0.15507	9.51274	0.0560739	10.2382	0.0388755	0.725412	0.992252	1.02544	1.02544	20mM * Root up vs 1.25mM * Root	0.0546297	0.486938	1.15687	1.15687	20mM * Shoot up vs 1.25mM * Shoot	2.73503e-11	8.72329e-09	3.09121	3.09121	P * Shoot up vs 1.25mM * Shoot	3.82485e-05	0.000539418	1.48445	1.48445	P * Root up vs 1.25mM * Root	95.5468	4.41962	23.3238	0.359623	31.7203	1.46726	0.246699
13495384	NM_120034 // ROC1 // Peptidyl-prolyl cis-trans isomerase CYP18-3 // --- // 830029 /// A	ROC1	NM_120034 // RefSeq // Arabidopsis thaliana Peptidyl-prolyl cis-trans isomerase CYP18-3	2.01501e-10	2.11455e-08	2.66167e-09	2.39358e-08	7.05414e-09	3.50939e-06	9.43013	0.174097	8.78676	0.0924335	9.29299	0.0636717	8.61623	0.0810517	9.61492	0.0292572	10.0365	0.0976448	0.10617	0.818421	0.909321	-1.09972	20mM * Root down vs 1.25mM * Root	0.0491195	0.473851	0.888513	-1.12548	20mM * Shoot down vs 1.25mM * Shoot	4.22246e-11	1.22861e-08	2.37803	2.37803	P * Shoot up vs 1.25mM * Shoot	0.0347524	0.107081	1.13665	1.13665	P * Root up vs 1.25mM * Root	95.3827	2.75353	138.963	1.33721	59.13	1.70698	0.153964
13542443	NM_125613 // PRH75 // DEAD-box ATP-dependent RNA helicase 7 // --- // 836340 /// AT5G62	PRH75	NM_125613 // RefSeq // Arabidopsis thaliana DEAD-box ATP-dependent RNA helicase 7 (PRH7	2.02085e-10	2.1149e-08	2.3725e-12	5.71661e-11	0.00396643	0.0270397	11.068	0.0704687	10.2354	0.182089	11.1416	0.137341	10.369	0.0638686	10.2752	0.0572185	9.84372	0.0357334	0.35238	0.931439	1.05229	1.05229	20mM * Root up vs 1.25mM * Root	0.101043	0.588546	1.09702	1.09702	20mM * Shoot up vs 1.25mM * Shoot	0.000106647	0.000889488	0.762246	-1.31191	P * Shoot down vs 1.25mM * Shoot	1.75016e-08	2.00657e-06	0.577187	-1.73254	P * Root down vs 1.25mM * Root	95.3462	2.52882	355.464	3.1426	6.66043	0.176651	0.141453
13513075	NM_124410 // AT5G50310 // kelch repeat-containing protein // --- // 835096 /// AT5G5031	AT5G50310	NM_124410 // RefSeq // Arabidopsis thaliana kelch repeat-containing protein (AT5G50310)	2.04884e-10	2.13837e-08	0.000834769	0.00230379	0.0352314	0.124969	8.92375	0.0654796	8.93855	0.0725865	9.10442	0.126194	8.98191	0.0266893	8.52919	0.0333997	8.42444	0.056149	0.00526539	0.411976	1.13341	1.13341	20mM * Root up vs 1.25mM * Root	0.449874	0.840239	1.03051	1.03051	20mM * Shoot up vs 1.25mM * Shoot	8.86009e-08	4.13988e-06	0.700225	-1.42811	P * Shoot down vs 1.25mM * Shoot	2.75299e-06	7.04443e-05	0.760719	-1.31455	P * Root down vs 1.25mM * Root	95.1726	1.34212	16.8184	0.0790571	3.65394	0.0515276	0.0752103
13380970	---		---	2.07602e-10	2.14746e-08	6.85652e-08	4.38033e-07	0.00165915	0.0145291	10.5758	0.120206	10.0674	0.0640728	10.6309	0.0832137	10.3343	0.0273504	9.96761	0.0866908	9.89853	0.030125	0.395891	0.943217	1.03889	1.03889	20mM * Root up vs 1.25mM * Root	0.000637478	0.112831	1.20322	1.20322	20mM * Shoot up vs 1.25mM * Shoot	0.0165396	0.0496978	0.889519	-1.1242	P * Shoot down vs 1.25mM * Shoot	4.56905e-08	3.89973e-06	0.656004	-1.52438	P * Root down vs 1.25mM * Root	95.0067	1.70221	87.5762	0.523026	8.09788	0.145088	0.0955559
13380986	---		---	2.07602e-10	2.14746e-08	6.85652e-08	4.38033e-07	0.00165915	0.0145291	10.5758	0.120206	10.0674	0.0640728	10.6309	0.0832137	10.3343	0.0273504	9.96761	0.0866908	9.89853	0.030125	0.395891	0.943217	1.03889	1.03889	20mM * Root up vs 1.25mM * Root	0.000637478	0.112831	1.20322	1.20322	20mM * Shoot up vs 1.25mM * Shoot	0.0165396	0.0496978	0.889519	-1.1242	P * Shoot down vs 1.25mM * Shoot	4.56905e-08	3.89973e-06	0.656004	-1.52438	P * Root down vs 1.25mM * Root	95.0067	1.70221	87.5762	0.523026	8.09788	0.145088	0.0955559
13381002	---		---	2.07602e-10	2.14746e-08	6.85652e-08	4.38033e-07	0.00165915	0.0145291	10.5758	0.120206	10.0674	0.0640728	10.6309	0.0832137	10.3343	0.0273504	9.96761	0.0866908	9.89853	0.030125	0.395891	0.943217	1.03889	1.03889	20mM * Root up vs 1.25mM * Root	0.000637478	0.112831	1.20322	1.20322	20mM * Shoot up vs 1.25mM * Shoot	0.0165396	0.0496978	0.889519	-1.1242	P * Shoot down vs 1.25mM * Shoot	4.56905e-08	3.89973e-06	0.656004	-1.52438	P * Root down vs 1.25mM * Root	95.0067	1.70221	87.5762	0.523026	8.09788	0.145088	0.0955559
13353537	NM_104667 // AT1G59740 // putative peptide/nitrate transporter // --- // 842267 /// AT1	AT1G59740	NM_104667 // RefSeq // Arabidopsis thaliana putative peptide/nitrate transporter (AT1G5	2.07992e-10	2.14746e-08	2.99003e-07	1.65025e-06	0.0839314	0.225459	8.2182	0.245968	7.30846	0.043168	7.98032	0.426325	7.29701	0.312923	9.91473	0.070304	8.84428	0.0659165	0.209436	0.879121	0.84799	-1.17926	20mM * Root down vs 1.25mM * Root	0.9506	0.98895	0.992097	-1.00797	20mM * Shoot down vs 1.25mM * Shoot	2.73629e-07	9.53679e-06	2.89952	2.89952	P * Shoot up vs 1.25mM * Shoot	7.17975e-08	5.2319e-06	3.24121	3.24121	P * Root up vs 1.25mM * Root	94.9831	14.1425	70.3363	3.49091	2.65294	0.395011	0.794108
13524450	NM_121094 // AT5G10560 // putative beta-D-xylosidase 6 // --- // 830921 /// AT5G10560.1	AT5G10560	NM_121094 // RefSeq // Arabidopsis thaliana putative beta-D-xylosidase 6 (AT5G10560) mR	2.12761e-10	2.19081e-08	0.200053	0.30171	0.236061	0.438507	8.08647	0.156623	8.2887	0.0255613	8.2224	0.142787	8.25892	0.205562	7.2616	0.0872085	7.17536	0.08901	0.180233	0.865269	1.0988	1.0988	20mM * Root up vs 1.25mM * Root	0.762846	0.947066	0.979572	-1.02085	20mM * Shoot down vs 1.25mM * Shoot	3.91458e-09	3.94622e-07	0.462225	-2.16345	P * Shoot down vs 1.25mM * Shoot	2.49164e-07	1.23483e-05	0.564534	-1.77137	P * Root down vs 1.25mM * Root	94.6983	4.01025	1.78647	0.0252177	1.56787	0.0663957	0.225854
13469100	NM_117644 // AT4G15540 // EamA-like transporter-like protein // --- // 827227 /// AT4G1	AT4G15540	NM_117644 // RefSeq // Arabidopsis thaliana EamA-like transporter-like protein (AT4G155	2.19655e-10	2.25118e-08	2.74503e-12	6.39753e-11	0.0407801	0.138437	6.94671	0.179879	8.5501	0.448256	6.79114	0.121741	8.25168	0.194452	8.12447	0.0380842	10.0659	0.0183592	0.362856	0.933696	0.897779	-1.11386	20mM * Root down vs 1.25mM * Root	0.091283	0.569895	0.813147	-1.22979	20mM * Shoot down vs 1.25mM * Shoot	9.64563e-08	4.41188e-06	2.85957	2.85957	P * Shoot up vs 1.25mM * Shoot	2.55445e-06	6.63363e-05	2.26226	2.26226	P * Root up vs 1.25mM * Root	94.2992	11.7056	348.77	14.4312	3.47857	0.431804	0.662041
13539457	NM_124854 // G18F // autophagy 18F-like protein // --- // 835562 /// AT5G54730.1 // G18	G18F	NM_124854 // RefSeq // Arabidopsis thaliana autophagy 18F-like protein (G18F) mRNA, com	2.19796e-10	2.25118e-08	0.000693105	0.00194497	0.000134024	0.00244775	7.75835	0.0826738	7.7252	0.11483	7.85796	0.111207	7.97117	0.247053	8.7998	0.0377635	8.80789	0.0309542	0.31656	0.925785	1.07148	1.07148	20mM * Root up vs 1.25mM * Root	0.021269	0.372056	1.18589	1.18589	20mM * Shoot up vs 1.25mM * Shoot	5.29028e-09	4.94378e-07	2.11798	2.11798	P * Shoot up vs 1.25mM * Shoot	9.1979e-09	1.30359e-06	2.05829	2.05829	P * Root up vs 1.25mM * Root	94.2912	3.93834	17.5545	0.244405	13.2245	0.55236	0.222762
13465697	NM_116699 // APR1 // 5'-adenylylsulfate reductase 1 // --- // 825793 /// AT4G04610.1 //	2014-04-01	NM_116699 // RefSeq // Arabidopsis thaliana 5'-adenylylsulfate reductase 1 (APR1) mRNA,	2.21589e-10	2.26351e-08	0.0133115	0.0285036	0.00017489	0.00296433	10.9993	0.120482	10.697	0.217518	10.8661	0.124965	10.2525	0.190586	11.3815	0.020348	11.4309	0.0316857	0.238235	0.894403	0.911792	-1.09674	20mM * Root down vs 1.25mM * Root	0.000858246	0.119433	0.734842	-1.36084	20mM * Shoot down vs 1.25mM * Shoot	4.67045e-06	7.67576e-05	1.66312	1.66312	P * Shoot up vs 1.25mM * Shoot	0.00287475	0.0159973	1.30328	1.30328	P * Root up vs 1.25mM * Root	94.1897	5.01152	7.74263	0.13732	12.6039	0.670611	0.283769
13465484	NM_116642 // MEE51 // pyrophosphate--fructose-6-phosphate 1-phosphotransferase // --- /	MEE51	NM_116642 // RefSeq // Arabidopsis thaliana pyrophosphate--fructose-6-phosphate 1-phosp	2.2248e-10	2.26658e-08	7.31183e-11	1.02344e-09	0.00995263	0.0516708	7.5857	0.232385	8.97523	0.0406008	7.53691	0.238839	8.57244	0.275238	8.35259	0.0169827	9.64577	0.00685742	0.740782	0.993972	0.966747	-1.0344	20mM * Root down vs 1.25mM * Root	0.0134092	0.32679	0.756391	-1.32207	20mM * Shoot down vs 1.25mM * Shoot	0.000280215	0.00192188	1.59167	1.59167	P * Shoot up vs 1.25mM * Shoot	7.31329e-05	0.000893128	1.70159	1.70159	P * Root up vs 1.25mM * Root	94.1396	8.89966	226.324	7.13199	5.29886	0.500938	0.504197
13521943	NM_180433 // BTR1L // binding to TOMV RNA 1L (long form) protein // --- // 830322 /// A	BTR1L	NM_180433 // RefSeq // Arabidopsis thaliana binding to TOMV RNA 1L (long form) protein	2.26948e-10	2.30598e-08	0.0348717	0.0673109	0.0544505	0.168969	10.1498	0.0640247	10.14	0.0542385	10.1605	0.142579	10.1415	0.152529	9.47853	0.0317499	9.45335	0.0421439	0.875172	0.994852	1.00745	1.00745	20mM * Root up vs 1.25mM * Root	0.982188	0.996389	1.00105	1.00105	20mM * Shoot up vs 1.25mM * Shoot	1.98024e-08	1.36072e-06	0.621292	-1.60955	P * Shoot down vs 1.25mM * Shoot	2.7186e-08	2.69809e-06	0.627966	-1.59244	P * Root down vs 1.25mM * Root	93.8919	1.90087	5.31497	0.0358677	3.14018	0.0635739	0.107975
13361034	NM_106579 // MC7 // metacaspase 7 // --- // 844269 /// AT1G79310.1 // MC7 // metacaspas	MC7	NM_106579 // RefSeq // Arabidopsis thaliana metacaspase 7 (MC7) mRNA, complete cds. //	2.2788e-10	2.30934e-08	2.52208e-14	1.63352e-12	2.66217e-07	3.58838e-05	5.10267	0.0727106	3.16621	0.171306	4.43811	0.0929001	2.88679	0.185919	5.68227	0.00627532	3.78956	0.213355	2.97523e-05	0.0397656	0.63088	-1.58509	20mM * Root down vs 1.25mM * Root	0.0278843	0.406606	0.823918	-1.21371	20mM * Shoot down vs 1.25mM * Shoot	5.95756e-05	0.000560966	1.54045	1.54045	P * Shoot up vs 1.25mM * Shoot	0.000126692	0.00136916	1.49443	1.49443	P * Root up vs 1.25mM * Root	93.841	5.638	638.838	12.7939	35.4926	2.13241	0.320429
13375151	NM_103066 // SAR1 // suppressor of auxin resistance1 protein // --- // 840234 /// NM_00	SAR1	NM_103066 // RefSeq // Arabidopsis thaliana suppressor of auxin resistance1 protein (SA	2.28782e-10	2.31238e-08	3.787e-06	1.6632e-05	0.000284251	0.00417655	8.70667	0.0485065	8.42696	0.100754	8.7512	0.0162147	8.58541	0.128257	8.08233	0.0540852	8.13866	0.0232302	0.454023	0.950632	1.03135	1.03135	20mM * Root up vs 1.25mM * Root	0.0148128	0.334666	1.11609	1.11609	20mM * Shoot up vs 1.25mM * Shoot	0.000139485	0.00109954	0.818866	-1.2212	P * Shoot down vs 1.25mM * Shoot	9.82673e-09	1.34795e-06	0.648716	-1.54151	P * Root down vs 1.25mM * Root	93.7919	1.42112	47.1563	0.238169	11.5226	0.174589	0.08081
13544851	---		trnL // GenBank // gi|7525012|ref|NC_000932.1|46894:47490:1 product=tRNA-Leu, Chloropla	2.31636e-10	2.33102e-08	9.75947e-20	5.35488e-16	0.0377701	0.131259	11.0672	0.0414757	12.6419	0.0719005	10.7871	0.0700732	12.4731	0.0308034	10.3783	0.106472	12.0645	0.00371658	0.000173369	0.110525	0.823551	-1.21425	20mM * Root down vs 1.25mM * Root	0.00982233	0.300924	0.889597	-1.12411	20mM * Shoot down vs 1.25mM * Shoot	2.66696e-08	1.67616e-06	0.670184	-1.49213	P * Shoot down vs 1.25mM * Shoot	2.16565e-09	4.75305e-07	0.620312	-1.61209	P * Root down vs 1.25mM * Root	93.6379	1.39872	3090.02	15.3857	3.57015	0.0533292	0.0796668
13380971	---		---	2.33053e-10	2.33102e-08	1.69006e-06	7.97935e-06	0.00678233	0.039447	11.5975	0.0249899	11.1777	0.145673	11.7007	0.0990405	11.4501	0.0575157	11.0208	0.0378304	10.9236	0.0205201	0.109195	0.823705	1.07418	1.07418	20mM * Root up vs 1.25mM * Root	0.000381791	0.0878074	1.20784	1.20784	20mM * Shoot up vs 1.25mM * Shoot	0.000715268	0.00405132	0.838524	-1.19257	P * Shoot down vs 1.25mM * Shoot	5.77213e-08	4.50602e-06	0.670474	-1.49148	P * Root down vs 1.25mM * Root	93.5622	1.55946	53.7391	0.298567	5.84826	0.0974763	0.0888938
13380987	---		---	2.33053e-10	2.33102e-08	1.69006e-06	7.97935e-06	0.00678233	0.039447	11.5975	0.0249899	11.1777	0.145673	11.7007	0.0990405	11.4501	0.0575157	11.0208	0.0378304	10.9236	0.0205201	0.109195	0.823705	1.07418	1.07418	20mM * Root up vs 1.25mM * Root	0.000381791	0.0878074	1.20784	1.20784	20mM * Shoot up vs 1.25mM * Shoot	0.000715268	0.00405132	0.838524	-1.19257	P * Shoot down vs 1.25mM * Shoot	5.77213e-08	4.50602e-06	0.670474	-1.49148	P * Root down vs 1.25mM * Root	93.5622	1.55946	53.7391	0.298567	5.84826	0.0974763	0.0888938
13381003	---		---	2.33053e-10	2.33102e-08	1.69006e-06	7.97935e-06	0.00678233	0.039447	11.5975	0.0249899	11.1777	0.145673	11.7007	0.0990405	11.4501	0.0575157	11.0208	0.0378304	10.9236	0.0205201	0.109195	0.823705	1.07418	1.07418	20mM * Root up vs 1.25mM * Root	0.000381791	0.0878074	1.20784	1.20784	20mM * Shoot up vs 1.25mM * Shoot	0.000715268	0.00405132	0.838524	-1.19257	P * Shoot down vs 1.25mM * Shoot	5.77213e-08	4.50602e-06	0.670474	-1.49148	P * Root down vs 1.25mM * Root	93.5622	1.55946	53.7391	0.298567	5.84826	0.0974763	0.0888938
13422952	NM_111033 // AT3G01670 // hypothetical protein // --- // 821096 /// AT3G01670.1 // AT3G	AT3G01670	NM_111033 // RefSeq // Arabidopsis thaliana uncharacterized protein (AT3G01670) mRNA, c	2.35889e-10	2.35326e-08	0.644944	0.745139	0.187362	0.379646	7.88191	0.100061	7.72714	0.17121	7.7079	0.188924	7.79906	0.157814	6.60837	0.194873	6.79547	0.0268032	0.132164	0.845791	0.886371	-1.1282	20mM * Root down vs 1.25mM * Root	0.521297	0.873949	1.05112	1.05112	20mM * Shoot up vs 1.25mM * Shoot	2.52494e-07	8.9802e-06	0.52425	-1.90749	P * Shoot down vs 1.25mM * Shoot	3.30923e-09	6.20004e-07	0.413644	-2.41754	P * Root down vs 1.25mM * Root	93.4123	5.05662	0.220568	0.00397996	1.80213	0.0975535	0.288706
13427710	NM_202576 // AT3G13580 // 60S ribosomal protein L7-4 // --- // 820560 /// AT3G13580.3 /	AT3G13580	NM_202576 // RefSeq // Arabidopsis thaliana 60S ribosomal protein L7-4 (AT3G13580) mRNA	2.36825e-10	2.35647e-08	4.04033e-09	3.46309e-08	0.0382042	0.132217	8.76373	0.078833	8.24448	0.0880284	8.7222	0.0726843	8.37138	0.0454796	7.97045	0.145642	7.73854	0.0928135	0.55532	0.972956	0.971621	-1.02921	20mM * Root down vs 1.25mM * Root	0.0842812	0.555883	1.09195	1.09195	20mM * Shoot up vs 1.25mM * Shoot	1.66756e-06	3.59012e-05	0.704201	-1.42005	P * Shoot down vs 1.25mM * Shoot	3.77242e-09	6.80239e-07	0.577032	-1.733	P * Root down vs 1.25mM * Root	93.3633	1.99695	131.135	0.934954	3.55645	0.0760691	0.114075
13370270	NM_101856 // TUB5 // tubulin beta-5 chain // --- // 838590 /// AT1G20010.1 // TUB5 // t	TUB5	NM_101856 // RefSeq // Arabidopsis thaliana tubulin beta-5 chain (TUB5) mRNA, complete	2.41931e-10	2.40106e-08	2.82414e-08	1.96967e-07	0.206771	0.404856	5.90532	0.108538	6.94839	0.12139	6.00676	0.187105	7.01584	0.316097	4.45493	0.200597	5.01314	0.27075	0.561682	0.975154	1.07285	1.07285	20mM * Root up vs 1.25mM * Root	0.698705	0.931599	1.04787	1.04787	20mM * Shoot up vs 1.25mM * Shoot	4.85234e-09	4.62884e-07	0.261477	-3.82443	P * Shoot down vs 1.25mM * Shoot	2.60955e-07	1.27739e-05	0.365923	-2.73282	P * Root down vs 1.25mM * Root	93.0997	12.2746	99.6018	4.37729	1.70172	0.22436	0.703166
13410171	NM_127446 // AT2G18900 // transducin/WD-40 repeat-containing protein // --- // 816406 /	AT2G18900	NM_127446 // RefSeq // Arabidopsis thaliana transducin/WD-40 repeat-containing protein	2.43904e-10	2.4144e-08	0.00532723	0.0124178	0.166731	0.352768	8.8731	0.149897	8.66133	0.190487	8.95008	0.172167	8.92045	0.0929791	7.96837	0.0772486	7.90015	0.065351	0.448536	0.948696	1.05481	1.05481	20mM * Root up vs 1.25mM * Root	0.0187467	0.357864	1.19675	1.19675	20mM * Shoot up vs 1.25mM * Shoot	9.33994e-07	2.38358e-05	0.590014	-1.69487	P * Shoot down vs 1.25mM * Shoot	9.57571e-08	6.29767e-06	0.534132	-1.8722	P * Root down vs 1.25mM * Root	92.9994	4.10826	10.3804	0.152851	1.92197	0.0849033	0.235601
13485613	---		---	2.44725e-10	2.4163e-08	5.96617e-13	1.83613e-11	0.10583	0.262477	12.2469	0.100402	11.6846	0.0776277	12.466	0.076537	11.7452	0.0748521	11.8129	0.0688653	11.064	0.0441195	0.00314633	0.358219	1.16403	1.16403	20mM * Root up vs 1.25mM * Root	0.350962	0.792692	1.04293	1.04293	20mM * Shoot up vs 1.25mM * Shoot	3.47287e-08	2.04656e-06	0.650399	-1.53752	P * Shoot down vs 1.25mM * Shoot	3.73e-06	8.86379e-05	0.740221	-1.35095	P * Root down vs 1.25mM * Root	92.958	1.66648	425.25	2.54118	2.40069	0.0430377	0.0956116
13453617	NM_113448 // ATL5 // 60S ribosomal protein L5-1 // --- // 822138 /// NM_001203041 // AT	ATL5	NM_113448 // RefSeq // Arabidopsis thaliana 60S ribosomal protein L5-1 (ATL5) mRNA, com	2.47831e-10	2.44069e-08	7.96568e-08	5.01386e-07	0.0173663	0.0759685	9.77295	0.13224	9.49958	0.075359	9.87059	0.118099	9.57986	0.114592	9.08486	0.165539	8.38029	0.0796565	0.336628	0.929075	1.07003	1.07003	20mM * Root up vs 1.25mM * Root	0.427375	0.828059	1.05722	1.05722	20mM * Shoot up vs 1.25mM * Shoot	4.56149e-09	4.43538e-07	0.460321	-2.1724	P * Shoot down vs 1.25mM * Shoot	3.09989e-06	7.70619e-05	0.620675	-1.61115	P * Root down vs 1.25mM * Root	92.8027	4.05774	85.672	1.24865	4.54456	0.198708	0.233197
13477660	---		---	2.50065e-10	2.4538e-08	4.26183e-08	2.85221e-07	0.683078	0.811265	10.9149	0.0993445	10.5704	0.0855178	11.0111	0.136806	10.5387	0.0204249	10.1485	0.147816	9.69784	0.138995	0.273633	0.91313	1.06895	1.06895	20mM * Root up vs 1.25mM * Root	0.713117	0.935481	0.978227	-1.02226	20mM * Shoot down vs 1.25mM * Shoot	1.85964e-08	1.29159e-06	0.546166	-1.83094	P * Shoot down vs 1.25mM * Shoot	1.11029e-07	6.99411e-06	0.587873	-1.70105	P * Root down vs 1.25mM * Root	92.6924	3.00338	93.8567	1.0137	0.506859	0.016423	0.172809
13354410	NM_104935 // FMO GS-OX4 // flavin-containing monooxygenase FMO GS-OX4 // --- // 842554	FMO	NM_104935 // RefSeq // Arabidopsis thaliana flavin-containing monooxygenase FMO GS-OX4	2.5044e-10	2.4538e-08	0.00518463	0.0121281	3.76904e-05	0.00101544	6.26494	0.203938	5.09155	0.542813	6.31266	0.3148	5.25359	0.31119	7.69619	0.147751	8.20938	0.0462133	0.829754	0.994852	1.03363	1.03363	20mM * Root up vs 1.25mM * Root	0.468738	0.847679	1.11887	1.11887	20mM * Shoot up vs 1.25mM * Shoot	1.59413e-10	3.45917e-08	8.68084	8.68084	P * Shoot up vs 1.25mM * Shoot	6.6229e-06	0.000138171	2.69681	2.69681	P * Root up vs 1.25mM * Root	92.6739	19.8803	10.4637	0.748219	16.4817	3.53564	1.1441
13492093	---		---	2.51642e-10	2.45931e-08	3.65153e-10	4.13955e-09	0.0615677	0.183409	12.7498	0.0626254	12.174	0.100733	12.9335	0.147806	12.3854	0.0199172	12.1526	0.0547973	11.7638	0.0493668	0.0162313	0.560622	1.13577	1.13577	20mM * Root up vs 1.25mM * Root	0.00700376	0.27358	1.15782	1.15782	20mM * Shoot up vs 1.25mM * Shoot	1.86107e-05	0.000224145	0.752556	-1.3288	P * Shoot down vs 1.25mM * Shoot	1.74408e-07	9.60651e-06	0.66101	-1.51284	P * Root down vs 1.25mM * Root	92.6151	1.94894	182.367	1.27921	2.99958	0.0631213	0.112232
13506709	---		---	2.54902e-10	2.48331e-08	1.40754e-10	1.79544e-09	0.00120448	0.0116969	12.3454	0.00606077	11.5677	0.0557909	12.3433	0.1447	11.808	0.0503686	11.5776	0.129054	11.187	0.108226	0.976784	0.997544	0.998569	-1.00143	20mM * Root down vs 1.25mM * Root	0.00337523	0.20406	1.18119	1.18119	20mM * Shoot up vs 1.25mM * Shoot	5.35395e-05	0.00051654	0.768046	-1.30201	P * Shoot down vs 1.25mM * Shoot	7.2812e-09	1.08816e-06	0.587299	-1.70271	P * Root down vs 1.25mM * Root	92.4571	2.03121	207.35	1.51844	8.6657	0.190378	0.117169
13454916	NM_113807 // ABCB19 // ABC transporter B family member 19 // --- // 822519 /// AT3G2886	ABCB19	NM_113807 // RefSeq // Arabidopsis thaliana ABC transporter B family member 19 (ABCB19)	2.55392e-10	2.48331e-08	1.32311e-06	6.36897e-06	1.90099e-05	0.000646708	9.16652	0.056425	8.69096	0.19377	9.17187	0.150004	8.84688	0.142071	7.98494	0.0460625	8.17293	0.0449932	0.952464	0.997414	1.00371	1.00371	20mM * Root up vs 1.25mM * Root	0.096204	0.580428	1.11413	1.11413	20mM * Shoot up vs 1.25mM * Shoot	2.36029e-05	0.000270295	0.698326	-1.432	P * Shoot down vs 1.25mM * Shoot	4.12038e-10	1.66585e-07	0.440868	-2.26825	P * Root down vs 1.25mM * Root	92.4336	3.23689	55.8717	0.652181	18.4643	0.646593	0.186765
13441259	NM_115792 // AT3G59300 // pentatricopeptide repeat-containing protein-like protein // -	AT3G59300	NM_115792 // RefSeq // Arabidopsis thaliana pentatricopeptide repeat-containing protein	2.58314e-10	2.49573e-08	0.779952	0.849393	2.91653e-10	5.09173e-07	8.23527	0.0222087	8.12796	0.118158	8.36239	0.124732	7.80684	0.121323	8.34068	0.0418917	9.36945	0.0391968	0.104167	0.815682	1.09211	1.09211	20mM * Root up vs 1.25mM * Root	0.000493626	0.0977278	0.800448	-1.2493	20mM * Shoot down vs 1.25mM * Shoot	1.34714e-11	5.38636e-09	2.36442	2.36442	P * Shoot up vs 1.25mM * Shoot	0.172308	0.343543	1.0758	1.0758	P * Root up vs 1.25mM * Root	92.2942	2.26069	0.0807324	0.000659163	90.8193	2.22456	0.130637
13506195	NM_122568 // LON1 // lon protease 1 // --- // 832744 /// AT5G26860.1 // LON1 // lon pro	LON1	NM_122568 // RefSeq // Arabidopsis thaliana lon protease 1 (LON1) mRNA, complete cds. /	2.58343e-10	2.49573e-08	0.0487609	0.0904126	0.00347227	0.0246603	8.94187	0.0411977	8.74058	0.0367315	9.12127	0.0371038	9.02828	0.0954032	8.58392	0.0815368	8.73545	0.0483293	0.00639568	0.44809	1.13241	1.13241	20mM * Root up vs 1.25mM * Root	0.000123887	0.0560613	1.22069	1.22069	20mM * Shoot up vs 1.25mM * Shoot	0.929653	0.95791	0.996449	-1.00356	P * Shoot down vs 1.25mM * Shoot	1.14965e-05	0.000210667	0.780277	-1.2816	P * Root down vs 1.25mM * Root	92.2928	1.36018	4.54965	0.0223505	6.87015	0.10125	0.0786011
13368420	NM_179340 // AT1G15420 // hypothetical protein // --- // 838113 /// AT1G15420.1 // AT1G	AT1G15420	NM_179340 // RefSeq // Arabidopsis thaliana uncharacterized protein (AT1G15420) mRNA, c	2.58618e-10	2.49573e-08	8.47041e-09	6.6721e-08	0.0111057	0.0556996	8.41182	0.135988	7.74064	0.0847921	8.41703	0.151173	8.04716	0.156974	7.50403	0.050084	7.2557	0.0670714	0.952909	0.997414	1.00362	1.00362	20mM * Root up vs 1.25mM * Root	0.00279733	0.190496	1.23672	1.23672	20mM * Shoot up vs 1.25mM * Shoot	4.14116e-05	0.000422979	0.714527	-1.39953	P * Shoot down vs 1.25mM * Shoot	1.4907e-08	1.81223e-06	0.533	-1.87617	P * Root down vs 1.25mM * Root	92.2798	3.13578	118.219	1.33907	5.14638	0.17488	0.181233
13335452	NM_100268 // CRU2 // cruciferin 2 // --- // 839383 /// AT1G03880.1 // CRU2 // cruciferi	CRU2	NM_100268 // RefSeq // Arabidopsis thaliana cruciferin 2 (CRU2) mRNA, complete cds. //	2.6182e-10	2.51554e-08	0.138717	0.222401	0.0331037	0.119587	3.91224	0.335304	4.10998	0.290094	3.77021	0.375898	4.2346	0.133872	5.78249	0.187431	6.17894	0.274905	0.502284	0.965281	0.906239	-1.10346	20mM * Root down vs 1.25mM * Root	0.555463	0.888495	1.09022	1.09022	20mM * Shoot up vs 1.25mM * Shoot	2.7526e-08	1.71626e-06	4.19585	4.19585	P * Shoot up vs 1.25mM * Shoot	1.10032e-07	6.95083e-06	3.65596	3.65596	P * Root up vs 1.25mM * Root	92.1293	17.7519	2.42834	0.155968	3.72951	0.71862	1.02765
13514269	---		---	2.61981e-10	2.51554e-08	3.78001e-09	3.26253e-08	0.283321	0.487491	9.64892	0.0677146	9.16878	0.131416	9.95748	0.0848017	9.27143	0.166045	8.86633	0.142709	8.42377	0.0394048	0.00562255	0.424265	1.23847	1.23847	20mM * Root up vs 1.25mM * Root	0.303455	0.767568	1.07374	1.07374	20mM * Shoot up vs 1.25mM * Shoot	8.81716e-07	2.27129e-05	0.596661	-1.67599	P * Shoot down vs 1.25mM * Shoot	4.67009e-07	1.91838e-05	0.581324	-1.72021	P * Root down vs 1.25mM * Root	92.1218	3.86353	132.357	1.85033	1.3853	0.0580988	0.223677
13340635	NM_101468 // AT1G16000 // hypothetical protein // --- // 838170 /// AT1G16000.1 // AT1G	AT1G16000	NM_101468 // RefSeq // Arabidopsis thaliana uncharacterized protein (AT1G16000) mRNA, c	2.67134e-10	2.55863e-08	1.37313e-12	3.62717e-11	0.663081	0.797629	8.52608	0.0405287	7.59544	0.103861	8.63115	0.210514	7.81681	0.132297	7.95272	0.037273	7.16802	0.0555105	0.243661	0.897214	1.07554	1.07554	20mM * Root up vs 1.25mM * Root	0.0213742	0.372247	1.16585	1.16585	20mM * Shoot up vs 1.25mM * Shoot	0.000152404	0.00117796	0.743593	-1.34482	P * Shoot down vs 1.25mM * Shoot	6.03869e-06	0.00012807	0.672047	-1.48799	P * Root down vs 1.25mM * Root	91.884	3.11462	381.679	4.31263	0.537858	0.0182319	0.180786
13506796	NM_122682 // AT5G27990 // pre-rRNA-processing protein TSR2, conserved region-containing	AT5G27990	NM_122682 // RefSeq // Arabidopsis thaliana pre-rRNA-processing protein TSR2, conserved	2.70502e-10	2.58444e-08	5.42429e-08	3.55219e-07	0.603883	0.758947	8.49703	0.112799	8.14565	0.0791071	8.51042	0.0542845	8.23086	0.0560914	7.89821	0.088333	7.64249	0.0861978	0.840636	0.994852	1.00933	1.00933	20mM * Root up vs 1.25mM * Root	0.211847	0.708086	1.06085	1.06085	20mM * Shoot up vs 1.25mM * Shoot	9.40025e-07	2.3942e-05	0.705563	-1.41731	P * Shoot down vs 1.25mM * Shoot	9.47346e-08	6.25183e-06	0.660293	-1.51448	P * Root down vs 1.25mM * Root	91.7314	1.77241	90.6243	0.583672	0.633885	0.0122477	0.103049
13414309	NM_128437 // AT2G28780 // hypothetical protein // --- // 817427 /// AT2G28780.1 // AT2G	AT2G28780	NM_128437 // RefSeq // Arabidopsis thaliana uncharacterized protein (AT2G28780) mRNA, c	2.71277e-10	2.58542e-08	5.04218e-15	5.03013e-13	3.45672e-06	0.000197568	10.1777	0.277932	6.19504	0.101699	10.0103	0.368293	6.07816	0.536723	6.81484	0.0582377	5.24169	0.131118	0.475912	0.95806	0.890393	-1.1231	20mM * Root down vs 1.25mM * Root	0.617374	0.909591	0.922179	-1.08439	20mM * Shoot down vs 1.25mM * Shoot	0.000744636	0.00417459	0.516433	-1.93636	P * Shoot down vs 1.25mM * Shoot	1.07866e-10	5.86113e-08	0.0972002	-10.288	P * Root down vs 1.25mM * Root	91.6966	21.7175	784.602	61.9421	24.203	5.73228	1.26315
13487812	NM_118320 // APR3 // 5'-adenylylsulfate reductase 3 // --- // 828288 /// AT4G21990.1 //	2014-04-03	NM_118320 // RefSeq // Arabidopsis thaliana 5'-adenylylsulfate reductase 3 (APR3) mRNA,	2.73255e-10	2.59782e-08	4.20212e-11	6.37673e-10	0.00320647	0.0232469	9.21653	0.126571	10.1325	0.17509	9.38756	0.114854	9.8089	0.194503	9.59935	0.0316008	10.6095	0.00911417	0.133332	0.8476	1.12587	1.12587	20mM * Root up vs 1.25mM * Root	0.00862479	0.288053	0.799094	-1.25142	20mM * Shoot down vs 1.25mM * Shoot	0.000437194	0.00274289	1.39188	1.39188	P * Shoot up vs 1.25mM * Shoot	0.00272472	0.0153642	1.30389	1.30389	P * Root up vs 1.25mM * Root	91.6082	4.82152	243.629	4.27423	6.99729	0.368281	0.280704
13448560	NM_112111 // ZIP1 // zinc transporter 1 // --- // 820457 /// AT3G12750.1 // ZIP1 // zin	ZIP1	NM_112111 // RefSeq // Arabidopsis thaliana zinc transporter 1 (ZIP1) mRNA, complete cd	2.74192e-10	2.60029e-08	0.000280949	0.000852344	6.90198e-07	6.85864e-05	7.55001	0.172108	7.63035	0.41216	8.10703	0.17925	7.7729	0.0867783	9.94781	0.0132819	8.47688	0.0312436	0.00150579	0.285099	1.47123	1.47123	20mM * Root up vs 1.25mM * Root	0.342729	0.788088	1.10386	1.10386	20mM * Shoot up vs 1.25mM * Shoot	2.67716e-05	0.000297783	1.79818	1.79818	P * Shoot up vs 1.25mM * Shoot	1.90648e-11	2.09212e-08	5.27001	5.27001	P * Root up vs 1.25mM * Root	91.5666	8.75839	21.3904	0.682001	30.8709	2.95281	0.510136
13402808	NM_129515 // AT2G39570 // ACT domain-containing protein // --- // 818542 /// AT2G39570.	AT2G39570	NM_129515 // RefSeq // Arabidopsis thaliana ACT domain-containing protein (AT2G39570) m	2.86853e-10	2.71366e-08	0.0105776	0.0231188	0.00935717	0.0495232	9.58256	0.246609	9.46277	0.211152	8.77459	0.126693	8.69261	0.179438	8.77125	0.0655143	8.84663	0.0301921	7.88748e-06	0.0150836	0.571187	-1.75074	20mM * Root down vs 1.25mM * Root	1.3788e-05	0.0185186	0.586353	-1.70546	20mM * Shoot down vs 1.25mM * Shoot	0.000152044	0.00117641	0.652412	-1.53277	P * Shoot down vs 1.25mM * Shoot	7.51205e-06	0.000152731	0.569866	-1.7548	P * Root down vs 1.25mM * Root	91.0196	6.40859	8.3737	0.196528	5.38555	0.379191	0.375514
13472108	NM_118393 // HIP1 // HSP70-interacting protein 1 // --- // 828363 /// AT4G22670.1 // HI	HIP1	NM_118393 // RefSeq // Arabidopsis thaliana HSP70-interacting protein 1 (HIP1) mRNA, co	2.9261e-10	2.75905e-08	2.98938e-07	1.65013e-06	0.0021099	0.0171871	9.34138	0.0954357	9.26304	0.0321548	9.37307	0.0606007	9.14101	0.0731131	8.99212	0.0480773	8.62095	0.0489612	0.514656	0.966986	1.02221	1.02221	20mM * Root up vs 1.25mM * Root	0.0207309	0.368497	0.918897	-1.08826	20mM * Shoot down vs 1.25mM * Shoot	3.66516e-10	6.48716e-08	0.640784	-1.56059	P * Shoot down vs 1.25mM * Shoot	1.65251e-06	4.79015e-05	0.784984	-1.27391	P * Root down vs 1.25mM * Root	90.7798	0.923987	70.3386	0.238643	7.68614	0.0782321	0.0542844
13441091	NM_001035809 // AT3G58900 // F-box/LRR-repeat protein // --- // 825059 /// NM_115752 //	AT3G58900	NM_001035809 // RefSeq // Arabidopsis thaliana F-box/LRR-repeat protein (AT3G58900) mRN	2.93088e-10	2.75905e-08	0.0118967	0.0257468	0.000107926	0.00209038	6.52159	0.124045	6.40306	0.333397	6.52759	0.156813	6.28301	0.0758577	7.27758	0.13839	8.15988	0.0172286	0.965476	0.997414	1.00417	1.00417	20mM * Root up vs 1.25mM * Root	0.391919	0.811123	0.920157	-1.08677	20mM * Shoot down vs 1.25mM * Shoot	7.355e-10	1.0907e-07	3.37952	3.37952	P * Shoot up vs 1.25mM * Shoot	4.47029e-05	0.000608415	1.68879	1.68879	P * Root up vs 1.25mM * Root	90.7601	7.60184	8.04855	0.224709	13.7449	1.15124	0.446707
13447013	NM_111806 // AT3G09720 // DEAD-box ATP-dependent RNA helicase 57 // --- // 820129 /// A	AT3G09720	NM_111806 // RefSeq // Arabidopsis thaliana DEAD-box ATP-dependent RNA helicase 57 (AT3	2.9864e-10	2.80444e-08	0.000263966	0.000805402	0.071389	0.201938	7.41699	0.101092	7.26561	0.159508	7.73139	0.096428	7.40321	0.0979362	6.71165	0.0896153	6.69551	0.103671	0.00175799	0.295611	1.2435	1.2435	20mM * Root up vs 1.25mM * Root	0.120527	0.618041	1.10007	1.10007	20mM * Shoot up vs 1.25mM * Shoot	4.30585e-06	7.2376e-05	0.673571	-1.48462	P * Shoot down vs 1.25mM * Shoot	2.89757e-07	1.39185e-05	0.613298	-1.63053	P * Root down vs 1.25mM * Root	90.5343	2.86798	21.672	0.228845	2.8326	0.0897325	0.168952
13397162	NM_128139 // AT2G25790 // Leucine-rich receptor-like protein kinase family protein // -	AT2G25790	NM_128139 // RefSeq // Arabidopsis thaliana Leucine-rich receptor-like protein kinase f	3.00963e-10	2.81936e-08	3.32148e-12	7.46469e-11	0.00197566	0.0163996	6.41919	0.0822266	4.76517	0.131258	6.58004	0.0552377	5.20942	0.169223	7.45328	0.0977668	6.68948	0.127049	0.248122	0.899699	1.11795	1.11795	20mM * Root up vs 1.25mM * Root	0.004422	0.220251	1.3606	1.3606	20mM * Shoot up vs 1.25mM * Shoot	1.49869e-10	3.36619e-08	3.79556	3.79556	P * Shoot up vs 1.25mM * Shoot	8.98749e-07	3.07657e-05	2.04783	2.04783	P * Root up vs 1.25mM * Root	90.4412	7.32959	340.203	9.19031	7.79756	0.631935	0.432228
13480806	NM_116436 // STP7 // sugar transport protein 7 // --- // 828154 /// AT4G02050.1 // STP7	STP7	NM_116436 // RefSeq // Arabidopsis thaliana sugar transport protein 7 (STP7) mRNA, comp	3.0673e-10	2.86225e-08	0.000144149	0.000464469	3.13869e-05	0.000899634	8.07508	0.370917	7.28973	0.200425	7.98481	0.211088	7.22787	0.161502	8.71695	0.0282852	9.25176	0.0205581	0.556805	0.972965	0.939346	-1.06457	20mM * Root down vs 1.25mM * Root	0.686321	0.929138	0.958027	-1.04381	20mM * Shoot down vs 1.25mM * Shoot	6.08594e-10	9.58587e-08	3.8961	3.8961	P * Shoot up vs 1.25mM * Shoot	0.00058941	0.00455036	1.56035	1.56035	P * Root up vs 1.25mM * Root	90.2134	9.18438	24.5237	0.832229	16.9954	1.73026	0.542972
13393647	NM_127279 // EMB2762 // CCAAT-binding factor // --- // 816230 /// AT2G17250.1 // EMB276	EMB2762	NM_127279 // RefSeq // Arabidopsis thaliana CCAAT-binding factor (EMB2762) mRNA, comple	3.07031e-10	2.86225e-08	6.75773e-11	9.5846e-10	0.0110287	0.0554148	9.29987	0.0735691	8.71071	0.049796	9.41443	0.107035	8.9546	0.0829176	8.75991	0.0418912	8.45521	0.0135114	0.0583811	0.758847	1.08264	1.08264	20mM * Root up vs 1.25mM * Root	0.000506806	0.0998014	1.18418	1.18418	20mM * Shoot up vs 1.25mM * Shoot	0.000330332	0.00219581	0.837697	-1.19375	P * Shoot down vs 1.25mM * Shoot	4.77765e-08	4.01532e-06	0.687792	-1.45393	P * Root down vs 1.25mM * Root	90.2017	1.28197	228.714	1.08351	5.156	0.0732785	0.0757988
13372250	NM_102335 // AT1G25260 // Ribosomal protein L10 family protein // --- // 839109 /// AT1	AT1G25260	NM_102335 // RefSeq // Arabidopsis thaliana Ribosomal protein L10 family protein (AT1G2	3.08566e-10	2.86288e-08	2.13402e-11	3.55899e-10	0.531804	0.704936	10.9084	0.201861	10.1197	0.00543139	11.0381	0.139346	10.3182	0.0939626	10.064	0.0631071	9.45018	0.0845372	0.161746	0.854772	1.09403	1.09403	20mM * Root up vs 1.25mM * Root	0.0391338	0.446688	1.14754	1.14754	20mM * Shoot up vs 1.25mM * Shoot	1.11705e-06	2.71692e-05	0.628732	-1.5905	P * Shoot down vs 1.25mM * Shoot	5.15436e-08	4.2121e-06	0.556923	-1.79558	P * Root down vs 1.25mM * Root	90.142	3.16822	266.495	3.12217	0.761865	0.0267773	0.187451
13521594	NM_120435 // AT5G03550 // hypothetical protein // --- // 831790 /// AT5G03550.1 // AT5G	AT5G03550	NM_120435 // RefSeq // Arabidopsis thaliana uncharacterized protein (AT5G03550) mRNA, c	3.0859e-10	2.86288e-08	0.000695106	0.00195015	0.118757	0.282726	5.08275	0.112559	5.03036	0.0927328	5.19305	0.155558	4.62727	0.423822	6.67877	0.0778975	6.46083	0.0728449	0.498087	0.965177	1.07945	1.07945	20mM * Root up vs 1.25mM * Root	0.022128	0.376893	0.756237	-1.32234	20mM * Shoot down vs 1.25mM * Shoot	1.18117e-07	5.13774e-06	2.69535	2.69535	P * Shoot up vs 1.25mM * Shoot	2.62959e-08	2.63014e-06	3.02308	3.02308	P * Root up vs 1.25mM * Root	90.141	10.2681	17.543	0.666115	2.27741	0.259423	0.607527
13415772	NM_179851 // PUR ALPHA-1 // transcription factor Pur-alpha 1 // --- // 817768 /// NM_12	PUR	NM_179851 // RefSeq // Arabidopsis thaliana transcription factor Pur-alpha 1 (PUR ALPHA	3.10322e-10	2.87201e-08	4.68938e-05	0.00016539	0.00674906	0.039335	9.66627	0.0276017	9.37871	0.0983079	9.75636	0.0251637	9.5737	0.0904448	9.11215	0.0436974	9.09617	0.0403409	0.0914735	0.807662	1.06444	1.06444	20mM * Root up vs 1.25mM * Root	0.00131173	0.139512	1.14472	1.14472	20mM * Shoot up vs 1.25mM * Shoot	3.75514e-05	0.000391604	0.822142	-1.21633	P * Shoot down vs 1.25mM * Shoot	6.79033e-09	1.04753e-06	0.681076	-1.46827	P * Root down vs 1.25mM * Root	90.0741	1.02052	30.4345	0.114938	5.85547	0.0663409	0.0604253
13511934	NM_124163 // AT5G47890 // NADH dehydrogenase (ubiquinone) 1 alpha subcomplex 2 // --- /	AT5G47890	NM_124163 // RefSeq // Arabidopsis thaliana NADH dehydrogenase (ubiquinone) 1 alpha sub	3.11412e-10	2.87517e-08	5.78734e-08	3.76363e-07	0.0127682	0.0615696	9.77235	0.126569	9.32136	0.120976	9.81197	0.0780976	9.3625	0.0565315	9.31979	0.0920626	8.9784	0.0281693	0.587081	0.979692	1.02784	1.02784	20mM * Root up vs 1.25mM * Root	0.572937	0.893052	1.02893	1.02893	20mM * Shoot up vs 1.25mM * Shoot	0.000197192	0.00144565	0.788421	-1.26836	P * Shoot down vs 1.25mM * Shoot	9.98099e-06	0.000188378	0.730744	-1.36847	P * Root down vs 1.25mM * Root	90.0321	2.07018	89.7726	0.688072	4.95518	0.113939	0.122634
13535775	NM_123902 // CYP707A3 // abscisic acid 8'-hydroxylase 3 // --- // 834570 /// AT5G45340.	CYP707A3	NM_123902 // RefSeq // Arabidopsis thaliana abscisic acid 8'-hydroxylase 3 (CYP707A3) m	3.13191e-10	2.88117e-08	5.67617e-06	2.39545e-05	0.0181465	0.0783024	7.2418	0.0198482	6.01275	0.493319	6.95064	0.189062	6.43038	0.270866	8.64317	0.101433	8.27262	0.0517118	0.145579	0.849905	0.817244	-1.22363	20mM * Root down vs 1.25mM * Root	0.0433189	0.458667	1.33573	1.33573	20mM * Shoot up vs 1.25mM * Shoot	2.39668e-09	2.76431e-07	4.78947	4.78947	P * Shoot up vs 1.25mM * Shoot	1.59868e-06	4.67455e-05	2.64151	2.64151	P * Root up vs 1.25mM * Root	89.964	14.6637	44.0972	2.39587	4.48709	0.731372	0.869306
13341073	NM_101549 // AT1G16880 // uridylyltransferase-related protein // --- // 838259 /// AT1G	AT1G16880	NM_101549 // RefSeq // Arabidopsis thaliana uridylyltransferase-related protein (AT1G16	3.13749e-10	2.88117e-08	8.71716e-17	3.93893e-14	1.59012e-07	2.53416e-05	8.28464	0.0487147	10.4823	0.181638	8.36459	0.166702	10.2905	0.156577	7.9807	0.0657157	9.24712	0.0321565	0.38014	0.939007	1.05698	1.05698	20mM * Root up vs 1.25mM * Root	0.0458228	0.465379	0.875508	-1.14219	20mM * Shoot down vs 1.25mM * Shoot	2.27244e-10	4.52227e-08	0.424792	-2.35409	P * Shoot down vs 1.25mM * Shoot	0.00342758	0.0184044	0.810038	-1.23451	P * Root down vs 1.25mM * Root	89.9427	3.17601	1312.93	15.4538	38.2314	1.35001	0.188328
13536659	NM_124144 // AT5G47700 // 60S acidic ribosomal protein P1-3 // --- // 834821 /// AT5G47	AT5G47700	NM_124144 // RefSeq // Arabidopsis thaliana 60S acidic ribosomal protein P1-3 (AT5G4770	3.14522e-10	2.88117e-08	3.94959e-10	4.44334e-09	0.0525176	0.164957	7.00644	0.0955222	6.53307	0.0501333	7.00941	0.0914427	6.49685	0.149106	6.32811	0.13175	5.49347	0.0965709	0.974396	0.997414	1.00205	1.00205	20mM * Root up vs 1.25mM * Root	0.695269	0.930859	0.975209	-1.02542	20mM * Shoot down vs 1.25mM * Shoot	4.05209e-09	4.07415e-07	0.486463	-2.05566	P * Shoot down vs 1.25mM * Shoot	1.33259e-06	4.11101e-05	0.624886	-1.60029	P * Root down vs 1.25mM * Root	89.9133	3.33598	180.44	2.23157	3.1819	0.118055	0.197878
13351714	NM_001124011 // AT1G53543 // hypothetical protein // --- // 6240884 /// AT1G53543.1 //	AT1G53543	NM_001124011 // RefSeq // Arabidopsis thaliana uncharacterized protein (AT1G53543) mRNA	3.15063e-10	2.88117e-08	1.21681e-08	9.23258e-08	0.448522	0.64079	7.40413	0.375947	6.58572	0.103209	7.59282	0.041645	6.86631	0.253654	5.99659	0.278716	5.02919	0.162695	0.284516	0.918518	1.13973	1.13973	20mM * Root up vs 1.25mM * Root	0.119139	0.617251	1.21469	1.21469	20mM * Shoot up vs 1.25mM * Shoot	9.53256e-08	4.3795e-06	0.339967	-2.94146	P * Shoot down vs 1.25mM * Shoot	3.65289e-07	1.60895e-05	0.376956	-2.65283	P * Root down vs 1.25mM * Root	89.8928	11.746	112.321	4.8922	0.930958	0.121645	0.69689
13508982	---		---	3.17332e-10	2.89503e-08	2.29691e-16	6.89115e-14	2.61307e-05	0.000798928	8.58413	0.0339777	11.0787	0.297286	8.71792	0.0930114	10.9443	0.176307	7.81197	0.117778	9.53517	0.0744935	0.263446	0.907166	1.09717	1.09717	20mM * Root up vs 1.25mM * Root	0.261175	0.745159	0.911016	-1.09768	20mM * Shoot down vs 1.25mM * Shoot	4.22234e-10	7.23981e-08	0.343043	-2.91509	P * Shoot down vs 1.25mM * Shoot	5.19802e-06	0.000113629	0.585539	-1.70783	P * Root down vs 1.25mM * Root	89.8071	5.38462	1161.45	23.2127	17.5217	1.05056	0.319774
13421692	NM_130128 // AGL20 // MADS-box protein SOC1 // --- // 819174 /// AT2G45660.1 // AGL20 /	AGL20	NM_130128 // RefSeq // Arabidopsis thaliana MADS-box protein SOC1 (AGL20) mRNA, complet	3.1867e-10	2.90035e-08	8.27582e-08	5.18951e-07	0.273271	0.478439	6.52851	0.300335	7.66299	0.122327	6.82624	0.148367	7.68383	0.119783	5.26975	0.27513	6.148	0.265352	0.13156	0.845774	1.22921	1.22921	20mM * Root up vs 1.25mM * Root	0.9128	0.983105	1.01455	1.01455	20mM * Shoot up vs 1.25mM * Shoot	4.81791e-07	1.4582e-05	0.349898	-2.85798	P * Shoot down vs 1.25mM * Shoot	4.92801e-06	0.000109471	0.417904	-2.39289	P * Root down vs 1.25mM * Root	89.7569	14.1751	85.1926	4.48476	1.42129	0.224461	0.842281
13475760	NM_001160807 // AT4G30990 // down-regulated in metastasis (DRIM) domain-containing prot	AT4G30990	NM_001160807 // RefSeq // Arabidopsis thaliana down-regulated in metastasis (DRIM) doma	3.23982e-10	2.93588e-08	0.00020792	0.000648039	0.0104139	0.0532807	9.09105	0.0606207	8.74451	0.140726	8.93352	0.0798069	8.92012	0.0236508	8.2254	0.108035	8.17538	0.0676404	0.0455471	0.733798	0.896556	-1.11538	20mM * Root down vs 1.25mM * Root	0.0279453	0.406972	1.12944	1.12944	20mM * Shoot up vs 1.25mM * Shoot	7.27227e-07	1.98235e-05	0.674022	-1.48363	P * Shoot down vs 1.25mM * Shoot	2.27932e-09	4.86357e-07	0.548798	-1.82216	P * Root down vs 1.25mM * Root	89.56	2.12714	22.7708	0.180276	5.2356	0.124351	0.126672
13487029	NM_118101 // AT4G19810 // Glycosyl hydrolase family protein with chitinase insertion do	AT4G19810	NM_118101 // RefSeq // Arabidopsis thaliana Glycosyl hydrolase family protein with chit	3.24103e-10	2.93588e-08	5.35263e-05	0.000186471	0.0428089	0.143199	8.30993	0.334925	7.95308	0.230746	8.66627	0.329358	7.77895	0.77681	11.0732	0.0491473	10.7416	0.019245	0.209294	0.879074	1.28017	1.28017	20mM * Root up vs 1.25mM * Root	0.531689	0.877791	0.886299	-1.12829	20mM * Shoot down vs 1.25mM * Shoot	1.98043e-08	1.36072e-06	6.90928	6.90928	P * Shoot up vs 1.25mM * Shoot	2.2488e-08	2.38206e-06	6.78949	6.78949	P * Root up vs 1.25mM * Root	89.5556	29.9017	29.6938	3.30482	3.42098	1.14223	1.78075
13361424	NM_106664 // AT1G80150 // pentatricopeptide repeat-containing protein // --- // 844355	AT1G80150	NM_106664 // RefSeq // Arabidopsis thaliana pentatricopeptide repeat-containing protein	3.25146e-10	2.9384e-08	5.75023e-08	3.74393e-07	0.00982198	0.0512349	7.59432	0.0862784	7.17489	0.13344	7.77291	0.0998354	7.55432	0.154316	6.8918	0.0576315	6.60517	0.0853866	0.047697	0.738878	1.13178	1.13178	20mM * Root up vs 1.25mM * Root	0.000323816	0.0840357	1.30082	1.30082	20mM * Shoot up vs 1.25mM * Shoot	3.96458e-06	6.81183e-05	0.673743	-1.48425	P * Shoot down vs 1.25mM * Shoot	2.76833e-07	1.33912e-05	0.614498	-1.62735	P * Root down vs 1.25mM * Root	89.5173	2.79378	89.8568	0.934792	5.31737	0.165952	0.16645
13417067	NM_129058 // KUP11 // Potassium transporter 11 // --- // 818071 /// NM_001036407 // KUP	KUP11	NM_129058 // RefSeq // Arabidopsis thaliana Potassium transporter 11 (KUP11) mRNA, comp	3.31154e-10	2.98567e-08	7.45751e-13	2.19149e-11	6.03318e-08	1.4193e-05	7.23692	0.185481	7.89132	0.205833	7.05755	0.151674	7.85742	0.173068	7.46316	0.0850436	9.6587	0.0170404	0.120836	0.833198	0.883087	-1.13239	20mM * Root down vs 1.25mM * Root	0.760815	0.946877	0.976776	-1.02378	20mM * Shoot down vs 1.25mM * Shoot	2.52551e-11	8.50187e-09	3.40435	3.40435	P * Shoot up vs 1.25mM * Shoot	0.0553532	0.151382	1.16978	1.16978	P * Root up vs 1.25mM * Root	89.2998	4.81617	413.139	7.42722	43.8846	2.36681	0.28764
13415788	NM_128773 // AT2G32140 // transmembrane receptor protein // --- // 817773 /// AT2G32140	AT2G32140	NM_128773 // RefSeq // Arabidopsis thaliana transmembrane receptor protein (AT2G32140)	3.32625e-10	2.99191e-08	0.00553276	0.0128509	1.34445e-06	0.000104954	4.06935	0.269679	3.95798	0.0408883	4.02764	0.503041	4.47911	0.635379	7.39014	0.0908428	6.38047	0.315462	0.882002	0.994852	0.971504	-1.02933	20mM * Root down vs 1.25mM * Root	0.0778006	0.54472	1.43508	1.43508	20mM * Shoot up vs 1.25mM * Shoot	1.67566e-07	6.64176e-06	5.36095	5.36095	P * Shoot up vs 1.25mM * Shoot	2.03657e-09	4.58894e-07	9.99213	9.99213	P * Root up vs 1.25mM * Root	89.2472	30.7126	10.2647	1.17746	27.948	9.61772	1.83536
13394050	NM_127361 // HIS1-3 // histone H1-3 // --- // 816317 /// AT2G18050.1 // HIS1-3 // histo	HIS1-3	NM_127361 // RefSeq // Arabidopsis thaliana histone H1-3 (HIS1-3) mRNA, complete cds. /	3.39107e-10	3.04309e-08	0.00635924	0.0145636	0.00669077	0.0390605	4.51274	0.377771	4.17883	0.509798	3.99223	0.299451	4.45112	0.06163	6.09117	0.189852	7.13084	0.0364887	0.0402185	0.711501	0.697127	-1.43446	20mM * Root down vs 1.25mM * Root	0.259957	0.744933	1.20772	1.20772	20mM * Shoot up vs 1.25mM * Shoot	9.41635e-10	1.31037e-07	7.7383	7.7383	P * Shoot up vs 1.25mM * Shoot	4.49812e-06	0.000102106	2.98646	2.98646	P * Root up vs 1.25mM * Root	89.0186	21.7739	9.84417	0.802629	5.86819	1.43536	1.30453
13481182	NM_116527 // AT4G02930 // Elongation factor Tu // --- // 828134 /// AT4G02930.1 // AT4G	AT4G02930	NM_116527 // RefSeq // Arabidopsis thaliana Elongation factor Tu (AT4G02930) mRNA, comp	3.42261e-10	3.06423e-08	7.53012e-09	6.01033e-08	6.55564e-06	0.000310839	10.4112	0.0412155	9.68461	0.0448932	10.4665	0.192124	9.99009	0.0549403	9.69722	0.0328279	9.62689	0.0405109	0.405882	0.944896	1.03912	1.03912	20mM * Root up vs 1.25mM * Root	0.000235855	0.0766895	1.23583	1.23583	20mM * Shoot up vs 1.25mM * Shoot	0.386621	0.536661	0.960779	-1.04082	P * Shoot down vs 1.25mM * Shoot	7.10191e-09	1.07814e-06	0.609652	-1.64028	P * Root down vs 1.25mM * Root	88.9091	1.6828	120.193	0.758303	21.9044	0.414589	0.100945
13485616	---		---	3.43612e-10	3.06917e-08	1.45699e-10	1.84809e-09	0.00853581	0.0464039	9.67799	0.0498582	9.07135	0.0629636	9.60102	0.10703	9.22451	0.128199	8.94456	0.096005	8.16687	0.135462	0.411609	0.944896	0.948048	-1.0548	20mM * Root down vs 1.25mM * Root	0.112841	0.607219	1.112	1.112	20mM * Shoot up vs 1.25mM * Shoot	3.12578e-08	1.89063e-06	0.534223	-1.87188	P * Shoot down vs 1.25mM * Shoot	5.25086e-07	2.08774e-05	0.601475	-1.66258	P * Root down vs 1.25mM * Root	88.8625	3.33281	206.392	2.58027	5.51583	0.206873	0.200028
13362460	NM_100157 // emb2386 // 60S ribosomal protein L19-1 // --- // 839407 /// AT1G02780.1 //	emb2386	NM_100157 // RefSeq // Arabidopsis thaliana 60S ribosomal protein L19-1 (emb2386) mRNA,	3.48591e-10	3.10642e-08	1.21538e-09	1.19724e-08	0.182059	0.372815	10.9049	0.0561484	10.5574	0.0578533	11.0463	0.0668073	10.6821	0.095143	10.5974	0.0416462	10.341	0.024213	0.00981468	0.499918	1.10296	1.10296	20mM * Root up vs 1.25mM * Root	0.0200018	0.364266	1.09026	1.09026	20mM * Shoot up vs 1.25mM * Shoot	0.000376133	0.00242921	0.860732	-1.1618	P * Shoot down vs 1.25mM * Shoot	9.25057e-06	0.000178451	0.808034	-1.23757	P * Root down vs 1.25mM * Root	88.6927	0.929452	154.817	0.540798	1.83152	0.0191934	0.0558905
13458342	NM_114921 // AT3G50610 // hypothetical protein // --- // 824224 /// AT3G50610.1 // AT3G	AT3G50610	NM_114921 // RefSeq // Arabidopsis thaliana uncharacterized protein (AT3G50610) mRNA, c	3.5289e-10	3.13745e-08	0.0305138	0.0597063	1.12404e-08	4.97971e-06	5.91333	0.427718	4.19664	0.263737	5.58562	0.251197	4.04494	0.408947	5.49169	0.262829	7.34093	0.144916	0.16781	0.85607	0.796797	-1.25502	20mM * Root down vs 1.25mM * Root	0.513156	0.870572	0.90019	-1.11088	20mM * Shoot down vs 1.25mM * Shoot	2.47836e-10	4.85658e-08	8.84151	8.84151	P * Shoot up vs 1.25mM * Shoot	0.081533	0.201229	0.746575	-1.33945	P * Root down vs 1.25mM * Root	88.5483	20.5004	5.63108	0.434564	55.4648	12.841	1.23476
13523532	NM_120922 // AGAL1 // alpha-galactosidase 1 // --- // 830736 /// AT5G08380.1 // AGAL1 /	AGAL1	NM_120922 // RefSeq // Arabidopsis thaliana alpha-galactosidase 1 (AGAL1) mRNA, complet	3.54432e-10	3.14388e-08	4.71196e-10	5.17669e-09	0.0326502	0.118419	6.04211	0.292446	7.1424	0.281582	6.59481	0.0264124	7.25015	0.372728	7.71925	0.0406654	8.86804	0.016039	0.00368376	0.371229	1.46683	1.46683	20mM * Root up vs 1.25mM * Root	0.517209	0.871997	1.07755	1.07755	20mM * Shoot up vs 1.25mM * Shoot	1.20406e-08	9.43784e-07	3.30729	3.30729	P * Shoot up vs 1.25mM * Shoot	1.79834e-08	2.01961e-06	3.19793	3.19793	P * Root up vs 1.25mM * Root	88.497	10.5423	176.174	6.99568	3.74631	0.446285	0.635341
13337524	NM_100738 // PPCK1 // phosphoenolpyruvate carboxylase kinase 1 // --- // 837387 /// AT1	PPCK1	NM_100738 // RefSeq // Arabidopsis thaliana phosphoenolpyruvate carboxylase kinase 1 (P	3.55331e-10	3.1446e-08	2.85021e-06	1.28517e-05	1.51364e-08	5.64426e-06	7.81966	0.344619	6.7201	0.234512	7.89253	0.628714	5.71065	0.312668	8.37606	0.0916581	10.1276	0.0676703	0.772765	0.994852	1.0518	1.0518	20mM * Root up vs 1.25mM * Root	0.000892791	0.120713	0.496735	-2.01315	20mM * Shoot down vs 1.25mM * Shoot	2.84085e-10	5.45557e-08	10.6112	10.6112	P * Shoot up vs 1.25mM * Shoot	0.0394259	0.117513	1.47059	1.47059	P * Root up vs 1.25mM * Root	88.4671	24.5015	49.3993	4.56046	53.2329	14.7432	1.4771
13398850	NM_128559 // MAPKKK14 // mitogen-activated protein kinase kinase kinase 14 // --- // 81	MAPKKK14	NM_128559 // RefSeq // Arabidopsis thaliana mitogen-activated protein kinase kinase kin	3.56824e-10	3.15055e-08	0.92287	0.948402	0.811887	0.893265	5.79271	0.162307	5.65084	0.0933734	5.37526	0.481292	5.42167	0.217863	7.24011	0.0788297	7.34187	0.134069	0.0422832	0.720059	0.748744	-1.33557	20mM * Root down vs 1.25mM * Root	0.243297	0.734171	0.853124	-1.17216	20mM * Shoot down vs 1.25mM * Shoot	1.27629e-07	5.40998e-06	3.22888	3.22888	P * Shoot up vs 1.25mM * Shoot	9.83576e-07	3.29102e-05	2.72715	2.72715	P * Root up vs 1.25mM * Root	88.4178	14.2377	0.00967426	0.000519272	0.31845	0.051279	0.85881
13507340	NM_001036892 // GS2 // glutamine synthetase // --- // 833535 /// AT5G35630.2 // GS2 //	GS2	NM_001036892 // RefSeq // Arabidopsis thaliana glutamine synthetase (GS2) mRNA, complet	3.60755e-10	3.17362e-08	3.70146e-14	2.1973e-12	7.43798e-05	0.0016136	9.3999	0.104015	11.2195	0.296892	9.60679	0.0748184	11.2026	0.184642	8.46297	0.0933788	9.95746	0.0326956	0.092515	0.807662	1.1542	1.1542	20mM * Root up vs 1.25mM * Root	0.885724	0.97577	0.988364	-1.01177	20mM * Shoot down vs 1.25mM * Shoot	8.02452e-09	6.94157e-07	0.416958	-2.39832	P * Shoot down vs 1.25mM * Shoot	4.69686e-07	1.92732e-05	0.522343	-1.91445	P * Root down vs 1.25mM * Root	88.2891	5.31205	608.218	12.1981	14.6727	0.882806	0.320888
13540330	NM_125094 // AT5G57120 // hypothetical protein // --- // 835816 /// AT5G57120.1 // AT5G	AT5G57120	NM_125094 // RefSeq // Arabidopsis thaliana uncharacterized protein (AT5G57120) mRNA, c	3.61693e-10	3.17362e-08	4.64153e-07	2.45825e-06	0.00119485	0.0116388	8.96261	0.0238233	8.70771	0.0418376	8.97324	0.172817	8.66713	0.0849378	8.13232	0.105202	8.04033	0.0303907	0.896994	0.995749	1.00739	1.00739	20mM * Root up vs 1.25mM * Root	0.622282	0.911738	0.972266	-1.02852	20mM * Shoot down vs 1.25mM * Shoot	3.64156e-07	1.18229e-05	0.629647	-1.58819	P * Shoot down vs 1.25mM * Shoot	1.87131e-08	2.07127e-06	0.562416	-1.77804	P * Root down vs 1.25mM * Root	88.2586	2.59151	65.7752	0.643778	8.68021	0.254874	0.156601
13503897	NM_122026 // AT5G20190 // tetratricopeptide repeat domain-containing protein // --- //	AT5G20190	NM_122026 // RefSeq // Arabidopsis thaliana tetratricopeptide repeat domain-containing	3.61916e-10	3.17362e-08	1.37429e-18	3.91222e-15	0.00143328	0.0132045	9.12741	0.0861255	10.8798	0.116575	8.79037	0.17282	10.7666	0.109813	9.67488	0.0546922	11.7852	0.0544271	0.00134779	0.272721	0.791663	-1.26316	20mM * Root down vs 1.25mM * Root	0.211536	0.708086	0.924503	-1.08166	20mM * Shoot down vs 1.25mM * Shoot	1.57746e-08	1.17417e-06	1.87306	1.87306	P * Shoot up vs 1.25mM * Shoot	1.07406e-05	0.000199192	1.46152	1.46152	P * Root up vs 1.25mM * Root	88.2514	3.0072	2215.88	25.169	8.35458	0.284685	0.181735
13487093	NM_118110 // AT4G19920 // Toll-Interleukin-Resistance domain-containing protein // ---	AT4G19920	NM_118110 // RefSeq // Arabidopsis thaliana Toll-Interleukin-Resistance domain-containi	3.65673e-10	3.19419e-08	7.31749e-11	1.02386e-09	1.95353e-06	0.000134646	5.2955	0.186046	4.53289	0.36393	4.95123	0.141246	4.30155	0.202071	7.11331	0.0961382	4.75161	0.129646	0.0420232	0.719221	0.787705	-1.26951	20mM * Root down vs 1.25mM * Root	0.156965	0.66068	0.851843	-1.17393	20mM * Shoot down vs 1.25mM * Shoot	0.179432	0.308792	1.1637	1.1637	P * Shoot up vs 1.25mM * Shoot	3.08187e-09	5.88898e-07	3.52545	3.52545	P * Root up vs 1.25mM * Root	88.1302	9.62409	226.301	8.23758	26.4133	2.88441	0.582416
13450310	NM_112555 // PUM24 // protein pumilio 24 // --- // 820934 /// AT3G16810.1 // PUM24 // p	PUM24	NM_112555 // RefSeq // Arabidopsis thaliana protein pumilio 24 (PUM24) mRNA, complete c	3.65924e-10	3.19419e-08	0.0424573	0.0800854	0.0540446	0.168147	8.46819	0.0732206	8.15546	0.229697	8.48007	0.130847	8.44025	0.134601	7.42246	0.00213061	7.51628	0.0952387	0.905675	0.995749	1.00827	1.00827	20mM * Root up vs 1.25mM * Root	0.0107413	0.306184	1.21823	1.21823	20mM * Shoot up vs 1.25mM * Shoot	7.62088e-06	0.000112665	0.642077	-1.55745	P * Shoot down vs 1.25mM * Shoot	1.21618e-08	1.57901e-06	0.484398	-2.06442	P * Root down vs 1.25mM * Root	88.1222	3.86055	4.86072	0.070981	3.1488	0.137946	0.233648
13410012	NM_127387 // APC10 // anaphase-promoting complex subunit 10 // --- // 816345 /// AT2G18	APC10	NM_127387 // RefSeq // Arabidopsis thaliana anaphase-promoting complex subunit 10 (APC1	3.6797e-10	3.20208e-08	1.72032e-05	6.61666e-05	2.5886e-06	0.000161926	7.63072	0.174818	8.64277	0.296875	7.8691	0.0908437	8.86305	0.285371	7.15156	0.0238428	6.72557	0.135939	0.108222	0.823252	1.17967	1.17967	20mM * Root up vs 1.25mM * Root	0.135476	0.636713	1.16496	1.16496	20mM * Shoot up vs 1.25mM * Shoot	3.00573e-10	5.63141e-08	0.264768	-3.77689	P * Shoot down vs 1.25mM * Shoot	0.00351059	0.0187454	0.717396	-1.39393	P * Root down vs 1.25mM * Root	88.0569	7.77927	36.4712	1.074	25.3035	2.2354	0.471166
13448114	---		---	3.68799e-10	3.20208e-08	0.0035214	0.00851431	0.723416	0.839023	11.2694	0.00913108	10.9906	0.169719	11.432	0.125077	11.2627	0.0538536	10.3701	0.220573	10.2167	0.0894146	0.140629	0.8476	1.11933	1.11933	20mM * Root up vs 1.25mM * Root	0.0195966	0.362207	1.20756	1.20756	20mM * Shoot up vs 1.25mM * Shoot	1.56456e-06	3.45354e-05	0.584866	-1.70979	P * Shoot down vs 1.25mM * Shoot	2.23844e-07	1.14024e-05	0.536146	-1.86516	P * Root down vs 1.25mM * Root	88.0305	4.36007	11.6849	0.192914	0.446086	0.0220942	0.264155
13528663	NM_122045 // PHT4;5 // putative anion transporter 6 // --- // 832160 /// AT5G20380.1 //	PHT4;5	NM_122045 // RefSeq // Arabidopsis thaliana putative anion transporter 6 (PHT4;5) mRNA,	3.6933e-10	3.20208e-08	6.67925e-16	1.26998e-13	8.93807e-06	0.000383997	6.54417	0.0595757	7.51537	0.0310283	6.48885	0.0236358	7.27506	0.155278	6.87039	0.0583175	8.05877	0.0266012	0.33447	0.928336	0.962384	-1.03909	20mM * Root down vs 1.25mM * Root	0.000524521	0.100729	0.846563	-1.18125	20mM * Shoot down vs 1.25mM * Shoot	3.75979e-08	2.18464e-06	1.45741	1.45741	P * Shoot up vs 1.25mM * Shoot	2.37558e-05	0.000369099	1.25373	1.25373	P * Root up vs 1.25mM * Root	88.0137	1.22368	1014.49	4.70158	20.8553	0.289957	0.0741508
13533469	NM_123278 // AT5G39160 // germin-like protein subfamily 1 member 18 // --- // 833910 //	AT5G39160	NM_123278 // RefSeq // Arabidopsis thaliana germin-like protein subfamily 1 member 18 (	3.70437e-10	3.20235e-08	5.04324e-05	0.000176847	0.00664503	0.0388526	7.72631	0.678647	6.74813	0.160138	7.6111	0.52183	6.78989	0.586933	11.1294	0.0852947	9.33915	0.0361468	0.722571	0.992252	0.923245	-1.08314	20mM * Root down vs 1.25mM * Root	0.897438	0.979503	1.02937	1.02937	20mM * Shoot up vs 1.25mM * Shoot	4.52476e-07	1.39606e-05	6.02522	6.02522	P * Shoot up vs 1.25mM * Shoot	1.10159e-08	1.47936e-06	10.579	10.579	P * Root up vs 1.25mM * Root	87.9786	40.2504	30.0256	4.57893	5.87827	2.68932	2.44001
13530412	NM_122362 // BGLU31 // beta glucosidase 31 // --- // 832525 /// AT5G24540.1 // BGLU31 /	BGLU31	NM_122362 // RefSeq // Arabidopsis thaliana beta glucosidase 31 (BGLU31) mRNA, complete	3.71028e-10	3.20235e-08	9.70141e-06	3.92058e-05	1.98981e-08	7.07636e-06	4.67561	0.119188	4.44201	0.27243	4.33514	0.301628	4.44549	0.756751	9.04767	0.109128	5.28974	0.282928	0.228892	0.891537	0.789782	-1.26617	20mM * Root down vs 1.25mM * Root	0.989976	0.998087	1.00241	1.00241	20mM * Shoot up vs 1.25mM * Shoot	0.00666693	0.0244056	1.79967	1.79967	P * Shoot up vs 1.25mM * Shoot	2.71942e-11	2.48685e-08	20.7072	20.7072	P * Root up vs 1.25mM * Root	87.96	29.3154	40.2779	4.47463	51.2535	17.0818	1.7775
13400605	NM_201868 // AT2G34357 // NUC173 domain-containing protein // --- // 2745580 /// AT2G34	AT2G34357	NM_201868 // RefSeq // Arabidopsis thaliana NUC173 domain-containing protein (AT2G34357	3.74471e-10	3.22482e-08	0.383766	0.507687	0.00830701	0.0455144	8.73675	0.0764538	8.54882	0.0921208	8.77914	0.0976201	8.82529	0.147139	8.07003	0.0368739	8.24791	0.0489699	0.529024	0.970234	1.02982	1.02982	20mM * Root up vs 1.25mM * Root	0.000682866	0.113748	1.21123	1.21123	20mM * Shoot up vs 1.25mM * Shoot	0.000315922	0.00212169	0.811737	-1.23193	P * Shoot down vs 1.25mM * Shoot	2.32266e-08	2.39594e-06	0.629935	-1.58746	P * Root down vs 1.25mM * Root	87.852	1.71554	0.80202	0.00522052	5.55464	0.108469	0.104147
13376617	NM_103636 // SDH5 // succinate dehydrogenase 5 // --- // 841147 /// AT1G47420.1 // SDH5	SDH5	NM_103636 // RefSeq // Arabidopsis thaliana succinate dehydrogenase 5 (SDH5) mRNA, comp	3.76934e-10	3.23235e-08	7.79719e-05	0.000263901	1.2746e-08	5.37967e-06	10.5455	0.0288156	10.2896	0.014394	10.5698	0.0116473	10.2704	0.0579964	10.3872	0.0560472	10.5339	0.0540683	0.44518	0.946808	1.01695	1.01695	20mM * Root up vs 1.25mM * Root	0.544665	0.883424	0.986797	-1.01338	20mM * Shoot down vs 1.25mM * Shoot	6.65617e-07	1.86687e-05	1.18458	1.18458	P * Shoot up vs 1.25mM * Shoot	0.000105064	0.00118511	0.896089	-1.11596	P * Root down vs 1.25mM * Root	87.7754	0.379106	27.6538	0.0398126	54.5119	0.235439	0.0230349
13449194	NM_112248 // AT3G13940 // DNA binding / DNA-directed RNA polymerase // --- // 820607 //	AT3G13940	NM_112248 // RefSeq // Arabidopsis thaliana DNA binding / DNA-directed RNA polymerase (	3.77638e-10	3.23235e-08	0.00399003	0.00955477	0.0497797	0.159528	8.071	0.145173	7.7549	0.0598895	8.02091	0.0683694	7.9086	0.112575	7.48223	0.0771103	7.40191	0.0444667	0.515096	0.967023	0.965876	-1.03533	20mM * Root down vs 1.25mM * Root	0.0579235	0.496216	1.11242	1.11242	20mM * Shoot up vs 1.25mM * Shoot	0.000245286	0.0017283	0.782959	-1.27721	P * Shoot down vs 1.25mM * Shoot	7.38675e-07	2.67904e-05	0.664912	-1.50396	P * Root down vs 1.25mM * Root	87.7536	2.23592	11.2835	0.0958331	3.24401	0.082656	0.135891
13544364	NM_126052 // AT5G66540 // hypothetical protein // --- // 836786 /// AT5G66540.1 // AT5G	AT5G66540	NM_126052 // RefSeq // Arabidopsis thaliana uncharacterized protein (AT5G66540) mRNA, c	3.7787e-10	3.23235e-08	0.00289063	0.00710005	0.914568	0.952749	7.39718	0.111382	7.17468	0.18724	7.50452	0.195356	7.37419	0.0848095	6.59477	0.0231326	6.44484	0.108685	0.286958	0.919606	1.07724	1.07724	20mM * Root up vs 1.25mM * Root	0.0573963	0.493945	1.14831	1.14831	20mM * Shoot up vs 1.25mM * Shoot	1.28962e-06	3.01472e-05	0.602971	-1.65845	P * Shoot down vs 1.25mM * Shoot	3.80287e-07	1.66356e-05	0.573387	-1.74402	P * Root down vs 1.25mM * Root	87.7464	3.74923	12.3327	0.175651	0.170765	0.00729645	0.227883
13472326	NM_118447 // CRK10 // cysteine-rich receptor-like protein kinase 10 // --- // 828417 //	CRK10	NM_118447 // RefSeq // Arabidopsis thaliana cysteine-rich receptor-like protein kinase	3.83049e-10	3.26936e-08	1.38496e-15	1.98483e-13	8.61098e-08	1.69868e-05	6.75318	0.107657	9.1432	0.31425	6.69511	0.13967	9.00803	0.265966	8.86294	0.142347	9.7867	0.107701	0.693383	0.990322	0.96055	-1.04107	20mM * Root down vs 1.25mM * Root	0.363942	0.800577	0.910568	-1.09822	20mM * Shoot down vs 1.25mM * Shoot	0.000403922	0.0025732	1.56212	1.56212	P * Shoot up vs 1.25mM * Shoot	1.16092e-10	6.10801e-08	4.3162	4.3162	P * Root up vs 1.25mM * Root	87.5876	8.24537	924.787	29.0194	41.7295	3.92835	0.502072
13386389	NM_105903 // EDA25 // protein embryo sac development arrest 25 // --- // 843576 /// AT1	EDA25	NM_105903 // RefSeq // Arabidopsis thaliana protein embryo sac development arrest 25 (E	3.88831e-10	3.31136e-08	0.973245	0.982413	0.118305	0.282074	8.71112	0.107719	8.62676	0.117826	8.67029	0.170868	8.82406	0.127806	7.88179	0.0868522	7.93951	0.0572917	0.645092	0.986321	0.972093	-1.02871	20mM * Root down vs 1.25mM * Root	0.0375154	0.443323	1.14655	1.14655	20mM * Shoot up vs 1.25mM * Shoot	6.51764e-07	1.83795e-05	0.621037	-1.61021	P * Shoot down vs 1.25mM * Shoot	5.3121e-08	4.31443e-06	0.562791	-1.77686	P * Root down vs 1.25mM * Root	87.4132	2.9763	0.00116055	1.31718e-05	2.28147	0.0776811	0.181593
13533465	NM_123277 // AT5G39150 // germin-like protein subfamily 1 member 17 // --- // 833908 //	AT5G39150	NM_123277 // RefSeq // Arabidopsis thaliana germin-like protein subfamily 1 member 17 (	3.9419e-10	3.34957e-08	7.57424e-06	3.12707e-05	3.70654e-06	0.000207826	2.6433	0.530956	1.88143	0.245091	2.30782	0.390899	1.84526	0.262426	6.4534	0.415409	3.44407	0.156771	0.274427	0.91313	0.792519	-1.2618	20mM * Root down vs 1.25mM * Root	0.904396	0.980694	0.975238	-1.02539	20mM * Shoot down vs 1.25mM * Shoot	7.60217e-05	0.000680139	2.95393	2.95393	P * Shoot up vs 1.25mM * Shoot	7.55996e-10	2.59253e-07	14.0266	14.0266	P * Root up vs 1.25mM * Root	87.2541	34.5028	42.0096	5.53728	23.9434	9.46794	2.10896
13439741	NM_115402 // TPI // triosephosphate isomerase // --- // 824710 /// AT3G55440.1 // TPI /	TPI	NM_115402 // RefSeq // Arabidopsis thaliana triosephosphate isomerase (TPI) mRNA, compl	3.98241e-10	3.37652e-08	2.15079e-05	8.10593e-05	2.45427e-09	1.62523e-06	10.2846	0.0342538	9.96399	0.0877931	10.357	0.0529187	10.0552	0.0712857	10.4198	0.0287054	10.8826	0.102825	0.163871	0.854772	1.05151	1.05151	20mM * Root up vs 1.25mM * Root	0.0847782	0.555883	1.0653	1.0653	20mM * Shoot up vs 1.25mM * Shoot	3.18164e-12	1.79706e-09	1.89029	1.89029	P * Shoot up vs 1.25mM * Shoot	0.0150239	0.0570252	1.0983	1.0983	P * Root up vs 1.25mM * Root	87.1355	0.967144	35.06	0.129714	68.2695	0.757744	0.0591963
13476741	NM_001036700 // La1 // La protein 1 // --- // 829408 /// AT4G32720.2 // La1 // La prote	La1	NM_001036700 // RefSeq // Arabidopsis thaliana La protein 1 (La1) mRNA, complete cds. /	3.99156e-10	3.37682e-08	1.4992e-11	2.63288e-10	0.00589733	0.0357102	9.49454	0.0548961	8.70035	0.0489405	9.44412	0.196138	8.90596	0.0249971	8.77323	0.0766109	8.27812	0.0133403	0.462703	0.952483	0.965658	-1.03556	20mM * Root down vs 1.25mM * Root	0.00734565	0.280065	1.15317	1.15317	20mM * Shoot up vs 1.25mM * Shoot	1.05373e-05	0.000144079	0.746273	-1.33999	P * Shoot down vs 1.25mM * Shoot	9.74862e-09	1.34795e-06	0.606544	-1.64868	P * Root down vs 1.25mM * Root	87.1088	1.75973	279.2	1.88009	6.05491	0.122318	0.107741
13402768	---		---	4.04018e-10	3.40068e-08	9.35906e-06	3.7934e-05	0.532112	0.705143	11.3657	0.0555895	11.077	0.0986213	11.4718	0.20055	11.112	0.0809428	10.6023	0.101936	10.4177	0.0544832	0.228223	0.891537	1.07627	1.07627	20mM * Root up vs 1.25mM * Root	0.685415	0.928918	1.0245	1.0245	20mM * Shoot up vs 1.25mM * Shoot	7.81371e-07	2.07976e-05	0.633186	-1.57931	P * Shoot down vs 1.25mM * Shoot	1.13065e-07	7.06413e-06	0.589117	-1.69745	P * Root down vs 1.25mM * Root	86.9686	2.80306	40.5259	0.435393	0.761286	0.0245368	0.171897
13532242	NM_122944 // AT5G35530 // 40S ribosomal protein S3-3 // --- // 833518 /// AT5G35530.1 /	AT5G35530	NM_122944 // RefSeq // Arabidopsis thaliana 40S ribosomal protein S3-3 (AT5G35530) mRNA	4.04437e-10	3.40068e-08	3.71741e-12	8.18213e-11	0.0404567	0.137778	9.94321	0.110614	9.1574	0.108581	9.93196	0.102032	9.36576	0.0782908	9.25562	0.0772905	8.7623	0.072678	0.872598	0.994852	0.992229	-1.00783	20mM * Root down vs 1.25mM * Root	0.00819209	0.283467	1.15537	1.15537	20mM * Shoot up vs 1.25mM * Shoot	3.15958e-05	0.000340402	0.760434	-1.31504	P * Shoot down vs 1.25mM * Shoot	2.9258e-08	2.83059e-06	0.62089	-1.61059	P * Root down vs 1.25mM * Root	86.9566	1.86688	335.237	2.39908	3.48804	0.0748853	0.114502
13336185	NM_100451 // AT1G05710 // basic helix-loop-helix domain-containing protein // --- // 83	AT1G05710	NM_100451 // RefSeq // Arabidopsis thaliana basic helix-loop-helix domain-containing pr	4.04633e-10	3.40068e-08	8.20269e-11	1.12759e-09	0.000195021	0.00319827	6.32027	0.0951169	5.26566	0.34279	6.40499	0.168346	5.62612	0.082927	7.99442	0.064859	6.38423	0.0541135	0.532467	0.970449	1.06048	1.06048	20mM * Root up vs 1.25mM * Root	0.0153034	0.336701	1.28383	1.28383	20mM * Shoot up vs 1.25mM * Shoot	2.81794e-07	9.77702e-06	2.17132	2.17132	P * Shoot up vs 1.25mM * Shoot	1.00136e-09	3.00472e-07	3.19131	3.19131	P * Root up vs 1.25mM * Root	86.951	6.8982	222.88	5.89401	12.3556	0.980227	0.423116
13440380	NM_115559 // AT3G57000 // nucleolar essential protein-related protein // --- // 824867	AT3G57000	NM_115559 // RefSeq // Arabidopsis thaliana nucleolar essential protein-related protein	4.09882e-10	3.43728e-08	0.107348	0.179215	0.377009	0.577728	7.92832	0.0518187	7.85486	0.20232	8.14298	0.0518196	8.01808	0.136963	7.37205	0.0752596	7.228	0.0599303	0.0220839	0.608778	1.16044	1.16044	20mM * Root up vs 1.25mM * Root	0.0719164	0.530573	1.11978	1.11978	20mM * Shoot up vs 1.25mM * Shoot	1.49903e-06	3.35909e-05	0.647587	-1.54419	P * Shoot down vs 1.25mM * Shoot	6.47563e-06	0.000135762	0.68006	-1.47046	P * Root down vs 1.25mM * Root	86.8019	2.80211	2.9103	0.0313165	1.1024	0.0355873	0.172169
13355128	NM_105130 // GCN3 // ABC transporter F family member 3 // --- // 842763 /// AT1G64550.1	GCN3	NM_105130 // RefSeq // Arabidopsis thaliana ABC transporter F family member 3 (GCN3) mR	4.20081e-10	3.51514e-08	0.000106731	0.000352571	0.0266039	0.102942	9.7333	0.142796	9.56214	0.0649013	9.80564	0.0558421	9.69366	0.0513912	9.27119	0.0395608	9.26962	0.00499971	0.187136	0.870028	1.05142	1.05142	20mM * Root up vs 1.25mM * Root	0.0234007	0.382887	1.09545	1.09545	20mM * Shoot up vs 1.25mM * Shoot	4.20407e-05	0.000427848	0.816478	-1.22477	P * Shoot down vs 1.25mM * Shoot	1.56757e-07	8.97275e-06	0.725924	-1.37755	P * Root down vs 1.25mM * Root	86.5183	1.07269	26.024	0.107552	3.99894	0.0495806	0.0661249
13517929	NM_001203659 // AT5G61550 // U-box domain-containing protein 52 // --- // 836276 /// AT	AT5G61550	NM_001203659 // RefSeq // Arabidopsis thaliana U-box domain-containing protein 52 (AT5G	4.24745e-10	3.54643e-08	0.00569671	0.013191	1.39545e-07	2.29882e-05	4.99582	0.21617	4.09317	0.411197	5.0007	0.247028	4.21349	0.153044	5.37057	0.0855141	6.68723	0.0877668	0.977478	0.997677	1.00339	1.00339	20mM * Root up vs 1.25mM * Root	0.489483	0.857977	1.08697	1.08697	20mM * Shoot up vs 1.25mM * Shoot	5.95058e-11	1.64424e-08	6.03793	6.03793	P * Shoot up vs 1.25mM * Shoot	0.0425704	0.124565	1.29661	1.29661	P * Root up vs 1.25mM * Root	86.3912	11.2458	10.1758	0.44154	38.9539	5.07076	0.694259
13467836	---		---	4.27853e-10	3.56463e-08	3.7206e-08	2.52163e-07	0.105857	0.262482	10.2687	0.0129476	9.45613	0.322287	10.6017	0.159019	9.72539	0.0909389	9.05373	0.142929	8.64357	0.196447	0.0277699	0.640088	1.25961	1.25961	20mM * Root up vs 1.25mM * Root	0.0680081	0.521994	1.20518	1.20518	20mM * Shoot up vs 1.25mM * Shoot	2.21194e-05	0.000256898	0.569369	-1.75633	P * Shoot down vs 1.25mM * Shoot	1.50306e-07	8.70735e-06	0.430785	-2.32135	P * Root down vs 1.25mM * Root	86.3074	7.3507	95.7203	2.71746	2.40041	0.204441	0.454234
13376488	NM_001198228 // ABF2 // abscisic acid-insensitive 5-like protein 5 // --- // 841095 ///	ABF2	NM_001198228 // RefSeq // Arabidopsis thaliana abscisic acid-insensitive 5-like protein	4.28973e-10	3.56623e-08	1.21624e-05	4.82029e-05	0.000161517	0.00281086	6.70738	0.0729052	6.80192	0.348841	6.46626	0.00735642	6.69641	0.140652	7.27648	0.126061	8.30717	0.0284371	0.0660535	0.767387	0.846086	-1.18191	20mM * Root down vs 1.25mM * Root	0.400754	0.816018	0.929476	-1.07588	20mM * Shoot down vs 1.25mM * Shoot	1.41148e-09	1.79511e-07	2.83874	2.83874	P * Shoot up vs 1.25mM * Shoot	0.000263526	0.00240587	1.48359	1.48359	P * Root up vs 1.25mM * Root	86.2773	5.79997	38.7426	0.868154	12.7872	0.859619	0.358532
13509999	NM_123703 // PHT1;2 // putative inorganic phosphate transporter 1-2 // --- // 834355 //	PHT1;2	NM_123703 // RefSeq // Arabidopsis thaliana putative inorganic phosphate transporter 1-	4.37998e-10	3.6334e-08	0.400371	0.524953	0.113986	0.275709	4.16955	0.6546	4.41499	0.587492	4.59757	0.287888	4.11396	0.0700744	7.14864	0.325699	7.44109	0.0554367	0.179805	0.86425	1.34539	1.34539	20mM * Root up vs 1.25mM * Root	0.338554	0.785997	0.811674	-1.23202	20mM * Shoot down vs 1.25mM * Shoot	3.08308e-08	1.87913e-06	8.14607	8.14607	P * Shoot up vs 1.25mM * Shoot	3.82992e-08	3.44495e-06	7.88492	7.88492	P * Root up vs 1.25mM * Root	86.0384	36.0486	0.746445	0.104249	2.32112	0.972509	2.23458
13406708	NM_126186 // AT2G01250 // 60S ribosomal protein L7-2 // --- // 814652 /// AT2G01250.1 /	AT2G01250	NM_126186 // RefSeq // Arabidopsis thaliana 60S ribosomal protein L7-2 (AT2G01250) mRNA	4.39914e-10	3.63925e-08	1.94608e-07	1.12129e-06	0.390529	0.58974	10.2964	0.0446331	9.91609	0.156103	10.4069	0.124529	10.027	0.13525	9.58031	0.0355753	9.34948	0.0535745	0.194532	0.873848	1.07964	1.07964	20mM * Root up vs 1.25mM * Root	0.193195	0.69387	1.0799	1.0799	20mM * Shoot up vs 1.25mM * Shoot	3.32838e-06	5.95696e-05	0.675198	-1.48105	P * Shoot down vs 1.25mM * Shoot	1.64823e-07	9.23058e-06	0.608747	-1.64272	P * Root down vs 1.25mM * Root	85.9884	2.57928	75.0398	0.750289	1.06764	0.0320244	0.159977
13356820	NM_148642 // AT1G68935 // hypothetical protein // --- // 843227 /// AT1G68935.1 // AT1G	AT1G68935	NM_148642 // RefSeq // Arabidopsis thaliana uncharacterized protein (AT1G68935) mRNA, c	4.40599e-10	3.63925e-08	5.65748e-13	1.76517e-11	8.54266e-06	0.000372003	6.55602	0.0713638	8.35703	0.131251	6.64677	0.08728	8.0212	0.0735704	5.70314	0.188472	6.82209	0.275526	0.447173	0.947795	1.06492	1.06492	20mM * Root up vs 1.25mM * Root	0.0107911	0.306331	0.792331	-1.2621	20mM * Shoot down vs 1.25mM * Shoot	5.21338e-10	8.48455e-08	0.345093	-2.89777	P * Shoot down vs 1.25mM * Shoot	1.70766e-06	4.90559e-05	0.553678	-1.8061	P * Root down vs 1.25mM * Root	85.9705	5.24525	428.184	8.70814	21.0059	1.28161	0.325398
13358490	NM_105948 // AT1G72900 // Toll-Interleukin-Resistance domain-containing protein // ---	AT1G72900	NM_105948 // RefSeq // Arabidopsis thaliana Toll-Interleukin-Resistance domain-containi	4.48391e-10	3.69567e-08	1.27777e-07	7.66103e-07	1.5385e-05	0.000555885	6.58952	0.25796	7.66407	0.126807	6.13528	0.813559	7.79532	0.602101	10.1919	0.101184	9.9571	0.0662461	0.160485	0.854772	0.729897	-1.37006	20mM * Root down vs 1.25mM * Root	0.676308	0.928299	1.09524	1.09524	20mM * Shoot up vs 1.25mM * Shoot	1.42835e-06	3.23658e-05	4.90083	4.90083	P * Shoot up vs 1.25mM * Shoot	3.07118e-09	5.88898e-07	12.1457	12.1457	P * Root up vs 1.25mM * Root	85.77	36.7658	79.8993	11.4164	19.1121	8.19253	2.28616
13466930	NM_117072 // CYTC-2 // cytochrome c-2 // --- // 826595 /// AT4G10040.1 // CYTC-2 // cyt	CYTC-2	NM_117072 // RefSeq // Arabidopsis thaliana cytochrome c-2 (CYTC-2) mRNA, complete cds.	4.49387e-10	3.69594e-08	8.88327e-09	6.95735e-08	1.20638e-06	9.75465e-05	8.32876	0.0800063	8.21423	0.144395	8.03424	0.170891	8.37035	0.16019	8.72278	0.0546927	9.63669	0.0498002	0.0095809	0.499918	0.815339	-1.22648	20mM * Root down vs 1.25mM * Root	0.138541	0.640234	1.11428	1.11428	20mM * Shoot up vs 1.25mM * Shoot	1.72275e-10	3.6965e-08	2.68042	2.68042	P * Shoot up vs 1.25mM * Shoot	0.00118326	0.00796056	1.31405	1.31405	P * Root up vs 1.25mM * Root	85.7446	3.86876	117.429	1.76611	28.4066	1.28169	0.240637
13420730	NM_129891 // MSS3 // calmodulin-like protein 5 // --- // 818931 /// AT2G43290.1 // MSS3	MSS3	NM_129891 // RefSeq // Arabidopsis thaliana calmodulin-like protein 5 (MSS3) mRNA, comp	4.50531e-10	3.69743e-08	0.0078535	0.0176518	4.55971e-05	0.00115368	4.97225	0.111909	4.83083	0.280115	5.13325	0.207561	5.15715	0.272383	7.13398	0.201755	5.9836	0.119337	0.325206	0.926925	1.11806	1.11806	20mM * Root up vs 1.25mM * Root	0.0563432	0.491267	1.25381	1.25381	20mM * Shoot up vs 1.25mM * Shoot	1.88327e-06	3.93663e-05	2.22341	2.22341	P * Shoot up vs 1.25mM * Shoot	3.18968e-10	1.36121e-07	4.4745	4.4745	P * Root up vs 1.25mM * Root	85.7156	9.70482	9.22176	0.348033	15.9594	1.80694	0.603846
13463447	NM_116152 // AT3G62870 // 60S ribosomal protein L7a-2 // --- // 825462 /// AT3G62870.1	AT3G62870	NM_116152 // RefSeq // Arabidopsis thaliana 60S ribosomal protein L7a-2 (AT3G62870) mRN	4.5319e-10	3.71021e-08	4.49997e-07	2.39118e-06	0.0875232	0.231546	9.80011	0.0841925	9.39775	0.157267	9.75166	0.216565	9.56548	0.0313641	9.12066	0.0691301	8.58722	0.0706142	0.595949	0.981274	0.966978	-1.03415	20mM * Root down vs 1.25mM * Root	0.0794405	0.546775	1.12329	1.12329	20mM * Shoot up vs 1.25mM * Shoot	1.07807e-07	4.78029e-06	0.570171	-1.75386	P * Shoot down vs 1.25mM * Shoot	1.09383e-06	3.54989e-05	0.624407	-1.60152	P * Root down vs 1.25mM * Root	85.6484	3.09028	66.0883	0.794844	2.60691	0.09406	0.192432
13371949	NM_102260 // AT1G24140 // matrix metalloprotease domain-containing protein // --- // 83	AT1G24140	NM_102260 // RefSeq // Arabidopsis thaliana matrix metalloprotease domain-containing pr	4.54829e-10	3.71021e-08	0.0074608	0.0168472	0.00270042	0.0205504	3.30049	0.0889449	3.82115	0.506041	3.17861	0.57372	3.58014	0.550319	6.43029	0.116174	5.90285	0.0591242	0.674052	0.99026	0.91899	-1.08815	20mM * Root down vs 1.25mM * Root	0.409386	0.820823	0.846154	-1.18182	20mM * Shoot down vs 1.25mM * Shoot	1.72853e-06	3.69446e-05	4.23305	4.23305	P * Shoot up vs 1.25mM * Shoot	7.16336e-09	1.07894e-06	8.75313	8.75313	P * Root up vs 1.25mM * Root	85.6073	31.1766	9.37139	1.13763	7.27575	2.6497	1.94231
13452296	NM_113049 // AT3G21540 // transducin/WD40 domain-containing protein // --- // 821708 //	AT3G21540	NM_113049 // RefSeq // Arabidopsis thaliana transducin/WD40 domain-containing protein (	4.54985e-10	3.71021e-08	0.00571929	0.0132377	0.484867	0.66945	9.07751	0.123673	8.81812	0.157328	9.08326	0.155124	8.98409	0.058355	8.27022	0.118237	8.19716	0.0782334	0.949405	0.997414	1.00399	1.00399	20mM * Root up vs 1.25mM * Root	0.081332	0.548612	1.12192	1.12192	20mM * Shoot up vs 1.25mM * Shoot	3.21295e-06	5.80174e-05	0.650235	-1.53791	P * Shoot down vs 1.25mM * Shoot	1.08337e-07	6.91199e-06	0.571455	-1.74992	P * Root down vs 1.25mM * Root	85.6033	3.0662	10.1638	0.121351	0.853817	0.0305826	0.191033
13370814	NM_148478 // AT1G21326 // VQ motif-containing protein // --- // 838731 /// AT1G21326.1	AT1G21326	NM_148478 // RefSeq // Arabidopsis thaliana VQ motif-containing protein (AT1G21326) mRN	4.57272e-10	3.72096e-08	2.15283e-06	9.9293e-06	0.000762819	0.00852687	7.93872	0.222038	7.04798	0.468228	7.60472	0.61491	7.26427	0.309284	10.5284	0.0988738	8.50281	0.0498012	0.206612	0.878275	0.793333	-1.2605	20mM * Root down vs 1.25mM * Root	0.406564	0.818587	1.16174	1.16174	20mM * Shoot up vs 1.25mM * Shoot	3.07916e-05	0.000333703	2.74124	2.74124	P * Shoot up vs 1.25mM * Shoot	2.066e-08	2.23524e-06	6.01983	6.01983	P * Root up vs 1.25mM * Root	85.5461	24.7847	51.694	4.99232	9.51515	2.75677	1.54519
13350964	NM_104048 // DOF1 // Dof zinc finger protein DOF1.7 // --- // 841595 /// AT1G51700.1 //	DOF1	NM_104048 // RefSeq // Arabidopsis thaliana Dof zinc finger protein DOF1.7 (DOF1) mRNA,	4.60838e-10	3.74205e-08	3.22603e-12	7.28854e-11	1.54766e-06	0.000115968	5.81786	0.335145	7.73574	0.142143	5.92038	0.376138	8.01542	0.239537	8.48859	0.0695689	8.77026	0.085718	0.578426	0.977872	1.07365	1.07365	20mM * Root up vs 1.25mM * Root	0.141307	0.642795	1.21393	1.21393	20mM * Shoot up vs 1.25mM * Shoot	3.13764e-05	0.00033864	2.04844	2.04844	P * Shoot up vs 1.25mM * Shoot	9.56629e-11	5.48391e-08	6.36753	6.36753	P * Root up vs 1.25mM * Root	85.4576	12.5624	341.5	16.7336	27.3614	4.02216	0.784006
13369767	NM_101712 // AT1G18540 // 60S ribosomal protein L6-1 // --- // 838435 /// AT1G18540.1 /	AT1G18540	NM_101712 // RefSeq // Arabidopsis thaliana 60S ribosomal protein L6-1 (AT1G18540) mRNA	4.63306e-10	3.74766e-08	1.37013e-07	8.15117e-07	0.904242	0.947255	9.442	0.0187914	9.11628	0.114449	9.63098	0.115461	9.35459	0.0403591	8.99792	0.111615	8.65144	0.0760051	0.0161347	0.559953	1.13995	1.13995	20mM * Root up vs 1.25mM * Root	0.00373148	0.20953	1.17961	1.17961	20mM * Shoot up vs 1.25mM * Shoot	5.95424e-06	9.26999e-05	0.724553	-1.38016	P * Shoot down vs 1.25mM * Shoot	1.02119e-05	0.000192043	0.735054	-1.36044	P * Root down vs 1.25mM * Root	85.3968	1.8981	79.0754	0.585866	0.186177	0.00413814	0.118543
13345832	NM_001084154 // AT1G29418 // hypothetical protein // --- // 5007739 /// AT1G29418.1 //	AT1G29418	NM_001084154 // RefSeq // Arabidopsis thaliana uncharacterized protein (AT1G29418) mRNA	4.63606e-10	3.74766e-08	7.01263e-05	0.00023935	0.003661	0.0256216	10.0919	0.165732	9.3309	0.102748	10.0099	0.309103	9.75506	0.137942	8.98908	0.0631841	8.7426	0.073499	0.506035	0.965542	0.944771	-1.05846	20mM * Root down vs 1.25mM * Root	0.00283786	0.191261	1.34179	1.34179	20mM * Shoot up vs 1.25mM * Shoot	0.000165837	0.00125854	0.665125	-1.50348	P * Shoot down vs 1.25mM * Shoot	9.26655e-08	6.16828e-06	0.465605	-2.14775	P * Root down vs 1.25mM * Root	85.3895	5.57767	28.2191	0.614427	6.78632	0.443285	0.348375
13486943	NM_118072 // AT4G19520 // TIR-NBS-LRR class disease resistance protein // --- // 827694	AT4G19520	NM_118072 // RefSeq // Arabidopsis thaliana TIR-NBS-LRR class disease resistance protei	4.64457e-10	3.74766e-08	2.35832e-13	8.87154e-12	7.92887e-09	3.80665e-06	5.53406	0.200329	6.82935	0.00977246	5.10356	0.151959	7.09253	0.279533	7.46499	0.0226805	7.79891	0.054795	0.0129281	0.535392	0.742006	-1.3477	20mM * Root down vs 1.25mM * Root	0.106632	0.596965	1.20012	1.20012	20mM * Shoot up vs 1.25mM * Shoot	1.05947e-05	0.000144554	1.95825	1.95825	P * Shoot up vs 1.25mM * Shoot	1.07914e-09	3.16393e-07	3.81301	3.81301	P * Root up vs 1.25mM * Root	85.3686	9.10227	479.419	17.0391	58.1902	6.20442	0.568657
13440756	NM_115656 // AT3G57940 // hypothetical protein // --- // 824963 /// AT3G57940.1 // AT3G	AT3G57940	NM_115656 // RefSeq // Arabidopsis thaliana uncharacterized protein (AT3G57940) mRNA, c	4.70464e-10	3.78174e-08	3.90858e-05	0.000140038	0.299823	0.503663	7.07552	0.107493	6.81796	0.159868	7.28252	0.115152	7.01398	0.0931196	6.34734	0.00383345	6.25588	0.0555568	0.0226967	0.613554	1.15428	1.15428	20mM * Root up vs 1.25mM * Root	0.0296629	0.413775	1.14553	1.14553	20mM * Shoot up vs 1.25mM * Shoot	3.93509e-06	6.77683e-05	0.677325	-1.4764	P * Shoot down vs 1.25mM * Shoot	1.42118e-07	8.35136e-06	0.603665	-1.65655	P * Root down vs 1.25mM * Root	85.2225	2.58562	31.4749	0.318313	1.32902	0.040322	0.161812
13492095	---		---	4.7065e-10	3.78174e-08	2.11661e-05	7.98652e-05	0.387458	0.586856	11.0939	0.192001	10.9065	0.186001	11.1963	0.0566009	10.9442	0.120493	10.2777	0.176968	9.86641	0.0543492	0.3431	0.931141	1.07359	1.07359	20mM * Root up vs 1.25mM * Root	0.7236	0.937906	1.0265	1.0265	20mM * Shoot up vs 1.25mM * Shoot	3.0734e-08	1.87668e-06	0.486299	-2.05635	P * Shoot down vs 1.25mM * Shoot	7.88927e-07	2.81609e-05	0.567929	-1.76078	P * Root down vs 1.25mM * Root	85.218	4.216	35.1599	0.579822	1.07542	0.0532045	0.263856
13483805	NM_117369 // AT4G13000 // AGC (cAMP-dependent, cGMP-dependent and protein kinase C) kin	AT4G13000	NM_117369 // RefSeq // Arabidopsis thaliana AGC (cAMP-dependent, cGMP-dependent and pro	4.72931e-10	3.79214e-08	7.33483e-07	3.71804e-06	0.00170606	0.0147949	4.67702	0.226365	5.12379	0.134636	4.49641	0.325443	5.24912	0.0235057	6.04927	0.50147	7.86103	0.24836	0.43257	0.944896	0.882326	-1.13337	20mM * Root down vs 1.25mM * Root	0.584124	0.896554	1.09076	1.09076	20mM * Shoot up vs 1.25mM * Shoot	1.61655e-09	2.00934e-07	6.66793	6.66793	P * Shoot up vs 1.25mM * Shoot	1.48682e-05	0.000258748	2.58875	2.58875	P * Root up vs 1.25mM * Root	85.1631	19.2881	61.2887	4.62698	8.04949	1.82308	1.20792
13439785	NM_115408 // RBL // Noc2p family protein // --- // 824716 /// AT3G55510.1 // RBL // Noc	RBL	NM_115408 // RefSeq // Arabidopsis thaliana Noc2p family protein (RBL) mRNA, complete c	4.7466e-10	3.79615e-08	0.130223	0.210977	0.162444	0.346671	8.13422	0.0733069	7.83072	0.181165	8.11245	0.187701	8.13809	0.114802	7.12907	0.0820794	7.06671	0.109026	0.841809	0.994852	0.985022	-1.01521	20mM * Root down vs 1.25mM * Root	0.0112533	0.311506	1.23746	1.23746	20mM * Shoot up vs 1.25mM * Shoot	2.43681e-06	4.74129e-05	0.588859	-1.6982	P * Shoot down vs 1.25mM * Shoot	6.78799e-08	5.0428e-06	0.498219	-2.00715	P * Root down vs 1.25mM * Root	85.1217	4.41254	2.54472	0.0439711	1.94889	0.101026	0.276469
13489074	NM_118607 // FC2 // serine/threonine-protein kinase AFC2 // --- // 828576 /// AT4G24740	FC2	NM_118607 // RefSeq // Arabidopsis thaliana serine/threonine-protein kinase AFC2 (FC2)	4.75408e-10	3.79615e-08	1.3312e-09	1.29735e-08	6.85348e-06	0.000319065	9.10617	0.0518986	9.50059	0.203518	8.98662	0.0155792	9.26429	0.14739	9.41935	0.0602103	10.5197	0.0681927	0.173259	0.85784	0.92048	-1.08639	20mM * Root down vs 1.25mM * Root	0.0123826	0.321097	0.848918	-1.17797	20mM * Shoot down vs 1.25mM * Shoot	1.71532e-09	2.10872e-07	2.02664	2.02664	P * Shoot up vs 1.25mM * Shoot	0.00180649	0.0111156	1.24245	1.24245	P * Root up vs 1.25mM * Root	85.1039	2.69359	152.895	1.61307	21.7515	0.688449	0.168803
13343614	NM_102136 // AT1G22890 // hypothetical protein // --- // 838896 /// AT1G22890.1 // AT1G	AT1G22890	NM_102136 // RefSeq // Arabidopsis thaliana uncharacterized protein (AT1G22890) mRNA, c	4.79295e-10	3.81924e-08	7.92156e-13	2.30493e-11	2.33288e-08	7.79142e-06	6.74299	0.334259	8.36493	0.03988	6.26516	0.229654	8.21697	0.0312203	7.64646	0.0574332	7.60603	0.0253889	0.00165454	0.295611	0.71806	-1.39264	20mM * Root down vs 1.25mM * Root	0.259443	0.744522	0.902528	-1.108	20mM * Shoot down vs 1.25mM * Shoot	1.86226e-05	0.000224203	0.590948	-1.6922	P * Shoot down vs 1.25mM * Shoot	2.34841e-06	6.19916e-05	1.87056	1.87056	P * Root up vs 1.25mM * Root	85.0115	6.12588	409.92	9.8462	50.133	3.61256	0.384317
13385610	NM_105681 // AT1G70130 // concanavalin A-like lectin protein kinase // --- // 843349 //	AT1G70130	NM_105681 // RefSeq // Arabidopsis thaliana concanavalin A-like lectin protein kinase (	4.81439e-10	3.82296e-08	0.738379	0.817187	0.000878376	0.00941052	3.574	0.237099	3.88545	0.0950477	3.47436	0.514436	3.93396	0.412345	6.54069	0.179129	5.50209	0.107085	0.680339	0.99026	0.933262	-1.07151	20mM * Root down vs 1.25mM * Root	0.840725	0.964736	1.03419	1.03419	20mM * Shoot up vs 1.25mM * Shoot	4.20555e-06	7.10319e-05	3.06661	3.06661	P * Shoot up vs 1.25mM * Shoot	1.14529e-09	3.28271e-07	7.81738	7.81738	P * Root up vs 1.25mM * Root	84.961	21.5586	0.115508	0.00976996	9.24773	2.34659	1.35332
13363914	NM_100441 // APS2 // glucose-1-phosphate adenylyltransferase // --- // 837066 /// AT1G0	APS2	NM_100441 // RefSeq // Arabidopsis thaliana glucose-1-phosphate adenylyltransferase (AP	4.81752e-10	3.82296e-08	6.49808e-07	3.33349e-06	2.67554e-08	8.22096e-06	4.32805	0.204758	4.59076	0.350317	4.35623	0.0355581	4.41708	0.1262	4.72184	0.13588	7.20992	0.100578	0.872486	0.994852	1.01973	1.01973	20mM * Root up vs 1.25mM * Root	0.329754	0.781996	0.886574	-1.12794	20mM * Shoot down vs 1.25mM * Shoot	6.52659e-11	1.77782e-08	6.14392	6.14392	P * Shoot up vs 1.25mM * Shoot	0.0367235	0.111512	1.31384	1.31384	P * Root up vs 1.25mM * Root	84.9536	11.4133	62.4514	2.79673	49.1854	6.60795	0.716521
13528617	---		---	4.8537e-10	3.84187e-08	1.27976e-05	5.0486e-05	0.373878	0.574913	11.0612	0.0392512	10.7189	0.10149	11.2009	0.133586	10.9207	0.159833	10.3779	0.0799012	10.0906	0.0865888	0.116791	0.832608	1.10169	1.10169	20mM * Root up vs 1.25mM * Root	0.0292056	0.4124	1.15015	1.15015	20mM * Shoot up vs 1.25mM * Shoot	1.36743e-06	3.14366e-05	0.646967	-1.54567	P * Shoot down vs 1.25mM * Shoot	4.65407e-07	1.9159e-05	0.622746	-1.60579	P * Root down vs 1.25mM * Root	84.8689	2.71196	38.4029	0.40905	1.11063	0.0354898	0.170425
13480393	NM_116339 // AT4G01090 // hypothetical protein // --- // 827898 /// AT4G01090.1 // AT4G	AT4G01090	NM_116339 // RefSeq // Arabidopsis thaliana uncharacterized protein (AT4G01090) mRNA, c	4.86135e-10	3.84187e-08	1.49248e-05	5.809e-05	9.51498e-06	0.000403836	6.95989	0.0927956	6.82701	0.107295	7.11285	0.102497	7.03028	0.0937143	7.95999	0.0537151	7.21725	0.0800681	0.0619168	0.760469	1.11185	1.11185	20mM * Root up vs 1.25mM * Root	0.0168561	0.350715	1.1513	1.1513	20mM * Shoot up vs 1.25mM * Shoot	0.000102581	0.000863264	1.31062	1.31062	P * Shoot up vs 1.25mM * Shoot	5.56337e-10	2.09488e-07	2.00013	2.00013	P * Root up vs 1.25mM * Root	84.8511	2.21721	37.3899	0.325673	20.6484	0.539556	0.139363
13514308	NM_001203598 // SPDS3 // Spermine synthase // --- // 835392 /// NM_124691 // SPDS3 // S	SPDS3	NM_001203598 // RefSeq // Arabidopsis thaliana Spermine synthase (SPDS3) mRNA, complete	4.89666e-10	3.86183e-08	1.78237e-06	8.37806e-06	1.2012e-05	0.000471735	7.35892	0.220901	6.66911	0.0383476	7.45373	0.069662	6.59466	0.0904368	7.87425	0.0926341	7.80516	0.0524143	0.376673	0.938944	1.06792	1.06792	20mM * Root up vs 1.25mM * Root	0.485446	0.855669	0.949704	-1.05296	20mM * Shoot down vs 1.25mM * Shoot	8.21079e-09	7.08675e-07	2.19778	2.19778	P * Shoot up vs 1.25mM * Shoot	0.00014686	0.00153526	1.42932	1.42932	P * Root up vs 1.25mM * Root	84.7693	4.14623	53.2844	0.868748	19.8919	0.972952	0.260864
13419501	NM_129633 // AT2G40710 // Haemolysin-III related integral membrane protein // --- // 81	AT2G40710	NM_129633 // RefSeq // Arabidopsis thaliana Haemolysin-III related integral membrane pr	5.03145e-10	3.95933e-08	0.000133883	0.00043372	1.26039e-09	1.12579e-06	5.22589	0.223575	4.82432	0.158707	4.99	0.253921	4.82053	0.147008	5.18745	0.168581	7.18119	0.0608631	0.087495	0.801368	0.849157	-1.17764	20mM * Root down vs 1.25mM * Root	0.977006	0.995016	0.997373	-1.00263	20mM * Shoot down vs 1.25mM * Shoot	4.12578e-12	2.11284e-09	5.12256	5.12256	P * Shoot up vs 1.25mM * Shoot	0.770552	0.874542	0.973703	-1.02701	P * Root down vs 1.25mM * Root	84.4629	6.38426	24.8872	0.627047	74.6908	5.64563	0.403129
13441662	---		---	5.04457e-10	3.95933e-08	5.74732e-08	3.74268e-07	0.944068	0.968518	10.4043	0.0713363	9.99297	0.172683	10.513	0.0518875	10.1167	0.106087	9.75358	0.0402617	9.38447	0.112739	0.195499	0.874178	1.07819	1.07819	20mM * Root up vs 1.25mM * Root	0.143285	0.644997	1.08956	1.08956	20mM * Shoot up vs 1.25mM * Shoot	1.12883e-06	2.73196e-05	0.655876	-1.52468	P * Shoot down vs 1.25mM * Shoot	4.7582e-07	1.94625e-05	0.636941	-1.57	P * Root down vs 1.25mM * Root	84.4336	2.45568	89.8635	0.871202	0.124804	0.00362982	0.155116
13357106	---		---	5.05122e-10	3.95933e-08	2.12701e-09	1.96286e-08	0.681202	0.810045	11.156	0.147209	10.6116	0.10626	11.4839	0.201888	10.9681	0.0540196	10.5932	0.117067	9.99981	0.0711261	0.00387598	0.375174	1.25517	1.25517	20mM * Root up vs 1.25mM * Root	0.0020832	0.170583	1.28028	1.28028	20mM * Shoot up vs 1.25mM * Shoot	1.06916e-05	0.000145499	0.654362	-1.52821	P * Shoot down vs 1.25mM * Shoot	2.76865e-05	0.000417505	0.67701	-1.47708	P * Root down vs 1.25mM * Root	84.4187	3.58999	143.341	2.0319	0.50974	0.0216772	0.226805
13493553	NM_119637 // ADC2 // arginine decarboxylase 2 // --- // 829623 /// AT4G34710.1 // ADC2	ADC2	NM_119637 // RefSeq // Arabidopsis thaliana arginine decarboxylase 2 (ADC2) mRNA, compl	5.13506e-10	4.01685e-08	1.18932e-10	1.54897e-09	1.45896e-06	0.000110743	9.85343	0.205087	10.5311	0.205658	9.97308	0.191641	11.2597	0.233618	11.5245	0.055359	11.6588	0.0997948	0.371448	0.936685	1.08647	1.08647	20mM * Root up vs 1.25mM * Root	3.98522e-05	0.0347874	1.65708	1.65708	20mM * Shoot up vs 1.25mM * Shoot	1.93102e-07	7.31427e-06	2.18515	2.18515	P * Shoot up vs 1.25mM * Shoot	7.64222e-10	2.59754e-07	3.1845	3.1845	P * Root up vs 1.25mM * Root	84.2336	6.41671	212.083	5.38533	27.6061	2.10297	0.40628
13524328	---		---	5.17633e-10	4.0409e-08	2.59602e-08	1.82749e-07	0.761397	0.862367	11.015	0.130382	10.6316	0.0407094	11.254	0.123858	10.7406	0.177652	10.3512	0.0274093	9.93012	0.0879196	0.0156007	0.553508	1.18014	1.18014	20mM * Root up vs 1.25mM * Root	0.23485	0.72787	1.07851	1.07851	20mM * Shoot up vs 1.25mM * Shoot	6.09834e-07	1.74736e-05	0.614952	-1.62614	P * Shoot down vs 1.25mM * Shoot	1.23618e-06	3.89174e-05	0.631222	-1.58423	P * Root down vs 1.25mM * Root	84.1437	2.95409	100.815	1.17979	0.390579	0.0137123	0.187241
13528618	---		---	5.26135e-10	4.09894e-08	2.59706e-06	1.17975e-05	0.0888347	0.233616	11.8541	0.113434	11.4533	0.166231	11.9082	0.159188	11.6622	0.0644166	11.1966	0.0416118	10.8294	0.0277474	0.50816	0.966151	1.0382	1.0382	20mM * Root up vs 1.25mM * Root	0.0187773	0.35804	1.15582	1.15582	20mM * Shoot up vs 1.25mM * Shoot	7.59248e-07	2.0421e-05	0.648931	-1.541	P * Shoot down vs 1.25mM * Shoot	3.83896e-07	1.67173e-05	0.633971	-1.57736	P * Root down vs 1.25mM * Root	83.961	2.41224	50.1509	0.480287	2.59062	0.0744298	0.153229
13379001	NM_001036102 // PPC1 // phosphoenolpyruvate carboxylase 1 // --- // 841765 /// AT1G5331	PPC1	NM_001036102 // RefSeq // Arabidopsis thaliana phosphoenolpyruvate carboxylase 1 (PPC1)	5.27678e-10	4.10264e-08	0.69223	0.783659	1.04665e-07	1.92343e-05	9.91584	0.0324909	9.71743	0.202025	10.2536	0.196388	9.46753	0.172933	10.4475	0.0590175	11.3712	0.0289603	0.00790665	0.465706	1.26375	1.26375	20mM * Root up vs 1.25mM * Root	0.0392808	0.446688	0.840958	-1.18912	20mM * Shoot down vs 1.25mM * Shoot	8.84219e-11	2.27927e-08	3.14646	3.14646	P * Shoot up vs 1.25mM * Shoot	0.000206239	0.00198566	1.44562	1.44562	P * Root up vs 1.25mM * Root	83.9282	4.68092	0.162467	0.00302041	40.5873	2.26367	0.297455
13357701	NM_105779 // RSW10 // ribose 5-phosphate isomerase A // --- // 843450 /// AT1G71100.1 /	RSW10	NM_105779 // RefSeq // Arabidopsis thaliana ribose 5-phosphate isomerase A (RSW10) mRNA	5.3209e-10	4.12859e-08	1.13809e-07	6.90547e-07	1.80951e-05	0.000624995	6.70973	0.0689849	6.97799	0.0717731	7.0332	0.0819491	7.01864	0.172599	7.45945	0.21729	8.54737	0.0750429	0.0102786	0.506362	1.25133	1.25133	20mM * Root up vs 1.25mM * Root	0.719602	0.936704	1.02858	1.02858	20mM * Shoot up vs 1.25mM * Shoot	1.91166e-10	3.92636e-08	2.96777	2.96777	P * Shoot up vs 1.25mM * Shoot	4.75615e-06	0.000106578	1.68147	1.68147	P * Root up vs 1.25mM * Root	83.835	4.66917	81.2821	1.509	18.6138	1.03669	0.297039
13416642	NM_128958 // TBL37 // trichome birefringence-like 37 protein // --- // 817968 /// AT2G3	TBL37	NM_128958 // RefSeq // Arabidopsis thaliana trichome birefringence-like 37 protein (TBL	5.38557e-10	4.17034e-08	2.4186e-13	9.04514e-12	0.000686147	0.00786694	7.38779	0.0914857	8.19841	0.0616603	7.44668	0.137813	8.57812	0.308202	8.17562	0.149131	9.73744	0.050381	0.616712	0.984683	1.04167	1.04167	20mM * Root up vs 1.25mM * Root	0.00460514	0.222365	1.30107	1.30107	20mM * Shoot up vs 1.25mM * Shoot	4.37759e-10	7.43958e-08	2.90598	2.90598	P * Shoot up vs 1.25mM * Shoot	4.05528e-06	9.42998e-05	1.72647	1.72647	P * Root up vs 1.25mM * Root	83.7	5.01362	477.862	9.54128	9.71905	0.58217	0.319466
13443300	NM_111013 // HB-1 // homeobox-leucine zipper protein HAT5 // --- // 821138 /// AT3G0147	HB-1	NM_111013 // RefSeq // Arabidopsis thaliana homeobox-leucine zipper protein HAT5 (HB-1)	5.41966e-10	4.18829e-08	2.96577e-09	2.63557e-08	0.00181864	0.015543	9.4134	0.0705279	8.57435	0.247227	9.0436	0.146888	8.5265	0.193429	9.9648	0.0368016	9.68337	0.0534059	0.0044621	0.388949	0.773889	-1.29217	20mM * Root down vs 1.25mM * Root	0.674498	0.927471	0.967375	-1.03372	20mM * Shoot down vs 1.25mM * Shoot	3.09409e-08	1.88035e-06	2.15699	2.15699	P * Shoot up vs 1.25mM * Shoot	0.000150878	0.00155861	1.46551	1.46551	P * Root up vs 1.25mM * Root	83.6296	4.70859	136.895	2.56919	7.93921	0.447001	0.300282
13416812	NM_129010 // MEE21 // PIN domain-containing MEE21 protein // --- // 818021 /// AT2G3457	MEE21	NM_129010 // RefSeq // Arabidopsis thaliana PIN domain-containing MEE21 protein (MEE21)	5.45577e-10	4.20505e-08	1.24599e-07	7.49274e-07	0.215508	0.415357	7.15364	0.0989069	6.90441	0.0183824	7.19804	0.159684	6.94659	0.099573	6.57931	0.0679533	6.20529	0.0284055	0.553938	0.972956	1.03125	1.03125	20mM * Root up vs 1.25mM * Root	0.573776	0.893222	1.02966	1.02966	20mM * Shoot up vs 1.25mM * Shoot	5.41923e-08	2.85517e-06	0.615944	-1.62352	P * Shoot down vs 1.25mM * Shoot	7.42867e-07	2.68916e-05	0.671595	-1.48899	P * Root down vs 1.25mM * Root	83.5555	2.02767	80.1984	0.648735	1.65977	0.0402783	0.129426
13451543	NM_112875 // AT3G19850 // Phototropic-responsive NPH3 family protein // --- // 821522 /	AT3G19850	NM_112875 // RefSeq // Arabidopsis thaliana Phototropic-responsive NPH3 family protein	5.46324e-10	4.20505e-08	2.45629e-15	2.9574e-13	3.36624e-08	9.62536e-06	3.95778	0.228044	7.99813	0.0626434	3.85287	0.191828	8.04943	0.450675	3.41382	0.105814	4.62833	0.173518	0.614004	0.984683	0.929866	-1.07542	20mM * Root down vs 1.25mM * Root	0.804618	0.960262	1.03619	1.03619	20mM * Shoot up vs 1.25mM * Shoot	1.77581e-11	6.55821e-09	0.0967357	-10.3374	P * Shoot down vs 1.25mM * Shoot	0.0168638	0.0621102	0.685888	-1.45796	P * Root down vs 1.25mM * Root	83.5403	15.635	859.824	53.6402	47.6334	8.91483	0.99816
13350554	NM_103972 // AT1G50920 // putative nucleolar GTP-binding protein 1 // --- // 841514 ///	AT1G50920	NM_103972 // RefSeq // Arabidopsis thaliana putative nucleolar GTP-binding protein 1 (A	5.48824e-10	4.21584e-08	3.79186e-06	1.665e-05	0.105135	0.261299	8.09627	0.112379	7.77546	0.197077	8.24856	0.0994874	8.06458	0.0722174	7.43371	0.04895	7.23678	0.046894	0.0926588	0.807662	1.11133	1.11133	20mM * Root up vs 1.25mM * Root	0.00369491	0.208495	1.2219	1.2219	20mM * Shoot up vs 1.25mM * Shoot	1.00691e-05	0.000139249	0.6884	-1.45264	P * Shoot down vs 1.25mM * Shoot	7.93137e-07	2.81802e-05	0.631754	-1.58289	P * Root down vs 1.25mM * Root	83.4894	2.72398	47.1463	0.512743	2.40778	0.078558	0.174009
13525604	NM_121347 // AT5G13440 // Ubiquinol-cytochrome C reductase iron-sulfur subunit // --- /	AT5G13440	NM_121347 // RefSeq // Arabidopsis thaliana Ubiquinol-cytochrome C reductase iron-sulfu	5.53494e-10	4.24118e-08	0.00208292	0.00528861	1.81863e-09	1.35914e-06	9.20652	0.0253616	8.74338	0.0396185	9.259	0.0195556	8.93078	0.132102	9.2119	0.0337977	9.725	0.0429385	0.32092	0.926553	1.03704	1.03704	20mM * Root up vs 1.25mM * Root	0.0021221	0.170871	1.13871	1.13871	20mM * Shoot up vs 1.25mM * Shoot	1.84996e-12	1.12783e-09	1.97468	1.97468	P * Shoot up vs 1.25mM * Shoot	0.917728	0.958532	1.00373	1.00373	P * Root up vs 1.25mM * Root	83.395	0.984852	13.4463	0.0529313	71.0917	0.839556	0.0629839
13519160	NM_125827 // AGP1 // arabinogalactan protein 1 // --- // 836552 /// AT5G64310.1 // AGP1	AGP1	NM_125827 // RefSeq // Arabidopsis thaliana arabinogalactan protein 1 (AGP1) mRNA, comp	5.5433e-10	4.24118e-08	0.00926435	0.0204933	0.0125772	0.0609009	9.1092	0.129645	8.80834	0.165564	9.09614	0.383012	8.8326	0.162199	10.5974	0.0247181	10.083	0.05066	0.928134	0.995827	0.990994	-1.00909	20mM * Root down vs 1.25mM * Root	0.866924	0.970598	1.01696	1.01696	20mM * Shoot up vs 1.25mM * Shoot	1.26033e-07	5.37255e-06	2.4194	2.4194	P * Shoot up vs 1.25mM * Shoot	1.48954e-08	1.81223e-06	2.80547	2.80547	P * Root up vs 1.25mM * Root	83.3782	7.6141	8.74693	0.266257	4.97569	0.45438	0.48704
13517454	NM_125432 // AT5G60390 // Elongation factor 1-alpha // --- // 836161 /// NM_001037030 /	AT5G60390	NM_125432 // RefSeq // Arabidopsis thaliana Elongation factor 1-alpha (AT5G60390) mRNA,	5.5858e-10	4.2652e-08	9.46844e-09	7.36609e-08	0.0607454	0.181752	10.1836	0.073677	9.73639	0.0274761	10.3744	0.0805246	9.89748	0.0578353	9.56438	0.0378214	9.35713	0.195141	0.0201986	0.593191	1.14138	1.14138	20mM * Root up vs 1.25mM * Root	0.0447712	0.464624	1.11813	1.11813	20mM * Shoot up vs 1.25mM * Shoot	0.000101558	0.00085785	0.768829	-1.30068	P * Shoot down vs 1.25mM * Shoot	3.07402e-07	1.45224e-05	0.651034	-1.53602	P * Root down vs 1.25mM * Root	83.2932	2.05174	116.377	0.955556	3.01487	0.0742644	0.131374
13421131	---		---	5.63633e-10	4.29524e-08	1.2971e-10	1.67065e-09	0.335967	0.538714	11.45	0.0703956	10.7226	0.0608488	11.5205	0.0551235	10.8608	0.113095	10.6213	0.100965	10.1202	0.0130019	0.4267	0.944896	1.05003	1.05003	20mM * Root up vs 1.25mM * Root	0.128984	0.630572	1.10055	1.10055	20mM * Shoot up vs 1.25mM * Shoot	3.12142e-06	5.66576e-05	0.658644	-1.51827	P * Shoot down vs 1.25mM * Shoot	4.84807e-08	4.06062e-06	0.563011	-1.77616	P * Root down vs 1.25mM * Root	83.1932	2.7914	209.634	2.34463	1.21624	0.0408088	0.178951
13516711	---		---	5.68874e-10	4.32659e-08	3.15339e-09	2.78107e-08	0.281075	0.485271	10.7331	0.0896812	10.1393	0.0838461	10.7997	0.16992	10.2702	0.0924064	9.85733	0.0867735	9.49235	0.0859523	0.463288	0.952513	1.04727	1.04727	20mM * Root up vs 1.25mM * Root	0.159162	0.661968	1.09501	1.09501	20mM * Shoot up vs 1.25mM * Shoot	1.7944e-06	3.80349e-05	0.638644	-1.56582	P * Shoot down vs 1.25mM * Shoot	3.26362e-08	3.08307e-06	0.544961	-1.83499	P * Root down vs 1.25mM * Root	83.0905	2.93987	135.734	1.60083	1.39323	0.0492945	0.188702
13518849	NM_125763 // AT5G63680 // pyruvate kinase // --- // 836488 /// AT5G63680.1 // AT5G63680	AT5G63680	NM_125763 // RefSeq // Arabidopsis thaliana pyruvate kinase (AT5G63680) mRNA, complete	5.70611e-10	4.33123e-08	0.550461	0.666124	0.000820363	0.00896912	4.79748	0.205999	4.31093	0.109568	4.598	0.113063	4.13502	0.297426	5.7761	0.117401	6.35994	0.122044	0.255996	0.902451	0.870861	-1.14829	20mM * Root down vs 1.25mM * Root	0.314314	0.774601	0.885206	-1.12968	20mM * Shoot down vs 1.25mM * Shoot	1.8233e-09	2.20912e-07	4.1382	4.1382	P * Shoot up vs 1.25mM * Shoot	2.82054e-05	0.000422838	1.97057	1.97057	P * Root up vs 1.25mM * Root	83.0567	10.717	0.372038	0.0160016	9.3767	1.20989	0.688171
13441017	---		---	5.74074e-10	4.34892e-08	2.20111e-07	1.25263e-06	0.853943	0.919082	10.4059	0.120774	9.99126	0.0311379	10.5346	0.0662973	10.1194	0.0266589	9.66989	0.0741841	9.19724	0.108438	0.200689	0.875918	1.09329	1.09329	20mM * Root up vs 1.25mM * Root	0.202323	0.70235	1.09292	1.09292	20mM * Shoot up vs 1.25mM * Shoot	3.79788e-07	1.21964e-05	0.576732	-1.73391	P * Shoot down vs 1.25mM * Shoot	1.01255e-06	3.35838e-05	0.600389	-1.66559	P * Root down vs 1.25mM * Root	82.9896	3.47152	73.6652	1.02716	0.258838	0.0108274	0.223097
13493144	NM_119528 // AT4G33700 // CBS domain-containing protein // --- // 829512 /// AT4G33700.	AT4G33700	NM_119528 // RefSeq // Arabidopsis thaliana CBS domain-containing protein (AT4G33700) m	5.84115e-10	4.41628e-08	0.97187	0.981389	0.00430929	0.0286422	7.75525	0.130165	7.70522	0.12149	7.73599	0.077934	7.56487	0.189851	8.38448	0.00772268	8.71778	0.0264495	0.832333	0.994852	0.98674	-1.01344	20mM * Root down vs 1.25mM * Root	0.136366	0.63758	0.907296	-1.10218	20mM * Shoot down vs 1.25mM * Shoot	4.80115e-09	4.62162e-07	2.01749	2.01749	P * Shoot up vs 1.25mM * Shoot	2.8373e-06	7.19783e-05	1.54674	1.54674	P * Root up vs 1.25mM * Root	82.7977	2.98405	0.001283	1.54132e-05	6.53145	0.235395	0.192214
13510380	NM_123791 // ALA2 // phospholipid-translocating ATPase // --- // 834447 /// NM_00120354	ALA2	NM_123791 // RefSeq // Arabidopsis thaliana phospholipid-translocating ATPase (ALA2) mR	5.93596e-10	4.4708e-08	0.00629405	0.0144462	5.00132e-07	5.42629e-05	8.16071	0.0847798	7.92917	0.249059	8.188	0.13492	7.97799	0.277458	8.57884	0.069602	9.81535	0.0235156	0.827676	0.994852	1.01909	1.01909	20mM * Root up vs 1.25mM * Root	0.697381	0.931555	1.03442	1.03442	20mM * Shoot up vs 1.25mM * Shoot	5.70194e-11	1.58696e-08	3.69657	3.69657	P * Shoot up vs 1.25mM * Shoot	0.00373295	0.0196473	1.3362	1.3362	P * Root up vs 1.25mM * Root	82.6198	5.65394	9.87502	0.22526	32.3724	2.21535	0.364977
13532805	NM_123055 // NHL25 // NDR1/HIN1-like 25 // --- // 833667 /// AT5G36970.1 // NHL25 // ND	NHL25	NM_123055 // RefSeq // Arabidopsis thaliana NDR1/HIN1-like 25 (NHL25) mRNA, complete cd	5.93655e-10	4.4708e-08	0.0548245	0.100133	8.56156e-05	0.00178326	3.0686	0.236913	4.13003	0.0774127	3.45264	0.73673	3.5998	0.746678	7.44724	0.0731311	6.07671	0.067822	0.277623	0.91488	1.30499	1.30499	20mM * Root up vs 1.25mM * Root	0.140266	0.642132	0.692445	-1.44416	20mM * Shoot down vs 1.25mM * Shoot	3.30271e-05	0.000353248	3.85485	3.85485	P * Shoot up vs 1.25mM * Shoot	7.89871e-10	2.61754e-07	20.8017	20.8017	P * Root up vs 1.25mM * Root	82.6188	43.406	4.2917	0.751586	14.317	7.52183	2.80201
13500248	NM_121162 // AT5G11240 // transducin/WD40 domain-containing protein // --- // 830994 //	AT5G11240	NM_121162 // RefSeq // Arabidopsis thaliana transducin/WD40 domain-containing protein (	6.03217e-10	4.53345e-08	1.04644e-05	4.20592e-05	0.100093	0.25282	7.8623	0.136904	7.36255	0.102483	7.91881	0.155211	7.70675	0.059494	7.06576	0.0841174	6.85342	0.148959	0.542405	0.971764	1.03995	1.03995	20mM * Root up vs 1.25mM * Root	0.00160132	0.152102	1.26945	1.26945	20mM * Shoot up vs 1.25mM * Shoot	3.92426e-05	0.000405736	0.702644	-1.4232	P * Shoot down vs 1.25mM * Shoot	1.64042e-07	9.23058e-06	0.57573	-1.73693	P * Root down vs 1.25mM * Root	82.4426	3.05762	39.7589	0.491524	2.4608	0.0912659	0.197802
13370941	NM_001035999 // PTAC6 // plastid transcriptionally active 6 // --- // 838761 /// AT1G21	PTAC6	NM_001035999 // RefSeq // Arabidopsis thaliana plastid transcriptionally active 6 (PTAC	6.05276e-10	4.53345e-08	4.86326e-14	2.67605e-12	3.88187e-07	4.55448e-05	7.17876	0.0861018	8.81902	0.0676359	7.20639	0.161655	8.78242	0.214074	6.79593	0.123269	7.41563	0.0582421	0.772451	0.994852	1.01934	1.01934	20mM * Root up vs 1.25mM * Root	0.702041	0.932065	0.974955	-1.02569	20mM * Shoot down vs 1.25mM * Shoot	8.12973e-11	2.13868e-08	0.378041	-2.64522	P * Shoot down vs 1.25mM * Shoot	0.000881715	0.00628875	0.766933	-1.3039	P * Root down vs 1.25mM * Root	82.4051	3.2729	587.308	7.7754	33.5968	1.33437	0.211825
13544776	NM_180955 // TRB2 // Homeodomain-like/winged-helix DNA-binding family protein // --- //	TRB2	NM_180955 // RefSeq // Arabidopsis thaliana Homeodomain-like/winged-helix DNA-binding f	6.06279e-10	4.53345e-08	4.07928e-06	1.779e-05	0.000725833	0.00820046	6.4592	0.140939	6.69914	0.0985477	6.54853	0.104861	6.71574	0.00586356	7.11028	0.0732005	7.84926	0.153287	0.348502	0.931439	1.06388	1.06388	20mM * Root up vs 1.25mM * Root	0.859809	0.96883	1.01157	1.01157	20mM * Shoot up vs 1.25mM * Shoot	1.22692e-09	1.63057e-07	2.21933	2.21933	P * Shoot up vs 1.25mM * Shoot	2.79754e-06	7.11851e-05	1.57034	1.57034	P * Root up vs 1.25mM * Root	82.3869	3.17179	46.5826	0.597789	9.61049	0.369991	0.205326
13416238	NM_179872 // HSP60-2 // chaperonin CPN60-like 1 // --- // 817883 /// NM_001202736 // HS	HSP60-2	NM_179872 // RefSeq // Arabidopsis thaliana chaperonin CPN60-like 1 (HSP60-2) mRNA, com	6.08721e-10	4.53345e-08	1.96363e-08	1.42255e-07	0.232866	0.434836	9.0891	0.053217	8.47998	0.201799	9.26309	0.188483	8.74328	0.0927057	8.32329	0.0769039	7.965	0.0669629	0.0763994	0.796512	1.12818	1.12818	20mM * Root up vs 1.25mM * Root	0.0111864	0.311463	1.20022	1.20022	20mM * Shoot up vs 1.25mM * Shoot	3.93408e-05	0.000406292	0.699804	-1.42897	P * Shoot down vs 1.25mM * Shoot	3.22886e-07	1.49863e-05	0.588122	-1.70033	P * Root down vs 1.25mM * Root	82.3427	3.12585	104.928	1.32773	1.58158	0.0600392	0.202461
13337220	NM_100684 // NRT2:1 // nitrate transporter 2:1 // --- // 837327 /// AT1G08090.1 // NRT2	NRT2:1	NM_100684 // RefSeq // Arabidopsis thaliana nitrate transporter 2:1 (NRT2:1) mRNA, comp	6.09001e-10	4.53345e-08	4.37463e-07	2.33039e-06	0.000317082	0.00449888	6.73403	1.22045	5.54511	0.544648	8.40947	0.515188	5.8491	0.180627	5.4817	0.110475	5.4317	0.399112	0.00164722	0.295611	3.19416	3.19416	20mM * Root up vs 1.25mM * Root	0.50285	0.866816	1.23455	1.23455	20mM * Shoot up vs 1.25mM * Shoot	0.801407	0.873045	0.924399	-1.08178	P * Shoot down vs 1.25mM * Shoot	0.0122212	0.0487781	0.419769	-2.38226	P * Root down vs 1.25mM * Root	82.3376	72.8664	66.3749	19.58	11.2881	9.98965	4.71985
13432899	NM_113395 // AT3G24830 // 60S ribosomal protein L13a-2 // --- // 822081 /// AT3G24830.1	AT3G24830	NM_113395 // RefSeq // Arabidopsis thaliana 60S ribosomal protein L13a-2 (AT3G24830) mR	6.09056e-10	4.53345e-08	1.2534e-06	6.05161e-06	0.00233367	0.0184884	7.74659	0.0960527	7.28426	0.0798138	7.84502	0.130206	7.75461	0.140902	7.11734	0.169312	6.34209	0.177188	0.369832	0.935651	1.0706	1.0706	20mM * Root up vs 1.25mM * Root	0.000438388	0.0915088	1.38544	1.38544	20mM * Shoot up vs 1.25mM * Shoot	1.49905e-07	6.12505e-06	0.520449	-1.92142	P * Shoot down vs 1.25mM * Shoot	2.2415e-05	0.000353124	0.646511	-1.54676	P * Root down vs 1.25mM * Root	82.3366	4.21537	56.3522	0.961683	7.51701	0.384846	0.273049
13504582	NM_122175 // AT5G22690 // TIR-NBS-LRR class disease resistance protein // --- // 832332	AT5G22690	NM_122175 // RefSeq // Arabidopsis thaliana TIR-NBS-LRR class disease resistance protei	6.19504e-10	4.5996e-08	1.86479e-05	7.12309e-05	4.04989e-07	4.67112e-05	5.94966	0.0755194	6.1767	0.247483	6.10529	0.18096	6.70403	0.248837	7.78272	0.088988	7.24041	0.143034	0.270961	0.911782	1.11391	1.11391	20mM * Root up vs 1.25mM * Root	0.00137546	0.141631	1.44126	1.44126	20mM * Shoot up vs 1.25mM * Shoot	7.7737e-07	2.07342e-05	2.09029	2.09029	P * Shoot up vs 1.25mM * Shoot	3.96071e-10	1.61833e-07	3.56291	3.56291	P * Root up vs 1.25mM * Root	82.1497	6.88658	35.9571	1.00475	33.3893	2.79901	0.447091
13439488	NM_180373 // BME3 // GATA transcription factor 8 // --- // 824646 /// AT3G54810.2 // BM	BME3	NM_180373 // RefSeq // Arabidopsis thaliana GATA transcription factor 8 (BME3) mRNA, co	6.20338e-10	4.5996e-08	0.111984	0.185879	1.80795e-05	0.000624995	9.83264	0.0683613	9.29929	0.252928	9.82555	0.225513	9.67022	0.0349671	10.804	0.110813	10.5613	0.00485475	0.948663	0.997266	0.9951	-1.00492	20mM * Root down vs 1.25mM * Root	0.00348362	0.206213	1.29318	1.29318	20mM * Shoot up vs 1.25mM * Shoot	3.1657e-09	3.39245e-07	2.39826	2.39826	P * Shoot up vs 1.25mM * Shoot	1.22854e-07	7.46613e-06	1.96064	1.96064	P * Root up vs 1.25mM * Root	82.135	4.33908	2.82905	0.0498183	18.6164	0.983482	0.281753
13382240	NM_104908 // SLAH1 // SLAC1 homologue 1 // --- // 842525 /// AT1G62280.1 // SLAH1 // SL	SLAH1	NM_104908 // RefSeq // Arabidopsis thaliana SLAC1 homologue 1 (SLAH1) mRNA, complete cd	6.25099e-10	4.62598e-08	8.87206e-12	1.68442e-10	2.2674e-08	7.63916e-06	7.75852	0.389721	4.03609	0.219687	7.15043	0.186246	3.83769	0.317956	3.9122	0.163811	3.6505	0.11279	0.0220595	0.608778	0.656064	-1.52424	20mM * Root down vs 1.25mM * Root	0.420343	0.826332	0.871516	-1.14743	20mM * Shoot down vs 1.25mM * Shoot	0.127503	0.240597	0.765466	-1.30639	P * Shoot down vs 1.25mM * Shoot	2.79845e-11	2.4996e-08	0.069525	-14.3833	P * Root down vs 1.25mM * Root	82.0511	21.2453	299.143	25.8188	50.3319	13.0323	1.38094
13422777	NM_110994 // VDAC1 // mitochondrial outer membrane protein porin 1 // --- // 820914 ///	VDAC1	NM_110994 // RefSeq // Arabidopsis thaliana mitochondrial outer membrane protein porin	6.4729e-10	4.78099e-08	1.31291e-08	9.87657e-08	4.66787e-07	5.15183e-05	10.734	0.102442	10.2175	0.00626652	10.8085	0.0616161	10.3432	0.076724	10.2664	0.0227826	10.2753	0.00581976	0.141597	0.8476	1.05296	1.05296	20mM * Root up vs 1.25mM * Root	0.0189687	0.359072	1.09101	1.09101	20mM * Shoot up vs 1.25mM * Shoot	0.247542	0.390232	1.04087	1.04087	P * Shoot up vs 1.25mM * Shoot	4.12727e-08	3.62746e-06	0.723169	-1.3828	P * Root down vs 1.25mM * Root	81.6696	0.852173	111.117	0.386479	32.702	0.341226	0.0556501
13438674	NM_115145 // VSR1 // vacuolar-sorting receptor 1 // --- // 824451 /// AT3G52850.1 // VS	VSR1	NM_115145 // RefSeq // Arabidopsis thaliana vacuolar-sorting receptor 1 (VSR1) mRNA, co	6.48678e-10	4.78204e-08	5.96623e-06	2.50767e-05	0.0069288	0.0399951	9.9749	0.0298179	9.77127	0.123532	10.0847	0.0817599	9.72349	0.13838	10.6682	0.0256965	10.3638	0.0469947	0.114392	0.831028	1.0791	1.0791	20mM * Root up vs 1.25mM * Root	0.478053	0.852384	0.967423	-1.03367	20mM * Shoot down vs 1.25mM * Shoot	1.15106e-07	5.04679e-06	1.50784	1.50784	P * Shoot up vs 1.25mM * Shoot	1.31274e-08	1.65421e-06	1.617	1.617	P * Root up vs 1.25mM * Root	81.6462	1.5894	43.7311	0.28377	5.81698	0.113239	0.103824
13405857	NM_130218 // ARF11 // auxin response factor 11 // --- // 819264 /// NM_201972 // ARF11	ARF11	NM_130218 // RefSeq // Arabidopsis thaliana auxin response factor 11 (ARF11) mRNA, comp	6.5701e-10	4.83054e-08	0.00113119	0.00303992	0.0569848	0.174311	5.50812	0.0627275	6.10079	0.21354	5.63188	0.0655474	5.6808	0.304915	6.44851	0.0887014	6.60868	0.0761789	0.367744	0.93548	1.08957	1.08957	20mM * Root up vs 1.25mM * Root	0.00625379	0.258553	0.74743	-1.33792	20mM * Shoot down vs 1.25mM * Shoot	0.00155992	0.00756481	1.42197	1.42197	P * Shoot up vs 1.25mM * Shoot	2.77834e-06	7.0857e-05	1.91905	1.91905	P * Root up vs 1.25mM * Root	81.507	6.53885	15.653	0.418583	3.08789	0.247724	0.427863
13533482	NM_123281 // GER2 // germin-like protein subfamily 1 member 20 // --- // 833914 /// AT5	GER2	NM_123281 // RefSeq // Arabidopsis thaliana germin-like protein subfamily 1 member 20 (	6.57772e-10	4.83054e-08	6.67943e-05	0.000228648	0.00647786	0.0381773	7.53336	0.688015	6.57422	0.22069	7.36848	0.601345	6.56063	0.592558	11.0461	0.107764	9.12426	0.00788812	0.632035	0.985685	0.892002	-1.12107	20mM * Root down vs 1.25mM * Root	0.968411	0.992753	0.990627	-1.00946	20mM * Shoot down vs 1.25mM * Shoot	1.16476e-06	2.79084e-05	5.85651	5.85651	P * Shoot up vs 1.25mM * Shoot	1.58559e-08	1.89717e-06	11.4139	11.4139	P * Root up vs 1.25mM * Root	81.4944	41.8307	28.4811	4.87307	5.91576	3.03653	2.73757
13411366	NM_127716 // AT2G21440 // RNA recognition motif-containing protein // --- // 816683 ///	AT2G21440	NM_127716 // RefSeq // Arabidopsis thaliana RNA recognition motif-containing protein (A	6.60539e-10	4.83249e-08	0.96618	0.977974	0.104354	0.259907	8.9453	0.0860758	9.01341	0.145991	9.10864	0.104738	9.13875	0.088301	8.37067	0.0234585	8.44298	0.0769504	0.0379012	0.706165	1.11988	1.11988	20mM * Root up vs 1.25mM * Root	0.101695	0.589776	1.09077	1.09077	20mM * Shoot up vs 1.25mM * Shoot	6.49787e-07	1.83373e-05	0.673415	-1.48497	P * Shoot down vs 1.25mM * Shoot	5.911e-07	2.28171e-05	0.671461	-1.48929	P * Root down vs 1.25mM * Root	81.4487	1.90968	0.00185492	1.44971e-05	2.41581	0.0566422	0.125048
13369768	---		---	6.60555e-10	4.83249e-08	1.51213e-06	7.20567e-06	0.0337909	0.121384	8.55386	0.102707	7.95656	0.137664	8.76909	0.179206	8.4849	0.0622957	7.75762	0.137926	7.59428	0.211101	0.0613679	0.760469	1.16089	1.16089	20mM * Root up vs 1.25mM * Root	0.000148023	0.0624753	1.44227	1.44227	20mM * Shoot up vs 1.25mM * Shoot	0.0037645	0.0153652	0.777933	-1.28546	P * Shoot down vs 1.25mM * Shoot	1.3952e-06	4.2563e-05	0.575849	-1.73657	P * Root down vs 1.25mM * Root	81.4484	4.19412	54.7002	0.938914	3.70452	0.190761	0.274635
13467834	NM_001203776 // AT4G12600 // Ribosomal protein L7Ae/L30e/S12e/Gadd45 family protein //	AT4G12600	NM_001203776 // RefSeq // Arabidopsis thaliana Ribosomal protein L7Ae/L30e/S12e/Gadd45	6.6552e-10	4.85956e-08	8.24222e-08	5.17256e-07	0.0751781	0.209326	7.03056	0.0475714	6.19956	0.0877493	7.25165	0.247704	6.55423	0.0746919	5.85967	0.0333163	5.53302	0.324894	0.108265	0.823252	1.16562	1.16562	20mM * Root up vs 1.25mM * Root	0.014865	0.335034	1.27869	1.27869	20mM * Shoot up vs 1.25mM * Shoot	0.000101087	0.000854436	0.630016	-1.58726	P * Shoot down vs 1.25mM * Shoot	1.14934e-07	7.08558e-06	0.444146	-2.25151	P * Root down vs 1.25mM * Root	81.3669	6.18491	85.2435	2.15986	2.77487	0.210925	0.4054
13384732	NM_105457 // AT1G67870 // glycine-rich protein // --- // 843115 /// AT1G67870.1 // AT1G	AT1G67870	NM_105457 // RefSeq // Arabidopsis thaliana glycine-rich protein (AT1G67870) mRNA, comp	6.72512e-10	4.90129e-08	2.33866e-09	2.13509e-08	0.00129294	0.012292	9.16302	0.243369	9.69562	0.0385643	8.24635	0.245764	9.16507	0.261487	9.06245	0.0432606	9.7657	0.0412389	2.51024e-05	0.0370821	0.52973	-1.88775	20mM * Root down vs 1.25mM * Root	0.00381688	0.212015	0.692289	-1.44448	20mM * Shoot down vs 1.25mM * Shoot	0.661259	0.77166	1.04977	1.04977	P * Shoot up vs 1.25mM * Shoot	0.530796	0.712253	0.932669	-1.07219	P * Root down vs 1.25mM * Root	81.2533	9.00835	141.474	5.22828	8.53812	0.946599	0.591293
13437814	NM_114937 // CML41 // putative calcium-binding protein CML41 // --- // 824241 /// AT3G5	CML41	NM_114937 // RefSeq // Arabidopsis thaliana putative calcium-binding protein CML41 (CML	6.74766e-10	4.90841e-08	3.42135e-08	2.33987e-07	1.66438e-07	2.6092e-05	4.84022	0.264631	5.7087	0.29739	4.43867	0.222615	5.91092	0.733274	7.85422	0.0504104	7.29068	0.107133	0.131588	0.845774	0.757044	-1.32093	20mM * Root down vs 1.25mM * Root	0.435252	0.831692	1.15047	1.15047	20mM * Shoot up vs 1.25mM * Shoot	1.13672e-05	0.000152547	2.99381	2.99381	P * Shoot up vs 1.25mM * Shoot	2.24465e-09	4.86357e-07	8.07802	8.07802	P * Root up vs 1.25mM * Root	81.217	23.335	96.8867	9.27905	37.9816	10.9127	1.53235
13528934	NM_122097 // AT5G20890 // TCP-1/cpn60 chaperonin family protein // --- // 832213 /// AT	AT5G20890	NM_122097 // RefSeq // Arabidopsis thaliana TCP-1/cpn60 chaperonin family protein (AT5G	6.77305e-10	4.91757e-08	3.57463e-08	2.43387e-07	0.00591514	0.0357721	10.6347	0.0784403	10.1539	0.0153761	10.7589	0.135735	10.3403	0.13795	9.8964	0.0382562	9.80368	0.0317639	0.0946809	0.807662	1.08989	1.08989	20mM * Root up vs 1.25mM * Root	0.0168867	0.350766	1.13794	1.13794	20mM * Shoot up vs 1.25mM * Shoot	0.000128407	0.0010322	0.784475	-1.27474	P * Shoot down vs 1.25mM * Shoot	1.27793e-08	1.63609e-06	0.599433	-1.66824	P * Root down vs 1.25mM * Root	81.1762	1.78525	96.2755	0.705774	6.05042	0.133063	0.117292
13429264	---		---	6.91468e-10	5.00272e-08	1.11031e-08	8.49715e-08	0.699198	0.82354	10.8011	0.0668753	10.2272	0.0818976	10.7627	0.199358	10.2346	0.117781	9.86214	0.189119	9.44387	0.0694729	0.689775	0.990322	0.973742	-1.02697	20mM * Root down vs 1.25mM * Root	0.93807	0.98719	1.00518	1.00518	20mM * Shoot up vs 1.25mM * Shoot	3.46095e-07	1.1313e-05	0.581035	-1.72107	P * Shoot down vs 1.25mM * Shoot	2.97772e-08	2.87358e-06	0.521613	-1.91713	P * Root down vs 1.25mM * Root	80.9519	3.24911	113.787	1.52233	0.482311	0.0193582	0.21406
13473746	NM_118756 // AT4G26230 // 60S ribosomal protein L31-2 // --- // 828729 /// AT4G26230.1	AT4G26230	NM_118756 // RefSeq // Arabidopsis thaliana 60S ribosomal protein L31-2 (AT4G26230) mRN	6.92945e-10	5.00272e-08	2.03188e-05	7.69324e-05	0.000343567	0.00474596	8.54547	0.186451	8.41128	0.259202	8.52536	0.10908	8.4113	0.068988	7.99503	0.0481094	7.0964	0.113808	0.860983	0.994852	0.986161	-1.01403	20mM * Root down vs 1.25mM * Root	0.999861	0.999939	1.00001	1.00001	20mM * Shoot up vs 1.25mM * Shoot	3.19746e-09	3.39245e-07	0.401958	-2.48782	P * Shoot down vs 1.25mM * Shoot	0.000169416	0.00170427	0.682813	-1.46453	P * Root down vs 1.25mM * Root	80.9288	4.64768	35.4156	0.677964	11.118	0.638498	0.306289
13542495	NM_125631 // AT5G62370 // pentatricopeptide repeat-containing protein // --- // 836358	AT5G62370	NM_125631 // RefSeq // Arabidopsis thaliana pentatricopeptide repeat-containing protein	6.94085e-10	5.00272e-08	0.381157	0.505315	0.00165106	0.0144814	6.00757	0.0469704	6.28357	0.135573	6.1012	0.0450685	6.23563	0.25637	5.36471	0.104572	4.9746	0.114667	0.398297	0.944456	1.06705	1.06705	20mM * Root up vs 1.25mM * Root	0.662683	0.922955	0.967311	-1.03379	20mM * Shoot down vs 1.25mM * Shoot	1.75358e-09	2.13815e-07	0.403608	-2.47765	P * Shoot down vs 1.25mM * Shoot	2.00252e-05	0.00032398	0.640439	-1.56143	P * Root down vs 1.25mM * Root	80.911	4.23788	0.811082	0.0141607	8.10638	0.424588	0.279344
13370615	NM_101929 // AT1G20770 // hypothetical protein // --- // 838667 /// AT1G20770.1 // AT1G	AT1G20770	NM_101929 // RefSeq // Arabidopsis thaliana uncharacterized protein (AT1G20770) mRNA, c	6.94243e-10	5.00272e-08	5.24627e-05	0.00018323	0.00283149	0.0212988	7.72606	0.0649091	7.47628	0.0823588	8.05075	0.133531	7.77326	0.127011	7.4882	0.0315622	7.10622	0.113995	0.000546636	0.183244	1.2524	1.2524	20mM * Root up vs 1.25mM * Root	0.00118033	0.133381	1.22857	1.22857	20mM * Shoot up vs 1.25mM * Shoot	0.00015868	0.001216	0.773753	-1.2924	P * Shoot down vs 1.25mM * Shoot	0.00616164	0.0287658	0.848002	-1.17924	P * Root down vs 1.25mM * Root	80.9086	2.07259	29.8054	0.254503	7.19834	0.184396	0.136621
13497842	NM_001085064 // AT5G05365 // metal ion binding protein // --- // 5008200 /// AT5G05365.	AT5G05365	NM_001085064 // RefSeq // Arabidopsis thaliana metal ion binding protein (AT5G05365) mR	7.07379e-10	5.08783e-08	0.000378385	0.00112068	2.82841e-08	8.55383e-06	5.32424	0.686956	6.07398	0.190386	5.52423	0.561526	7.01803	0.163398	9.43797	0.009414	7.34631	0.183583	0.475225	0.957995	1.14869	1.14869	20mM * Root up vs 1.25mM * Root	0.00328187	0.202003	1.92391	1.92391	20mM * Shoot up vs 1.25mM * Shoot	0.000265785	0.00184063	2.41551	2.41551	P * Shoot up vs 1.25mM * Shoot	7.3347e-11	4.61822e-08	17.3124	17.3124	P * Root up vs 1.25mM * Root	80.706	27.1669	20.0763	2.25266	48.8058	16.4288	1.79529
13416141	NM_128864 // ATP3 // ATP synthase subunit gamma // --- // 817866 /// AT2G33040.1 // ATP	ATP3	NM_128864 // RefSeq // Arabidopsis thaliana ATP synthase subunit gamma (ATP3) mRNA, com	7.08732e-10	5.08803e-08	0.000561591	0.00160416	1.67285e-06	0.000121228	10.3264	0.050489	9.96119	0.0891418	10.4727	0.0744714	10.1274	0.074977	9.93436	0.0532223	9.85999	0.0950714	0.0233698	0.613554	1.10669	1.10669	20mM * Root up vs 1.25mM * Root	0.011628	0.312148	1.12209	1.12209	20mM * Shoot up vs 1.25mM * Shoot	0.102061	0.20365	0.932254	-1.07267	P * Shoot down vs 1.25mM * Shoot	4.93127e-06	0.00010948	0.762047	-1.31225	P * Root down vs 1.25mM * Root	80.6854	1.23622	18.409	0.0940177	27.0417	0.414319	0.0817146
13518330	NM_125630 // AT5G62360 // plant invertase/pectin methylesterase inhibitor domain-contai	AT5G62360	NM_125630 // RefSeq // Arabidopsis thaliana plant invertase/pectin methylesterase inhib	7.21399e-10	5.16132e-08	5.46082e-12	1.12763e-10	6.06032e-08	1.4193e-05	3.34911	0.17917	6.26137	0.132161	3.2142	0.328438	5.92746	0.158984	2.72142	0.0350528	3.17362	0.0693755	0.493344	0.964048	0.910727	-1.09802	20mM * Root down vs 1.25mM * Root	0.101932	0.590314	0.793383	-1.26042	20mM * Shoot down vs 1.25mM * Shoot	2.77088e-11	8.72329e-09	0.117624	-8.50168	P * Shoot down vs 1.25mM * Shoot	0.00489855	0.0242141	0.647214	-1.54508	P * Root down vs 1.25mM * Root	80.4944	13.4143	318.795	17.7089	43.8569	7.30867	0.888791
13496069	NM_147827 // AT5G01225 // hypothetical protein // --- // 831779 /// AT5G01225.1 // AT5G	AT5G01225	NM_147827 // RefSeq // Arabidopsis thaliana uncharacterized protein (AT5G01225) mRNA, c	7.21628e-10	5.16132e-08	0.118892	0.195337	0.00326411	0.0235477	4.81492	0.289081	4.28215	0.194956	4.86906	0.165474	4.58432	0.0624508	6.09301	0.0974313	6.01704	0.122482	0.722618	0.992252	1.03824	1.03824	20mM * Root up vs 1.25mM * Root	0.060858	0.50242	1.23299	1.23299	20mM * Shoot up vs 1.25mM * Shoot	3.4518e-09	3.56209e-07	3.32853	3.32853	P * Shoot up vs 1.25mM * Shoot	2.39243e-07	1.19959e-05	2.42517	2.42517	P * Root up vs 1.25mM * Root	80.491	8.1333	2.7152	0.0914533	6.96874	0.704164	0.538913
13428176	NM_112321 // AT3G14600 // 60S ribosomal protein L18a-3 // --- // 820688 /// AT3G14600.1	AT3G14600	NM_112321 // RefSeq // Arabidopsis thaliana 60S ribosomal protein L18a-3 (AT3G14600) mR	7.27845e-10	5.19526e-08	1.81639e-09	1.70156e-08	0.371361	0.572257	9.68018	0.101091	9.07397	0.0783883	9.82378	0.164756	9.35282	0.0365657	8.92696	0.12527	8.47439	0.0708571	0.128836	0.842832	1.10466	1.10466	20mM * Root up vs 1.25mM * Root	0.00674192	0.266129	1.21322	1.21322	20mM * Shoot up vs 1.25mM * Shoot	5.22626e-06	8.39875e-05	0.659946	-1.51528	P * Shoot down vs 1.25mM * Shoot	2.92884e-07	1.3974e-05	0.593278	-1.68555	P * Root down vs 1.25mM * Root	80.3987	2.90914	146.497	1.76694	1.1173	0.0404282	0.192981
13372925	NM_102507 // AT1G27435 // hypothetical protein // --- // 839634 /// AT1G27435.1 // AT1G	AT1G27435	NM_102507 // RefSeq // Arabidopsis thaliana uncharacterized protein (AT1G27435) mRNA, c	7.29122e-10	5.19526e-08	4.24503e-07	2.2648e-06	0.0244352	0.0967335	7.8858	0.0936509	7.55657	0.0260413	7.7795	0.0317049	7.52551	0.027015	7.29709	0.0371003	7.16047	0.0670288	0.052452	0.75123	0.928963	-1.07647	20mM * Root down vs 1.25mM * Root	0.549146	0.885231	0.978704	-1.02176	20mM * Shoot down vs 1.25mM * Shoot	7.62019e-07	2.0424e-05	0.75991	-1.31595	P * Shoot down vs 1.25mM * Shoot	3.35211e-09	6.21969e-07	0.664935	-1.50391	P * Root down vs 1.25mM * Root	80.3798	0.931465	66.6811	0.257573	4.10558	0.0475767	0.0618042
13355787	NM_105314 // AT1G66430 // fructokinase // --- // 842961 /// AT1G66430.1 // AT1G66430 //	AT1G66430	NM_105314 // RefSeq // Arabidopsis thaliana fructokinase (AT1G66430) mRNA, complete cds	7.30431e-10	5.19526e-08	8.21628e-14	3.95949e-12	0.119511	0.283854	7.38503	0.167504	8.71138	0.0925913	7.31723	0.153678	8.59994	0.229228	6.39485	0.0285876	7.7483	0.095936	0.531612	0.970449	0.954094	-1.04811	20mM * Root down vs 1.25mM * Root	0.308871	0.770141	0.925664	-1.08031	20mM * Shoot down vs 1.25mM * Shoot	1.029e-07	4.61706e-06	0.512959	-1.94948	P * Shoot down vs 1.25mM * Shoot	7.05661e-08	5.17427e-06	0.503417	-1.98642	P * Root down vs 1.25mM * Root	80.3605	4.06557	549.087	9.25972	2.27068	0.114877	0.269822
13516296	NM_125154 // AT5G57710 // heat shock protein-like protein // --- // 835878 /// AT5G5771	AT5G57710	NM_125154 // RefSeq // Arabidopsis thaliana heat shock protein-like protein (AT5G57710)	7.31956e-10	5.19648e-08	1.09913e-16	4.55074e-14	3.81301e-07	4.55448e-05	8.03632	0.0644371	9.40956	0.109907	7.75821	0.139584	9.55649	0.101986	8.95367	0.0757224	9.70489	0.0282212	0.0021126	0.310534	0.82467	-1.21261	20mM * Root down vs 1.25mM * Root	0.0710382	0.53026	1.10721	1.10721	20mM * Shoot up vs 1.25mM * Shoot	0.00130954	0.00658679	1.22717	1.22717	P * Shoot up vs 1.25mM * Shoot	1.88365e-09	4.41141e-07	1.88864	1.88864	P * Root up vs 1.25mM * Root	80.3381	2.08715	1275	11.0413	33.6848	0.875115	0.138558
13370843	NM_101991 // emb2170 // embryo defective 2170 // --- // 838738 /// AT1G21390.1 // emb21	emb2170	NM_101991 // RefSeq // Arabidopsis thaliana embryo defective 2170 (emb2170) mRNA, compl	7.34414e-10	5.20178e-08	0.159482	0.249842	0.000915914	0.00969103	4.99903	0.0669808	4.74953	0.149579	4.8286	0.0464788	4.62405	0.312206	6.30645	0.0750648	5.82678	0.0659097	0.247682	0.899699	0.888582	-1.12539	20mM * Root down vs 1.25mM * Root	0.390104	0.81093	0.916699	-1.09087	20mM * Shoot down vs 1.25mM * Shoot	1.101e-06	2.69002e-05	2.11	2.11	P * Shoot up vs 1.25mM * Shoot	8.59347e-08	5.87292e-06	2.475	2.475	P * Root up vs 1.25mM * Root	80.3021	7.29085	2.17714	0.0658896	9.16929	0.832504	0.484228
13528614	NM_122036 // AT5G20290 // 40S ribosomal protein S8-1 // --- // 832151 /// AT5G20290.1 /	AT5G20290	NM_122036 // RefSeq // Arabidopsis thaliana 40S ribosomal protein S8-1 (AT5G20290) mRNA	7.35733e-10	5.20178e-08	1.08408e-06	5.30346e-06	0.58517	0.746511	10.5305	0.0563656	10.1978	0.105376	10.6743	0.144665	10.3802	0.147843	9.93579	0.0758286	9.53767	0.0290063	0.102757	0.814316	1.10479	1.10479	20mM * Root up vs 1.25mM * Root	0.043227	0.458667	1.13476	1.13476	20mM * Shoot up vs 1.25mM * Shoot	6.05105e-07	1.73829e-05	0.63282	-1.58023	P * Shoot down vs 1.25mM * Shoot	2.27218e-06	6.07686e-05	0.662182	-1.51016	P * Root down vs 1.25mM * Root	80.2828	2.49326	57.6567	0.59686	0.665797	0.020677	0.165632
13390690	NM_126263 // AT2G02020 // putative peptide/nitrate transporter // --- // 814733 /// AT2	AT2G02020	NM_126263 // RefSeq // Arabidopsis thaliana putative peptide/nitrate transporter (AT2G0	7.37968e-10	5.20178e-08	2.28722e-05	8.57048e-05	6.58276e-07	6.63598e-05	8.14475	0.0908781	7.43877	0.165216	7.97171	0.069824	7.32588	0.166601	6.49074	0.0522932	7.06845	0.0969666	0.129667	0.844597	0.886972	-1.12743	20mM * Root down vs 1.25mM * Root	0.31277	0.773785	0.924737	-1.08139	20mM * Shoot down vs 1.25mM * Shoot	0.00351489	0.0145083	0.773614	-1.29263	P * Shoot down vs 1.25mM * Shoot	5.83465e-11	3.86374e-08	0.317755	-3.14708	P * Root down vs 1.25mM * Root	80.2502	4.23596	34.6783	0.610156	31.0879	1.64095	0.281517
13512089	NM_001161297 // AT5G48240 // hypothetical protein // --- // 834877 /// AT5G48240.3 // A	AT5G48240	NM_001161297 // RefSeq // Arabidopsis thaliana uncharacterized protein (AT5G48240) mRNA	7.38119e-10	5.20178e-08	1.10358e-05	4.41801e-05	0.819308	0.896549	6.63851	0.0274454	6.46648	0.171394	6.70977	0.0360564	6.46406	0.107674	6.08836	0.0643616	5.83218	0.0992709	0.351981	0.931439	1.05064	1.05064	20mM * Root up vs 1.25mM * Root	0.974348	0.994216	0.998319	-1.00168	20mM * Shoot down vs 1.25mM * Shoot	2.37805e-07	8.6166e-06	0.644252	-1.55219	P * Shoot down vs 1.25mM * Shoot	1.4992e-06	4.46021e-05	0.682948	-1.46424	P * Root down vs 1.25mM * Root	80.248	1.99541	39.3974	0.326545	0.307934	0.00765693	0.132616
13395030	NM_127604 // AT2G20450 // 60S ribosomal protein L14-1 // --- // 816564 /// AT2G20450.1	AT2G20450	NM_127604 // RefSeq // Arabidopsis thaliana 60S ribosomal protein L14-1 (AT2G20450) mRN	7.42948e-10	5.22622e-08	8.11009e-08	5.09724e-07	0.332902	0.53561	9.16948	0.069252	8.61286	0.0335993	9.21561	0.243781	8.78864	0.0547355	8.29836	0.11893	7.9944	0.103378	0.62752	0.985476	1.03249	1.03249	20mM * Root up vs 1.25mM * Root	0.0777268	0.54472	1.12957	1.12957	20mM * Shoot up vs 1.25mM * Shoot	5.76144e-06	9.03205e-05	0.651366	-1.53523	P * Shoot down vs 1.25mM * Shoot	7.02335e-08	5.16768e-06	0.546724	-1.82908	P * Root down vs 1.25mM * Root	80.178	3.13734	85.4462	1.11449	1.22531	0.0479459	0.208692
13529143	NM_147879 // AT5G21960 // ethylene-responsive transcription factor ERF016 // --- // 832	AT5G21960	NM_147879 // RefSeq // Arabidopsis thaliana ethylene-responsive transcription factor ER	7.53761e-10	5.29259e-08	0.12362	0.202008	0.492948	0.675701	3.40257	0.187208	3.27294	0.166814	3.25656	0.932207	3.27023	0.188769	6.3812	0.331127	5.70309	0.28855	0.660019	0.986694	0.903742	-1.10651	20mM * Root down vs 1.25mM * Root	0.993486	0.998252	0.998129	-1.00187	20mM * Shoot down vs 1.25mM * Shoot	1.35793e-06	3.13245e-05	5.38953	5.38953	P * Shoot up vs 1.25mM * Shoot	9.41362e-08	6.22303e-06	7.88235	7.88235	P * Root up vs 1.25mM * Root	80.0232	38.2201	2.64177	0.420581	0.837413	0.39996	2.54727
13538748	---		---	7.58333e-10	5.31498e-08	0.00164382	0.00426045	0.718898	0.836127	10.6286	0.0977227	10.4555	0.191226	10.7958	0.00761922	10.5867	0.128638	9.85689	0.110604	9.59423	0.117754	0.110721	0.827179	1.1229	1.1229	20mM * Root up vs 1.25mM * Root	0.203869	0.702941	1.09521	1.09521	20mM * Shoot up vs 1.25mM * Shoot	1.84912e-07	7.13779e-06	0.550461	-1.81666	P * Shoot down vs 1.25mM * Shoot	7.80299e-07	2.79048e-05	0.585733	-1.70726	P * Root down vs 1.25mM * Root	79.9584	3.52985	14.2812	0.210153	0.45279	0.0199889	0.235446
13419109	NM_129528 // AT2G39710 // Eukaryotic aspartyl protease family protein // --- // 818555	AT2G39710	NM_129528 // RefSeq // Arabidopsis thaliana Eukaryotic aspartyl protease family protein	7.68566e-10	5.37689e-08	6.2617e-07	3.22299e-06	0.000112381	0.00215278	5.35484	0.0561894	5.63241	0.30203	5.47836	0.123457	5.96013	0.268225	6.89159	0.177464	7.1325	0.110953	0.437933	0.945004	1.08939	1.08939	20mM * Root up vs 1.25mM * Root	0.0508862	0.47842	1.25503	1.25503	20mM * Shoot up vs 1.25mM * Shoot	4.42563e-08	2.43524e-06	2.8286	2.8286	P * Shoot up vs 1.25mM * Shoot	3.16893e-08	3.03522e-06	2.90141	2.90141	P * Root up vs 1.25mM * Root	79.8151	8.65847	62.8106	2.27127	13.6466	1.48041	0.578569
13356145	---		---	7.70041e-10	5.3774e-08	1.52145e-09	1.4598e-08	0.0588521	0.178433	12.311	0.0686495	11.8683	0.0790865	12.4894	0.165618	11.9778	0.101015	11.6792	0.0478325	11.4356	0.0563889	0.0184743	0.584562	1.13161	1.13161	20mM * Root up vs 1.25mM * Root	0.126973	0.629101	1.07885	1.07885	20mM * Shoot up vs 1.25mM * Shoot	9.43277e-06	0.000132611	0.740876	-1.34975	P * Shoot down vs 1.25mM * Shoot	7.58521e-08	5.43531e-06	0.645366	-1.54951	P * Root down vs 1.25mM * Root	79.7946	1.66112	150.114	1.04166	3.05099	0.0635137	0.111026
13490220	---		---	7.78131e-10	5.42404e-08	5.03708e-11	7.44953e-10	0.00106463	0.0107635	12.4742	0.0853497	11.9473	0.0121102	12.6265	0.0814461	11.9635	0.132429	11.9313	0.0599401	11.6367	0.0594387	0.0193891	0.593191	1.11133	1.11133	20mM * Root up vs 1.25mM * Root	0.786129	0.953684	1.01127	1.01127	20mM * Shoot up vs 1.25mM * Shoot	7.18913e-05	0.000651226	0.806337	-1.24018	P * Shoot down vs 1.25mM * Shoot	7.87221e-08	5.56444e-06	0.686416	-1.45684	P * Root down vs 1.25mM * Root	79.6831	1.23123	237.835	1.22497	8.89053	0.137372	0.0824082
13342322	NM_101816 // AT1G19600 // pfkB-type carbohydrate kinase-like protein // --- // 838547 /	AT1G19600	NM_101816 // RefSeq // Arabidopsis thaliana pfkB-type carbohydrate kinase-like protein	7.84408e-10	5.45789e-08	3.10957e-13	1.10483e-11	0.000115189	0.00218568	9.6007	0.0862523	8.71306	0.0871248	9.59317	0.0821475	8.56827	0.178993	8.64185	0.075961	8.18196	0.0691788	0.928029	0.995827	0.994795	-1.00523	20mM * Root down vs 1.25mM * Root	0.0967163	0.5816	0.904511	-1.10557	20mM * Shoot down vs 1.25mM * Shoot	7.69997e-06	0.000113541	0.692028	-1.44503	P * Shoot down vs 1.25mM * Shoot	3.02034e-09	5.82941e-07	0.514468	-1.94375	P * Root down vs 1.25mM * Root	79.5974	2.41169	462.618	4.67221	13.5869	0.411664	0.161592
13428423	NM_001084687 // mMDH2 // malate dehydrogenase 2 // --- // 820731 /// NM_112364 // mMDH2	mMDH2	NM_001084687 // RefSeq // Arabidopsis thaliana malate dehydrogenase 2 (mMDH2) mRNA, com	7.87888e-10	5.47219e-08	5.52265e-07	2.87456e-06	2.12446e-06	0.000142402	7.38021	0.152062	6.72039	0.0645547	7.54417	0.0530828	6.96822	0.0873853	7.17609	0.0419824	7.30198	0.0537132	0.0427932	0.723155	1.12035	1.12035	20mM * Root up vs 1.25mM * Root	0.00427435	0.219446	1.18742	1.18742	20mM * Shoot up vs 1.25mM * Shoot	7.61047e-07	2.0424e-05	1.4965	1.4965	P * Shoot up vs 1.25mM * Shoot	0.0145389	0.0556893	0.86807	-1.15198	P * Root down vs 1.25mM * Root	79.5503	1.98705	64.0407	0.533214	26.0785	0.651402	0.133219
13519351	NM_180939 // AT5G64680 // hypothetical protein // --- // 836589 /// NM_001161324 // AT5	AT5G64680	NM_180939 // RefSeq // Arabidopsis thaliana uncharacterized protein (AT5G64680) mRNA, c	7.93662e-10	5.50234e-08	8.61137e-09	6.77063e-08	0.000104047	0.00203682	6.7573	0.141948	5.98467	0.0532012	6.61978	0.143704	6.37149	0.0480522	5.9289	0.115317	5.79464	0.0247634	0.091101	0.807662	0.909081	-1.10001	20mM * Root down vs 1.25mM * Root	0.000116683	0.0550929	1.30751	1.30751	20mM * Shoot up vs 1.25mM * Shoot	0.0244328	0.0675508	0.876587	-1.14079	P * Shoot down vs 1.25mM * Shoot	8.96068e-09	1.27936e-06	0.563154	-1.77571	P * Root down vs 1.25mM * Root	79.4726	2.0925	117.944	1.03515	13.8342	0.364254	0.140426
13361761	NM_106742 // AT1G80940 // hypothetical protein // --- // 844434 /// AT1G80940.1 // AT1G	AT1G80940	NM_106742 // RefSeq // Arabidopsis thaliana uncharacterized protein (AT1G80940) mRNA, c	8.01227e-10	5.54478e-08	2.25824e-06	1.03687e-05	0.000298953	0.00431661	6.77696	0.0727528	7.0816	0.181561	6.80227	0.122905	6.97543	0.276267	7.46037	0.183511	8.47116	0.0213528	0.832319	0.994852	1.0177	1.0177	20mM * Root up vs 1.25mM * Root	0.379987	0.807791	0.92905	-1.07637	20mM * Shoot down vs 1.25mM * Shoot	2.57073e-09	2.8955e-07	2.61998	2.61998	P * Shoot up vs 1.25mM * Shoot	2.65029e-05	0.000402819	1.60593	1.60593	P * Root up vs 1.25mM * Root	79.3717	4.93901	51.2973	1.06402	11.414	0.710252	0.331874
13455210	NM_113880 // AT5MAT // HXXXD-type acyl-transferase-like protein // --- // 822623 /// AT	AT5MAT	NM_113880 // RefSeq // Arabidopsis thaliana HXXXD-type acyl-transferase-like protein (A	8.04514e-10	5.55751e-08	1.10317e-10	1.45154e-09	1.12827e-07	2.02498e-05	4.00325	0.247512	4.58737	0.298272	3.91861	0.558239	4.66563	0.347527	4.62545	0.286705	8.5715	0.111397	0.733677	0.993031	0.943022	-1.06042	20mM * Root down vs 1.25mM * Root	0.753005	0.944064	1.05574	1.05574	20mM * Shoot up vs 1.25mM * Shoot	2.18647e-11	7.72406e-09	15.8249	15.8249	P * Shoot up vs 1.25mM * Shoot	0.0216069	0.0747038	1.53922	1.53922	P * Root up vs 1.25mM * Root	79.3282	21.331	214.228	19.2017	40.1552	10.7976	1.43411
13429399	NM_112585 // AT3G17090 // putative protein phosphatase 2C 42 // --- // 820966 /// NM_00	AT3G17090	NM_112585 // RefSeq // Arabidopsis thaliana putative protein phosphatase 2C 42 (AT3G170	8.13445e-10	5.60912e-08	6.01794e-09	4.93672e-08	0.0198568	0.0837649	8.45533	0.0471922	8.20972	0.118443	8.55575	0.0633675	8.17342	0.0828401	7.97415	0.0222025	7.8259	0.0331158	0.0633266	0.761415	1.07208	1.07208	20mM * Root up vs 1.25mM * Root	0.481116	0.85415	0.975152	-1.02548	20mM * Shoot down vs 1.25mM * Shoot	1.02501e-06	2.54547e-05	0.766408	-1.30479	P * Shoot down vs 1.25mM * Shoot	5.10825e-08	4.18332e-06	0.716392	-1.39588	P * Root down vs 1.25mM * Root	79.211	0.902754	124.035	0.471202	4.37021	0.0498065	0.0607831
13343527	---		---	8.19132e-10	5.63821e-08	1.26696e-09	1.24327e-08	0.13537	0.307505	11.2772	0.0746853	10.5686	0.109064	11.2697	0.0525754	10.7523	0.0933738	10.554	0.0848218	9.8951	0.235703	0.9361	0.9967	0.99479	-1.00524	20mM * Root down vs 1.25mM * Root	0.0646263	0.51147	1.13575	1.13575	20mM * Shoot up vs 1.25mM * Shoot	1.84929e-06	3.88341e-05	0.62698	-1.59495	P * Shoot down vs 1.25mM * Shoot	7.49404e-07	2.70772e-05	0.605731	-1.6509	P * Root down vs 1.25mM * Root	79.1371	3.04958	153.936	1.97733	2.13897	0.082426	0.205522
13514647	NM_124755 // MLO11 // MLO-like protein 11 // --- // 835457 /// AT5G53760.1 // MLO11 //	MLO11	NM_124755 // RefSeq // Arabidopsis thaliana MLO-like protein 11 (MLO11) mRNA, complete	8.23406e-10	5.65749e-08	0.00233717	0.00586285	0.000210946	0.00337162	6.01279	0.010259	5.40077	0.231836	6.29389	0.284385	5.74776	0.179945	6.85064	0.0865986	7.18565	0.0441342	0.0410182	0.716103	1.21513	1.21513	20mM * Root up vs 1.25mM * Root	0.0144292	0.331778	1.27191	1.27191	20mM * Shoot up vs 1.25mM * Shoot	1.90211e-10	3.92636e-08	3.44591	3.44591	P * Shoot up vs 1.25mM * Shoot	5.84705e-06	0.000124832	1.78738	1.78738	P * Root up vs 1.25mM * Root	79.082	5.69329	13.0494	0.313153	12.1789	0.876784	0.383959
13538799	NM_001085278 // AT5G52882 // putative ATP binding protein // --- // 5008305 /// AT5G528	AT5G52882	NM_001085278 // RefSeq // Arabidopsis thaliana putative ATP binding protein (AT5G52882)	8.2613e-10	5.66381e-08	0.00011864	0.000388833	2.30601e-05	0.000735625	9.50213	0.253644	8.94352	0.116684	9.27369	0.0626266	8.95495	0.0824259	8.01225	0.127765	8.38748	0.061806	0.0426891	0.722611	0.853558	-1.17157	20mM * Root down vs 1.25mM * Root	0.913659	0.983257	1.00795	1.00795	20mM * Shoot up vs 1.25mM * Shoot	6.3846e-05	0.000593035	0.680165	-1.47023	P * Shoot down vs 1.25mM * Shoot	1.46548e-10	7.50481e-08	0.356041	-2.80866	P * Root down vs 1.25mM * Root	79.047	3.82867	25.4894	0.411529	17.8877	0.866394	0.258322
13491080	---		---	8.27276e-10	5.66381e-08	7.71397e-05	0.000261314	0.770076	0.868658	11.2148	0.235194	11.0057	0.191897	11.438	0.0624384	11.1238	0.0906084	10.3798	0.0580476	10.1407	0.0582773	0.0505232	0.744632	1.16735	1.16735	20mM * Root up vs 1.25mM * Root	0.279823	0.753941	1.0853	1.0853	20mM * Shoot up vs 1.25mM * Shoot	4.06596e-07	1.29276e-05	0.54906	-1.8213	P * Shoot down vs 1.25mM * Shoot	6.43613e-07	2.41878e-05	0.560604	-1.78379	P * Root down vs 1.25mM * Root	79.0323	3.96414	27.7106	0.463308	0.378074	0.0189636	0.267512
13400570	NM_201867 // AT2G34260 // transducin/WD-40 repeat-containing protein // --- // 817987 /	AT2G34260	NM_201867 // RefSeq // Arabidopsis thaliana transducin/WD-40 repeat-containing protein	8.35573e-10	5.71045e-08	0.00718668	0.016277	0.0261629	0.101645	7.19519	0.0933947	7.1304	0.14819	7.14228	0.126331	7.41143	0.0245674	6.44502	0.0690833	6.67312	0.0471453	0.50709	0.965882	0.963991	-1.03735	20mM * Root down vs 1.25mM * Root	0.00237642	0.177324	1.21506	1.21506	20mM * Shoot up vs 1.25mM * Shoot	2.39299e-05	0.000273441	0.728357	-1.37295	P * Shoot down vs 1.25mM * Shoot	4.68481e-08	3.97206e-06	0.594534	-1.68199	P * Root down vs 1.25mM * Root	78.9268	2.159	9.48125	0.0864513	4.01982	0.10996	0.14589
13392089	NM_126666 // XTH4 // xyloglucan endotransglucosylase/hydrolase protein 4 // --- // 8152	XTH4	NM_126666 // RefSeq // Arabidopsis thaliana xyloglucan endotransglucosylase/hydrolase p	8.37425e-10	5.71294e-08	1.87788e-15	2.42847e-13	0.00196405	0.0163421	8.75324	0.158574	10.7952	0.325476	8.84605	0.227631	11.3697	0.110679	7.92504	0.138959	9.51067	0.0477401	0.517622	0.967122	1.06645	1.06645	20mM * Root up vs 1.25mM * Root	0.000844495	0.11899	1.48917	1.48917	20mM * Shoot up vs 1.25mM * Shoot	9.21476e-08	4.2744e-06	0.410493	-2.43609	P * Shoot down vs 1.25mM * Shoot	2.22246e-05	0.000350813	0.563235	-1.77546	P * Root down vs 1.25mM * Root	78.9034	6.98698	889.688	26.261	7.80759	0.691371	0.472273
13446529	NM_111708 // AT3G08740 // elongation factor EF-P // --- // 820021 /// AT3G08740.1 // AT	AT3G08740	NM_111708 // RefSeq // Arabidopsis thaliana elongation factor EF-P (AT3G08740) mRNA, co	8.50297e-10	5.79046e-08	5.65053e-17	2.97295e-14	3.30708e-06	0.000190474	8.26775	0.0873544	10.8023	0.271742	8.29665	0.171556	10.8203	0.127539	7.81226	0.0937394	9.197	0.0600832	0.799736	0.994852	1.02024	1.02024	20mM * Root up vs 1.25mM * Root	0.874352	0.972296	1.01256	1.01256	20mM * Shoot up vs 1.25mM * Shoot	1.51935e-10	3.37798e-08	0.328659	-3.04267	P * Shoot down vs 1.25mM * Shoot	0.000900746	0.0064019	0.729264	-1.37124	P * Root down vs 1.25mM * Root	78.7423	4.44939	1386.89	26.1224	24.3689	1.37698	0.301364
13459331	NM_115162 // STV1 // 60S ribosomal protein L24-2 // --- // 824468 /// AT3G53020.1 // ST	STV1	NM_115162 // RefSeq // Arabidopsis thaliana 60S ribosomal protein L24-2 (STV1) mRNA, co	8.52563e-10	5.79561e-08	8.90251e-08	5.53998e-07	0.0893566	0.234537	9.25005	0.0699899	8.96269	0.118276	9.42628	0.0607895	8.99543	0.159074	8.79533	0.0105546	8.62233	0.0315845	0.0168768	0.570236	1.12993	1.12993	20mM * Root up vs 1.25mM * Root	0.626982	0.913147	1.02296	1.02296	20mM * Shoot up vs 1.25mM * Shoot	9.67066e-05	0.000825769	0.789844	-1.26607	P * Shoot down vs 1.25mM * Shoot	3.69358e-06	8.79499e-05	0.729654	-1.37051	P * Root down vs 1.25mM * Root	78.7142	1.54676	84.2828	0.552062	2.58421	0.0507807	0.104802
13408466	NM_001124821 // AT2G10557 // hypothetical protein // --- // 6241239 /// AT2G10557.1 //	AT2G10557	NM_001124821 // RefSeq // Arabidopsis thaliana uncharacterized protein (AT2G10557) mRNA	8.66694e-10	5.88127e-08	0.153518	0.242128	1.74591e-06	0.000124145	4.34785	0.231874	3.62033	0.0876106	4.53318	0.0480447	4.08252	0.159229	5.18008	0.12716	6.69276	0.219547	0.35075	0.931439	1.13707	1.13707	20mM * Root up vs 1.25mM * Root	0.0290818	0.412168	1.37763	1.37763	20mM * Shoot up vs 1.25mM * Shoot	3.07438e-11	9.44646e-09	8.4119	8.4119	P * Shoot up vs 1.25mM * Shoot	0.000532199	0.00419554	1.78043	1.78043	P * Root up vs 1.25mM * Root	78.5411	13.1387	2.24498	0.125184	26.8673	4.49448	0.892185
13501970	NM_121586 // AT5G15810 // N2,N2-dimethylguanosine tRNA methyltransferase // --- // 8314	AT5G15810	NM_121586 // RefSeq // Arabidopsis thaliana N2,N2-dimethylguanosine tRNA methyltransfer	8.7158e-10	5.90399e-08	2.37938e-09	2.16814e-08	0.0198425	0.0837209	8.93178	0.166008	8.4461	0.0853334	9.07795	0.142512	8.60877	0.0911626	8.19492	0.0696738	7.9104	0.0160149	0.0925748	0.807662	1.10663	1.10663	20mM * Root up vs 1.25mM * Root	0.0638696	0.508893	1.11935	1.11935	20mM * Shoot up vs 1.25mM * Shoot	6.61157e-06	0.00010045	0.689824	-1.44964	P * Shoot down vs 1.25mM * Shoot	1.13381e-07	7.0666e-06	0.600043	-1.66655	P * Root down vs 1.25mM * Root	78.4819	2.35786	141.136	1.41341	4.37114	0.131324	0.160231
13487671	NM_118288 // NRT1.8 // nitrate transporter 1.8 // --- // 828255 /// AT4G21680.1 // NRT1	NRT1.8	NM_118288 // RefSeq // Arabidopsis thaliana nitrate transporter 1.8 (NRT1.8) mRNA, comp	8.76323e-10	5.91683e-08	0.000191786	0.000602053	6.28169e-05	0.00142945	5.76165	0.375768	7.85372	0.448592	9.54822	0.305788	8.95335	0.798853	9.59512	0.0299851	9.77886	0.0163966	1.14831e-09	1.47014e-05	13.7997	13.7997	20mM * Root up vs 1.25mM * Root	0.00226404	0.174965	2.14301	2.14301	20mM * Shoot up vs 1.25mM * Shoot	9.62825e-06	0.000134473	3.79773	3.79773	P * Shoot up vs 1.25mM * Shoot	9.59292e-10	2.94756e-07	14.2558	14.2558	P * Root up vs 1.25mM * Root	78.4249	32.431	23.1504	3.19112	15.1082	6.24769	2.20549
13379870	---		AT1G55525.1 // ENSEMBL // cdna:known chromosome:TAIR10:1:20728329:20728745:-1 gene:AT1G	8.76556e-10	5.91683e-08	1.4137e-06	6.76772e-06	0.0428722	0.14336	5.47979	0.59958	4.74502	0.404155	5.91389	1.08337	4.55953	0.516373	10.2503	0.0885169	7.67621	0.0763231	0.309542	0.924796	1.35107	1.35107	20mM * Root up vs 1.25mM * Root	0.659838	0.921867	0.879348	-1.13721	20mM * Shoot down vs 1.25mM * Shoot	2.57533e-06	4.91616e-05	7.62739	7.62739	P * Shoot up vs 1.25mM * Shoot	3.64667e-09	6.63798e-07	27.2945	27.2945	P * Root up vs 1.25mM * Root	78.4221	60.3765	55.2883	14.1887	3.41924	2.63244	4.10609
13416317	NM_179875 // MAC3B // Pre-mRNA-processing factor 19-2 // --- // 817897 /// NM_001036394	MAC3B	NM_179875 // RefSeq // Arabidopsis thaliana Pre-mRNA-processing factor 19-2 (MAC3B) mRN	8.81149e-10	5.9374e-08	1.37121e-13	5.81936e-12	0.000902775	0.00959456	10.1904	0.0601157	9.72559	0.042414	10.1553	0.078812	9.77085	0.03219	9.76922	0.0232569	9.4281	0.053847	0.39156	0.941024	0.975984	-1.02461	20mM * Root down vs 1.25mM * Root	0.272475	0.750807	1.03187	1.03187	20mM * Shoot up vs 1.25mM * Shoot	1.33391e-06	3.09005e-05	0.813667	-1.229	P * Shoot down vs 1.25mM * Shoot	1.25332e-08	1.61906e-06	0.746809	-1.33903	P * Root down vs 1.25mM * Root	78.3672	0.559318	514.1	1.22307	9.19633	0.0656356	0.0380648
13536660	---		---	8.89976e-10	5.98637e-08	2.76577e-08	1.93141e-07	0.0173753	0.0759821	10.4131	0.14866	9.9576	0.0645374	10.393	0.248837	10.0701	0.154774	9.69634	0.0862145	8.81504	0.131443	0.859769	0.994852	0.98617	-1.01402	20mM * Root down vs 1.25mM * Root	0.329594	0.781808	1.08112	1.08112	20mM * Shoot up vs 1.25mM * Shoot	2.05499e-08	1.39203e-06	0.452955	-2.20772	P * Shoot down vs 1.25mM * Shoot	8.71485e-06	0.000170112	0.608478	-1.64344	P * Root down vs 1.25mM * Root	78.2626	4.41018	99.9014	1.87652	4.54388	0.256053	0.300539
13448116	---		---	9.11042e-10	6.11736e-08	0.00149621	0.00390956	0.279258	0.484244	10.4809	0.0526071	10.1899	0.17885	10.5111	0.115468	10.4062	0.0509311	9.68105	0.0329633	9.36345	0.158907	0.775569	0.994852	1.0211	1.0211	20mM * Root up vs 1.25mM * Root	0.0537461	0.483473	1.16175	1.16175	20mM * Shoot up vs 1.25mM * Shoot	5.96187e-07	1.71781e-05	0.563905	-1.77335	P * Shoot down vs 1.25mM * Shoot	9.07928e-07	3.10523e-05	0.574392	-1.74097	P * Root down vs 1.25mM * Root	78.0175	3.78911	14.6203	0.236689	1.39969	0.0679791	0.259026
13474167	NM_118851 // SESA4 // seed storage albumin 4 // --- // 828825 /// AT4G27170.1 // SESA4	SESA4	NM_118851 // RefSeq // Arabidopsis thaliana seed storage albumin 4 (SESA4) mRNA, comple	9.18397e-10	6.15599e-08	0.253293	0.365431	0.875183	0.931578	4.21168	0.34309	4.34649	0.617935	4.1231	0.0586247	4.43391	0.0443834	6.3442	0.247252	6.46513	0.229464	0.727124	0.992902	0.94045	-1.06332	20mM * Root down vs 1.25mM * Root	0.730526	0.939025	1.06247	1.06247	20mM * Shoot up vs 1.25mM * Shoot	2.52515e-07	8.9802e-06	4.34286	4.34286	P * Shoot up vs 1.25mM * Shoot	2.31555e-07	1.16713e-05	4.38484	4.38484	P * Root up vs 1.25mM * Root	77.9335	21.816	1.40439	0.131044	0.228494	0.0639626	1.49297
13450595	NM_112626 // RPL3P // 50S ribosomal protein L3-2 // --- // 821011 /// AT3G17465.1 // RP	RPL3P	NM_112626 // RefSeq // Arabidopsis thaliana 50S ribosomal protein L3-2 (RPL3P) mRNA, co	9.20215e-10	6.15743e-08	3.83609e-07	2.06788e-06	0.127521	0.296155	8.57493	0.208997	8.10214	0.108836	8.6391	0.133879	8.36218	0.114326	7.73122	0.11061	7.4628	0.0751028	0.510197	0.96641	1.04548	1.04548	20mM * Root up vs 1.25mM * Root	0.0148425	0.334931	1.19751	1.19751	20mM * Shoot up vs 1.25mM * Shoot	5.00054e-06	8.09017e-05	0.642005	-1.55762	P * Shoot down vs 1.25mM * Shoot	1.44716e-07	8.43435e-06	0.557206	-1.79467	P * Root down vs 1.25mM * Root	77.9128	3.18205	67.7211	0.921936	2.20192	0.0899289	0.217819
13474587	NM_118966 // AT4G28260 // hypothetical protein // --- // 828941 /// AT4G28260.1 // AT4G	AT4G28260	NM_118966 // RefSeq // Arabidopsis thaliana uncharacterized protein (AT4G28260) mRNA, c	9.29366e-10	6.20784e-08	0.069926	0.123658	5.86418e-05	0.00136919	8.86193	0.0648454	8.69361	0.251525	8.87235	0.116629	8.77439	0.0793938	9.11548	0.035213	9.49698	0.0366471	0.908799	0.995749	1.00725	1.00725	20mM * Root up vs 1.25mM * Root	0.380252	0.807829	1.05759	1.05759	20mM * Shoot up vs 1.25mM * Shoot	1.21184e-07	5.24739e-06	1.74518	1.74518	P * Shoot up vs 1.25mM * Shoot	0.0120144	0.0481226	1.19214	1.19214	P * Root up vs 1.25mM * Root	77.8095	2.80625	3.77223	0.0453493	15.2881	0.551374	0.19235
13443524	---		---	9.33625e-10	6.22547e-08	1.22471e-07	7.3821e-07	0.0372194	0.129951	9.32545	0.0925868	8.88614	0.107532	9.55262	0.0385671	9.09701	0.182212	8.51352	0.0590316	7.57475	0.305726	0.0954731	0.809477	1.17054	1.17054	20mM * Root up vs 1.25mM * Root	0.119544	0.617956	1.15739	1.15739	20mM * Shoot up vs 1.25mM * Shoot	2.00551e-08	1.36816e-06	0.402932	-2.48181	P * Shoot down vs 1.25mM * Shoot	9.95432e-06	0.000188338	0.569619	-1.75556	P * Root down vs 1.25mM * Root	77.7618	5.75259	80.4035	1.98267	3.58778	0.265414	0.394544
[truncated: 37,832 more rows]
[truncated: 1 more columns]

## Sheet: P20 vs P1.25 Root FDR<0.3
Transcript_ID	First_TAIR_ID	{All_TAIR_ID}	NCBI_GID	Gene_Assignment	Chr	strand	start	stop	fc_LrrPpc	p_LrrPpc	fdr_LrrPpc
13497047	AT4	{AT4, AT5G03545}	831795	AT5G03545.1 // AT4 // hypothetical protein // --- // 831795 /// NM_180427 // AT4 // hypothetical protein // --- // 831795 /// AY040018 // AT4 // hypothetical protein // --- // 831795	chr5	+	894706	895400	-3.78655	0.00058615	0.184531
[truncated: 29 more rows]

## Sheet: P20 vs P1.25 Shoot FDR<0.3
Transcript_ID	First_TAIR_ID	{All_TAIR_ID}	NCBI_GID	Gene_Assignment	Chr	strand	start	stop	fc_LssPpc	p_LssPpc	fdr_LssPpc
[truncated: 71 more rows]
