# Supplementary material for: Comprehensive study of excess phosphate response reveals ethylene mediated signaling that negatively regulates plant growth and development
Source: Sci Rep. 2017 Jun 8;7:3074. doi: 10.1038/s41598-017-03061-9 (PMC5465178; doi:10.1038/s41598-017-03061-9)
Supplement: Supplementary file 3 — Dataset 2 [file 41598_2017_3061_MOESM3_ESM.xls]

## Sheet: Title Page
ONLINE DATA SUPPLEMENT
Comprehensive study of excess phosphate response reveals ethylene mediated signaling that negatively regulates plant growth and development
Devesh Shukla*, Claire A. Rinehart, Shivendra V. Sahi*
Department of Biology, 1906 College Heights, Western Kentucky University, Bowling Green, 42101-1080, Kentucky, U.S.A.
*corresponding author
Correspondence to shiv.sahi@wku.edu, devesh.shukla@wku.edu

## Sheet: -P vs P1.25
Transcript_ID	First_TAIR_ID	{All_TAIR_ID}	NCBI_GID	Gene_Assignment	Chr	start	stop	fc_LrrPmc	p_LrrPmc	fdr_LrrPmc
13372633	AT1G26410	{AT1G26410}	839183	NM_102405 // AT1G26410 // FAD-binding and BBE domain-containing protein // --- // 839183 /// AT1G26410.1 // AT1G26410 // FAD-binding and BBE domain-containing protein // --- // 839183	chr1	9138675	9140439	2.1686	0.0308973	0.0977677		L = location
13369668	AT1G18330	{AT1G18330}	838413	NM_001123832 // EPR1 // early-phytochrome-responsive1 // --- // 838413 /// AT1G18330.2 // EPR1 // early-phytochrome-responsive1 // --- // 838413 /// NM_101691 // EPR1 // early-phytochrome-responsive1 // --- // 838413 /// AT1G18330.1 // EPR1 // early-phytochrome-responsive1 // --- // 838413 /// AB115696 // EPR1 // early-phytochrome-responsive1 // --- // 838413	chr1	6305966	6308013	-2.3528	0.0303084	0.0964365		r= root
13372229	AT1G25220	{AT1G25220}	839103	NM_001198163 // ASB1 // anthranilate synthase beta subunit 1 // --- // 839103 /// AT1G25220.2 // ASB1 // anthranilate synthase beta subunit 1 // --- // 839103	chr1	8836835	8839549	2.43329	0.0302221	0.0962016
13416753	AT2G34390	{AT2G34390}	818002	NM_128991 // NIP2;1 // aquaporin NIP2-1 // --- // 818002 /// AT2G34390.1 // NIP2;1 // aquaporin NIP2-1 // --- // 818002 /// AJ276475 // NIP2;1 // aquaporin NIP2-1 // --- // 818002	chr2	14514487	14515915	-3.48949	0.030189	0.0961284		P= phosphate
13442740	AT3G62750	{AT3G62750}	825450	NM_116140 // BGLU8 // beta glucosidase 8 // --- // 825450 /// AT3G62750.1 // BGLU8 // beta glucosidase 8 // --- // 825450 /// AK175256 // BGLU8 // beta glucosidase 8 // --- // 825450	chr3	23214371	23217045	-2.03715	0.0293878	0.0943672		m= P0
13534578	AT5G42530	{AT5G42530}	834260	AT5G42530.1 // AT5G42530 // hypothetical protein // --- // 834260 /// NM_123618 // AT5G42530 // hypothetical protein // --- // 834260 /// AF083672 // AT5G42530 // hypothetical protein // --- // 834260	chr5	17004738	17005393	-3.02651	0.0286189	0.0923692		c= P1.25
13414189	AT2G28490	{AT2G28490}	817397	NM_128409 // AT2G28490 // cupin domain-containing protein // --- // 817397 /// AT2G28490.1 // AT2G28490 // cupin domain-containing protein // --- // 817397 /// BT008623 // AT2G28490 // cupin domain-containing protein // --- // 817397	chr2	12178597	12181012	2.17935	0.0285277	0.0921525
13337823	AT1G09090	{AT1G09090}	837430	NM_100780 // RBOHB // Respiratory burst oxidase-B // --- // 837430 /// AT1G09090.1 // RBOHB // Respiratory burst oxidase-B // --- // 837430 /// NM_202070 // RBOHB // Respiratory burst oxidase-B // --- // 837430 /// AT1G09090.2 // RBOHB // Respiratory burst oxidase-B // --- // 837430 /// BT005716 // RBOHB // Respiratory burst oxidase-B // --- // 837430	chr1	2932739	2936586	-2.529	0.0283208	0.0917076
13381981	AT1G61560	{AT1G61560}	842450	NM_001198353 // MLO6 // MLO-like protein 6 // --- // 842450 /// AT1G61560.4 // MLO6 // MLO-like protein 6 // --- // 842450 /// NM_104836 // MLO6 // MLO-like protein 6 // --- // 842450 /// AT1G61560.1 // MLO6 // MLO-like protein 6 // --- // 842450 /// NM_001198352 // MLO6 // MLO-like protein 6 // --- // 842450 /// NM_001198354 // MLO6 // MLO-like protein 6 // --- // 842450 /// AT1G61560.2 // MLO6 …	chr1	22708604	22712210	2.09874	0.0281877	0.0913845
13417201		{}		---	chr2	14894549	14894627	-2.37086	0.0277796	0.0904125
13483625	AT4G12500	{AT4G12500}	826862	NM_117320 // AT4G12500 // bifunctional inhibitor/lipid-transfer protein/seed storage 2S albumin-like protein // --- // 826862 /// AT4G12500.1 // AT4G12500 // bifunctional inhibitor/lipid-transfer protein/seed storage 2S albumin-like protein // --- // 826862 /// BT010818 // AT4G12500 // bifunctional inhibitor/lipid-transfer protein/seed storage 2S albumin-like protein // --- // 826862	chr4	7414150	7414927	-3.78225	0.0277655	0.0903743
13392784	AT2G13810	{AT2G13810}	815864	NM_126957 // ALD1 // AGD2-like defense response protein 1 // --- // 815864 /// AT2G13810.1 // ALD1 // AGD2-like defense response protein 1 // --- // 815864 /// AY057526 // ALD1 // AGD2-like defense response protein 1 // --- // 815864	chr2	5768446	5772259	-3.01814	0.0274057	0.0895067
13375725	AT1G35625	{AT1G35625}	840462	NM_103263 // AT1G35625 // RING/U-box domain-containing protein // --- // 840462 /// AT1G35625.1 // AT1G35625 // RING/U-box domain-containing protein // --- // 840462	chr1	13158466	13160245	-2.34352	0.0273016	0.0892274
13414450	AT2G29110	{AT2G29110}	817459	NM_128468 // GLR2.8 // glutamate receptor 2.8 // --- // 817459 /// AT2G29110.1 // GLR2.8 // glutamate receptor 2.8 // --- // 817459	chr2	12506880	12510552	2.60196	0.0271467	0.0888422
13464364	AT4G01360	{AT4G01360}	827971	NM_116366 // AT4G01360 // BYPASS1-related protein // --- // 827971 /// AT4G01360.1 // AT4G01360 // BYPASS1-related protein // --- // 827971	chr4	564760	566310	2.79456	0.0264814	0.0873881
13482223	AT4G08400	{AT4G08400}	826398	NM_116909 // AT4G08400 // Proline-rich extensin-like family protein // --- // 826398 /// AT4G08400.1 // AT4G08400 // Proline-rich extensin-like family protein // --- // 826398	chr4	5323800	5325341	-2.00374	0.0253726	0.0846495
13344795	AT1G26730	{AT1G26730}	839214	NM_102436 // AT1G26730 // phosphate transporter PHO1-7 // --- // 839214 /// AT1G26730.1 // AT1G26730 // phosphate transporter PHO1-7 // --- // 839214 /// AY507959 // AT1G26730 // phosphate transporter PHO1-7 // --- // 839214	chr1	9241435	9244650	2.47706	0.0250712	0.0837698
13488701	AT4G23700	{AT4G23700}	828470	NM_118501 // CHX17 // cation/H(+) antiporter 17 // --- // 828470 /// AT4G23700.1 // CHX17 // cation/H(+) antiporter 17 // --- // 828470 /// AY926473 // CHX17 // cation/H(+) antiporter 17 // --- // 828470	chr4	12342428	12346043	4.43012	0.024158	0.0813912
13351025	AT1G51800	{AT1G51800}	841606	NM_104059 // AT1G51800 // putative leucine-rich repeat protein kinase // --- // 841606 /// AT1G51800.1 // AT1G51800 // putative leucine-rich repeat protein kinase // --- // 841606	chr1	19214148	19217970	-2.15885	0.0238851	0.0807765
13467138	AT4G10530	{AT4G10530}	826645	NM_117121 // AT4G10530 // Subtilase family protein // --- // 826645 /// AT4G10530.1 // AT4G10530 // Subtilase family protein // --- // 826645	chr4	6508600	6511670	2.44393	0.0237306	0.0804026
13460319	AT3G55150	{AT3G55150}	824681	NM_115373 // EXO70H1 // exocyst subunit exo70 family protein H1 // --- // 824681 /// AT3G55150.1 // EXO70H1 // exocyst subunit exo70 family protein H1 // --- // 824681 /// AY074262 // EXO70H1 // exocyst subunit exo70 family protein H1 // --- // 824681	chr3	20440550	20442604	-2.40526	0.0233908	0.0795248
13493454		{}		---	chr4	16454697	16454769	2.4767	0.0227265	0.0778175
13509036	AT5G41080	{AT5G41080}	834110	NM_203136 // AT5G41080 // glycerophosphoryl diester phosphodiesterase family protein // --- // 834110 /// AT5G41080.2 // AT5G41080 // glycerophosphoryl diester phosphodiesterase family protein // --- // 834110 /// NM_123473 // AT5G41080 // glycerophosphoryl diester phosphodiesterase family protein // --- // 834110 /// AT5G41080.1 // AT5G41080 // glycerophosphoryl diester phosphodiesterase family …	chr5	16441744	16443985	2.37893	0.0226912	0.0777381
13361823	AT1G01060	{AT1G01060}	839341	NM_001197953 // LHY // myb-related putative transcription factor // --- // 839341 /// AT1G01060.5 // LHY // myb-related putative transcription factor // --- // 839341 /// NM_099988 // LHY // myb-related putative transcription factor // --- // 839341 /// NM_179237 // LHY // myb-related putative transcription factor // --- // 839341 /// AT1G01060.2 // LHY // myb-related putative transcription facto…	chr1	33379	37871	2.90422	0.0224077	0.0769089
13351195	AT1G52400	{AT1G52400}	841670	NM_001198275 // BGLU18 // beta glucosidase 18 // --- // 841670 /// AT1G52400.3 // BGLU18 // beta glucosidase 18 // --- // 841670 /// NM_001036098 // BGLU18 // beta glucosidase 18 // --- // 841670 /// AT1G52400.2 // BGLU18 // beta glucosidase 18 // --- // 841670 /// NM_104118 // BGLU18 // beta glucosidase 18 // --- // 841670 /// AT1G52400.1 // BGLU18 // beta glucosidase 18 // --- // 841670 /// AY0…	chr1	19515143	19518411	2.2739	0.0219476	0.0756021
13511600	AT5G47240	{AT5G47240}	834771	NM_124095 // NUDT8 // nudix hydrolase 8 // --- // 834771 /// AT5G47240.1 // NUDT8 // nudix hydrolase 8 // --- // 834771	chr5	19183601	19185644	-2.25183	0.0218758	0.0753954
13491298	AT4G29905	{AT4G29905}	829113	NM_148384 // AT4G29905 // hypothetical protein // --- // 829113 /// AT4G29905.1 // AT4G29905 // hypothetical protein // --- // 829113 /// AY054609 // AT4G29905 // hypothetical protein // --- // 829113	chr4	14626921	14627631	-3.21235	0.0217309	0.0750304
13405973	AT2G46830	{AT2G46830}	819296	NM_180129 // CCA1 // protein CCA1 // --- // 819296 /// AT2G46830.1 // CCA1 // protein CCA1 // --- // 819296 /// NM_180130 // CCA1 // protein CCA1 // --- // 819296 /// AT2G46830.2 // CCA1 // protein CCA1 // --- // 819296 /// U28422 // CCA1 // protein CCA1 // --- // 819296	chr2	19245672	19248914	2.08241	0.0217149	0.0749994
13396165	AT2G22990	{AT2G22990}	816830	NM_179704 // SNG1 // serine carboxypeptidase-like 8 // --- // 816830 /// NM_179705 // SNG1 // serine carboxypeptidase-like 8 // --- // 816830 /// NM_179703 // SNG1 // serine carboxypeptidase-like 8 // --- // 816830 /// NM_201787 // SNG1 // serine carboxypeptidase-like 8 // --- // 816830 /// AT2G22990.1 // SNG1 // serine carboxypeptidase-like 8 // --- // 816830 /// AT2G22990.3 // SNG1 // serine ca…	chr2	9786316	9790179	-2.18624	0.0213787	0.0741412
13543253	AT5G64120	{AT5G64120}	836533	NM_125808 // AT5G64120 // peroxidase 71 // --- // 836533 /// AT5G64120.1 // AT5G64120 // peroxidase 71 // --- // 836533 /// AF428274 // AT5G64120 // peroxidase 71 // --- // 836533	chr5	25659306	25661002	2.28131	0.0212432	0.073866
13384077	AT1G66700	{AT1G66700}	842988	NM_202367 // PXMT1 // SABATH family methyltransferase PXMT1 // --- // 842988 /// AT1G66700.3 // PXMT1 // SABATH family methyltransferase PXMT1 // --- // 842988 /// NM_105341 // PXMT1 // SABATH family methyltransferase PXMT1 // --- // 842988 /// AT1G66700.1 // PXMT1 // SABATH family methyltransferase PXMT1 // --- // 842988	chr1	24873291	24874758	3.30481	0.0212269	0.0738415
13460968	AT3G56980	{AT3G56980}	824865	NM_115557 // BHLH039 // transcription factor ORG3 // --- // 824865 /// AT3G56980.1 // BHLH039 // transcription factor ORG3 // --- // 824865 /// AF488577 // BHLH039 // transcription factor ORG3 // --- // 824865	chr3	21086546	21087494	-4.53332	0.021184	0.0737189
13472076	AT4G22513	{AT4G22513}	5008158	NM_001084959 // AT4G22513 // Bifunctional inhibitor/lipid-transfer protein/seed storage 2S albumin superfamily protein // --- // 5008158 /// AT4G22513.1 // AT4G22513 // Bifunctional inhibitor/lipid-transfer protein/seed storage 2S albumin superfamily protein // --- // 5008158	chr4	11854809	11855366	2.07582	0.0210655	0.0733997
13488066	AT4G22485	{AT4G22485}	5008156	NM_001084958 // AT4G22485 // protease inhibitor/seed storage/LTP family protein // --- // 5008156 /// AT4G22485.1 // AT4G22485 // protease inhibitor/seed storage/LTP family protein // --- // 5008156	chr4	11844506	11846476	2.92942	0.0210067	0.073248
13392424	AT2G07981	{AT2G07981}	815426	NM_179610 // AT2G07981 // hypothetical protein // --- // 815426 /// AT2G07981.1 // AT2G07981 // hypothetical protein // --- // 815426	chr2	3614986	3617716	2.73412	0.0206161	0.0720823
13436596	AT3G47770	{AT3G47770}	823931	NM_114645 // ATH5 // ABC transporter A family member 6 // --- // 823931 /// AT3G47770.1 // ATH5 // ABC transporter A family member 6 // --- // 823931	chr3	17618055	17622678	-2.06107	0.0202702	0.0711969
13533929	AT5G40590	{AT5G40590}	834057	NM_123423 // AT5G40590 // cysteine/histidine-rich C1 domain-containing protein // --- // 834057 /// AT5G40590.1 // AT5G40590 // cysteine/histidine-rich C1 domain-containing protein // --- // 834057 /// BT010703 // AT5G40590 // cysteine/histidine-rich C1 domain-containing protein // --- // 834057	chr5	16251437	16252412	2.49559	0.0201883	0.0709677
13416790	AT2G34500	{AT2G34500}	818013	NM_129002 // CYP710A1 // cytochrome P450 710A1 // --- // 818013 /// AT2G34500.1 // CYP710A1 // cytochrome P450 710A1 // --- // 818013 /// BT002069 // CYP710A1 // cytochrome P450 710A1 // --- // 818013	chr2	14539479	14541406	2.12773	0.0201144	0.0708311
13480634	AT4G01690	{AT4G01690, AT4G01700}	828131	NM_116400 // AT4G01700 // Chitinase family protein // --- // 828131 /// AT4G01700.1 // AT4G01700 // Chitinase family protein // --- // 828131 /// NM_116399 // PPOX // protoporphyrinogen oxidase // --- // 827991 /// NM_178952 // PPOX // protoporphyrinogen oxidase // --- // 827991 /// AT4G01690.1 // PPOX // protoporphyrinogen oxidase // --- // 827991 /// AT4G01690.2 // PPOX // protoporphyrinogen ox…	chr4	732313	733510	2.09064	0.0198651	0.0701461
13346261	AT1G30420	{AT1G30420}	839922	AT1G30420.1 // MRP12 // ABC transporter C family member 11 // --- // 839922 /// NM_102779 // MRP12 // ABC transporter C family member 11 // --- // 839922	chr1	10748816	10756316	2.16415	0.0197342	0.0697915
13457466	AT3G48360	{AT3G48360}	823994	NM_114697 // BT2 // TAC1-mediated telomerase activation pathway protein BT2 // --- // 823994 /// AT3G48360.1 // BT2 // TAC1-mediated telomerase activation pathway protein BT2 // --- // 823994 /// BT000678 // BT2 // TAC1-mediated telomerase activation pathway protein BT2 // --- // 823994	chr3	17908192	17910525	-2.57714	0.019687	0.0696856
13443268	AT3G01420	{AT3G01420}	821135	NM_111008 // DOX1 // alpha-dioxygenase // --- // 821135 /// AT3G01420.1 // DOX1 // alpha-dioxygenase // --- // 821135 /// AY042787 // DOX1 // alpha-dioxygenase // --- // 821135	chr3	159466	162837	2.98257	0.0195246	0.0692428
13348705	AT1G43790	{AT1G43790}	840976	NM_103507 // TED6 // tracheary element differentiation-related 6 protein // --- // 840976 /// AT1G43790.1 // TED6 // tracheary element differentiation-related 6 protein // --- // 840976 /// BT024569 // TED6 // tracheary element differentiation-related 6 protein // --- // 840976	chr1	16575895	16576417	-2.09882	0.0191109	0.0680395
13521047	AT5G01900	{AT5G01900}	831826	NM_120268 // WRKY62 // putative WRKY transcription factor 62 // --- // 831826 /// AT5G01900.1 // WRKY62 // putative WRKY transcription factor 62 // --- // 831826	chr5	351008	352069	2.90357	0.0189664	0.0677883
13363892	AT1G05575	{AT1G05575}	837061	AT1G05575.1 // AT1G05575 // hypothetical protein // --- // 837061 /// NM_100437 // AT1G05575 // hypothetical protein // --- // 837061 /// AK118716 // AT1G05575 // hypothetical protein // --- // 837061	chr1	1661691	1662187	2.09033	0.0187141	0.0671497
13477192	AT4G33720	{AT4G33720}	829514	NM_119530 // AT4G33720 // putative pathogenesis-related protein // --- // 829514 /// AT4G33720.1 // AT4G33720 // putative pathogenesis-related protein // --- // 829514 /// AF327419 // AT4G33720 // putative pathogenesis-related protein // --- // 829514	chr4	16182752	16183533	2.39978	0.0186361	0.0669325
13395977	AT2G22630	{AT2G22630}	816794	NM_127828 // AGL17 // agamous-like MADS-box protein AGL17 // --- // 816794 /// AT2G22630.1 // AGL17 // agamous-like MADS-box protein AGL17 // --- // 816794	chr2	9618372	9621957	-2.05798	0.0184885	0.0665142
13371823	AT1G23840	{AT1G23840}	838995	AT1G23840.1 // AT1G23840 // hypothetical protein // --- // 838995 /// NM_102232 // AT1G23840 // hypothetical protein // --- // 838995 /// AY037188 // AT1G23840 // hypothetical protein // --- // 838995	chr1	8424297	8425376	2.03744	0.0182179	0.0656884
13340457	AT1G15630	{AT1G15630}	838133	NM_101432 // AT1G15630 // hypothetical protein // --- // 838133 /// AT1G15630.1 // AT1G15630 // hypothetical protein // --- // 838133	chr1	5376793	5378027	2.2903	0.0179442	0.0650188
13420890	AT2G43620	{AT2G43620}	818964	NM_129924 // AT2G43620 // chitinase // --- // 818964 /// AT2G43620.1 // AT2G43620 // chitinase // --- // 818964	chr2	18093770	18095025	2.36689	0.0179047	0.0649249
13452567	AT3G22240	{AT3G22240}	821794	NM_113122 // AT3G22240 // hypothetical protein // --- // 821794 /// AT3G22240.1 // AT3G22240 // hypothetical protein // --- // 821794 /// AK175604 // AT3G22240 // hypothetical protein // --- // 821794	chr3	7863616	7864819	2.15875	0.0176384	0.0641712
13392877	AT2G14247	{AT2G14247}	2745524	NM_201723 // AT2G14247 // hypothetical protein // --- // 2745524 /// AT2G14247.1 // AT2G14247 // hypothetical protein // --- // 2745524 /// AK118948 // AT2G14247 // hypothetical protein // --- // 2745524	chr2	6034348	6034835	-2.06421	0.017445	0.0636786
13436543	AT3G47720	{AT3G47720, AT3G47730}	823927	NM_114640 // SRO4 // probable inactive poly [ADP-ribose] polymerase SRO4 // --- // 823926 /// AT3G47720.1 // SRO4 // probable inactive poly [ADP-ribose] polymerase SRO4 // --- // 823926 /// NM_114641 // ABCA2 // ABC transporter A family member 2 // --- // 823927 /// AT3G47730.1 // ABCA2 // ABC transporter A family member 2 // --- // 823927	chr3	17592625	17594132	-2.95668	0.0169938	0.062483
13404737	AT2G44130	{AT2G44130}	819019	NM_129976 // AT2G44130 // F-box/kelch-repeat protein // --- // 819019 /// AT2G44130.1 // AT2G44130 // F-box/kelch-repeat protein // --- // 819019 /// AY074864 // AT2G44130 // F-box/kelch-repeat protein // --- // 819019	chr2	18253610	18255054	2.21499	0.0164533	0.0610392
13380146	AT1G55980	{AT1G55980}	842049	NM_104476 // AT1G55980 // FAD/NAD(P)-binding oxidoreductase domain-containing protein // --- // 842049 /// AT1G55980.1 // AT1G55980 // FAD/NAD(P)-binding oxidoreductase domain-containing protein // --- // 842049	chr1	20938899	20941813	-2.48875	0.0163262	0.0606378
13345753	AT1G29179	{AT1G29179, AT1G29180}	839792	NM_001036031 // AT1G29179 // hypothetical protein // --- // 3766838 /// AT1G29179.1 // AT1G29179 // hypothetical protein // --- // 3766838 /// NM_102659 // AT1G29180 // Cysteine/Histidine-rich C1 domain family protein // --- // 839792 /// AT1G29180.1 // AT1G29180 // Cysteine/Histidine-rich C1 domain family protein // --- // 839792	chr1	10198764	10200962	-2.02545	0.0162638	0.060453
13454848	AT3G28550	{AT3G28550}	822485	NM_113775 // AT3G28550 // Proline-rich extensin-like family protein // --- // 822485 /// AT3G28550.1 // AT3G28550 // Proline-rich extensin-like family protein // --- // 822485	chr3	10700707	10703929	-2.49168	0.0159992	0.0596542
13527183	AT5G16970	{AT5G16970}	831560	NM_121703 // AER // 2-alkenal reductase // --- // 831560 /// AT5G16970.1 // AER // 2-alkenal reductase // --- // 831560	chr5	5576168	5578075	2.507	0.0154056	0.0580437
13482227	AT4G08410	{AT4G08410}	826400	NM_116910 // AT4G08410 // Proline-rich extensin-like family protein // --- // 826400 /// AT4G08410.1 // AT4G08410 // Proline-rich extensin-like family protein // --- // 826400	chr4	5339086	5341209	-2.38193	0.0152277	0.0575653
13458416	AT3G50740	{AT3G50740}	824238	NM_114934 // UGT72E1 // UDP-glucosyl transferase 72E1 // --- // 824238 /// AT3G50740.1 // UGT72E1 // UDP-glucosyl transferase 72E1 // --- // 824238 /// AY049277 // UGT72E1 // UDP-glucosyl transferase 72E1 // --- // 824238	chr3	18855161	18856884	-2.17578	0.0150489	0.0570841
13537086	AT5G48657	{AT5G48657}	2746202	NM_203180 // AT5G48657 // defense protein-like protein // --- // 2746202 /// AT5G48657.1 // AT5G48657 // defense protein-like protein // --- // 2746202 /// NM_203181 // AT5G48657 // defense protein-like protein // --- // 2746202 /// AT5G48657.2 // AT5G48657 // defense protein-like protein // --- // 2746202	chr5	19733884	19735550	2.10472	0.0149398	0.0567901
13422750	AT3G01175	{AT3G01175}	820400	NM_110983 // AT3G01175 // hypothetical protein // --- // 820400 /// AT3G01175.1 // AT3G01175 // hypothetical protein // --- // 820400	chr3	59471	60845	2.27188	0.0149018	0.0566569
13351005	AR3	{AR3, AT1G51760}	841602	NM_104055 // IAR3 // IAA-amino acid hydrolase ILR1-like 4 // --- // 841602 /// AT1G51760.1 // IAR3 // IAA-amino acid hydrolase ILR1-like 4 // --- // 841602 /// AF375444 // IAR3 // IAA-amino acid hydrolase ILR1-like 4 // --- // 841602	chr1	19199419	19201642	2.04827	0.0148281	0.0564569
13449491	AT3G14510	{AT3G14510}	820674	NM_112311 // AT3G14510 // putative geranylgeranyl pyrophosphate synthase 8 // --- // 820674 /// AT3G14510.1 // AT3G14510 // putative geranylgeranyl pyrophosphate synthase 8 // --- // 820674	chr3	4867378	4868414	-2.50477	0.0146693	0.056084
13528912		{}		---	chr5	7073530	7073601	2.16318	0.0144053	0.0552891
13528918		{}		---	chr5	7074772	7074843	2.16318	0.0144053	0.0552891
13511336		{}		---	chr5	18907523	18907594	2.16318	0.0144053	0.0552891
13396440	AT2G23830	{AT2G23830}	816915	NM_127946 // AT2G23830 // vesicle-associated protein 3-1 // --- // 816915 /// AT2G23830.1 // AT2G23830 // vesicle-associated protein 3-1 // --- // 816915	chr2	10143646	10144511	2.97659	0.0142102	0.0546769
13358162	AT1G72060	{AT1G72060, AT1G72070}	843538	NM_105864 // AT1G72060 // serine-type endopeptidase inhibitor // --- // 843537 /// AT1G72060.1 // AT1G72060 // serine-type endopeptidase inhibitor // --- // 843537 /// NM_105865 // AT1G72070 // chaperone DnaJ-domain containing protein // --- // 843538 /// AT1G72070.1 // AT1G72070 // chaperone DnaJ-domain containing protein // --- // 843538	chr1	27118447	27119011	2.41497	0.0141939	0.054622
13447163	AT3G10040	{AT3G10040}	820165	NM_111839 // AT3G10040 // sequence-specific DNA binding transcription factor // --- // 820165 /// AT3G10040.1 // AT3G10040 // sequence-specific DNA binding transcription factor // --- // 820165 /// AY091028 // AT3G10040 // sequence-specific DNA binding transcription factor // --- // 820165	chr3	3096415	3098071	-2.8473	0.0139506	0.0539102
13346118	AT1G30135	{AT1G30135}	839893	NM_102753 // JAZ8 // protein TIFY 5A // --- // 839893 /// AT1G30135.1 // JAZ8 // protein TIFY 5A // --- // 839893 /// BT026098 // JAZ8 // protein TIFY 5A // --- // 839893	chr1	10596492	10597239	2.38018	0.0137577	0.0533367
13428681	AT3G15450	{AT3G15450}	820784	NM_001035624 // AT3G15450 // aluminum induced protein with YGL and LRDR motif // --- // 820784 /// AT3G15450.2 // AT3G15450 // aluminum induced protein with YGL and LRDR motif // --- // 820784 /// NM_112413 // AT3G15450 // aluminum induced protein with YGL and LRDR motif // --- // 820784 /// AT3G15450.1 // AT3G15450 // aluminum induced protein with YGL and LRDR motif // --- // 820784 /// NM_00103…	chr3	5212984	5214124	-2.81283	0.0136878	0.0531167
13483684	AT4G12735	{AT4G12735}	2745703	AT4G12735.1 // AT4G12735 // hypothetical protein // --- // 2745703 /// NM_202810 // AT4G12735 // hypothetical protein // --- // 2745703 /// BT020280 // AT4G12735 // hypothetical protein // --- // 2745703	chr4	7493716	7494234	4.41843	0.0135995	0.0528713
13416136	AT2G33020	{AT2G33020}	817864	NM_128862 // RLP24 // receptor like protein 24 // --- // 817864 /// AT2G33020.1 // RLP24 // receptor like protein 24 // --- // 817864	chr2	14013874	14016516	2.72595	0.0135162	0.0526181
13506054	AT5G26690	{AT5G26690}	832720	AT5G26690.1 // AT5G26690 // heavy-metal-associated domain-containing protein // --- // 832720 /// NM_180545 // AT5G26690 // heavy-metal-associated domain-containing protein // --- // 832720 /// AK118666 // AT5G26690 // heavy-metal-associated domain-containing protein // --- // 832720	chr5	9310797	9311572	2.51709	0.013355	0.0521597
13437598	AT3G49940	{AT3G49940}	824156	NM_114854 // LBD38 // LOB domain-containing protein 38 // --- // 824156 /// AT3G49940.1 // LBD38 // LOB domain-containing protein 38 // --- // 824156 /// BT002449 // LBD38 // LOB domain-containing protein 38 // --- // 824156	chr3	18514343	18515475	-2.13119	0.0127403	0.050353
13459455	AT3G53420	{AT3G53420}	824510	NM_115202 // PIP2A // aquaporin PIP2-1 // --- // 824510 /// AT3G53420.1 // PIP2A // aquaporin PIP2-1 // --- // 824510 /// NM_001035774 // PIP2A // aquaporin PIP2-1 // --- // 824510 /// AT3G53420.2 // PIP2A // aquaporin PIP2-1 // --- // 824510 /// AY072374 // PIP2A // aquaporin PIP2-1 // --- // 824510	chr3	19803655	19805713	-2.01087	0.0127298	0.0503165
13421221	AT2G44380	{AT2G44380}	819045	NM_130001 // AT2G44380 // cysteine/histidine-rich C1 domain-containing protein // --- // 819045 /// AT2G44380.1 // AT2G44380 // cysteine/histidine-rich C1 domain-containing protein // --- // 819045 /// AK176732 // AT2G44380 // cysteine/histidine-rich C1 domain-containing protein // --- // 819045	chr2	18323461	18324428	-2.77247	0.0124788	0.0495765
13412533	AT2G24720	{AT2G24720}	817008	NM_128033 // GLR2.2 // glutamate receptor 2.2 // --- // 817008 /// AT2G24720.1 // GLR2.2 // glutamate receptor 2.2 // --- // 817008 /// AY072068 // GLR2.2 // glutamate receptor 2.2 // --- // 817008	chr2	10522783	10525840	-2.06351	0.0124793	0.0495765
13435633	AT3G44860	{AT3G44860}	823620	NM_114355 // FAMT // farnesoic acid carboxyl-O-methyltransferase // --- // 823620 /// AT3G44860.1 // FAMT // farnesoic acid carboxyl-O-methyltransferase // --- // 823620 /// AY150400 // FAMT // farnesoic acid carboxyl-O-methyltransferase // --- // 823620	chr3	16379633	16381070	3.08326	0.0123233	0.0491191
13362263	AT1G02230	{AT1G02230}	837630	NM_100104 // NAC004 // NAC domain-containing protein 4 // --- // 837630 /// AT1G02230.1 // NAC004 // NAC domain-containing protein 4 // --- // 837630	chr1	435174	436776	3.9403	0.0122729	0.0489538
13337220	AT1G08090	{AT1G08090}	837327	NM_100684 // NRT2:1 // nitrate transporter 2:1 // --- // 837327 /// AT1G08090.1 // NRT2:1 // nitrate transporter 2:1 // --- // 837327 /// AF093754 // NRT2:1 // nitrate transporter 2:1 // --- // 837327	chr1	2524076	2526164	-2.38226	0.0122212	0.0487781
13499833	AT5G10100	{AT5G10100}	830874	NM_001203342 // AT5G10100 // probable trehalose-phosphate phosphatase I // --- // 830874 /// AT5G10100.2 // AT5G10100 // probable trehalose-phosphate phosphatase I // --- // 830874 /// NM_121048 // AT5G10100 // probable trehalose-phosphate phosphatase I // --- // 830874 /// AT5G10100.1 // AT5G10100 // probable trehalose-phosphate phosphatase I // --- // 830874	chr5	3157980	3161708	-2.09668	0.0121976	0.0487094
13508244	AT5G38910	{AT5G38910}	833883	NM_123253 // AT5G38910 // putative germin-like protein subfamily 1 member 9 // --- // 833883 /// AT5G38910.1 // AT5G38910 // putative germin-like protein subfamily 1 member 9 // --- // 833883	chr5	15578811	15579584	3.16685	0.0119099	0.0477738
13359872	AT1G76600	{AT1G76600}	843993	AT1G76600.1 // AT1G76600 // hypothetical protein // --- // 843993 /// NM_106310 // AT1G76600 // hypothetical protein // --- // 843993 /// BT000025 // AT1G76600 // hypothetical protein // --- // 843993	chr1	28746888	28747845	2.99702	0.0118141	0.0474792
13529974	AT5G23660	{AT5G23660}	832431	NM_122271 // MTN3 // bidirectional sugar transporter SWEET12 // --- // 832431 /// AT5G23660.1 // MTN3 // bidirectional sugar transporter SWEET12 // --- // 832431 /// AY057575 // MTN3 // bidirectional sugar transporter SWEET12 // --- // 832431	chr5	7971651	7973925	-2.02936	0.011799	0.0474331
13357883	AT1G71520	{AT1G71520}	843492	NM_105820 // AT1G71520 // ERF/AP2 transcription factor family protein DREB A-5 // --- // 843492 /// AT1G71520.1 // AT1G71520 // ERF/AP2 transcription factor family protein DREB A-5 // --- // 843492 /// BT010999 // AT1G71520 // ERF/AP2 transcription factor family protein DREB A-5 // --- // 843492	chr1	26938525	26939106	2.78256	0.0116562	0.046913
13435869	AT3G45730	{AT3G45730}	823715	NM_114442 // AT3G45730 // hypothetical protein // --- // 823715 /// AT3G45730.1 // AT3G45730 // hypothetical protein // --- // 823715 /// AK118239 // AT3G45730 // hypothetical protein // --- // 823715	chr3	16789980	16790582	2.09935	0.011632	0.0468411
13341705	AT1G18400	{AT1G18400}	838421	NM_101698 // BEE1 // transcription factor BEE 1 // --- // 838421 /// AT1G18400.1 // BEE1 // transcription factor BEE 1 // --- // 838421 /// AK117269 // BEE1 // transcription factor BEE 1 // --- // 838421	chr1	6331398	6333743	-2.57454	0.0114245	0.0462285
13472080	AT4G22510	{AT4G22510, AT4G22517}	828346	NM_001084960 // AT4G22517 // protease inhibitor/seed storage/LTP family protein // --- // 5008159 /// AT4G22517.1 // AT4G22517 // protease inhibitor/seed storage/LTP family protein // --- // 5008159 /// AT4G22510.1 // AT4G22510 // hypothetical protein // --- // 828346 /// NM_118377 // AT4G22510 // hypothetical protein // --- // 828346	chr4	11856743	11857313	2.09323	0.0113412	0.0460011
13393099	AT2G15220	{AT2G15220}	816011	NM_127083 // AT2G15220 // basic secretory protein family protein // --- // 816011 /// AT2G15220.1 // AT2G15220 // basic secretory protein family protein // --- // 816011 /// AF345341 // AT2G15220 // basic secretory protein family protein // --- // 816011	chr2	6608659	6609506	3.50923	0.0112777	0.0457832
13485325	AT4G16260	{AT4G16260}	827320	NM_117722 // AT4G16260 // putative beta-1,3-endoglucanase that interacts with the 30C02 cyst nematode effector. May play a role in host defense. // --- // 827320 /// AT4G16260.1 // AT4G16260 // putative beta-1,3-endoglucanase that interacts with the 30C02 cyst nematode effector. May play a role in host defense. // --- // 827320 /// AY064130 // AT4G16260 // putative beta-1,3-endoglucanase that int…	chr4	9200010	9201552	2.54979	0.011266	0.0457502
13507834	AT5G37740	{AT5G37740}	833752	NM_123133 // AT5G37740 // calcium-dependent lipid-binding domain-containing protein // --- // 833752 /// AT5G37740.1 // AT5G37740 // calcium-dependent lipid-binding domain-containing protein // --- // 833752 /// NM_001203502 // AT5G37740 // calcium-dependent lipid-binding domain-containing protein // --- // 833752 /// AT5G37740.2 // AT5G37740 // calcium-dependent lipid-binding domain-containing p…	chr5	14992005	14993671	2.00816	0.0109411	0.0447714
13493627	AT4G34900	{AT4G34900}	829642	NM_119656 // XDH2 // xanthine dehydrogenase 2 // --- // 829642 /// AT4G34900.1 // XDH2 // xanthine dehydrogenase 2 // --- // 829642	chr4	16625555	16631327	-2.0846	0.0108601	0.044497
13457709	AT3G49180	{AT3G49180, AT3G49190}	824080	NM_114778 // AT3G49190 // O-acyltransferase (WSD1-like) family protein // --- // 824080 /// AT3G49190.1 // AT3G49190 // O-acyltransferase (WSD1-like) family protein // --- // 824080 /// NM_114777 // RID3 // root initiation defective 3 protein // --- // 824079 /// AT3G49180.1 // RID3 // root initiation defective 3 protein // --- // 824079 /// AK117581 // AT3G49190 // O-acyltransferase (WSD1-like) …	chr3	18231845	18234391	-2.1126	0.0107773	0.0442189
13468157	AT3G51140	{AT3G51140}	824278	NM_114974 // AT3G51140 // hypothetical protein // --- // 824278 /// AT3G51140.1 // AT3G51140 // hypothetical protein // --- // 824278	chr4	7814202	7814274	2.14827	0.0107606	0.0441645
13458577	AT3G51140	{AT3G51140}	824278	NM_114974 // AT3G51140 // hypothetical protein // --- // 824278 /// AT3G51140.1 // AT3G51140 // hypothetical protein // --- // 824278	chr3	18997643	18997715	2.14827	0.0107606	0.0441645
13502105	AT5G16030	{AT5G16030}	831460	NM_001125761 // AT5G16030 // hypothetical protein // --- // 831460 /// NM_001036812 // AT5G16030 // hypothetical protein // --- // 831460 /// NM_121608 // AT5G16030 // hypothetical protein // --- // 831460 /// AT5G16030.2 // AT5G16030 // hypothetical protein // --- // 831460 /// AT5G16030.3 // AT5G16030 // hypothetical protein // --- // 831460 /// AT5G16030.1 // AT5G16030 // hypothetical protein …	chr5	5238178	5240748	-2.16458	0.0107537	0.0441456
13428964	AT3G16150	{AT3G16150}	820860	NM_112485 // AT3G16150 // probable isoaspartyl peptidase/L-asparaginase 2 // --- // 820860 /// AT3G16150.1 // AT3G16150 // probable isoaspartyl peptidase/L-asparaginase 2 // --- // 820860 /// BT024724 // AT3G16150 // probable isoaspartyl peptidase/L-asparaginase 2 // --- // 820860	chr3	5471735	5473276	2.61061	0.0105725	0.0435452
13482741	AT4G10265	{AT4G10265}	826618	NM_179024 // AT4G10265 // putative wound-responsive protein // --- // 826618 /// AT4G10265.1 // AT4G10265 // putative wound-responsive protein // --- // 826618 /// AK117837 // AT4G10265 // putative wound-responsive protein // --- // 826618	chr4	6373097	6373536	-2.40948	0.0104401	0.0431521
13537386	AT5G49360	{AT5G49360}	834996	NM_124313 // BXL1 // bifunctional {beta}-D-xylosidase/{alpha}-L-arabinofuranosidase // --- // 834996 /// AT5G49360.1 // BXL1 // bifunctional {beta}-D-xylosidase/{alpha}-L-arabinofuranosidase // --- // 834996 /// AY120767 // BXL1 // bifunctional {beta}-D-xylosidase/{alpha}-L-arabinofuranosidase // --- // 834996	chr5	20011879	20016742	-2.26761	0.0104409	0.0431521
13393293	AT2G15970	{AT2G15970}	816092	NM_127156 // COR413-PM1 // cold regulated 413 plasma membrane 1 // --- // 816092 /// AT2G15970.1 // COR413-PM1 // cold regulated 413 plasma membrane 1 // --- // 816092 /// NM_001202604 // COR413-PM1 // cold regulated 413 plasma membrane 1 // --- // 816092 /// AT2G15970.2 // COR413-PM1 // cold regulated 413 plasma membrane 1 // --- // 816092 /// AB044404 // COR413-PM1 // cold regulated 413 plasma …	chr2	6950041	6951192	-2.02273	0.0104338	0.0431367
13379332	AT1G54050	{AT1G54050}	841843	NM_104282 // AT1G54050 // CIII heat shock protein 17.4 // --- // 841843 /// AT1G54050.1 // AT1G54050 // CIII heat shock protein 17.4 // --- // 841843 /// AK119081 // AT1G54050 // CIII heat shock protein 17.4 // --- // 841843	chr1	20179422	20180281	-2.64941	0.0103682	0.0429161
13508854	AT5G40690	{AT5G40690}	834069	NM_123434 // AT5G40690 // hypothetical protein // --- // 834069 /// AT5G40690.1 // AT5G40690 // hypothetical protein // --- // 834069 /// BT025272 // AT5G40690 // hypothetical protein // --- // 834069	chr5	16290711	16291583	2.26011	0.0103519	0.0428584
13452409	AT3G21720	{AT3G21720}	821726	NM_113067 // ICL // isocitrate lyase // --- // 821726 /// AT3G21720.1 // ICL // isocitrate lyase // --- // 821726 /// AK226403 // ICL // isocitrate lyase // --- // 821726	chr3	7652487	7656011	2.13337	0.0100748	0.0419872
13437415	AT3G49420	{AT3G49420, AT5G01430}	831915	NM_114802 // AT3G49420 // Got1/Sft2-like vescicle transport-like protein // --- // 824104 /// AT3G49420.1 // AT5G01430 // Got1/Sft2-like vescicle transport protein // --- // 831915 /// AT3G49420.1 // AT3G49420 // Got1/Sft2-like vescicle transport-like protein // --- // 824104 /// AY062841 // AT3G49420 // Got1/Sft2-like vescicle transport-like protein // --- // 824104 /// AY062841 // AT5G01430 // …	chr3	18329387	18331431	-2.03611	0.0100286	0.0418563
13543506		{}		---	chr5	25875394	25875465	2.49197	0.0100039	0.0418005
13424465	AT3G05155	{AT3G05155}	819678	NM_148688 // AT3G05155 // sugar transporter ERD6-like 9 // --- // 819678 /// AT3G05155.1 // AT3G05155 // sugar transporter ERD6-like 9 // --- // 819678 /// BT010201 // AT3G05155 // sugar transporter ERD6-like 9 // --- // 819678	chr3	1448570	1451213	-2.13257	0.00950935	0.0401357
13494740	AT4G37370	{AT4G37370}	829891	NM_119900 // CYP81D8 // cytochrome P450, family 81, subfamily D, polypeptide 8 // --- // 829891 /// AT4G37370.1 // CYP81D8 // cytochrome P450, family 81, subfamily D, polypeptide 8 // --- // 829891 /// AY065192 // CYP81D8 // cytochrome P450, family 81, subfamily D, polypeptide 8 // --- // 829891	chr4	17569828	17571704	3.3339	0.00902596	0.0385402
13465681	AT4G04540	{AT4G04540}	825785	NM_116692 // CRK39 // putative cysteine-rich receptor-like protein kinase 39 // --- // 825785 /// AT4G04540.1 // CRK39 // putative cysteine-rich receptor-like protein kinase 39 // --- // 825785	chr4	2259580	2262138	2.73924	0.00883706	0.0379573
13397210	AT2G25900	{AT2G25900}	817131	NM_128150 // ATCTH // putative Cys3His zinc finger protein ATCTH // --- // 817131 /// NM_001202675 // ATCTH // putative Cys3His zinc finger protein ATCTH // --- // 817131 /// AT2G25900.1 // ATCTH // putative Cys3His zinc finger protein ATCTH // --- // 817131 /// AT2G25900.2 // ATCTH // putative Cys3His zinc finger protein ATCTH // --- // 817131 /// AK117272 // ATCTH // putative Cys3His zinc finge…	chr2	11041331	11043209	-2.42141	0.00872582	0.0375677
13337264		{}		---	chr1	2588525	2588596	2.27249	0.00859945	0.037111
13367103		{}		---	chr1	4285887	4285958	2.27249	0.00859945	0.037111
13413951		{}		---	chr2	11864154	11864225	2.27249	0.00859945	0.037111
13414415		{}		---	chr2	12471773	12471844	2.27249	0.00859945	0.037111
13456183		{}		---	chr3	16427041	16427112	2.27249	0.00859945	0.037111
13436172		{}		---	chr3	17149752	17149823	2.27249	0.00859945	0.037111
13486649		{}		---	chr4	10325965	10326036	2.27249	0.00859945	0.037111
13524728		{}		---	chr5	3578295	3578366	2.27249	0.00859945	0.037111
13500278		{}		---	chr5	3617058	3617129	2.27249	0.00859945	0.037111
13517018		{}		---	chr5	23957430	23957501	2.27249	0.00859945	0.037111
13511008		{}		---	chr5	18558845	18558916	2.27249	0.00859945	0.037111
13517008		{}		---	chr5	23953942	23954013	2.27249	0.00859945	0.037111
13426723	AT3G11080	{AT3G11080}	820279	NM_111945 // RLP35 // receptor like protein 35 // --- // 820279 /// AT3G11080.1 // RLP35 // receptor like protein 35 // --- // 820279	chr3	3470440	3473312	2.16599	0.00850682	0.0368022
13498586	AT5G07080	{AT5G07080}	830599	NM_120790 // AT5G07080 // HXXXD-type acyl-transferase family protein // --- // 830599 /// AT5G07080.1 // AT5G07080 // HXXXD-type acyl-transferase family protein // --- // 830599 /// AY056183 // AT5G07080 // HXXXD-type acyl-transferase family protein // --- // 830599	chr5	2200332	2202110	-2.05699	0.0084579	0.0366566
13339937	AT1G14185	{AT1G14185}	837978	NM_101284 // AT1G14185 // glucose-methanol-choline oxidoreductase-like protein // --- // 837978 /// AT1G14185.1 // AT1G14185 // glucose-methanol-choline oxidoreductase-like protein // --- // 837978 /// AF419603 // AT1G14185 // glucose-methanol-choline oxidoreductase-like protein // --- // 837978	chr1	4850274	4852096	-3.12725	0.00843368	0.0365672
13350914	AT1G51620	{AT1G51620}	841587	NM_104040 // AT1G51620 // protein kinase superfamily protein // --- // 841587 /// AT1G51620.1 // AT1G51620 // protein kinase superfamily protein // --- // 841587 /// NM_001198269 // AT1G51620 // protein kinase superfamily protein // --- // 841587 /// AT1G51620.2 // AT1G51620 // protein kinase superfamily protein // --- // 841587 /// BT028903 // AT1G51620 // protein kinase superfamily protein // -…	chr1	19140130	19141787	2.1048	0.00838726	0.0364368
13453844	AT3G26220	{AT3G26220}	822223	NM_113529 // CYP71B3 // cytochrome P450 monooxygenase // --- // 822223 /// AT3G26220.1 // CYP71B3 // cytochrome P450 monooxygenase // --- // 822223	chr3	9596077	9597833	2.12827	0.00835615	0.0363304
13381404	AT1G60590	{AT1G60590}	842353	NM_104742 // AT1G60590 // pectin lyase-like protein // --- // 842353 /// AT1G60590.1 // AT1G60590 // pectin lyase-like protein // --- // 842353	chr1	22314170	22316970	-2.05527	0.00834678	0.0362979
13474700	AT4G28490	{AT4G28490}	828967	NM_118991 // HAE // receptor-like protein kinase 5 // --- // 828967 /// AT4G28490.1 // HAE // receptor-like protein kinase 5 // --- // 828967 /// M84660 // HAE // receptor-like protein kinase 5 // --- // 828967	chr4	14077857	14081171	2.59995	0.00830621	0.0361633
13367077		{}		---	chr1	4266988	4267061	2.04224	0.00830641	0.0361633
13374292		{}		---	chr1	10963573	10963646	2.04224	0.00830641	0.0361633
13435951		{}		---	chr3	16894163	16894236	2.04224	0.00830641	0.0361633
13437593		{}		---	chr3	18507812	18507885	2.04224	0.00830641	0.0361633
13467678		{}		---	chr4	7185704	7185777	2.04224	0.00830641	0.0361633
13496575		{}		---	chr5	530822	530895	2.04224	0.00830641	0.0361633
13519277		{}		---	chr5	25784115	25784188	2.04224	0.00830641	0.0361633
13369278		{}		---	chr1	6075945	6076018	2.04224	0.00830641	0.0361633
13371927		{}		---	chr1	8520290	8520363	2.04224	0.00830641	0.0361633
13435941		{}		---	chr3	16885891	16885964	2.04224	0.00830641	0.0361633
13441519		{}		---	chr3	22138723	22138796	2.04224	0.00830641	0.0361633
13541535		{}		---	chr5	24139946	24140019	2.04224	0.00830641	0.0361633
13499677		{}		---	chr5	2993327	2993400	2.04224	0.00830641	0.0361633
13334405	AT1G01580	{AT1G01580}	839411	NM_100040 // FRO2 // ferric reduction oxidase 2 // --- // 839411 /// AT1G01580.1 // FRO2 // ferric reduction oxidase 2 // --- // 839411 /// AY302057 // FRO2 // ferric reduction oxidase 2 // --- // 839411	chr1	209395	213041	-18.2733	0.00828351	0.0361513
13522789	AT5G06630	{AT5G06630}	830551	NM_120746 // AT5G06630 // proline-rich extensin-like family protein // --- // 830551 /// AT5G06630.1 // AT5G06630 // proline-rich extensin-like family protein // --- // 830551	chr5	2036361	2037843	-2.54448	0.00822372	0.03595
13490771	AT4G28290	{AT4G28290}	828944	AT4G28290.1 // AT4G28290 // hypothetical protein // --- // 828944 /// NM_118969 // AT4G28290 // hypothetical protein // --- // 828944 /// BT025020 // AT4G28290 // hypothetical protein // --- // 828944	chr4	14011844	14012583	2.0863	0.00803489	0.0353652
13488068	AT4G22490	{AT4G22490}	828344	NM_118375 // AT4G22490 // bifunctional inhibitor/lipid-transfer protein/seed storage 2S albumin superfamily protein // --- // 828344 /// AT4G22490.1 // AT4G22490 // bifunctional inhibitor/lipid-transfer protein/seed storage 2S albumin superfamily protein // --- // 828344	chr4	11849701	11850331	3.56472	0.00793955	0.0350629
13402182	AT3G51140	{AT3G51140}	824278	NM_114974 // AT3G51140 // hypothetical protein // --- // 824278 /// AT3G51140.1 // AT3G51140 // hypothetical protein // --- // 824278 /// AT3G51140.1 // AT3G51140 // hypothetical protein // --- // 824278 /// AT3G51140.1 // AT3G51140 // hypothetical protein // --- // 824278 /// AT3G51140.1 // AT3G51140 // hypothetical protein // --- // 824278 /// AT3G51140.1 // AT3G51140 // hypothetical protein //…	chr2	15916817	15916889	2.26983	0.00790912	0.0349647
13541845	AT5G60900	{AT5G60900}	836211	NM_125483 // RLK1 // receptor-like protein kinase 1 // --- // 836211 /// AT5G60900.1 // RLK1 // receptor-like protein kinase 1 // --- // 836211	chr5	24498467	24501494	3.20099	0.00789987	0.0349359
13448932		{}		---	chr3	4359012	4359202	-2.11532	0.00786358	0.0348315
13522911	AT5G06900	{AT5G06900}	830580	NM_120772 // CYP93D1 // cytochrome P450, family 93, subfamily D, polypeptide 1 // --- // 830580 /// AT5G06900.1 // CYP93D1 // cytochrome P450, family 93, subfamily D, polypeptide 1 // --- // 830580	chr5	2136160	2137925	-2.10311	0.00779215	0.034575
13424865	AT3G05858	{AT3G05858}	6240354	NM_001125112 // AT3G05858 // hypothetical protein // --- // 6240354 /// AT3G05858.1 // AT3G05858 // hypothetical protein // --- // 6240354	chr3	1749342	1749871	2.05399	0.00771916	0.0343145
13399502	AT2G31880	{AT2G31880}	817746	NM_128746 // SOBIR1 // leucine-rich repeat receptor-like serine/threonine/tyrosine-protein kinase SOBIR1 // --- // 817746 /// AT2G31880.1 // SOBIR1 // leucine-rich repeat receptor-like serine/threonine/tyrosine-protein kinase SOBIR1 // --- // 817746 /// AF370596 // SOBIR1 // leucine-rich repeat receptor-like serine/threonine/tyrosine-protein kinase SOBIR1 // --- // 817746	chr2	13554894	13556977	2.1784	0.00765806	0.0340982
13505219	AT5G24210	{AT5G24210}	832488	NM_122327 // AT5G24210 // lipase class 3 family protein // --- // 832488 /// AT5G24210.1 // AT5G24210 // lipase class 3 family protein // --- // 832488 /// AY065422 // AT5G24210 // lipase class 3 family protein // --- // 832488	chr5	8217335	8219619	2.38622	0.00764594	0.03406
13468952	AT4G15236	{AT4G15236}	827189	NM_148328 // AT4G15236 // ABC transporter G family member 43 // --- // 827189 /// AT4G15236.1 // AT4G15236 // ABC transporter G family member 43 // --- // 827189	chr4	8696683	8702727	2.32327	0.00764353	0.0340532
13464783	AT4G02170	{AT4G02170}	828119	NM_116449 // AT4G02170 // hypothetical protein // --- // 828119 /// AT4G02170.1 // AT4G02170 // hypothetical protein // --- // 828119	chr4	958049	958641	2.40376	0.00749585	0.033508
13450196	AT3G16530	{AT3G16530}	820901	NM_112525 // AT3G16530 // legume lectin-like protein // --- // 820901 /// AT3G16530.1 // AT3G16530 // legume lectin-like protein // --- // 820901 /// AY054194 // AT3G16530 // legume lectin-like protein // --- // 820901	chr3	5624377	5625470	3.32798	0.00749229	0.0334999
13470925	AT4G19690	{AT4G19690}	827713	NM_179215 // IRT1 // Fe(2+) transport protein 1 // --- // 827713 /// AT4G19690.1 // IRT1 // Fe(2+) transport protein 1 // --- // 827713 /// NM_118089 // IRT1 // Fe(2+) transport protein 1 // --- // 827713 /// AT4G19690.2 // IRT1 // Fe(2+) transport protein 1 // --- // 827713 /// AY087095 // IRT1 // Fe(2+) transport protein 1 // --- // 827713	chr4	10707426	10709015	-7.10142	0.00746775	0.0334135
13504643	AT5G22920	{AT5G22920}	832356	NM_122198 // AT5G22920 // ring finger and CHY zinc finger domain-containing protein 1 // --- // 832356 /// AT5G22920.1 // AT5G22920 // ring finger and CHY zinc finger domain-containing protein 1 // --- // 832356 /// AY052362 // AT5G22920 // ring finger and CHY zinc finger domain-containing protein 1 // --- // 832356	chr5	7664991	7667265	-3.55266	0.00744117	0.0333139
13379130	AT1G53625	{AT1G53625}	841798	NM_179473 // AT1G53625 // hypothetical protein // --- // 841798 /// AT1G53625.1 // AT1G53625 // hypothetical protein // --- // 841798 /// AK118415 // AT1G53625 // hypothetical protein // --- // 841798	chr1	20014410	20014923	3.32866	0.00742748	0.0332566
13441465	AT3G59700	{AT3G59700}	825139	NM_115832 // HLECRK // lectin-receptor kinase // --- // 825139 /// AT3G59700.1 // HLECRK // lectin-receptor kinase // --- // 825139	chr3	22052133	22054275	2.45266	0.00739632	0.0331518
13486443	AT4G18250	{AT4G18250}	827551	NM_117935 // AT4G18250 // putative receptor serine/threonine kinase // --- // 827551 /// AT4G18250.1 // AT4G18250 // putative receptor serine/threonine kinase // --- // 827551	chr4	10087343	10091963	2.05323	0.00736165	0.0330168
13436924	AT3G48310	{AT3G48310}	823989	NM_148857 // CYP71A22 // cytochrome P450 71A22 // --- // 823989 /// AT3G48310.1 // CYP71A22 // cytochrome P450 71A22 // --- // 823989 /// AY096499 // CYP71A22 // cytochrome P450 71A22 // --- // 823989	chr3	17888101	17889814	-2.16609	0.00734239	0.0329755
13415750	AT2G32020	{AT2G32020}	817762	NM_128762 // AT2G32020 // Acyl-CoA N-acyltransferases (NAT) superfamily protein // --- // 817762 /// AT2G32020.1 // AT2G32020 // Acyl-CoA N-acyltransferases (NAT) superfamily protein // --- // 817762 /// BT024831 // AT2G32020 // Acyl-CoA N-acyltransferases (NAT) superfamily protein // --- // 817762	chr2	13631062	13631768	2.07908	0.00731873	0.0328885
13531160	AT5G26170	{AT5G26170}	832686	NM_122518 // WRKY50 // putative WRKY transcription factor 50 // --- // 832686 /// AT5G26170.1 // WRKY50 // putative WRKY transcription factor 50 // --- // 832686 /// AY071847 // WRKY50 // putative WRKY transcription factor 50 // --- // 832686	chr5	9147176	9148128	2.6995	0.0072462	0.0326252
13524029	AT5G09800	{AT5G09800}	830840	NM_121017 // AT5G09800 // ARM repeat superfamily protein // --- // 830840 /// AT5G09800.1 // AT5G09800 // ARM repeat superfamily protein // --- // 830840 /// AK175195 // AT5G09800 // ARM repeat superfamily protein // --- // 830840	chr5	3043012	3044413	2.06927	0.00707516	0.0320678
13520400	AT5G66985	{AT5G66985}	836833	NM_126098 // AT5G66985 // hypothetical protein // --- // 836833 /// AT5G66985.1 // AT5G66985 // hypothetical protein // --- // 836833 /// BT024801 // AT5G66985 // hypothetical protein // --- // 836833	chr5	26743279	26743808	-2.26048	0.00703209	0.0318952
13467352	AT4G11210	{AT4G11210}	826723	NM_117192 // AT4G11210 // disease resistance-responsive, dirigent domain-containing protein // --- // 826723 /// AT4G11210.1 // AT4G11210 // disease resistance-responsive, dirigent domain-containing protein // --- // 826723	chr4	6832691	6833245	-2.1271	0.00698398	0.0317423
13492686	AT4G32950	{AT4G32950}	829432	NM_119449 // AT4G32950 // putative protein phosphatase 2C 61 // --- // 829432 /// AT4G32950.1 // AT4G32950 // putative protein phosphatase 2C 61 // --- // 829432	chr4	15904444	15906010	2.64709	0.00694426	0.0315977
13519410	AT5G64810	{AT5G64810}	836602	NM_125877 // WRKY51 // putative WRKY transcription factor 51 // --- // 836602 /// AT5G64810.1 // WRKY51 // putative WRKY transcription factor 51 // --- // 836602 /// AF426252 // WRKY51 // putative WRKY transcription factor 51 // --- // 836602	chr5	25908413	25909803	4.11488	0.00692991	0.0315622
13471355	AT4G20820	{AT4G20820}	827830	NM_118200 // AT4G20820 // FAD-binding and BBE domain-containing protein // --- // 827830 /// AT4G20820.1 // AT4G20820 // FAD-binding and BBE domain-containing protein // --- // 827830	chr4	11150160	11151758	-2.32286	0.00690916	0.0315013
13512617	AT5G49448	{AT5G49448, AT5G49450}	835005	NM_124322 // bZIP1 // basic leucine-zipper 1 // --- // 835005 /// AT5G49448.1 // CPuORF4 // conserved peptide upstream open reading frame 4 // --- // 6240911 /// AT5G49450.1 // bZIP1 // basic leucine-zipper 1 // --- // 835005 /// NM_001125930 // CPuORF4 // conserved peptide upstream open reading frame 4 // --- // 6240911 /// AY136307 // bZIP1 // basic leucine-zipper 1 // --- // 835005	chr5	20051829	20052735	2.55298	0.00681335	0.0311768
13364865	AT1G07780	{AT1G07780}	837292	NM_001198002 // PAI1 // phosphoribosylanthranilate isomerase // --- // 837292 /// NM_202055 // PAI1 // phosphoribosylanthranilate isomerase // --- // 837292 /// NM_001123771 // PAI1 // phosphoribosylanthranilate isomerase // --- // 837292 /// AT1G07780.5 // PAI1 // phosphoribosylanthranilate isomerase // --- // 837292 /// AT1G07780.3 // PAI1 // phosphoribosylanthranilate isomerase // --- // 83729…	chr1	2410056	2412677	-2.04196	0.00677177	0.0310222
13476274	AT4G31970	{AT4G31970}	829327	NM_119348 // CYP82C2 // cytochrome P450, family 82, subfamily C, polypeptide 2 // --- // 829327 /// AT4G31970.1 // CYP82C2 // cytochrome P450, family 82, subfamily C, polypeptide 2 // --- // 829327	chr4	15462408	15464358	6.03721	0.00674075	0.0308911
13411817	AT2G22880	{AT2G22880}	816819	NM_127853 // AT2G22880 // VQ motif-containing protein // --- // 816819 /// AT2G22880.1 // AT2G22880 // VQ motif-containing protein // --- // 816819 /// BT012592 // AT2G22880 // VQ motif-containing protein // --- // 816819	chr2	9741119	9741463	3.93562	0.0067372	0.0308894
13458175	AT3G50200	{AT3G50200}	824182	NM_114880 // AT3G50200 // hypothetical protein // --- // 824182 /// AT3G50200.1 // AT3G50200 // hypothetical protein // --- // 824182	chr3	18612462	18613323	2.07437	0.00671243	0.0308129
13508250	AT5G38940	{AT5G38940}	833886	NM_123256 // AT5G38940 // germin-like protein subfamily 1 member 11 // --- // 833886 /// AT5G38940.1 // AT5G38940 // germin-like protein subfamily 1 member 11 // --- // 833886 /// BT021982 // AT5G38940 // germin-like protein subfamily 1 member 11 // --- // 833886	chr5	15588757	15589666	-2.0814	0.00662108	0.0304776
13502585	AT5G17220	{AT5G17220}	831586	NM_121728 // GSTF12 // glutathione S-transferase phi 12 // --- // 831586 /// AT5G17220.1 // GSTF12 // glutathione S-transferase phi 12 // --- // 831586 /// AF288189 // GSTF12 // glutathione S-transferase phi 12 // --- // 831586	chr5	5658460	5659386	2.20545	0.00655191	0.0302459
13488247	AT4G22950	{AT4G22950}	828394	NM_118424 // AGL19 // agamous-like MADS-box protein AGL19 // --- // 828394 /// AT4G22950.1 // AGL19 // agamous-like MADS-box protein AGL19 // --- // 828394 /// AF312664 // AGL19 // agamous-like MADS-box protein AGL19 // --- // 828394	chr4	12023915	12027421	-2.14236	0.00626004	0.0291296
13499516	AT5G09290	{AT5G09290}	830788	NM_120965 // AT5G09290 // Inositol monophosphatase family protein // --- // 830788 /// AT5G09290.1 // AT5G09290 // Inositol monophosphatase family protein // --- // 830788 /// AK227541 // AT5G09290 // Inositol monophosphatase family protein // --- // 830788	chr5	2882427	2884229	2.2026	0.00615939	0.0287588
13532787	AT5G36920	{AT5G36920}	833660	AT5G36920.1 // AT5G36920 // hypothetical protein // --- // 833660 /// NM_123050 // AT5G36920 // hypothetical protein // --- // 833660	chr5	14564392	14564971	2.26567	0.00599871	0.0281523
13472305	AT4G23150	{AT4G23150}	828414	NM_118444 // CRK7 // cysteine-rich receptor-like protein kinase 7 // --- // 828414 /// AT4G23150.1 // CRK7 // cysteine-rich receptor-like protein kinase 7 // --- // 828414 /// AY133720 // CRK7 // cysteine-rich receptor-like protein kinase 7 // --- // 828414	chr4	12125731	12128332	3.78752	0.0059738	0.0280628
13414708	AT2G29990	{AT2G29990}	817549	NM_128553 // NDA2 // alternative NAD(P)H dehydrogenase 2 // --- // 817549 /// AT2G29990.1 // NDA2 // alternative NAD(P)H dehydrogenase 2 // --- // 817549	chr2	12793340	12795913	2.00917	0.00585175	0.0277798
13512057	AT5G48175	{AT5G48175}	834870	AT5G48175.1 // AT5G48175 // hypothetical protein // --- // 834870 /// NM_124192 // AT5G48175 // hypothetical protein // --- // 834870 /// BT026339 // AT5G48175 // hypothetical protein // --- // 834870	chr5	19539158	19539781	2.59453	0.0058184	0.0276644
13472351	AT4G23300	{AT4G23300}	828429	NM_118459 // CRK22 // cysteine-rich receptor-like protein kinase 22 // --- // 828429 /// AT4G23300.1 // CRK22 // cysteine-rich receptor-like protein kinase 22 // --- // 828429 /// AK176570 // CRK22 // cysteine-rich receptor-like protein kinase 22 // --- // 828429	chr4	12181932	12184704	-2.09961	0.0057089	0.0272551
13534576	AT5G42510	{AT5G42510}	834258	NM_123616 // AT5G42510 // disease resistance-responsive family protein // --- // 834258 /// AT5G42510.1 // AT5G42510 // disease resistance-responsive family protein // --- // 834258 /// BT030625 // AT5G42510 // disease resistance-responsive family protein // --- // 834258	chr5	16998268	16998816	-2.22616	0.00568425	0.0271509
13443795	AT3G02800	{AT3G02800}	821239	NM_111148 // AT3G02800 // atypical dual-specificity phosphatase // --- // 821239 /// AT3G02800.1 // AT3G02800 // atypical dual-specificity phosphatase // --- // 821239 /// AK175475 // AT3G02800 // atypical dual-specificity phosphatase // --- // 821239	chr3	606471	607886	2.70254	0.00564914	0.0270135
13386911	AT1G73540	{AT1G73540}	843688	NM_106012 // NUDT21 // nudix hydrolase 21 // --- // 843688 /// AT1G73540.1 // NUDT21 // nudix hydrolase 21 // --- // 843688 /// AY072369 // NUDT21 // nudix hydrolase 21 // --- // 843688	chr1	27645658	27646698	2.22593	0.00554402	0.0266002
13521477	AT5G03260	{AT5G03260}	831887	NM_120404 // LAC11 // laccase 11 // --- // 831887 /// AT5G03260.1 // LAC11 // laccase 11 // --- // 831887 /// AY065128 // LAC11 // laccase 11 // --- // 831887	chr5	777021	779424	-2.75516	0.00552968	0.0265475
13475343	AT4G29780	{AT4G29780}	829100	NM_119124 // AT4G29780 // hypothetical protein // --- // 829100 /// AT4G29780.1 // AT4G29780 // hypothetical protein // --- // 829100 /// BT002922 // AT4G29780 // hypothetical protein // --- // 829100	chr4	14579704	14581700	3.21947	0.0055012	0.0264443
13450808	AT3G18250	{AT3G18250}	821353	NM_112709 // AT3G18250 // putative membrane lipoprotein // --- // 821353 /// AT3G18250.1 // AT3G18250 // putative membrane lipoprotein // --- // 821353	chr3	6258067	6258417	4.95789	0.0054749	0.026341
13509705	AT5G42600	{AT5G42600}	834267	NM_123624 // MRN1 // marneral synthase // --- // 834267 /// AT5G42600.1 // MRN1 // marneral synthase // --- // 834267 /// BT020312 // MRN1 // marneral synthase // --- // 834267	chr5	17053517	17058245	-2.81353	0.00545809	0.0262811
13468086		{}		---	chr4	7684061	7684142	-2.36385	0.00543536	0.0261934
13512696	AT5G49600	{AT5G49600}	835022	NM_124338 // AT5G49600 // hypothetical protein // --- // 835022 /// AT5G49600.1 // AT5G49600 // hypothetical protein // --- // 835022	chr5	20130780	20131295	2.0847	0.00542841	0.0261665
13406627	AT2G01023	{AT2G01023}	6241139	NM_001124772 // AT2G01023 // hypothetical protein // --- // 6241139 /// AT2G01023.1 // AT2G01023 // hypothetical protein // --- // 6241139	chr2	9648	9767	5.4888	0.00539011	0.0260341
13377286	AT1G49000	{AT1G49000}	841322	AT1G49000.1 // AT1G49000 // hypothetical protein // --- // 841322 /// NM_103793 // AT1G49000 // hypothetical protein // --- // 841322 /// BT011768 // AT1G49000 // hypothetical protein // --- // 841322	chr1	18123459	18124165	-2.02627	0.00537442	0.0259747
13485016	AT4G15390	{AT4G15390}	827205	NM_117627 // AT4G15390 // HXXXD-type acyl-transferase family protein // --- // 827205 /// AT4G15390.1 // AT4G15390 // HXXXD-type acyl-transferase family protein // --- // 827205 /// AY099752 // AT4G15390 // HXXXD-type acyl-transferase family protein // --- // 827205	chr4	8792812	8794293	-2.52053	0.00523279	0.0254729
13544948		{}		---	chrC	6616	6687	2.38647	0.00520786	0.0253644
13373579		{}		---	chr1	10207306	10207378	2.24666	0.00515763	0.025158
13346286		{}		---	chr1	10756722	10756794	2.24666	0.00515763	0.025158
13387756		{}		---	chr1	28373489	28373561	2.24666	0.00515763	0.025158
13405641		{}		---	chr2	18956641	18956713	2.24666	0.00515763	0.025158
13442323		{}		---	chr3	22775922	22775994	2.24666	0.00515763	0.025158
13477668		{}		---	chr4	16556623	16556695	2.24666	0.00515763	0.025158
13478338		{}		---	chr4	17130052	17130124	2.24666	0.00515763	0.025158
13524005		{}		---	chr5	3030817	3030889	2.24666	0.00515763	0.025158
13359497		{}		---	chr1	28407984	28408056	2.24666	0.00515763	0.025158
13436929	AT3G48320	{AT3G48320}	823990	NM_148858 // CYP71A21 // cytochrome P450 71A21 // --- // 823990 /// AT3G48320.1 // CYP71A21 // cytochrome P450 71A21 // --- // 823990	chr3	17891134	17892847	2.07303	0.00513776	0.0251026
13505815	AT5G25910	{AT5G25910}	832660	NM_122492 // RLP52 // receptor like protein 52 // --- // 832660 /// AT5G25910.1 // RLP52 // receptor like protein 52 // --- // 832660	chr5	9038860	9041377	2.54179	0.00510963	0.0250001
13537000	AT5G48485	{AT5G48485}	834904	NM_124224 // DIR1 // putative lipid-transfer protein DIR1 // --- // 834904 /// AT5G48485.1 // DIR1 // putative lipid-transfer protein DIR1 // --- // 834904 /// AY062857 // DIR1 // putative lipid-transfer protein DIR1 // --- // 834904	chr5	19646232	19646802	-2.2701	0.00508017	0.0248908
13511282	AT5G46500	{AT5G46500}	834693	AT5G46500.1 // AT5G46500 // hypothetical protein // --- // 834693 /// NM_124020 // AT5G46500 // hypothetical protein // --- // 834693	chr5	18856454	18857787	2.17325	0.00507788	0.0248828
13514750	AT5G53970	{AT5G53970}	835480	NM_124776 // AT5G53970 // tyrosine aminotransferase // --- // 835480 /// AT5G53970.1 // AT5G53970 // tyrosine aminotransferase // --- // 835480 /// BT001912 // AT5G53970 // tyrosine aminotransferase // --- // 835480	chr5	21910533	21912777	2.14113	0.00500791	0.0246058
13347861	AT1G34420	{AT1G34420}	840345	NM_103165 // AT1G34420 // leucine-rich repeat transmembrane protein kinase-like protein // --- // 840345 /// AT1G34420.1 // AT1G34420 // leucine-rich repeat transmembrane protein kinase-like protein // --- // 840345	chr1	12584587	12587570	2.16398	0.00491388	0.0242805
13477839	AT4G35190	{AT4G35190}	829672	NM_119685 // AT4G35190 // cytokinin riboside 5'-monophosphate phosphoribohydrolase LOG5 // --- // 829672 /// AT4G35190.1 // AT4G35190 // cytokinin riboside 5'-monophosphate phosphoribohydrolase LOG5 // --- // 829672 /// BT026408 // AT4G35190 // cytokinin riboside 5'-monophosphate phosphoribohydrolase LOG5 // --- // 829672	chr4	16746599	16748266	3.28767	0.00487948	0.0241478
13398584	AT2G29350	{AT2G29350}	817484	NM_201829 // SAG13 // senescence-associated protein 13 // --- // 817484 /// AT2G29350.2 // SAG13 // senescence-associated protein 13 // --- // 817484 /// NM_128489 // SAG13 // senescence-associated protein 13 // --- // 817484 /// AT2G29350.1 // SAG13 // senescence-associated protein 13 // --- // 817484 /// NM_001036365 // SAG13 // senescence-associated protein 13 // --- // 817484 /// AT2G29350.3 …	chr2	12600914	12602556	3.9146	0.00485664	0.0240502
13522131	AT5G04950	{AT5G04950}	830377	NM_120577 // NAS1 // nicotianamine synthase 1 // --- // 830377 /// AT5G04950.1 // NAS1 // nicotianamine synthase 1 // --- // 830377 /// AY072364 // NAS1 // nicotianamine synthase 1 // --- // 830377	chr5	1457645	1458890	-2.68479	0.00484769	0.0240153
13525355	AT5G12880	{AT5G12880}	831128	NM_121291 // AT5G12880 // proline-rich family protein // --- // 831128 /// AT5G12880.1 // AT5G12880 // proline-rich family protein // --- // 831128 /// BT010783 // AT5G12880 // proline-rich family protein // --- // 831128	chr5	4068519	4068962	2.58895	0.00483016	0.0239624
13347247	AT1G32940	{AT1G32940}	840188	NM_103027 // SBT3.5 // Subtilase 3.5 // --- // 840188 /// AT1G32940.1 // SBT3.5 // Subtilase 3.5 // --- // 840188 /// AY074326 // SBT3.5 // Subtilase 3.5 // --- // 840188	chr1	11937596	11940978	2.49685	0.00480411	0.0238671
13449571	AT3G14810	{AT3G14810}	820710	NM_001202966 // MSL5 // mechanosensitive channel of small conductance-like 5 // --- // 820710 /// AT3G14810.2 // MSL5 // mechanosensitive channel of small conductance-like 5 // --- // 820710 /// NM_112342 // MSL5 // mechanosensitive channel of small conductance-like 5 // --- // 820710 /// AT3G14810.1 // MSL5 // mechanosensitive channel of small conductance-like 5 // --- // 820710	chr3	4970990	4974534	-2.51203	0.00478005	0.0237845
13479306	AT4G38830	{AT4G38830}	830038	NM_120043 // CRK26 // cysteine-rich receptor-like protein kinase 26 // --- // 830038 /// AT4G38830.1 // CRK26 // cysteine-rich receptor-like protein kinase 26 // --- // 830038	chr4	18122326	18124943	-2.06555	0.00474468	0.0236452
13544706	AT5G67390	{AT5G67390}	836875	NM_126139 // AT5G67390 // hypothetical protein // --- // 836875 /// AT5G67390.1 // AT5G67390 // hypothetical protein // --- // 836875 /// NM_001037089 // AT5G67390 // hypothetical protein // --- // 836875 /// AT5G67390.2 // AT5G67390 // hypothetical protein // --- // 836875 /// AK175476 // AT5G67390 // hypothetical protein // --- // 836875	chr5	26887670	26889238	-2.50333	0.004725	0.0235563
13432310	AT3G23510	{AT3G23510}	821931	NM_113254 // AT3G23510 // cyclopropane-fatty-acyl-phospholipid synthase // --- // 821931 /// AT3G23510.1 // AT3G23510 // cyclopropane-fatty-acyl-phospholipid synthase // --- // 821931 /// AK117243 // AT3G23510 // cyclopropane-fatty-acyl-phospholipid synthase // --- // 821931	chr3	8427660	8433314	-2.62108	0.00470123	0.0234652
13457028	AT3G47090	{AT3G47090}	823862	NM_114576 // AT3G47090 // leucine-rich repeat protein kinase-like protein // --- // 823862 /// AT3G47090.1 // AT3G47090 // leucine-rich repeat protein kinase-like protein // --- // 823862	chr3	17341512	17344645	2.90255	0.0046586	0.0232984
13535562	AT5G44820	{AT5G44820}	834512	NM_123850 // AT5G44820 // Nucleotide-diphospho-sugar transferase family protein // --- // 834512 /// AT5G44820.1 // AT5G44820 // Nucleotide-diphospho-sugar transferase family protein // --- // 834512 /// BT026026 // AT5G44820 // Nucleotide-diphospho-sugar transferase family protein // --- // 834512	chr5	18095713	18097585	2.37124	0.00465004	0.0232763
13419687	AT2G41010	{AT2G41010}	818701	NM_129666 // CAMBP25 // calmodulin binding protein 25 // --- // 818701 /// AT2G41010.1 // CAMBP25 // calmodulin binding protein 25 // --- // 818701 /// AK117111 // CAMBP25 // calmodulin binding protein 25 // --- // 818701	chr2	17113866	17114804	2.34787	0.00464375	0.0232569
13448929	AT3G13403	{AT3G13403}	3768875	NM_001035609 // AT3G13403 // defensin-like protein 302 // --- // 3768875 /// AT3G13403.1 // AT3G13403 // defensin-like protein 302 // --- // 3768875	chr3	4358537	4358826	-2.65999	0.00463761	0.0232332
13375015	AT1G32900	{AT1G32900}	840184	NM_103023 // AT1G32900 // granule-bound starch synthase // --- // 840184 /// AT1G32900.1 // AT1G32900 // granule-bound starch synthase // --- // 840184 /// AY123983 // AT1G32900 // granule-bound starch synthase // --- // 840184	chr1	11920390	11923766	2.37345	0.00463647	0.0232329
13393165	AT2G15450	{AT2G15450}	816037	NM_127105 // AT2G15450 // glycoside hydrolase family 28 protein / polygalacturonase (pectinase) family protein // --- // 816037 /// AT2G15450.1 // AT2G15450 // glycoside hydrolase family 28 protein / polygalacturonase (pectinase) family protein // --- // 816037	chr2	6747536	6749256	2.09503	0.00462076	0.0231659
13500580	AT5G11920	{AT5G11920}	831065	NM_121230 // cwINV6 // beta-fructofuranosidase, insoluble isoenzyme CWINV6 // --- // 831065 /// AT5G11920.1 // cwINV6 // beta-fructofuranosidase, insoluble isoenzyme CWINV6 // --- // 831065 /// NM_001085105 // cwINV6 // beta-fructofuranosidase, insoluble isoenzyme CWINV6 // --- // 831065 /// AT5G11920.2 // cwINV6 // beta-fructofuranosidase, insoluble isoenzyme CWINV6 // --- // 831065 /// AY060553…	chr5	3839391	3842371	3.09078	0.00450349	0.0227144
13529467	AT5G22570	{AT5G22570}	832320	NM_122163 // WRKY38 // putative WRKY transcription factor 38 // --- // 832320 /// AT5G22570.1 // WRKY38 // putative WRKY transcription factor 38 // --- // 832320 /// AK118884 // WRKY38 // putative WRKY transcription factor 38 // --- // 832320	chr5	7495539	7496784	6.94231	0.00447834	0.022617
13467648	AT4G11910	{AT4G11910}	826798	NM_117261 // AT4G11910 // protein STAY-GREEN2 // --- // 826798 /// AT4G11910.1 // AT4G11910 // protein STAY-GREEN2 // --- // 826798 /// DQ437532 // AT4G11910 // protein STAY-GREEN2 // --- // 826798	chr4	7156252	7158042	2.07433	0.00443413	0.0224649
13505828	AT5G25980	{AT5G25980}	832667	NM_180745 // TGG2 // myrosinase 2 // --- // 832667 /// NM_001036863 // TGG2 // myrosinase 2 // --- // 832667 /// NM_122499 // TGG2 // myrosinase 2 // --- // 832667 /// AT5G25980.1 // TGG2 // myrosinase 2 // --- // 832667 /// AT5G25980.2 // TGG2 // myrosinase 2 // --- // 832667 /// AT5G25980.3 // TGG2 // myrosinase 2 // --- // 832667 /// AF360348 // TGG2 // myrosinase 2 // --- // 832667	chr5	9072727	9075690	2.68799	0.00441492	0.0223882
13500970	AT5G13320	{AT5G13320}	831173	NM_121335 // PBS3 // 4-substituted benzoates-glutamate ligase GH3.12 // --- // 831173 /// AT5G13320.1 // PBS3 // 4-substituted benzoates-glutamate ligase GH3.12 // --- // 831173 /// EU214910 // PBS3 // 4-substituted benzoates-glutamate ligase GH3.12 // --- // 831173	chr5	4267510	4271051	4.73706	0.0043311	0.0220883
13402076	AT2G37770	{AT2G37770}	818354	NM_129333 // AT2G37770 // aldo-keto reductase family 4 member C9 // --- // 818354 /// AT2G37770.1 // AT2G37770 // aldo-keto reductase family 4 member C9 // --- // 818354 /// NM_001036428 // AT2G37770 // aldo-keto reductase family 4 member C9 // --- // 818354 /// AT2G37770.2 // AT2G37770 // aldo-keto reductase family 4 member C9 // --- // 818354 /// DQ837654 // AT2G37770 // aldo-keto reductase fam…	chr2	15834867	15837001	2.14083	0.00425595	0.0218037
13463691	AT3G63380	{AT3G63380}	825513	NM_116203 // AT3G63380 // putative calcium-transporting ATPase 12 // --- // 825513 /// AT3G63380.1 // AT3G63380 // putative calcium-transporting ATPase 12 // --- // 825513	chr3	23406611	23410360	2.7114	0.0042468	0.0217685
13407627	AT2G04040	{AT2G04040}	814938	NM_126443 // TX1 // MATE efflux family protein // --- // 814938 /// AT2G04040.1 // TX1 // MATE efflux family protein // --- // 814938 /// BT022022 // TX1 // MATE efflux family protein // --- // 814938	chr2	1334512	1336489	3.55919	0.00418452	0.0214894
13468830	AT4G15120	{AT4G15120}	827178	NM_117601 // AT4G15120 // VQ motif-containing protein // --- // 827178 /// AT4G15120.1 // AT4G15120 // VQ motif-containing protein // --- // 827178 /// AK117493 // AT4G15120 // VQ motif-containing protein // --- // 827178	chr4	8634725	8635561	2.28637	0.00416967	0.0214303
13456856	AT3G46710	{AT3G46710}	823824	NM_114538 // AT3G46710 // putative disease resistance RPP13-like protein 2 // --- // 823824 /// AT3G46710.1 // AT3G46710 // putative disease resistance RPP13-like protein 2 // --- // 823824	chr3	17206489	17209032	-2.06998	0.00411692	0.0212188
13504877	AT5G23360	{AT5G23360}	832400	NM_122242 // AT5G23360 // GRAM domain-containing protein / ABA-responsive-related protein // --- // 832400 /// AT5G23360.1 // AT5G23360 // GRAM domain-containing protein / ABA-responsive-related protein // --- // 832400 /// BT010826 // AT5G23360 // GRAM domain-containing protein / ABA-responsive-related protein // --- // 832400	chr5	7861740	7862697	-2.82853	0.00408937	0.0211108
13374229	AT1G30755	{AT1G30755}	839956	NM_102812 // AT1G30755 // hypothetical protein // --- // 839956 /// AT1G30755.1 // AT1G30755 // hypothetical protein // --- // 839956 /// AY099867 // AT1G30755 // hypothetical protein // --- // 839956	chr1	10905817	10908892	2.40498	0.00408116	0.0210769
13336173	AT1G05700	{AT1G05700}	837077	NM_100450 // AT1G05700 // Leucine-rich repeat transmembrane protein kinase protein // --- // 837077 /// AT1G05700.1 // AT1G05700 // Leucine-rich repeat transmembrane protein kinase protein // --- // 837077	chr1	1709796	1713245	-2.65014	0.00406878	0.0210187
13543684	AT5G65207	{AT5G65207}	836645	NM_148161 // AT5G65207 // hypothetical protein // --- // 836645 /// AT5G65207.1 // AT5G65207 // hypothetical protein // --- // 836645 /// AK119111 // AT5G65207 // hypothetical protein // --- // 836645	chr5	26052245	26052644	-2.15948	0.00406518	0.0210085
13415060	AT2G30670	{AT2G30670}	817617	NM_128619 // AT2G30670 // NAD(P)-binding Rossmann-fold superfamily protein // --- // 817617 /// AT2G30670.1 // AT2G30670 // NAD(P)-binding Rossmann-fold superfamily protein // --- // 817617	chr2	13069313	13070904	3.17912	0.00394669	0.0205288
13490133	AT4G26950	{AT4G26950}	828802	NM_001203922 // AT4G26950 // hypothetical protein // --- // 828802 /// AT4G26950.2 // AT4G26950 // hypothetical protein // --- // 828802 /// NM_118829 // AT4G26950 // hypothetical protein // --- // 828802 /// AT4G26950.1 // AT4G26950 // hypothetical protein // --- // 828802 /// BT012112 // AT4G26950 // hypothetical protein // --- // 828802	chr4	13533477	13534359	2.82124	0.00393602	0.0204899
13527623	AT5G17860	{AT5G17860}	831654	NM_121792 // CAX7 // calcium exchanger 7 // --- // 831654 /// AT5G17860.1 // CAX7 // calcium exchanger 7 // --- // 831654 /// AY142021 // CAX7 // calcium exchanger 7 // --- // 831654	chr5	5902394	5904380	2.61122	0.00391251	0.0203924
13379653	AT1G54780	{AT1G54780, AT1G54790}	841919	NM_001198299 // AT1G54790 // GDSL esterase/lipase // --- // 841920 /// AT1G54790.3 // AT1G54790 // GDSL esterase/lipase // --- // 841920 /// NM_202300 // AT1G54790 // GDSL esterase/lipase // --- // 841920 /// AT1G54790.2 // AT1G54790 // GDSL esterase/lipase // --- // 841920 /// NM_104354 // AT1G54790 // GDSL esterase/lipase // --- // 841920 /// AT1G54790.1 // AT1G54790 // GDSL esterase/lipase // …	chr1	20440979	20444029	-2.21079	0.00389216	0.0203234
13497051	AT5G03570	{AT5G03570}	831787	NM_001203288 // IREG2 // nickel transport protein FPN2 // --- // 831787 /// AT5G03570.2 // IREG2 // nickel transport protein FPN2 // --- // 831787 /// NM_120438 // IREG2 // nickel transport protein FPN2 // --- // 831787 /// AT5G03570.1 // IREG2 // nickel transport protein FPN2 // --- // 831787	chr5	903756	906664	-2.4676	0.00386614	0.020223
13510533	AT5G44585	{AT5G44585}	6241037	AT5G44585.1 // AT5G44585 // hypothetical protein // --- // 6241037 /// NM_001125900 // AT5G44585 // hypothetical protein // --- // 6241037	chr5	17984616	17985473	-3.14313	0.00386061	0.0201987
13430896	AT3G20140	{AT3G20140}	821557	NM_112905 // CYP705A23 // cytochrome P450, family 705, subfamily A, polypeptide 23 // --- // 821557 /// AT3G20140.1 // CYP705A23 // cytochrome P450, family 705, subfamily A, polypeptide 23 // --- // 821557 /// DQ446676 // CYP705A23 // cytochrome P450, family 705, subfamily A, polypeptide 23 // --- // 821557	chr3	7029175	7030787	-2.00674	0.0037918	0.0198829
13460154	AT3G54880	{AT3G54880}	824653	NM_115345 // AT3G54880 // hypothetical protein // --- // 824653 /// AT3G54880.1 // AT3G54880 // hypothetical protein // --- // 824653 /// AK176919 // AT3G54880 // hypothetical protein // --- // 824653	chr3	20336856	20338522	-2.08014	0.00373561	0.0196517
13379315	AT1G54020	{AT1G54020}	841840	NM_179474 // AT1G54020 // GDSL esterase/lipase // --- // 841840 /// AT1G54020.1 // AT1G54020 // GDSL esterase/lipase // --- // 841840 /// NM_001084250 // AT1G54020 // GDSL esterase/lipase // --- // 841840 /// AT1G54020.3 // AT1G54020 // GDSL esterase/lipase // --- // 841840 /// NM_104279 // AT1G54020 // GDSL esterase/lipase // --- // 841840 /// AT1G54020.2 // AT1G54020 // GDSL esterase/lipase // …	chr1	20161670	20163748	2.08144	0.00373061	0.0196389
13494653	AT4G37160	{AT4G37160}	829870	NM_119879 // sks15 // protein SKU5 similar 15 // --- // 829870 /// AT4G37160.1 // sks15 // protein SKU5 similar 15 // --- // 829870	chr4	17494705	17497124	-2.14017	0.0037068	0.0195296
13474301	AT4G27652	{AT4G27652}	828877	NM_118902 // AT4G27652 // hypothetical protein // --- // 828877 /// AT4G27652.1 // AT4G27652 // hypothetical protein // --- // 828877 /// BT025699 // AT4G27652 // hypothetical protein // --- // 828877	chr4	13809833	13810356	3.01192	0.00368827	0.0194495
13348410	AT1G40104	{AT1G40104}	7922513	NM_001160924 // AT1G40104 // hypothetical protein // --- // 7922513 /// AT1G40104.1 // AT1G40104 // hypothetical protein // --- // 7922513	chr1	15081952	15085893	3.10572	0.00361999	0.0191758
13386810	AT1G73310	{AT1G73310}	843665	NM_105990 // scpl4 // serine carboxypeptidase-like 4 // --- // 843665 /// AT1G73310.1 // scpl4 // serine carboxypeptidase-like 4 // --- // 843665	chr1	27562815	27565177	-2.39928	0.00358858	0.0190399
13426496	AT3G10470	{AT3G10470}	820211	NM_111882 // AT3G10470 // C2H2-type zinc finger protein // --- // 820211 /// AT3G10470.1 // AT3G10470 // C2H2-type zinc finger protein // --- // 820211	chr3	3260351	3261854	-2.09238	0.00358779	0.0190384
13518322	AT5G62340	{AT5G62340}	836355	NM_125628 // AT5G62340 // plant invertase/pectin methylesterase inhibitor domain-containing protein // --- // 836355 /// AT5G62340.1 // AT5G62340 // plant invertase/pectin methylesterase inhibitor domain-containing protein // --- // 836355 /// BT011000 // AT5G62340 // plant invertase/pectin methylesterase inhibitor domain-containing protein // --- // 836355	chr5	25033518	25034404	-2.14871	0.00356919	0.0189574
13360666	AT1G78476	{AT1G78476, AT1G78480}	844184	NM_001198497 // AT1G78476 // hypothetical protein // --- // 10723084 /// AT1G78476.1 // AT1G78476 // hypothetical protein // --- // 10723084 /// NM_106495 // AT1G78480 // prenyltransferase-like protein // --- // 844184 /// AT1G78480.1 // AT1G78480 // prenyltransferase-like protein // --- // 844184	chr1	29523982	29526284	-2.00597	0.00353078	0.0188086
13469163	AT4G15610	{AT4G15610}	827238	NM_117652 // AT4G15610 // hypothetical protein // --- // 827238 /// AT4G15610.1 // AT4G15610 // hypothetical protein // --- // 827238 /// AF326884 // AT4G15610 // hypothetical protein // --- // 827238	chr4	8909064	8910908	3.37416	0.00352817	0.0187973
13361730	AT1G80840	{AT1G80840}	844423	NM_106732 // WRKY40 // putative WRKY transcription factor 40 // --- // 844423 /// AT1G80840.1 // WRKY40 // putative WRKY transcription factor 40 // --- // 844423 /// AF480149 // WRKY40 // putative WRKY transcription factor 40 // --- // 844423	chr1	30383691	30385499	4.0271	0.00352578	0.0187941
13394251	AT2G18700	{AT2G18700}	816385	NM_127426 // TPS11 // putative alpha,alpha-trehalose-phosphate synthase [UDP-forming] 11 // --- // 816385 /// AT2G18700.1 // TPS11 // putative alpha,alpha-trehalose-phosphate synthase [UDP-forming] 11 // --- // 816385	chr2	8109043	8112010	2.3182	0.00351808	0.0187722
13501547	AT5G14740	{AT5G14740}	831326	NM_203053 // CA2 // carbonic anhydrase 2 // --- // 831326 /// NM_001085114 // CA2 // carbonic anhydrase 2 // --- // 831326 /// NM_001036806 // CA2 // carbonic anhydrase 2 // --- // 831326 /// NM_121478 // CA2 // carbonic anhydrase 2 // --- // 831326 /// NM_001036807 // CA2 // carbonic anhydrase 2 // --- // 831326 /// AT5G14740.1 // CA2 // carbonic anhydrase 2 // --- // 831326 /// AT5G14740.2 // C…	chr5	4757972	4762615	-2.49438	0.00350372	0.0187164
13342166	AT1G19180	{AT1G19180}	838501	NM_202133 // JAZ1 // protein TIFY 10A // --- // 838501 /// AT1G19180.2 // JAZ1 // protein TIFY 10A // --- // 838501 /// NM_101776 // JAZ1 // protein TIFY 10A // --- // 838501 /// AT1G19180.1 // JAZ1 // protein TIFY 10A // --- // 838501 /// AY065146 // JAZ1 // protein TIFY 10A // --- // 838501	chr1	6622094	6623620	2.76327	0.00346357	0.0185665
13349980	AT1G49390	{AT1G49390}	841362	NM_103829 // AT1G49390 // 2-oxoglutarate (2OG) and Fe(II)-dependent oxygenase-like protein // --- // 841362 /// AT1G49390.1 // AT1G49390 // 2-oxoglutarate (2OG) and Fe(II)-dependent oxygenase-like protein // --- // 841362	chr1	18279600	18280978	-2.06523	0.00343885	0.0184546
13541699	AT5G60510	{AT5G60510, AT5G60520}	836172	NM_125445 // AT5G60520 // late embryogenesis abundant protein-like protein // --- // 836173 /// AT5G60520.1 // AT5G60520 // late embryogenesis abundant protein-like protein // --- // 836173 /// NM_125444 // AT5G60510 // cis-prenyltransferase 9 // --- // 836172 /// AT5G60510.1 // AT5G60510 // cis-prenyltransferase 9 // --- // 836172	chr5	24331670	24333045	-2.29983	0.00335737	0.0180754
13508275	AT5G39030	{AT5G39030}	833895	NM_123265 // AT5G39030 // putative receptor-like protein kinase // --- // 833895 /// AT5G39030.1 // AT5G39030 // putative receptor-like protein kinase // --- // 833895	chr5	15620066	15622486	2.45309	0.00333907	0.017997
13435626	AT3G44830	{AT3G44830}	823617	AT3G44830.1 // AT3G44830 // putative phospholipid:diacylglycerol acyltransferase 2 // --- // 823617 /// NM_114352 // AT3G44830 // putative phospholipid:diacylglycerol acyltransferase 2 // --- // 823617	chr3	16368890	16372356	2.0057	0.00333167	0.0179622
13417425	AT2G35930	{AT2G35930}	818166	NM_129152 // PUB23 // E3 ubiquitin-protein ligase PUB23 // --- // 818166 /// AT2G35930.1 // PUB23 // E3 ubiquitin-protein ligase PUB23 // --- // 818166 /// BT005829 // PUB23 // E3 ubiquitin-protein ligase PUB23 // --- // 818166	chr2	15082855	15084473	2.54883	0.00324196	0.0175629
13478890	AT4G37710	{AT4G37710}	829927	NM_119933 // AT4G37710 // VQ motif-containing protein // --- // 829927 /// AT4G37710.1 // AT4G37710 // VQ motif-containing protein // --- // 829927 /// BT029306 // AT4G37710 // VQ motif-containing protein // --- // 829927	chr4	17718128	17718742	7.7841	0.00323539	0.0175342
13505966	AT5G26320	{AT5G26320}	832701	NM_122533 // AT5G26320 // TRAF-like family protein // --- // 832701 /// AT5G26320.1 // AT5G26320 // TRAF-like family protein // --- // 832701	chr5	9238310	9241236	-2.40575	0.00322789	0.0175059
13392760	AT2G13790	{AT2G13790}	815862	NM_126955 // SERK4 // somatic embryogenesis receptor kinase 4 // --- // 815862 /// AT2G13790.1 // SERK4 // somatic embryogenesis receptor kinase 4 // --- // 815862 /// AY056243 // SERK4 // somatic embryogenesis receptor kinase 4 // --- // 815862	chr2	5741820	5746793	2.06302	0.00320408	0.0173915
13418852	AT2G39200	{AT2G39200}	818505	NM_129478 // MLO12 // MLO-like protein // --- // 818505 /// AT2G39200.1 // MLO12 // MLO-like protein // --- // 818505 /// AF369573 // MLO12 // MLO-like protein // --- // 818505	chr2	16356148	16359813	-4.61154	0.00319654	0.0173623
13513124	AT5G50560	{AT5G50560, AT5G50660}	835124	NM_124443 // AT5G50560 // hypothetical protein // --- // 835124 /// AT5G50560.1 // AT5G50660 // hypothetical protein // --- // 835136 /// AT5G50560.1 // AT5G50560 // hypothetical protein // --- // 835124	chr5	20579121	20579588	-2.06149	0.00319253	0.0173484
13477693	AT4G34800	{AT4G34800}	829632	NM_119646 // AT4G34800 // SAUR-like auxin-responsive protein // --- // 829632 /// AT4G34800.1 // AT4G34800 // SAUR-like auxin-responsive protein // --- // 829632	chr4	16596860	16597144	-2.3832	0.00318445	0.0173217
13437652	AT3G50260	{AT3G50260}	824188	NM_114886 // CEJ1 // ethylene-responsive transcription factor ERF011 // --- // 824188 /// AT3G50260.1 // CEJ1 // ethylene-responsive transcription factor ERF011 // --- // 824188 /// AY045579 // CEJ1 // ethylene-responsive transcription factor ERF011 // --- // 824188	chr3	18634576	18635398	2.178	0.00317505	0.0172844
13533729	AT5G40020	{AT5G40020}	833999	NM_123365 // AT5G40020 // pathogenesis-related thaumatin-like protein // --- // 833999 /// AT5G40020.1 // AT5G40020 // pathogenesis-related thaumatin-like protein // --- // 833999 /// AK228070 // AT5G40020 // pathogenesis-related thaumatin-like protein // --- // 833999	chr5	16022753	16024316	-2.05337	0.00315149	0.0171764
13349186	AT1G47395	{AT1G47395}	841143	AT1G47395.1 // AT1G47395 // hypothetical protein // --- // 841143 /// NM_179449 // AT1G47395 // hypothetical protein // --- // 841143 /// BT002407 // AT1G47395 // hypothetical protein // --- // 841143	chr1	17383034	17383408	-12.2769	0.00311453	0.0169919
13346135	AT1G30190	{AT1G30190}	839899	NM_102758 // AT1G30190 // hypothetical protein // --- // 839899 /// AT1G30190.1 // AT1G30190 // hypothetical protein // --- // 839899	chr1	10618966	10619802	2.2451	0.0031051	0.0169501
13401577	AT2G36440	{AT2G36440}	818218	NM_129201 // AT2G36440 // hypothetical protein // --- // 818218 /// AT2G36440.1 // AT2G36440 // hypothetical protein // --- // 818218	chr2	15292648	15292872	2.57152	0.00309289	0.0168978
13363859	AT1G05560	{AT1G05560}	837058	NM_100435 // UGT75B1 // UDP-glucosyltransferase 75B1 // --- // 837058 /// AT1G05560.1 // UGT75B1 // UDP-glucosyltransferase 75B1 // --- // 837058 /// AF367358 // UGT75B1 // UDP-glucosyltransferase 75B1 // --- // 837058	chr1	1645498	1647147	2.03124	0.003066	0.0167796
13372570	AT1G26240	{AT1G26240}	839165	NM_102388 // AT1G26240 // Proline-rich extensin-like family protein // --- // 839165 /// AT1G26240.1 // AT1G26240 // Proline-rich extensin-like family protein // --- // 839165	chr1	9078140	9079576	4.69521	0.00305824	0.0167466
13397090	AT2G25625	{AT2G25625}	817103	AT2G25625.1 // AT2G25625 // hypothetical protein // --- // 817103 /// NM_179732 // AT2G25625 // hypothetical protein // --- // 817103 /// AT2G25625.2 // AT2G25625 // hypothetical protein // --- // 817103 /// NM_179733 // AT2G25625 // hypothetical protein // --- // 817103 /// AY034981 // AT2G25625 // hypothetical protein // --- // 817103	chr2	10906428	10907288	2.45448	0.00298667	0.0164415
13475608	AT4G30610	{AT4G30610}	829184	NM_119207 // BRS1 // serine carboxypeptidase 24 // --- // 829184 /// AT4G30610.1 // BRS1 // serine carboxypeptidase 24 // --- // 829184 /// BT002334 // BRS1 // serine carboxypeptidase 24 // --- // 829184	chr4	14944129	14948605	-2.11437	0.00296093	0.0163231
13383544	AT1G65481	{AT1G65481}	6241153	AT1G65481.1 // AT1G65481 // hypothetical protein // --- // 6241153 /// NM_001198392 // AT1G65481 // hypothetical protein // --- // 6241153 /// NR_022368 // AT1G65481 // hypothetical protein // --- // 6241153	chr1	24341026	24341739	2.55581	0.00295418	0.0163016
13368493	AT1G15550	{AT1G15550}	838125	NM_101424 // GA3OX1 // gibberellin 3-beta-dioxygenase 1 // --- // 838125 /// AT1G15550.1 // GA3OX1 // gibberellin 3-beta-dioxygenase 1 // --- // 838125 /// AK227590 // GA3OX1 // gibberellin 3-beta-dioxygenase 1 // --- // 838125	chr1	5344478	5346166	-2.04529	0.00295108	0.0162899
13477695	AT4G34810	{AT4G34810}	829633	NM_119647 // AT4G34810 // SAUR-like auxin-responsive protein // --- // 829633 /// AT4G34810.1 // AT4G34810 // SAUR-like auxin-responsive protein // --- // 829633	chr4	16599104	16599421	-2.57681	0.00293797	0.0162348
13359276	AT1G74930	{AT1G74930}	843832	NM_106151 // ORA47 // ethylene-responsive transcription factor ERF018 // --- // 843832 /// AT1G74930.1 // ORA47 // ethylene-responsive transcription factor ERF018 // --- // 843832 /// AY128309 // ORA47 // ethylene-responsive transcription factor ERF018 // --- // 843832	chr1	28144132	28145049	3.23591	0.00293557	0.01623
13471470	AT1	{AT1, AT4G21120}	827860	NM_118231 // AAT1 // amino acid transporter 1 // --- // 827860 /// AT4G21120.1 // AAT1 // amino acid transporter 1 // --- // 827860 /// AK227519 // AAT1 // amino acid transporter 1 // --- // 827860	chr4	11270045	11273973	2.8613	0.00291586	0.0161628
13378339	AT1G51820	{AT1G51820}	841609	NM_104062 // AT1G51820 // putative LRR receptor-like serine/threonine protein kinase // --- // 841609 /// AT1G51820.1 // AT1G51820 // putative LRR receptor-like serine/threonine protein kinase // --- // 841609	chr1	19237407	19241883	3.32739	0.00290582	0.01612
13445069	AT3G05650	{AT3G05650}	819732	NM_111438 // RLP32 // receptor like protein 32 // --- // 819732 /// AT3G05650.1 // RLP32 // receptor like protein 32 // --- // 819732	chr3	1645680	1648573	2.02481	0.0029064	0.01612
13536746	AT5G47960	{AT5G47960}	834847	NM_124170 // RABA4C // RAB GTPase homolog A4C // --- // 834847 /// AT5G47960.1 // RABA4C // RAB GTPase homolog A4C // --- // 834847 /// AF218121 // RABA4C // RAB GTPase homolog A4C // --- // 834847	chr5	19421384	19422533	2.2658	0.00280811	0.0157084
13391862	AT2G05520	{AT2G05520}	815101	NM_001036260 // GRP-3 // glycine-rich protein 3 // --- // 815101 /// NM_001124805 // GRP-3 // glycine-rich protein 3 // --- // 815101 /// NM_001036258 // GRP-3 // glycine-rich protein 3 // --- // 815101 /// NM_001036259 // GRP-3 // glycine-rich protein 3 // --- // 815101 /// NM_001036261 // GRP-3 // glycine-rich protein 3 // --- // 815101 /// NM_126575 // GRP-3 // glycine-rich protein 3 // --- //…	chr2	2026162	2027117	2.38923	0.00280546	0.0156986
13543726	AT5G65300	{AT5G65300}	836655	NM_125928 // AT5G65300 // hypothetical protein // --- // 836655 /// AT5G65300.1 // AT5G65300 // hypothetical protein // --- // 836655 /// AF370180 // AT5G65300 // hypothetical protein // --- // 836655	chr5	26095147	26095771	2.81554	0.00279819	0.0156757
13427249	AT3G12510	{AT3G12510}	820430	NM_112086 // AT3G12510 // MADS-box family protein // --- // 820430 /// AT3G12510.1 // AT3G12510 // MADS-box family protein // --- // 820430 /// BT010631 // AT3G12510 // MADS-box family protein // --- // 820430	chr3	3967095	3967822	2.05337	0.00279669	0.0156719
13454056		{}		---	chr3	9875525	9875737	-2.27034	0.00277522	0.0155811
13510116	AT5G43620	{AT5G43620}	834382	NM_123728 // AT5G43620 // Pre-mRNA cleavage complex II // --- // 834382 /// AT5G43620.1 // AT5G43620 // Pre-mRNA cleavage complex II // --- // 834382 /// AK175583 // AT5G43620 // Pre-mRNA cleavage complex II // --- // 834382	chr5	17522520	17524001	2.00811	0.00276655	0.015537
13362067	AT1G01680	{AT1G01680}	839251	NM_100050 // PUB54 // U-box domain-containing protein 54 // --- // 839251 /// AT1G01680.1 // PUB54 // U-box domain-containing protein 54 // --- // 839251	chr1	246411	248367	4.14324	0.00273167	0.0153836
13425037	AT3G06490	{AT3G06490}	819827	NM_111525 // MYB108 // putative transcription factor MYB108 // --- // 819827 /// AT3G06490.1 // MYB108 // putative transcription factor MYB108 // --- // 819827 /// AF262733 // MYB108 // putative transcription factor MYB108 // --- // 819827	chr3	2003393	2006624	2.25126	0.00272127	0.0153523
13452790	AT3G23110	{AT3G23110}	821886	NM_113212 // RLP37 // receptor like protein 37 // --- // 821886 /// AT3G23110.1 // RLP37 // receptor like protein 37 // --- // 821886	chr3	8222364	8224871	2.72416	0.00268024	0.0151632
13348590	AT1G43140	{AT1G43140}	3767291	NM_103467 // AT1G43140 // Cullin family protein // --- // 3767291 /// AT1G43140.1 // AT1G43140 // Cullin family protein // --- // 3767291	chr1	16232785	16236109	-2.11522	0.00267168	0.0151236
13359104	AT1G74360	{AT1G74360}	843777	NM_106096 // AT1G74360 // putative LRR receptor-like serine/threonine-protein kinase // --- // 843777 /// AT1G74360.1 // AT1G74360 // putative LRR receptor-like serine/threonine-protein kinase // --- // 843777	chr1	27954231	27958114	2.86967	0.00266619	0.0151037
13352327	AT1G55020	{AT1G55020}	841944	NM_104376 // LOX1 // lipoxygenase 1 // --- // 841944 /// AT1G55020.1 // LOX1 // lipoxygenase 1 // --- // 841944 /// AY093104 // LOX1 // lipoxygenase 1 // --- // 841944	chr1	20525708	20530273	3.03441	0.00265219	0.0150444
13364981	AT1G08050	{AT1G08050}	837321	NM_100679 // AT1G08050 // C3HC4-type RING finger-containing protein // --- // 837321 /// AT1G08050.1 // AT1G08050 // C3HC4-type RING finger-containing protein // --- // 837321	chr1	2498836	2501427	2.7877	0.00264776	0.0150214
13384593	AT1G67520	{AT1G67520}	843073	NM_105419 // AT1G67520 // G-type lectin S-receptor-like serine/threonine-protein kinase // --- // 843073 /// AT1G67520.1 // AT1G67520 // G-type lectin S-receptor-like serine/threonine-protein kinase // --- // 843073	chr1	25302726	25305857	2.5219	0.00264319	0.0150013
13464482	AT4G01630	{AT4G01630}	827983	NM_116393 // EXPA17 // expansin A17 // --- // 827983 /// AT4G01630.1 // EXPA17 // expansin A17 // --- // 827983	chr4	700653	701527	-2.51467	0.00262103	0.0148972
13432555	AT3G23870	{AT3G23870}	821970	NM_113292 // AT3G23870 // hypothetical protein // --- // 821970 /// AT3G23870.1 // AT3G23870 // hypothetical protein // --- // 821970	chr3	8619192	8621907	2.02807	0.00261564	0.0148837
13349829	AT1G49030	{AT1G49030}	841326	NM_103796 // AT1G49030 // PLAC8 family protein // --- // 841326 /// AT1G49030.1 // AT1G49030 // PLAC8 family protein // --- // 841326 /// BT010928 // AT1G49030 // PLAC8 family protein // --- // 841326	chr1	18136705	18137946	-2.26285	0.00259292	0.0147802
13492794	AT4G33120	{AT4G33120}	829449	NM_119466 // AT4G33120 // S-adenosyl-L-methionine-dependent methyltransferases superfamily protein // --- // 829449 /// AT4G33120.1 // AT4G33120 // S-adenosyl-L-methionine-dependent methyltransferases superfamily protein // --- // 829449 /// BT005878 // AT4G33120 // S-adenosyl-L-methionine-dependent methyltransferases superfamily protein // --- // 829449	chr4	15975386	15978111	-2.26347	0.00257204	0.0146829
13497945	AT5G05530	{AT5G05530}	830436	NM_120635 // AT5G05530 // RING/U-box domain-containing protein // --- // 830436 /// AT5G05530.1 // AT5G05530 // RING/U-box domain-containing protein // --- // 830436 /// AK118964 // AT5G05530 // RING/U-box domain-containing protein // --- // 830436	chr5	1635478	1636191	2.5551	0.00256652	0.0146579
13463063	AT3G61990	{AT3G61990}	825372	NM_116064 // AT3G61990 // methyltransferase family protein 3 // --- // 825372 /// AT3G61990.1 // AT3G61990 // methyltransferase family protein 3 // --- // 825372 /// AY093172 // AT3G61990 // methyltransferase family protein 3 // --- // 825372	chr3	22957054	22958995	2.03477	0.00254561	0.0145602
13382090	AT1G61750	{AT1G61750}	842472	NM_104857 // AT1G61750 // Receptor-like protein kinase-related protein // --- // 842472 /// AT1G61750.1 // AT1G61750 // Receptor-like protein kinase-related protein // --- // 842472	chr1	22804613	22806318	2.02695	0.00252111	0.0144444
13426098	AT3G09520	{AT3G09520}	820109	NM_111786 // EXO70H4 // exocyst subunit exo70 family protein H4 // --- // 820109 /// AT3G09520.1 // EXO70H4 // exocyst subunit exo70 family protein H4 // --- // 820109	chr3	2923743	2925629	2.28855	0.00249783	0.0143317
13336021	AT1G05210	{AT1G05210}	839261	NM_100400 // AT1G05210 // putative transmembrane protein 97 // --- // 839261 /// AT1G05210.1 // AT1G05210 // putative transmembrane protein 97 // --- // 839261 /// BT003054 // AT1G05210 // putative transmembrane protein 97 // --- // 839261	chr1	1510404	1511683	-2.19265	0.00249596	0.0143253
13457482	AT3G48450	{AT3G48450}	824004	NM_114704 // AT3G48450 // RPM1-interacting protein 4 (RIN4) // --- // 824004 /// AT3G48450.1 // AT3G48450 // RPM1-interacting protein 4 (RIN4) // --- // 824004 /// BT024804 // AT3G48450 // RPM1-interacting protein 4 (RIN4) // --- // 824004	chr3	17944029	17944888	3.55879	0.00247144	0.0142037
13382260	AT1G62300	{AT1G62300}	842527	NM_104910 // WRKY6 // WRKY transcription factor 6 // --- // 842527 /// AT1G62300.1 // WRKY6 // WRKY transcription factor 6 // --- // 842527 /// AF331712 // WRKY6 // WRKY transcription factor 6 // --- // 842527	chr1	23016683	23019279	2.52022	0.00243422	0.0140336
13541399	AT5G59530	{AT5G59530}	836072	NM_125345 // AT5G59530 // 1-aminocyclopropane-1-carboxylate oxidase-like protein 11 // --- // 836072 /// AT5G59530.1 // AT5G59530 // 1-aminocyclopropane-1-carboxylate oxidase-like protein 11 // --- // 836072 /// AK176452 // AT5G59530 // 1-aminocyclopropane-1-carboxylate oxidase-like protein 11 // --- // 836072	chr5	23994170	23995734	2.43395	0.00240668	0.0139169
13368415	AT1G15410	{AT1G15410, AT1G15415}	838111	AT1G15415.1 // AT1G15415 // phosphatase 2A B'gamma subunit // --- // 838112 /// NM_101411 // AT1G15415 // phosphatase 2A B'gamma subunit // --- // 838112 /// NM_101410 // AT1G15410 // aspartate-glutamate racemase-like protein // --- // 838111 /// AT1G15410.1 // AT1G15410 // aspartate-glutamate racemase-like protein // --- // 838111	chr1	5300742	5301412	2.43155	0.00238942	0.0138361
13381502	AT1G60750	{AT1G60750}	3767587	NM_104758 // AT1G60750 // probable aldo-keto reductase 6 // --- // 3767587 /// AT1G60750.1 // AT1G60750 // probable aldo-keto reductase 6 // --- // 3767587	chr1	22362293	22363854	2.80011	0.00237055	0.0137856
13418745	AT2G38870	{AT2G38870}	818471	NM_129444 // AT2G38870 // PR-6 proteinase inhibitor family protein // --- // 818471 /// AT2G38870.1 // AT2G38870 // PR-6 proteinase inhibitor family protein // --- // 818471 /// BT003895 // AT2G38870 // PR-6 proteinase inhibitor family protein // --- // 818471	chr2	16236381	16237280	2.50807	0.00236889	0.0137834
13522816	AT5G06690	{AT5G06690}	830558	NM_001036767 // WCRKC1 // WCRKC thioredoxin 1 // --- // 830558 /// AT5G06690.2 // WCRKC1 // WCRKC thioredoxin 1 // --- // 830558 /// NM_120752 // WCRKC1 // WCRKC thioredoxin 1 // --- // 830558 /// AT5G06690.1 // WCRKC1 // WCRKC thioredoxin 1 // --- // 830558 /// BT029447 // WCRKC1 // WCRKC thioredoxin 1 // --- // 830558	chr5	2060501	2061956	-2.13513	0.00235025	0.0136872
13386563	AT1G72830	{AT1G72830}	843614	NM_105941 // NF-YA3 // nuclear transcription factor Y subunit A-3 // --- // 843614 /// NM_202405 // NF-YA3 // nuclear transcription factor Y subunit A-3 // --- // 843614 /// AT1G72830.1 // NF-YA3 // nuclear transcription factor Y subunit A-3 // --- // 843614 /// AT1G72830.2 // NF-YA3 // nuclear transcription factor Y subunit A-3 // --- // 843614 /// NM_001036195 // NF-YA3 // nuclear transcription…	chr1	27405456	27407969	2.12872	0.00233468	0.0136194
13462748	AT3G61190	{AT3G61190}	825291	NM_001203221 // BAP1 // BON association protein 1 // --- // 825291 /// AT3G61190.2 // BAP1 // BON association protein 1 // --- // 825291 /// NM_115983 // BAP1 // BON association protein 1 // --- // 825291 /// AT3G61190.1 // BAP1 // BON association protein 1 // --- // 825291 /// AY045765 // BAP1 // BON association protein 1 // --- // 825291	chr3	22650159	22651488	3.85204	0.0023263	0.0135767
13497772	AT5G05190	{AT5G05190}	830401	NM_120601 // AT5G05190 // hypothetical protein // --- // 830401 /// AT5G05190.1 // AT5G05190 // hypothetical protein // --- // 830401 /// AY099876 // AT5G05190 // hypothetical protein // --- // 830401	chr5	1541521	1544137	2.15313	0.0022926	0.013427
13384699	AT1G67800	{AT1G67800}	843106	NM_001084318 // AT1G67800 // Copine (Calcium-dependent phospholipid-binding protein) family protein // --- // 843106 /// NM_202371 // AT1G67800 // Copine (Calcium-dependent phospholipid-binding protein) family protein // --- // 843106 /// NM_105448 // AT1G67800 // Copine (Calcium-dependent phospholipid-binding protein) family protein // --- // 843106 /// AT1G67800.1 // AT1G67800 // Copine (Calciu…	chr1	25420780	25423731	2.27191	0.00227031	0.0133331
13352803	AT1G56150	{AT1G56150}	842068	NM_104494 // AT1G56150 // SAUR-like auxin-responsive protein // --- // 842068 /// AT1G56150.1 // AT1G56150 // SAUR-like auxin-responsive protein // --- // 842068 /// AK117796 // AT1G56150 // SAUR-like auxin-responsive protein // --- // 842068	chr1	21017385	21017939	2.21006	0.0022649	0.0133074
13525472	AT5G13080	{AT5G13080}	831147	NM_121311 // WRKY75 // putative WRKY transcription factor 75 // --- // 831147 /// AT5G13080.1 // WRKY75 // putative WRKY transcription factor 75 // --- // 831147 /// BT002426 // WRKY75 // putative WRKY transcription factor 75 // --- // 831147	chr5	4149740	4151150	5.5337	0.00226339	0.0133046
13545341		{}		---	chrM	254505	254571	2.01898	0.00225758	0.0132806
13345486	AT1G28170	{AT1G28170}	839711	NM_102583 // SOT7 // sulfotransferase 7 // --- // 839711 /// AT1G28170.1 // SOT7 // sulfotransferase 7 // --- // 839711 /// DQ056466 // SOT7 // sulfotransferase 7 // --- // 839711	chr1	9841332	9842312	-2.24403	0.00223672	0.0131882
13409116	AT2G15880	{AT2G15880}	816084	NM_127148 // AT2G15880 // pollen-specific leucine-rich repeat extensin-like protein 3 // --- // 816084 /// AT2G15880.1 // AT2G15880 // pollen-specific leucine-rich repeat extensin-like protein 3 // --- // 816084	chr2	6918039	6920319	-2.48186	0.00223208	0.013173
13347528	AT1G33750	{AT1G33750}	840266	NM_103094 // AT1G33750 // terpenoid synthase 22 // --- // 840266 /// AT1G33750.1 // AT1G33750 // terpenoid synthase 22 // --- // 840266	chr1	12233769	12236476	-2.1501	0.00221211	0.0130833
13533957	AT5G40630	{AT5G40630}	834062	NM_123427 // AT5G40630 // ubiquitin family protein // --- // 834062 /// AT5G40630.1 // AT5G40630 // ubiquitin family protein // --- // 834062 /// AK317452 // AT5G40630 // ubiquitin family protein // --- // 834062	chr5	16271140	16272470	-2.19113	0.00221024	0.0130762
13465176	AT4G02950	{AT4G02950}	828123	NM_116529 // AT4G02950 // ubiquitin family protein // --- // 828123 /// AT4G02950.1 // AT4G02950 // ubiquitin family protein // --- // 828123	chr4	1311198	1312154	2.05465	0.00218227	0.0129546
13512177	AT5G48410	{AT5G48410}	834896	NM_124216 // GLR1.3 // glutamate receptor 1.3 // --- // 834896 /// AT5G48410.1 // GLR1.3 // glutamate receptor 1.3 // --- // 834896 /// AY091121 // GLR1.3 // glutamate receptor 1.3 // --- // 834896	chr5	19620267	19623425	2.87029	0.00216955	0.0128926
13342953	AT1G21400	{AT1G21400}	838739	NM_101992 // AT1G21400 // thiamin diphosphate-binding fold protein // --- // 838739 /// AT1G21400.1 // AT1G21400 // thiamin diphosphate-binding fold protein // --- // 838739 /// AY099615 // AT1G21400 // thiamin diphosphate-binding fold protein // --- // 838739	chr1	7493426	7496710	2.75515	0.00216925	0.0128926
13428534	AT3G15240	{AT3G15240}	820755	NM_001084689 // AT3G15240 // serine/threonine-protein kinase WNK (With No Lysine)-related protein // --- // 820755 /// AT3G15240.2 // AT3G15240 // serine/threonine-protein kinase WNK (With No Lysine)-related protein // --- // 820755	chr3	5133606	5135902	-2.64229	0.00216018	0.0128533
13529369	AT5G22380	{AT5G22380}	832299	NM_122143 // NAC090 // NAC domain-containing protein // --- // 832299 /// AT5G22380.1 // NAC090 // NAC domain-containing protein // --- // 832299 /// AK175806 // NAC090 // NAC domain-containing protein // --- // 832299	chr5	7408777	7410102	2.35398	0.0021569	0.0128358
13480785	AT4G01970	{AT4G01970}	828186	NM_116428 // STS // stachyose synthase // --- // 828186 /// AT4G01970.1 // STS // stachyose synthase // --- // 828186	chr4	853922	857008	-2.26897	0.00214149	0.0127599
13484824	AT4G14980	{AT4G14980}	827157	NM_117585 // AT4G14980 // Cysteine/Histidine-rich C1 domain family protein // --- // 827157 /// AT4G14980.1 // AT4G14980 // Cysteine/Histidine-rich C1 domain family protein // --- // 827157	chr4	8561876	8563639	-2.92626	0.00212597	0.0126851
13441758	AT3G60420	{AT3G60420}	825213	NM_001203213 // AT3G60420 // phosphoglycerate mutase family protein // --- // 825213 /// AT3G60420.3 // AT3G60420 // phosphoglycerate mutase family protein // --- // 825213 /// NM_001125393 // AT3G60420 // phosphoglycerate mutase family protein // --- // 825213 /// AT3G60420.2 // AT3G60420 // phosphoglycerate mutase family protein // --- // 825213 /// NM_115906 // AT3G60420 // phosphoglycerate mu…	chr3	22334424	22337617	2.23161	0.00212311	0.012672
13388013	AT1G76240	{AT1G76240}	843957	NM_106274 // AT1G76240 // hypothetical protein // --- // 843957 /// AT1G76240.1 // AT1G76240 // hypothetical protein // --- // 843957 /// BT022064 // AT1G76240 // hypothetical protein // --- // 843957	chr1	28602811	28603929	-2.19921	0.00209647	0.0125442
13346503	AT1G30840	{AT1G30840}	839967	NM_102821 // PUP4 // purine permease 4 // --- // 839967 /// AT1G30840.1 // PUP4 // purine permease 4 // --- // 839967 /// NM_001198190 // PUP4 // purine permease 4 // --- // 839967 /// AT1G30840.2 // PUP4 // purine permease 4 // --- // 839967 /// BT004160 // PUP4 // purine permease 4 // --- // 839967	chr1	10974445	10976298	-2.15122	0.00209076	0.012512
13509703	AT5G42591	{AT5G42591}	6241178	NM_001125890 // AT5G42591 // hypothetical protein // --- // 6241178 /// AT5G42591.1 // AT5G42591 // hypothetical protein // --- // 6241178	chr5	17036673	17036780	-2.34397	0.00207342	0.0124202
13337980	AT1G09480	{AT1G09480}	837471	NM_100819 // AT1G09480 // gunnii alcohol dehydrogenase-like protein // --- // 837471 /// AT1G09480.1 // AT1G09480 // gunnii alcohol dehydrogenase-like protein // --- // 837471	chr1	3057975	3060661	2.23745	0.00206144	0.0123596
13372625	AT1G26380	{AT1G26380}	839180	NM_102402 // AT1G26380 // FAD-binding and BBE domain-containing protein // --- // 839180 /// AT1G26380.1 // AT1G26380 // FAD-binding and BBE domain-containing protein // --- // 839180 /// AF360332 // AT1G26380 // FAD-binding and BBE domain-containing protein // --- // 839180	chr1	9126737	9128528	2.65405	0.00205226	0.0123219
13448275	AT3G12230	{AT3G12230}	820403	NM_112059 // scpl14 // serine carboxypeptidase-like 14 // --- // 820403 /// AT3G12230.1 // scpl14 // serine carboxypeptidase-like 14 // --- // 820403	chr3	3899431	3901879	5.65178	0.00204015	0.0122549
13424108	AT3G04420	{AT3G04420}	819597	NM_111313 // NAC048 // NAC domain containing protein 48 // --- // 819597 /// AT3G04420.1 // NAC048 // NAC domain containing protein 48 // --- // 819597 /// NM_001084634 // NAC048 // NAC domain containing protein 48 // --- // 819597 /// AT3G04420.2 // NAC048 // NAC domain containing protein 48 // --- // 819597 /// AY060587 // NAC048 // NAC domain containing protein 48 // --- // 819597	chr3	1172746	1174467	2.63425	0.00203415	0.0122246
13473704	AT4G26120	{AT4G26120}	828718	NM_118745 // AT4G26120 // regulatory protein NPR2 // --- // 828718 /// AT4G26120.1 // AT4G26120 // regulatory protein NPR2 // --- // 828718	chr4	13236448	13238487	2.34654	0.00199509	0.0120427
13520404	AT5G67020	{AT5G67020}	836837	NM_126102 // AT5G67020 // hypothetical protein // --- // 836837 /// AT5G67020.1 // AT5G67020 // hypothetical protein // --- // 836837 /// BT029193 // AT5G67020 // hypothetical protein // --- // 836837	chr5	26749850	26751249	2.06407	0.00198579	0.011996
13347085		{}		---	chr1	11685060	11685144	-2.2972	0.00196228	0.0118838
13437663	AT3G50300	{AT3G50300}	824192	NM_114890 // AT3G50300 // HXXXD-type acyl-transferase-like protein // --- // 824192 /// AT3G50300.1 // AT3G50300 // HXXXD-type acyl-transferase-like protein // --- // 824192	chr3	18643955	18645406	-2.03679	0.00190417	0.0115959
13373733	AT1G29640	{AT1G29640}	839841	NM_102704 // AT1G29640 // hypothetical protein // --- // 839841 /// AT1G29640.1 // AT1G29640 // hypothetical protein // --- // 839841 /// BT004755 // AT1G29640 // hypothetical protein // --- // 839841	chr1	10355703	10356482	2.4296	0.00185273	0.0113312
13456629	AT3G46090	{AT3G46090, AT7}	823752	NM_114478 // ZAT7 // zinc finger protein ZAT7 // --- // 823752 /// AT3G46090.1 // ZAT7 // zinc finger protein ZAT7 // --- // 823752 /// X98676 // ZAT7 // zinc finger protein ZAT7 // --- // 823752	chr3	16926216	16926850	3.63766	0.00185078	0.0113277
13398380		{}		---	chr2	12329003	12329074	2.3982	0.00185129	0.0113277
13419071		{}		---	chr2	16518564	16518635	2.3982	0.00185129	0.0113277
13402830		{}		---	chr2	16518769	16518840	2.3982	0.00185129	0.0113277
13379036		{}		---	chr1	19925839	19925910	2.3982	0.00185129	0.0113277
13533137	AT5G37990	{AT5G37990}	833778	NM_123158 // AT5G37990 // probable S-adenosylmethionine-dependent methyltransferase // --- // 833778 /// AT5G37990.1 // AT5G37990 // probable S-adenosylmethionine-dependent methyltransferase // --- // 833778	chr5	15133737	15135500	-2.07745	0.00184188	0.0112881
13421660	AT2G45550	{AT2G45550}	819163	NM_130117 // CYP76C4 // cytochrome P450 76C4 // --- // 819163 /// AT2G45550.1 // CYP76C4 // cytochrome P450 76C4 // --- // 819163	chr2	18773541	18775654	-2.1572	0.00183978	0.0112789
13471365	AT4G20860	{AT4G20860}	827834	NM_118204 // AT4G20860 // FAD-binding Berberine family protein // --- // 827834 /// AT4G20860.1 // AT4G20860 // FAD-binding Berberine family protein // --- // 827834	chr4	11172622	11174467	2.5831	0.00182683	0.0112192
13452748	AT3G22930	{AT3G22930}	821865	NM_113193 // CML11 // calmodulin-like protein 11 // --- // 821865 /// AT3G22930.1 // CML11 // calmodulin-like protein 11 // --- // 821865 /// AF428309 // CML11 // calmodulin-like protein 11 // --- // 821865	chr3	8124083	8125931	2.43191	0.00181235	0.0111445
13338828	AT1G11460	{AT1G11460}	837688	NM_101019 // AT1G11460 // nodulin MtN21-like transporter family protein // --- // 837688 /// AT1G11460.1 // AT1G11460 // nodulin MtN21-like transporter family protein // --- // 837688	chr1	3857005	3859268	2.00089	0.00179496	0.0110606
13437495	AT3G49630	{AT3G49630}	824125	NM_114823 // AT3G49630 // 2-oxoglutarate (2OG) and Fe(II)-dependent oxygenase superfamily protein // --- // 824125 /// AT3G49630.1 // AT3G49630 // 2-oxoglutarate (2OG) and Fe(II)-dependent oxygenase superfamily protein // --- // 824125	chr3	18397759	18400255	-3.79074	0.00179328	0.0110546
13363579	AT1G05060	{AT1G05060}	839336	NM_100385 // AT1G05060 // hypothetical protein // --- // 839336 /// AT1G05060.1 // AT1G05060 // hypothetical protein // --- // 839336 /// BT004608 // AT1G05060 // hypothetical protein // --- // 839336	chr1	1451030	1452872	2.12006	0.00179164	0.0110508
13373034	AT10	{AT10, AT1G27730}	839666	NM_102538 // STZ // zinc finger protein STZ/ZAT10 // --- // 839666 /// AT1G27730.1 // STZ // zinc finger protein STZ/ZAT10 // --- // 839666 /// AY034998 // STZ // zinc finger protein STZ/ZAT10 // --- // 839666	chr1	9648141	9649073	3.37438	0.00177463	0.0109535
13462505	AT3G60520	{AT3G60520}	825223	NM_115916 // AT3G60520 // hypothetical protein // --- // 825223 /// AT3G60520.1 // AT3G60520 // hypothetical protein // --- // 825223 /// BT004575 // AT3G60520 // hypothetical protein // --- // 825223	chr3	22361530	22362579	-2.02741	0.00175668	0.0108648
13388198	AT1G76640	{AT1G76640}	843997	NM_106314 // AT1G76640 // calcium-binding protein CML39 // --- // 843997 /// AT1G76640.1 // AT1G76640 // calcium-binding protein CML39 // --- // 843997	chr1	28765324	28765803	2.55514	0.00174846	0.010821
13385232	AT1G69150	{AT1G69150}	843246	NM_105582 // AT1G69150 // cysteine/histidine-rich C1 domain-containing protein // --- // 843246 /// AT1G69150.1 // AT1G69150 // cysteine/histidine-rich C1 domain-containing protein // --- // 843246	chr1	25993659	25995212	2.13573	0.00173098	0.0107301
13343889	AT1G23710	{AT1G23710}	838981	NM_102219 // AT1G23710 // hypothetical protein // --- // 838981 /// AT1G23710.1 // AT1G23710 // hypothetical protein // --- // 838981 /// BT005865 // AT1G23710 // hypothetical protein // --- // 838981	chr1	8385251	8386426	2.47611	0.00172356	0.0106944
13496469	AT5G02200	{AT5G02200}	830832	NM_120298 // FHL // far-red-elongated hypocotyl1-like protein // --- // 830832 /// AT5G02200.1 // FHL // far-red-elongated hypocotyl1-like protein // --- // 830832 /// NM_001085052 // FHL // far-red-elongated hypocotyl1-like protein // --- // 830832 /// AT5G02200.2 // FHL // far-red-elongated hypocotyl1-like protein // --- // 830832 /// HM029243 // FHL // far-red-elongated hypocotyl1-like protein…	chr5	437460	438894	2.2827	0.00170602	0.0106027
13467050	AT4G10270	{AT4G10270, AT4G10280}	826620	NM_117095 // AT4G10270 // putative wound-responsive protein // --- // 826619 /// AT4G10270.1 // AT4G10270 // putative wound-responsive protein // --- // 826619 /// NM_117096 // AT4G10280 // cupin domain-containing protein // --- // 826620 /// AT4G10280.1 // AT4G10280 // cupin domain-containing protein // --- // 826620 /// BT025023 // AT4G10270 // putative wound-responsive protein // --- // 826619…	chr4	6374734	6375210	-2.55428	0.00169877	0.0105713
13432043	AT3G23010	{AT3G23010}	821875	NM_113201 // RLP36 // receptor like protein 36 // --- // 821875 /// AT3G23010.1 // RLP36 // receptor like protein 36 // --- // 821875 /// DQ446687 // RLP36 // receptor like protein 36 // --- // 821875	chr3	8174858	8176645	3.29138	0.00169434	0.0105548
13341228	AT1G17180	{AT1G17180}	838289	NM_101579 // GSTU25 // glutathione S-transferase TAU 25 // --- // 838289 /// AT1G17180.1 // GSTU25 // glutathione S-transferase TAU 25 // --- // 838289 /// AK118907 // GSTU25 // glutathione S-transferase TAU 25 // --- // 838289	chr1	5872145	5873086	2.42457	0.00169446	0.0105548
13386830	AT1G73330	{AT1G73330}	843668	NM_105993 // DR4 // drought-repressed 4 protein // --- // 843668 /// AT1G73330.1 // DR4 // drought-repressed 4 protein // --- // 843668 /// AF370184 // DR4 // drought-repressed 4 protein // --- // 843668	chr1	27568718	27569717	-2.09504	0.00168383	0.0105051
13443933	AT3G03130	{AT3G03130}	821080	NM_111183 // AT3G03130 // hypothetical protein // --- // 821080 /// AT3G03130.1 // AT3G03130 // hypothetical protein // --- // 821080	chr3	721291	723646	-2.09742	0.00167806	0.0104781
13486475	AT4G18360	{AT4G18360}	827563	NM_001084937 // AT4G18360 // glycolate oxidase // --- // 827563 /// AT4G18360.2 // AT4G18360 // glycolate oxidase // --- // 827563 /// NM_117946 // AT4G18360 // glycolate oxidase // --- // 827563 /// AT4G18360.1 // AT4G18360 // glycolate oxidase // --- // 827563 /// BT001945 // AT4G18360 // glycolate oxidase // --- // 827563	chr4	10145919	10148682	2.13577	0.00167441	0.0104604
13357300	AT1G70170	{AT1G70170}	843353	NM_105685 // MMP // matrix metalloproteinase // --- // 843353 /// AT1G70170.1 // MMP // matrix metalloproteinase // --- // 843353	chr1	26423874	26425356	2.6263	0.00165549	0.0103709
13388965	AT1G78460	{AT1G78460}	844182	NM_106493 // AT1G78460 // SOUL heme-binding protein // --- // 844182 /// AT1G78460.1 // AT1G78460 // SOUL heme-binding protein // --- // 844182 /// AK317161 // AT1G78460 // SOUL heme-binding protein // --- // 844182	chr1	29518316	29519323	-2.23999	0.00165483	0.0103702
13442219	AT3G61400	{AT3G61400}	825312	NM_116004 // AT3G61400 // 1-aminocyclopropane-1-carboxylate oxidase-like 8 // --- // 825312 /// AT3G61400.1 // AT3G61400 // 1-aminocyclopropane-1-carboxylate oxidase-like 8 // --- // 825312	chr3	22718956	22720397	-3.06994	0.00164669	0.0103225
13349397	AT1G47890	{AT1G47890}	841206	NM_103687 // RLP7 // receptor like protein 7 // --- // 841206 /// AT1G47890.1 // RLP7 // receptor like protein 7 // --- // 841206	chr1	17643976	17647035	6.44605	0.00164253	0.0103032
13474665	AT4G28420	{AT4G28420}	828959	NM_001036662 // AT4G28420 // tyrosine transaminase family protein // --- // 828959 /// AT4G28420.2 // AT4G28420 // tyrosine transaminase family protein // --- // 828959 /// NM_118984 // AT4G28420 // tyrosine transaminase family protein // --- // 828959 /// AT4G28420.1 // AT4G28420 // tyrosine transaminase family protein // --- // 828959 /// AK176613 // AT4G28420 // tyrosine transaminase family pr…	chr4	14055661	14057592	2.45436	0.00164222	0.0103029
13448925	AT3G13404	{AT3G13404}	7922349	NM_001161142 // AT3G13404 // hypothetical protein // --- // 7922349 /// AT3G13404.1 // AT3G13404 // hypothetical protein // --- // 7922349	chr3	4358179	4359007	-2.07797	0.00164128	0.0103004
13541410	AT5G59550	{AT5G59550}	836074	NM_125347 // AT5G59550 // ABA- and drought-induced RING-DUF1117 protein // --- // 836074 /// AT5G59550.1 // AT5G59550 // ABA- and drought-induced RING-DUF1117 protein // --- // 836074 /// AY052711 // AT5G59550 // ABA- and drought-induced RING-DUF1117 protein // --- // 836074	chr5	23998259	23999793	2.34744	0.00163983	0.0102929
13352959	AT1G56510	{AT1G56510}	842104	AT1G56510.1 // WRR4 // TIR-NB-LRR disease resistance protein // --- // 842104 /// NM_104527 // WRR4 // TIR-NB-LRR disease resistance protein // --- // 842104 /// BT014857 // WRR4 // TIR-NB-LRR disease resistance protein // --- // 842104	chr1	21167589	21173632	2.1728	0.00163218	0.0102533
13529293	AT5G22270	{AT5G22270}	832287	NM_122132 // AT5G22270 // hypothetical protein // --- // 832287 /// AT5G22270.1 // AT5G22270 // hypothetical protein // --- // 832287 /// AY052339 // AT5G22270 // hypothetical protein // --- // 832287	chr5	7372233	7373102	2.47372	0.00162813	0.0102312
13374076	AT1G30370	{AT1G30370}	839917	NM_102774 // AT1G30370 // DAD1-like acylhydrolase // --- // 839917 /// AT1G30370.1 // AT1G30370 // DAD1-like acylhydrolase // --- // 839917	chr1	10719169	10720758	2.49568	0.00159054	0.0100328
13357031	AT1G69520	{AT1G69520}	843285	NM_105619 // AT1G69520 // methyltransferase-like protein // --- // 843285 /// AT1G69520.1 // AT1G69520 // methyltransferase-like protein // --- // 843285	chr1	26128288	26129602	2.1233	0.00158962	0.0100286
13351051	AT1G51920	{AT1G51920}	841620	AT1G51920.1 // AT1G51920 // hypothetical protein // --- // 841620 /// NM_104073 // AT1G51920 // hypothetical protein // --- // 841620	chr1	19294229	19294579	3.57951	0.0015829	0.00999933
13402294	AT2G38320	{AT2G38320}	818412	NM_129388 // TBL34 // trichome birefringence-like protein 34 // --- // 818412 /// AT2G38320.1 // TBL34 // trichome birefringence-like protein 34 // --- // 818412 /// AF370310 // TBL34 // trichome birefringence-like protein 34 // --- // 818412	chr2	16055289	16057980	-2.23498	0.00157587	0.00995659
13509850	AT5G42830	{AT5G42830}	834294	NM_123648 // AT5G42830 // HXXXD-type acyl-transferase-like protein // --- // 834294 /// AT5G42830.1 // AT5G42830 // HXXXD-type acyl-transferase-like protein // --- // 834294	chr5	17176384	17178018	3.66785	0.00156728	0.00991263
13357914	AT1G71695	{AT1G71695}	843498	NM_105826 // AT1G71695 // peroxidase 12 // --- // 843498 /// AT1G71695.1 // AT1G71695 // peroxidase 12 // --- // 843498 /// BT000715 // AT1G71695 // peroxidase 12 // --- // 843498	chr1	26964249	26966688	2.01991	0.00155237	0.00983076
13508428	AT5G39670	{AT5G39670, AT5G39680}	833963	NM_123329 // AT5G39670 // putative calcium-binding protein CML45 // --- // 833963 /// AT5G39670.1 // AT5G39670 // putative calcium-binding protein CML45 // --- // 833963 /// NM_123330 // EMB2744 // pentatricopeptide repeat-containing protein // --- // 833964 /// AT5G39680.1 // EMB2744 // pentatricopeptide repeat-containing protein // --- // 833964 /// AY058192 // AT5G39670 // putative calcium-bin…	chr5	15883179	15884067	4.50523	0.00153686	0.00974535
13513751	AT5G51790	{AT5G51790}	835253	NM_124558 // AT5G51790 // transcription factor bHLH120 // --- // 835253 /// AT5G51790.1 // AT5G51790 // transcription factor bHLH120 // --- // 835253	chr5	21039762	21040594	-2.00347	0.00153393	0.00973161
13522613	AT5G06230	{AT5G06230}	830510	NM_120705 // TBL9 // protein trichome birefringence-like 9 // --- // 830510 /// AT5G06230.1 // TBL9 // protein trichome birefringence-like 9 // --- // 830510 /// NM_203010 // TBL9 // protein trichome birefringence-like 9 // --- // 830510 /// AT5G06230.2 // TBL9 // protein trichome birefringence-like 9 // --- // 830510 /// AF361591 // TBL9 // protein trichome birefringence-like 9 // --- // 830510	chr5	1884928	1887121	2.15568	0.00150016	0.00956792
13383656	AT1G65690	{AT1G65690}	842880	NM_105243 // AT1G65690 // late embryogenesis abundant (LEA) hydroxyproline-rich glycoprotein // --- // 842880 /// AT1G65690.1 // AT1G65690 // late embryogenesis abundant (LEA) hydroxyproline-rich glycoprotein // --- // 842880	chr1	24431430	24432953	4.12614	0.00149769	0.00955602
13517088	AT5G59570	{AT5G59570}	836076	NM_125349 // AT5G59570 // protein BROTHER OF LUX ARRHYTHMO // --- // 836076 /// AT5G59570.1 // AT5G59570 // protein BROTHER OF LUX ARRHYTHMO // --- // 836076 /// AK117348 // AT5G59570 // protein BROTHER OF LUX ARRHYTHMO // --- // 836076	chr5	24003888	24005512	3.13655	0.00148033	0.00945866
13381850	AT1G61360	{AT1G61360}	842430	NM_001160966 // AT1G61360 // G-type lectin S-receptor-like serine/threonine-protein kinase // --- // 842430 /// AT1G61360.2 // AT1G61360 // G-type lectin S-receptor-like serine/threonine-protein kinase // --- // 842430 /// NM_104817 // AT1G61360 // G-type lectin S-receptor-like serine/threonine-protein kinase // --- // 842430 /// AT1G61360.1 // AT1G61360 // G-type lectin S-receptor-like serine/th…	chr1	22637728	22641825	2.50185	0.00146944	0.00939698
13431966	AT3G22830	{AT3G22830}	821854	NM_113182 // HSFA6B // heat stress transcription factor A-6b // --- // 821854 /// AT3G22830.1 // HSFA6B // heat stress transcription factor A-6b // --- // 821854 /// AY045974 // HSFA6B // heat stress transcription factor A-6b // --- // 821854	chr3	8078820	8081051	2.17764	0.00145264	0.0093113
13437396	AT3G49330	{AT3G49330}	824095	NM_114793 // AT3G49330 // invertase/pectin methylesterase inhibitor family protein // --- // 824095 /// AT3G49330.1 // AT3G49330 // invertase/pectin methylesterase inhibitor family protein // --- // 824095	chr3	18291488	18292048	-2.04625	0.00142692	0.00917703
13483966	AT4G13395	{AT4G13395}	5008138	NM_001084915 // RTFL12 // protein rotundifolia like 12 // --- // 5008138 /// AT4G13395.1 // RTFL12 // protein rotundifolia like 12 // --- // 5008138	chr4	7785687	7786113	3.50098	0.00141878	0.00914147
13420626	AT2G43000	{AT2G43000}	818902	NM_129861 // NAC042 // NAC domain-containing protein 42 // --- // 818902 /// AT2G43000.1 // NAC042 // NAC domain-containing protein 42 // --- // 818902	chr2	17880615	17882636	2.68167	0.0014176	0.00913693
13431883	AT3G22460	{AT3G22460}	821817	NM_113145 // OASA2 // O-acetylserine (thiol) lyase (OAS-TL) isoform A2 // --- // 821817 /// AT3G22460.1 // OASA2 // O-acetylserine (thiol) lyase (OAS-TL) isoform A2 // --- // 821817	chr3	7963537	7965907	2.01687	0.00140451	0.00907598
13418479	AT2G38240	{AT2G38240}	818403	NM_129381 // AT2G38240 // 2-oxoglutarate (2OG) and Fe(II)-dependent oxygenase-like protein // --- // 818403 /// AT2G38240.1 // AT2G38240 // 2-oxoglutarate (2OG) and Fe(II)-dependent oxygenase-like protein // --- // 818403 /// AY062643 // AT2G38240 // 2-oxoglutarate (2OG) and Fe(II)-dependent oxygenase-like protein // --- // 818403	chr2	16012535	16014753	5.87121	0.00140295	0.00907146
13349418	AT1G47990	{AT1G47990}	841217	NM_103695 // GA2OX4 // gibberellin 2-oxidase 4 // --- // 841217 /// AT1G47990.1 // GA2OX4 // gibberellin 2-oxidase 4 // --- // 841217 /// AY859740 // GA2OX4 // gibberellin 2-oxidase 4 // --- // 841217	chr1	17698655	17700834	2.14243	0.00140217	0.00906793
13457584	AT3G48840	{AT3G48840}	824045	NM_114743 // AT3G48840 // RNA-binding (RRM/RBD/RNP motifs) family protein // --- // 824045 /// AT3G48840.1 // AT3G48840 // RNA-binding (RRM/RBD/RNP motifs) family protein // --- // 824045	chr3	18112721	18114070	2.80915	0.00139882	0.00904783
13447650	AT3G10930	{AT3G10930}	820264	AT3G10930.1 // AT3G10930 // hypothetical protein // --- // 820264 /// NM_111930 // AT3G10930 // hypothetical protein // --- // 820264 /// BT005447 // AT3G10930 // hypothetical protein // --- // 820264	chr3	3420130	3420832	4.14506	0.00139484	0.00902511
13403683	AT2G41310	{AT2G41310}	818730	NM_129695 // RR3 // response regulator 3 // --- // 818730 /// AT2G41310.1 // RR3 // response regulator 3 // --- // 818730 /// AK228346 // RR3 // response regulator 3 // --- // 818730	chr2	17221933	17224427	-2.10186	0.00138481	0.00897531
13536202	AT5G46295	{AT5G46295}	834672	NM_123999 // AT5G46295 // hypothetical protein // --- // 834672 /// AT5G46295.1 // AT5G46295 // hypothetical protein // --- // 834672	chr5	18779796	18780205	2.99082	0.00137856	0.00894083
13456858	AT3G46720	{AT3G46720}	823825	NM_114539 // AT3G46720 // UDP-glycosyltransferase 76E5 // --- // 823825 /// AT3G46720.1 // AT3G46720 // UDP-glycosyltransferase 76E5 // --- // 823825	chr3	17210855	17212348	-2.0066	0.00136437	0.00886229
13347641	AT1G34040	{AT1G34040}	840301	NM_103126 // AT1G34040 // Pyridoxal phosphate-dependent transferases superfamily protein // --- // 840301 /// AT1G34040.1 // AT1G34040 // Pyridoxal phosphate-dependent transferases superfamily protein // --- // 840301	chr1	12374433	12376179	-2.19586	0.00135416	0.00880341
13352434	AT1G55230	{AT1G55230}	841966	NM_104396 // AT1G55230 // hypothetical protein // --- // 841966 /// AT1G55230.1 // AT1G55230 // hypothetical protein // --- // 841966	chr1	20602819	20603924	2.22325	0.00135168	0.00879176
13425963	AT3G09020	{AT3G09020}	820054	NM_111736 // AT3G09020 // alpha 1,4-glycosyltransferase family protein // --- // 820054 /// AT3G09020.1 // AT3G09020 // alpha 1,4-glycosyltransferase family protein // --- // 820054	chr3	2753307	2754621	2.52712	0.00134934	0.00878658
13396054	AT2G22760	{AT2G22760}	816806	NM_127841 // AT2G22760 // transcription factor bHLH19 // --- // 816806 /// AT2G22760.1 // AT2G22760 // transcription factor bHLH19 // --- // 816806 /// DQ446550 // AT2G22760 // transcription factor bHLH19 // --- // 816806	chr2	9677880	9679364	2.45112	0.00132471	0.00867803
13436712	AT3G48020	{AT3G48020}	823957	AT3G48020.1 // AT3G48020 // hypothetical protein // --- // 823957 /// NM_114671 // AT3G48020 // hypothetical protein // --- // 823957 /// AK176116 // AT3G48020 // hypothetical protein // --- // 823957	chr3	17724590	17725198	2.87733	0.00132129	0.00866747
13513169	AT5G50560	{AT5G50560, AT5G50660}	835136	NM_124443 // AT5G50560 // hypothetical protein // --- // 835124 /// NM_148110 // AT5G50660 // hypothetical protein // --- // 835136 /// AT5G50560.1 // AT5G50660 // hypothetical protein // --- // 835136 /// AT5G50560.1 // AT5G50560 // hypothetical protein // --- // 835124 /// AT5G50660.1 // AT5G50660 // hypothetical protein // --- // 835136 /// AT5G50660.1 // AT5G50560 // hypothetical protein // -…	chr5	20612575	20612778	-2.45018	0.00132009	0.00866336
13511994	AT5G47990	{AT5G47990}	834850	NM_124173 // CYP705A5 // cytochrome P450 705A5 // --- // 834850 /// AT5G47990.1 // CYP705A5 // cytochrome P450 705A5 // --- // 834850	chr5	19434827	19436689	-2.40128	0.00131262	0.00863125
13520236	AR3	{AR3, AT5G66640}	836796	NM_001203709 // DAR3 // protein DA1-related 3 // --- // 836796 /// AT5G66640.2 // DAR3 // protein DA1-related 3 // --- // 836796 /// NM_126062 // DAR3 // protein DA1-related 3 // --- // 836796 /// AT5G66640.1 // DAR3 // protein DA1-related 3 // --- // 836796	chr5	26599384	26601949	2.30815	0.00130729	0.00860799
13344045	AT1G24145	{AT1G24145}	839027	AT1G24145.1 // AT1G24145 // hypothetical protein // --- // 839027 /// NM_179373 // AT1G24145 // hypothetical protein // --- // 839027 /// AK117473 // AT1G24145 // hypothetical protein // --- // 839027	chr1	8541027	8541739	6.21506	0.00130532	0.00859795
13540526	AT5G57480	{AT5G57480}	835852	NM_125129 // AT5G57480 // AAA-type ATPase family protein // --- // 835852 /// AT5G57480.1 // AT5G57480 // AAA-type ATPase family protein // --- // 835852	chr5	23279406	23280968	-2.5049	0.00130469	0.0085953
13484185	AT4G13800	{AT4G13800}	827014	NM_117454 // AT4G13800 // hypothetical protein // --- // 827014 /// AT4G13800.1 // AT4G13800 // hypothetical protein // --- // 827014 /// BT033091 // AT4G13800 // hypothetical protein // --- // 827014	chr4	8001862	8004139	2.44408	0.00129876	0.00856493
13353727	AT1G60110	{AT1G60110}	842306	NM_104703 // AT1G60110 // jacalin-like lectin domain-containing protein // --- // 842306 /// AT1G60110.1 // AT1G60110 // jacalin-like lectin domain-containing protein // --- // 842306	chr1	22168502	22170649	-2.09191	0.00129453	0.00854647
13512104	AT5G48290	{AT5G48290}	834882	NM_001036955 // AT5G48290 // heavy metal transport/detoxification domain-containing protein // --- // 834882 /// AT5G48290.2 // AT5G48290 // heavy metal transport/detoxification domain-containing protein // --- // 834882 /// NM_124204 // AT5G48290 // heavy metal transport/detoxification domain-containing protein // --- // 834882 /// AT5G48290.1 // AT5G48290 // heavy metal transport/detoxification…	chr5	19568896	19569799	-2.50301	0.00129321	0.00854166
13523164	AT5G07571	{AT5G07571, AT5G07572}	6240961	NM_001125715 // AT5G07571 // Oleosin family protein // --- // 6240912 /// AT5G07571.1 // AT5G07571 // Oleosin family protein // --- // 6240912 /// NM_001125716 // AT5G07572 // hypothetical protein // --- // 6240961 /// AT5G07572.1 // AT5G07572 // hypothetical protein // --- // 6240961	chr5	2396432	2397423	-2.36212	0.00128785	0.00851531
13519452	AT5G64905	{AT5G64905}	836614	NM_125889 // PROPEP3 // elicitor peptide 3 // --- // 836614 /// AT5G64905.1 // PROPEP3 // elicitor peptide 3 // --- // 836614	chr5	25939574	25940059	4.1475	0.00128285	0.00849514
13536226	AT5G46350	{AT5G46350}	834678	NM_124005 // WRKY8 // putative WRKY transcription factor 8 // --- // 834678 /// AT5G46350.1 // WRKY8 // putative WRKY transcription factor 8 // --- // 834678 /// AY063916 // WRKY8 // putative WRKY transcription factor 8 // --- // 834678	chr5	18801218	18804043	2.60456	0.00128135	0.0084881
13346661	AT1G31290	{AT1G31290}	840017	NM_102867 // AGO3 // protein ARGONAUTE 3 // --- // 840017 /// AT1G31290.1 // AGO3 // protein ARGONAUTE 3 // --- // 840017	chr1	11188293	11192317	3.7676	0.0012683	0.0084278
13542701	AT5G62920	{AT5G62920}	836412	NM_125686 // ARR6 // two-component response regulator ARR6 // --- // 836412 /// AT5G62920.1 // ARR6 // two-component response regulator ARR6 // --- // 836412 /// AK227844 // ARR6 // two-component response regulator ARR6 // --- // 836412	chr5	25252386	25254212	-2.06119	0.0012654	0.00841149
13522547	AT5G06080	{AT5G06080}	830495	NM_120690 // LBD33 // LOB domain-containing protein 33 // --- // 830495 /// AT5G06080.1 // LBD33 // LOB domain-containing protein 33 // --- // 830495 /// AB473857 // LBD33 // LOB domain-containing protein 33 // --- // 830495	chr5	1830796	1831467	3.03927	0.00126395	0.0084033
13467112	AT4G10500	{AT4G10500}	826642	NM_117118 // AT4G10500 // oxidoreductase, 2OG-Fe(II) oxygenase family protein // --- // 826642 /// AT4G10500.1 // AT4G10500 // oxidoreductase, 2OG-Fe(II) oxygenase family protein // --- // 826642 /// AK176911 // AT4G10500 // oxidoreductase, 2OG-Fe(II) oxygenase family protein // --- // 826642	chr4	6491017	6492476	3.77568	0.00126202	0.00839194
13439330	AT3G54420	{AT3G54420}	824608	NM_115302 // EP3 // chitinase class IV // --- // 824608 /// AT3G54420.1 // EP3 // chitinase class IV // --- // 824608 /// AK176488 // EP3 // chitinase class IV // --- // 824608	chr3	20145910	20147063	2.77399	0.00125454	0.00835087
13448634	AT3G12970	{AT3G12970}	820483	NM_112134 // AT3G12970 // hypothetical protein // --- // 820483 /// AT3G12970.1 // AT3G12970 // hypothetical protein // --- // 820483 /// BT021088 // AT3G12970 // hypothetical protein // --- // 820483	chr3	4141051	4142548	-2.448	0.0012391	0.00825667
13334158	AT1G01010	{AT1G01010}	839580	NM_099983 // NAC001 // NAC domain-containing protein 1 // --- // 839580 /// AT1G01010.1 // NAC001 // NAC domain-containing protein 1 // --- // 839580 /// AF439834 // NAC001 // NAC domain-containing protein 1 // --- // 839580	chr1	3631	5899	2.07149	0.0012374	0.00824673
13507559	AT5G36870	{AT5G36870}	833654	NM_123045 // GSL09 // callose synthase 4 // --- // 833654 /// AT5G36870.1 // GSL09 // callose synthase 4 // --- // 833654	chr5	14518316	14533930	-2.47477	0.00122876	0.0082034
13341683	AT1G18300	{AT1G18300}	838410	NM_101688 // NUDT4 // nudix hydrolase 4 // --- // 838410 /// AT1G18300.1 // NUDT4 // nudix hydrolase 4 // --- // 838410 /// BT003060 // NUDT4 // nudix hydrolase 4 // --- // 838410	chr1	6299687	6301086	3.22489	0.00122336	0.00817449
13529997	AT5G23750	{AT5G23750}	832440	NM_122280 // AT5G23750 // Remorin family protein // --- // 832440 /// NM_203095 // AT5G23750 // Remorin family protein // --- // 832440 /// AT5G23750.2 // AT5G23750 // Remorin family protein // --- // 832440 /// AT5G23750.1 // AT5G23750 // Remorin family protein // --- // 832440 /// AF387006 // AT5G23750 // Remorin family protein // --- // 832440	chr5	8009806	8011619	-2.00629	0.00120501	0.00806726
13434192	AT3G28100	{AT3G28100}	822434	NM_113728 // AT3G28100 // nodulin MtN21-like transporter family protein UMAMIT45 // --- // 822434 /// AT3G28100.1 // AT3G28100 // nodulin MtN21-like transporter family protein UMAMIT45 // --- // 822434 /// BT029535 // AT3G28100 // nodulin MtN21-like transporter family protein UMAMIT45 // --- // 822434	chr3	10456099	10460965	2.1538	0.00119954	0.00803625
13502091	AT5G16010	{AT5G16010}	831458	NM_121606 // AT5G16010 // 3-oxo-5-alpha-steroid 4-dehydrogenase family protein // --- // 831458 /// AT5G16010.1 // AT5G16010 // 3-oxo-5-alpha-steroid 4-dehydrogenase family protein // --- // 831458 /// AF380656 // AT5G16010 // 3-oxo-5-alpha-steroid 4-dehydrogenase family protein // --- // 831458	chr5	5227924	5229116	2.18409	0.00119822	0.0080288
13363936	AT1G05660	{AT1G05660}	837073	NM_100446 // AT1G05660 // pectin lyase-like protein // --- // 837073 /// AT1G05660.1 // AT1G05660 // pectin lyase-like protein // --- // 837073	chr1	1694286	1696058	-3.16001	0.00119603	0.00801553
13410681	AT2G20080	{AT2G20080}	816527	AT2G20080.1 // AT2G20080 // hypothetical protein // --- // 816527 /// NM_127566 // AT2G20080 // hypothetical protein // --- // 816527 /// AT2G20080.2 // AT2G20080 // hypothetical protein // --- // 816527 /// NM_201757 // AT2G20080 // hypothetical protein // --- // 816527	chr2	8662930	8665026	-2.90565	0.00119545	0.00801447
13472571	AT4G23870	{AT4G23870}	828486	NM_118518 // AT4G23870 // hypothetical protein // --- // 828486 /// AT4G23870.1 // AT4G23870 // hypothetical protein // --- // 828486 /// AY054538 // AT4G23870 // hypothetical protein // --- // 828486	chr4	12414230	12415049	-2.11315	0.00119347	0.00800541
13424443	AT3G05150	{AT3G05150}	819677	NM_111387 // AT3G05150 // sugar transporter ERD6-like 8 // --- // 819677 /// AT3G05150.1 // AT3G05150 // sugar transporter ERD6-like 8 // --- // 819677 /// AK228841 // AT3G05150 // sugar transporter ERD6-like 8 // --- // 819677	chr3	1440073	1443530	-2.11936	0.00118482	0.00796405
13437325	AT3G49120	{AT3G49120}	824073	NM_114771 // PRXCB // peroxidase 34 // --- // 824073 /// AT3G49120.1 // PRXCB // peroxidase 34 // --- // 824073 /// AF419569 // PRXCB // peroxidase 34 // --- // 824073	chr3	18207651	18210132	2.66999	0.00116838	0.0078756
13348010	AT1G35230	{AT1G35230}	840412	NM_103221 // AGP5 // arabinogalactan protein 5 // --- // 840412 /// AT1G35230.1 // AGP5 // arabinogalactan protein 5 // --- // 840412 /// AK117995 // AGP5 // arabinogalactan protein 5 // --- // 840412	chr1	12917149	12917763	2.20568	0.00115513	0.00779997
13474308	AT4G27657	{AT4G27657}	828879	AT4G27657.1 // AT4G27657 // hypothetical protein // --- // 828879 /// NM_118904 // AT4G27657 // hypothetical protein // --- // 828879 /// BT026008 // AT4G27657 // hypothetical protein // --- // 828879	chr4	13813044	13813516	3.73686	0.00114926	0.00777296
13356039	AT1G67148	{AT1G67148}	5007836	NM_001084311 // AT1G67148 // hypothetical protein // --- // 5007836 /// AT1G67148.1 // AT1G67148 // hypothetical protein // --- // 5007836	chr1	25121235	25121898	2.55169	0.00114587	0.00775655
13401962	AT11	{AT11, AT2G37430}	818319	NM_129298 // AT2G37430 // zinc finger protein ZAT11 // --- // 818319 /// AT2G37430.1 // AT2G37430 // zinc finger protein ZAT11 // --- // 818319	chr2	15706357	15707224	2.08759	0.00114587	0.00775655
13417326	AT2G35658	{AT2G35658, AT2G35660}	6240444	NM_001124974 // AT2G35658 // hypothetical protein // --- // 6240444 /// AT2G35658.2 // AT2G35658 // hypothetical protein // --- // 6240444 /// NM_001124973 // AT2G35658 // hypothetical protein // --- // 6240444 /// AT2G35658.1 // AT2G35658 // hypothetical protein // --- // 6240444 /// NM_001124975 // AT2G35658 // hypothetical protein // --- // 6240444 /// AT2G35658.3 // AT2G35658 // hypothetical …	chr2	14990325	14990935	2.37811	0.00114539	0.007756
13425334	AT3G07070	{AT3G07070}	819893	NM_111587 // AT3G07070 // serine/threonine-protein kinase // --- // 819893 /// AT3G07070.1 // AT3G07070 // serine/threonine-protein kinase // --- // 819893	chr3	2237958	2240074	-2.07781	0.00113849	0.00771474
13485035	AT4G15530	{AT4G15530}	827226	NM_001036570 // PPDK // pyruvate, phosphate dikinase 1 // --- // 827226 /// AT4G15530.3 // PPDK // pyruvate, phosphate dikinase 1 // --- // 827226 /// NM_179060 // PPDK // pyruvate, phosphate dikinase 1 // --- // 827226 /// NM_001084926 // PPDK // pyruvate, phosphate dikinase 1 // --- // 827226 /// AT4G15530.4 // PPDK // pyruvate, phosphate dikinase 1 // --- // 827226 /// AT4G15530.1 // PPDK // p…	chr4	8864828	8870967	3.15052	0.00113388	0.00769161
13498037	AT5G05600	{AT5G05600}	830443	NM_120642 // AT5G05600 // oxidoreductase, 2OG-Fe(II) oxygenase family protein // --- // 830443 /// AT5G05600.1 // AT5G05600 // oxidoreductase, 2OG-Fe(II) oxygenase family protein // --- // 830443 /// AY039893 // AT5G05600 // oxidoreductase, 2OG-Fe(II) oxygenase family protein // --- // 830443	chr5	1672120	1674739	3.52634	0.00112697	0.00765557
13375862	AT1G36622	{AT1G36622}	5007772	AT1G36622.1 // AT1G36622 // hypothetical protein // --- // 5007772 /// NM_001084200 // AT1G36622 // hypothetical protein // --- // 5007772 /// DQ487637 // AT1G36622 // hypothetical protein // --- // 5007772	chr1	13836131	13836954	5.77219	0.00111867	0.00760998
13354180	AT1G61800	{AT1G61800}	842477	NM_104862 // GPT2 // glucose-6-phosphate/phosphate translocator 2 // --- // 842477 /// AT1G61800.1 // GPT2 // glucose-6-phosphate/phosphate translocator 2 // --- // 842477	chr1	22824440	22826774	3.10707	0.00111655	0.0076029
13442169	AT3G61280	{AT3G61280}	825300	NM_001125402 // AT3G61280 // hypothetical protein // --- // 825300 /// AT3G61280.2 // AT3G61280 // hypothetical protein // --- // 825300 /// NM_115992 // AT3G61280 // hypothetical protein // --- // 825300 /// AT3G61280.1 // AT3G61280 // hypothetical protein // --- // 825300	chr3	22680960	22683769	4.03036	0.00110291	0.00752144
13434660	AT3G29780	{AT3G29780}	822684	NM_113904 // RALFL27 // protein ralf-like 27 // --- // 822684 /// AT3G29780.1 // RALFL27 // protein ralf-like 27 // --- // 822684	chr3	11671741	11672189	-2.00782	0.00109962	0.00750833
13343898	AT1G23730	{AT1G23730}	838983	NM_102221 // BCA3 // beta carbonic anhydrase 3 // --- // 838983 /// AT1G23730.1 // BCA3 // beta carbonic anhydrase 3 // --- // 838983 /// AY081265 // BCA3 // beta carbonic anhydrase 3 // --- // 838983	chr1	8395557	8398144	7.14752	0.00109586	0.00749197
13382828	AT1G63720	{AT1G63720}	842676	AT1G63720.1 // AT1G63720 // hypothetical protein // --- // 842676 /// NM_105049 // AT1G63720 // hypothetical protein // --- // 842676 /// AF428370 // AT1G63720 // hypothetical protein // --- // 842676	chr1	23635856	23637529	2.44287	0.00109232	0.00747309
13540542	AT5G57510	{AT5G57510}	835855	NM_125132 // AT5G57510 // hypothetical protein // --- // 835855 /// AT5G57510.1 // AT5G57510 // hypothetical protein // --- // 835855	chr5	23289164	23289556	7.18561	0.00108932	0.00745919
13524523	AT5G10760	{AT5G10760}	830943	NM_121114 // AT5G10760 // aspartyl protease family protein // --- // 830943 /// AT5G10760.1 // AT5G10760 // aspartyl protease family protein // --- // 830943 /// AY072168 // AT5G10760 // aspartyl protease family protein // --- // 830943	chr5	3400342	3402207	3.55978	0.00108866	0.00745601
13487521	AT4G21390	{AT4G21390}	827891	NM_118259 // B120 // G-type lectin S-receptor-like serine/threonine-protein kinase B120 // --- // 827891 /// AT4G21390.1 // B120 // G-type lectin S-receptor-like serine/threonine-protein kinase B120 // --- // 827891	chr4	11394355	11397583	2.07119	0.00108793	0.00745289
13453788	AT3G25930	{AT3G25930}	822190	NM_113497 // AT3G25930 // Adenine nucleotide alpha hydrolases-like superfamily protein // --- // 822190 /// AT3G25930.1 // AT3G25930 // Adenine nucleotide alpha hydrolases-like superfamily protein // --- // 822190 /// BT004793 // AT3G25930 // Adenine nucleotide alpha hydrolases-like superfamily protein // --- // 822190	chr3	9492845	9493953	-2.12461	0.00106455	0.00733137
13401387	AT2G36090	{AT2G36090}	818182	NM_129168 // AT2G36090 // F-box protein // --- // 818182 /// AT2G36090.1 // AT2G36090 // F-box protein // --- // 818182	chr2	15158561	15159639	-2.05542	0.00105728	0.00728916
13381865	AT1G61370	{AT1G61370}	842431	NM_104818 // AT1G61370 // S-locus lectin protein kinase family protein // --- // 842431 /// AT1G61370.1 // AT1G61370 // S-locus lectin protein kinase family protein // --- // 842431	chr1	22642096	22645147	2.31517	0.00105514	0.00728098
13516122	AT5G57220	{AT5G57220}	835828	NM_125104 // CYP81F2 // cytochrome P450, family 81, subfamily F, polypeptide 2 // --- // 835828 /// AT5G57220.1 // CYP81F2 // cytochrome P450, family 81, subfamily F, polypeptide 2 // --- // 835828 /// AY065209 // CYP81F2 // cytochrome P450, family 81, subfamily F, polypeptide 2 // --- // 835828	chr5	23187840	23189857	2.74646	0.00105407	0.0072762
13393055	AT2G14920	{AT2G14920}	815981	NM_127056 // ST4A // sulfotransferase 4A // --- // 815981 /// AT2G14920.1 // ST4A // sulfotransferase 4A // --- // 815981	chr2	6418199	6419236	-2.04488	0.00105093	0.0072571
13486493	AT4G18390	{AT4G18390}	827568	NM_117950 // TCP2 // transcription factor TCP2 // --- // 827568 /// AT4G18390.1 // TCP2 // transcription factor TCP2 // --- // 827568 /// NM_001084938 // TCP2 // transcription factor TCP2 // --- // 827568 /// AT4G18390.2 // TCP2 // transcription factor TCP2 // --- // 827568 /// AF367270 // TCP2 // transcription factor TCP2 // --- // 827568	chr4	10162953	10165562	-2.20871	0.00104895	0.00724864
13351211	AT1G52410	{AT1G52410}	841671	NM_179466 // TSA1 // TSK-associating protein 1 // --- // 841671 /// NM_104119 // TSA1 // TSK-associating protein 1 // --- // 841671 /// AT1G52410.1 // TSA1 // TSK-associating protein 1 // --- // 841671 /// AT1G52410.2 // TSA1 // TSK-associating protein 1 // --- // 841671	chr1	19520728	19525624	2.35149	0.0010481	0.00724412
13451383	AT3G19580	{AT3G19580}	821495	NM_001125191 // ZF2 // zinc-finger protein 2 // --- // 821495 /// AT3G19580.2 // ZF2 // zinc-finger protein 2 // --- // 821495 /// NM_112848 // ZF2 // zinc-finger protein 2 // --- // 821495 /// AT3G19580.1 // ZF2 // zinc-finger protein 2 // --- // 821495 /// AF250337 // ZF2 // zinc-finger protein 2 // --- // 821495	chr3	6803072	6804233	3.07945	0.00104058	0.00719818
13533875	AT5G40420	{AT5G40420}	834040	NM_123406 // OLEO2 // oleosin 2 // --- // 834040 /// AT5G40420.1 // OLEO2 // oleosin 2 // --- // 834040 /// AY057590 // OLEO2 // oleosin 2 // --- // 834040	chr5	16173393	16174783	2.27612	0.00102803	0.00712563
13453965	AT3G26520	{AT3G26520}	822259	NM_113559 // TIP2 // aquaporin TIP1-2 // --- // 822259 /// AT3G26520.1 // TIP2 // aquaporin TIP1-2 // --- // 822259 /// AF419613 // TIP2 // aquaporin TIP1-2 // --- // 822259	chr3	9722443	9723815	-2.42325	0.00102533	0.00710973
13419256	AT2G40000	{AT2G40000}	818588	NM_129558 // HSPRO2 // HS1 PRO-1 2-like protein // --- // 818588 /// AT2G40000.1 // HSPRO2 // HS1 PRO-1 2-like protein // --- // 818588 /// DQ132635 // HSPRO2 // HS1 PRO-1 2-like protein // --- // 818588	chr2	16700510	16702028	2.84124	0.00102193	0.00709256
13366558	AT1G11080	{AT1G11080}	837649	NM_100981 // scpl31 // serine carboxypeptidase-like 31 // --- // 837649 /// AT1G11080.1 // scpl31 // serine carboxypeptidase-like 31 // --- // 837649 /// NM_001198028 // scpl31 // serine carboxypeptidase-like 31 // --- // 837649 /// AT1G11080.2 // scpl31 // serine carboxypeptidase-like 31 // --- // 837649 /// BT030381 // scpl31 // serine carboxypeptidase-like 31 // --- // 837649	chr1	3694672	3698013	-2.13615	0.0010173	0.00707068
13340367	AT1G15380	{AT1G15380}	838107	NM_101407 // AT1G15380 // Lactoylglutathione lyase / glyoxalase I family protein // --- // 838107 /// AT1G15380.1 // AT1G15380 // Lactoylglutathione lyase / glyoxalase I family protein // --- // 838107 /// NM_001035972 // AT1G15380 // Lactoylglutathione lyase / glyoxalase I family protein // --- // 838107 /// AT1G15380.2 // AT1G15380 // Lactoylglutathione lyase / glyoxalase I family protein // --…	chr1	5290745	5292535	-2.47488	0.00101467	0.00705494
13387134	AT1G74020	{AT1G74020}	843740	NM_106061 // SS2 // strictosidine synthase 2 // --- // 843740 /// AT1G74020.1 // SS2 // strictosidine synthase 2 // --- // 843740 /// AY034970 // SS2 // strictosidine synthase 2 // --- // 843740	chr1	27835131	27837317	2.3711	0.00101208	0.00704319
13489115	AT4G24780	{AT4G24780}	828580	NM_118611 // AT4G24780 // putative pectate lyase 18 // --- // 828580 /// AT4G24780.1 // AT4G24780 // putative pectate lyase 18 // --- // 828580 /// NM_001203898 // AT4G24780 // putative pectate lyase 18 // --- // 828580 /// AT4G24780.2 // AT4G24780 // putative pectate lyase 18 // --- // 828580 /// BT020489 // AT4G24780 // putative pectate lyase 18 // --- // 828580	chr4	12770331	12772479	-2.092	0.00100834	0.00702748
13383988	AT1G66490	{AT1G66490}	842967	NM_105320 // AT1G66490 // F-box protein // --- // 842967 /// AT1G66490.1 // AT1G66490 // F-box protein // --- // 842967	chr1	24809421	24810549	2.7864	0.00100116	0.00699007
13360235	AT1G77490	{AT1G77490}	844085	NM_106398 // TAPX // L-ascorbate peroxidase // --- // 844085 /// AT1G77490.1 // TAPX // L-ascorbate peroxidase // --- // 844085 /// AK229693 // TAPX // L-ascorbate peroxidase // --- // 844085	chr1	29117542	29120215	-2.19711	0.000991147	0.00692775
13504520	AT5G22555	{AT5G22555}	832318	NM_122161 // AT5G22555 // hypothetical protein // --- // 832318 /// AT5G22555.1 // AT5G22555 // hypothetical protein // --- // 832318	chr5	7489422	7490503	3.16346	0.000990769	0.00692637
13489267	AT4G25090	{AT4G25090}	828612	NM_001203904 // AT4G25090 // riboflavin synthase-like superfamily protein // --- // 828612 /// AT4G25090.2 // AT4G25090 // riboflavin synthase-like superfamily protein // --- // 828612 /// NM_118641 // AT4G25090 // riboflavin synthase-like superfamily protein // --- // 828612 /// AT4G25090.1 // AT4G25090 // riboflavin synthase-like superfamily protein // --- // 828612	chr4	12878771	12883701	-2.53875	0.000980549	0.00686576
13515486	AT5G55780	{AT5G55780}	835672	NM_124960 // AT5G55780 // cysteine/histidine-rich C1 domain-containing protein // --- // 835672 /// AT5G55780.1 // AT5G55780 // cysteine/histidine-rich C1 domain-containing protein // --- // 835672	chr5	22576611	22578668	-2.09869	0.000969264	0.00680576
13507098	AT5G33355	{AT5G33355}	833312	NM_147989 // AT5G33355 // defensin-like protein // --- // 833312 /// AT5G33355.1 // AT5G33355 // defensin-like protein // --- // 833312	chr5	12599253	12599671	-3.16209	0.000964714	0.00677629
13469705	AT4G16820	{AT4G16820}	827388	NM_117784 // PLA-I{beta]2 // phospholipase A1-Ibeta2 // --- // 827388 /// AT4G16820.1 // PLA-I{beta]2 // phospholipase A1-Ibeta2 // --- // 827388	chr4	9467563	9469116	2.16579	0.000961147	0.0067537
13506218	AT5G26920	{AT5G26920}	832750	NM_001203479 // CBP60G // Cam-binding protein 60-like G // --- // 832750 /// AT5G26920.2 // CBP60G // Cam-binding protein 60-like G // --- // 832750 /// NM_122574 // CBP60G // Cam-binding protein 60-like G // --- // 832750 /// AT5G26920.1 // CBP60G // Cam-binding protein 60-like G // --- // 832750	chr5	9475682	9478751	3.17879	0.000957051	0.00672738
13536955	AT5G48430	{AT5G48430}	834898	NM_124218 // AT5G48430 // aspartyl protease family protein // --- // 834898 /// AT5G48430.1 // AT5G48430 // aspartyl protease family protein // --- // 834898 /// AK221487 // AT5G48430 // aspartyl protease family protein // --- // 834898	chr5	19627712	19629163	-4.38395	0.000955939	0.00672079
13379351	AT1G54100	{AT1G54100}	841849	NM_104287 // ALDH7B4 // aldehyde dehydrogenase 7B4 // --- // 841849 /// NM_179476 // ALDH7B4 // aldehyde dehydrogenase 7B4 // --- // 841849 /// AT1G54100.2 // ALDH7B4 // aldehyde dehydrogenase 7B4 // --- // 841849 /// AT1G54100.1 // ALDH7B4 // aldehyde dehydrogenase 7B4 // --- // 841849 /// AY091032 // ALDH7B4 // aldehyde dehydrogenase 7B4 // --- // 841849	chr1	20195264	20199130	2.46827	0.000953304	0.00671087
13383083	AT1G64400	{AT1G64400}	842748	NM_105115 // LACS3 // long-chain acyl-CoA synthetase // --- // 842748 /// AT1G64400.1 // LACS3 // long-chain acyl-CoA synthetase // --- // 842748 /// AY039935 // LACS3 // long-chain acyl-CoA synthetase // --- // 842748	chr1	23915598	23919783	-2.01656	0.000952319	0.00670516
13382670	AT1G63295	{AT1G63295}	10723038	NM_001198370 // AT1G63295 // Remorin family protein // --- // 10723038 /// AT1G63295.1 // AT1G63295 // Remorin family protein // --- // 10723038	chr1	23474069	23475532	-2.37851	0.000940711	0.0066383
13341679	AT1G18290	{AT1G18290}	838409	AT1G18290.1 // AT1G18290 // hypothetical protein // --- // 838409 /// NM_101687 // AT1G18290 // hypothetical protein // --- // 838409	chr1	6297364	6298328	2.02749	0.000941333	0.0066383
13390157	AT1G80590	{AT1G80590}	844398	NM_106707 // WRKY66 // putative WRKY transcription factor 66 // --- // 844398 /// AT1G80590.1 // WRKY66 // putative WRKY transcription factor 66 // --- // 844398	chr1	30296210	30297156	2.56992	0.000939751	0.0066355
13387816	AT1G75750	{AT1G75750}	843908	NM_106225 // GASA1 // GA-responsive GAST1 protein-like protein // --- // 843908 /// NM_001198478 // GASA1 // GA-responsive GAST1 protein-like protein // --- // 843908 /// AT1G75750.1 // GASA1 // GA-responsive GAST1 protein-like protein // --- // 843908 /// AT1G75750.2 // GASA1 // GA-responsive GAST1 protein-like protein // --- // 843908 /// AF462801 // GASA1 // GA-responsive GAST1 protein-like pr…	chr1	28441526	28442429	2.0795	0.000929853	0.00657591
13399762	AT2G32300	{AT2G32300}	817791	NM_128789 // UCC1 // uclacyanin 1 // --- // 817791 /// AT2G32300.1 // UCC1 // uclacyanin 1 // --- // 817791 /// U76298 // UCC1 // uclacyanin 1 // --- // 817791	chr2	13722427	13723590	-2.21992	0.000924921	0.00654465
13339117	AT1G12100	{AT1G12100}	837762	NM_101082 // AT1G12100 // Bifunctional inhibitor/lipid-transfer protein/seed storage 2S albumin superfamily protein // --- // 837762 /// AT1G12100.1 // AT1G12100 // Bifunctional inhibitor/lipid-transfer protein/seed storage 2S albumin superfamily protein // --- // 837762	chr1	4095246	4095845	-2.25021	0.000920917	0.00652473
13387009	AT1G73810	{AT1G73810}	843717	NM_106041 // AT1G73810 // core-2/I-branching beta-1,6-N-acetylglucosaminyltransferase-like protein // --- // 843717 /// AT1G73810.1 // AT1G73810 // core-2/I-branching beta-1,6-N-acetylglucosaminyltransferase-like protein // --- // 843717	chr1	27752400	27755297	2.35687	0.000898834	0.00639067
13378607	AT1G52240	{AT1G52240}	841654	NM_104103 // ROPGEF11 // RHO guanyl-nucleotide exchange factor 11 // --- // 841654 /// AT1G52240.1 // ROPGEF11 // RHO guanyl-nucleotide exchange factor 11 // --- // 841654 /// NM_001160947 // ROPGEF11 // RHO guanyl-nucleotide exchange factor 11 // --- // 841654 /// AT1G52240.2 // ROPGEF11 // RHO guanyl-nucleotide exchange factor 11 // --- // 841654 /// BT010683 // ROPGEF11 // RHO guanyl-nucleotid…	chr1	19455766	19459586	-2.06424	0.000889347	0.00633348
13357473		{}		---	chr1	26616267	26616996	2.04133	0.000888814	0.00633115
13459093	AT3G52400	{AT3G52400}	824405	NM_115100 // SYP122 // syntaxin-122 // --- // 824405 /// AT3G52400.1 // SYP122 // syntaxin-122 // --- // 824405 /// AY050907 // SYP122 // syntaxin-122 // --- // 824405	chr3	19425634	19427141	2.35036	0.000885339	0.00631108
13439776	AT3G55470	{AT3G55470}	824713	NM_115405 // AT3G55470 // calcium-dependent lipid-binding domain-containing protein // --- // 824713 /// NM_001084827 // AT3G55470 // calcium-dependent lipid-binding domain-containing protein // --- // 824713 /// AT3G55470.1 // AT3G55470 // calcium-dependent lipid-binding domain-containing protein // --- // 824713 /// AT3G55470.2 // AT3G55470 // calcium-dependent lipid-binding domain-containing p…	chr3	20564236	20566329	2.00608	0.000881943	0.00628921
13442809	AT3G63010	{AT3G63010}	825476	NM_116166 // GID1B // putative gibberellin receptor GID1L2 // --- // 825476 /// AT3G63010.1 // GID1B // putative gibberellin receptor GID1L2 // --- // 825476 /// BT028997 // GID1B // putative gibberellin receptor GID1L2 // --- // 825476	chr3	23289425	23291486	2.25109	0.0008653	0.00620857
13537020	AT5G48570	{AT5G48570}	834913	NM_124233 // ROF2 // peptidyl-prolyl cis-trans isomerase FKBP65 // --- // 834913 /// AT5G48570.1 // ROF2 // peptidyl-prolyl cis-trans isomerase FKBP65 // --- // 834913	chr5	19690542	19693845	-2.99042	0.000861347	0.00618424
13391767	AT2G05180	{AT2G05180}	815066	NM_126545 // CYP705A6 // cytochrome P450, family 705, subfamily A, polypeptide 6 // --- // 815066 /// AT2G05180.1 // CYP705A6 // cytochrome P450, family 705, subfamily A, polypeptide 6 // --- // 815066	chr2	1875390	1876794	-2.04509	0.000857527	0.006162
13479796	AT4G39950	{AT4G39950}	830154	NM_120158 // CYP79B2 // tryptophan N-monooxygenase 1 // --- // 830154 /// AT4G39950.1 // CYP79B2 // tryptophan N-monooxygenase 1 // --- // 830154 /// AY046017 // CYP79B2 // tryptophan N-monooxygenase 1 // --- // 830154	chr4	18525246	18527579	2.79008	0.000856183	0.0061558
13528127	AT5G19110	{AT5G19110}	832031	NM_121916 // AT5G19110 // Eukaryotic aspartyl protease family protein // --- // 832031 /// AT5G19110.1 // AT5G19110 // Eukaryotic aspartyl protease family protein // --- // 832031	chr5	6411561	6413170	2.49445	0.000855694	0.00615343
13337007	AT1G07560	{AT1G07560}	837270	NM_100630 // AT1G07560 // probable LRR receptor-like serine/threonine-protein kinase // --- // 837270 /// AT1G07560.1 // AT1G07560 // probable LRR receptor-like serine/threonine-protein kinase // --- // 837270	chr1	2327320	2331096	-2.59784	0.000844682	0.00608907
13354096	AT1G61470	{AT1G61470}	842441	NM_104828 // AT1G61470 // putative CCR4-associated factor 1-5 // --- // 842441 /// AT1G61470.1 // AT1G61470 // putative CCR4-associated factor 1-5 // --- // 842441	chr1	22678185	22679021	3.02338	0.00083779	0.00604835
13434720	AT3G30260	{AT3G30260}	822726	NM_113925 // AGL79 // protein agamous-like 79 // --- // 822726 /// AT3G30260.1 // AGL79 // protein agamous-like 79 // --- // 822726 /// AY141238 // AGL79 // protein agamous-like 79 // --- // 822726	chr3	11909119	11912880	-2.24422	0.000835879	0.00604167
13414038	AT2G28050	{AT2G28050}	817349	NM_128364 // AT2G28050 // pentatricopeptide repeat-containing protein // --- // 817349 /// AT2G28050.1 // AT2G28050 // pentatricopeptide repeat-containing protein // --- // 817349	chr2	11938265	11939653	-2.02659	0.000835535	0.00604127
13529495	AT5G22680	{AT5G22680}	832331	AT5G22680.1 // AT5G22680 // hypothetical protein // --- // 832331 /// NM_122174 // AT5G22680 // hypothetical protein // --- // 832331	chr5	7540041	7540748	2.17179	0.000834686	0.0060374
13376729	AT1G47960	{AT1G47960}	841214	NM_103692 // C/VIF1 // cell wall / vacuolar inhibitor of fructosidase 1 // --- // 841214 /// AT1G47960.1 // C/VIF1 // cell wall / vacuolar inhibitor of fructosidase 1 // --- // 841214	chr1	17681157	17683629	2.2746	0.000831564	0.00601822
13510091	AT5G43570	{AT5G43570}	834377	NM_123723 // AT5G43570 // PR-6 proteinase inhibitor family protein // --- // 834377 /// AT5G43570.1 // AT5G43570 // PR-6 proteinase inhibitor family protein // --- // 834377	chr5	17506401	17507600	3.00591	0.000824495	0.00597269
13408881	AT2G14580	{AT2G14580}	815945	NM_127021 // PRB1 // pathogenesis-related protein 1 // --- // 815945 /// AT2G14580.1 // PRB1 // pathogenesis-related protein 1 // --- // 815945	chr2	6225535	6226224	2.15142	0.000822861	0.00596197
13398966	AT2G30550	{AT2G30550}	817604	NM_128607 // AT2G30550 // phospholipase A1-Igamma2 // --- // 817604 /// AT2G30550.2 // AT2G30550 // phospholipase A1-Igamma2 // --- // 817604 /// NM_179817 // AT2G30550 // phospholipase A1-Igamma2 // --- // 817604 /// AT2G30550.1 // AT2G30550 // phospholipase A1-Igamma2 // --- // 817604 /// AY091143 // AT2G30550 // phospholipase A1-Igamma2 // --- // 817604	chr2	13014848	13017153	3.3558	0.000821895	0.0059561
13473038	AT4G24570	{AT4G24570}	828559	NM_118590 // DIC2 // dicarboxylate carrier 2 // --- // 828559 /// AT4G24570.1 // DIC2 // dicarboxylate carrier 2 // --- // 828559 /// AY042859 // DIC2 // dicarboxylate carrier 2 // --- // 828559	chr4	12686459	12687650	4.03209	0.000820455	0.00594928
13517889	AT5G61440	{AT5G61440}	836265	NM_125537 // ACHT5 // atypical CYS HIS rich thioredoxin 5 // --- // 836265 /// AT5G61440.1 // ACHT5 // atypical CYS HIS rich thioredoxin 5 // --- // 836265 /// AK229043 // ACHT5 // atypical CYS HIS rich thioredoxin 5 // --- // 836265	chr5	24707500	24708893	-2.20969	0.000814836	0.00591723
13347243	AT1G32928	{AT1G32928}	3766886	NM_001036055 // AT1G32928 // hypothetical protein // --- // 3766886 /// AT1G32928.1 // AT1G32928 // hypothetical protein // --- // 3766886	chr1	11931203	11931801	2.14566	0.000797774	0.00580923
13541798	AT5G60800	{AT5G60800}	836201	NM_001203653 // AT5G60800 // heavy metal transport/detoxification domain-containing protein // --- // 836201 /// AT5G60800.2 // AT5G60800 // heavy metal transport/detoxification domain-containing protein // --- // 836201 /// NM_125473 // AT5G60800 // heavy metal transport/detoxification domain-containing protein // --- // 836201 /// AT5G60800.1 // AT5G60800 // heavy metal transport/detoxification…	chr5	24460783	24462541	2.59641	0.000797846	0.00580923
13530771	AT5G25180	{AT5G25180}	832589	NM_122427 // CYP71B14 // cytochrome P450 71B14 // --- // 832589 /// AT5G25180.1 // CYP71B14 // cytochrome P450 71B14 // --- // 832589	chr5	8694630	8697108	3.03745	0.000788975	0.00575555
13504415	AT5G22300	{AT5G22300}	840895	NM_122135 // NIT4 // bifunctional nitrilase/nitrile hydratase NIT4 // --- // 832290 /// AT5G22300.1 // NIT4 // bifunctional nitrilase/nitrile hydratase NIT4 // --- // 832290 /// U09961 // NIT4 // bifunctional nitrilase/nitrile hydratase NIT4 // --- // 832290 /// AY039539 // GAPB // glyceraldehyde-3-phosphate dehydrogenase B // --- // 840895	chr5	7379199	7381935	5.60024	0.000770988	0.00564738
13336448	AT1G06180	{AT1G06180}	837127	NM_100499 // MYB13 // myb domain protein 13 // --- // 837127 /// AT1G06180.1 // MYB13 // myb domain protein 13 // --- // 837127 /// AY519550 // MYB13 // myb domain protein 13 // --- // 837127	chr1	1889408	1891158	2.03549	0.000769373	0.00563717
13542308	AT5G61890	{AT5G61890}	836310	NM_125582 // AT5G61890 // ethylene-responsive transcription factor ERF114 // --- // 836310 /// AT5G61890.1 // AT5G61890 // ethylene-responsive transcription factor ERF114 // --- // 836310 /// AY560862 // AT5G61890 // ethylene-responsive transcription factor ERF114 // --- // 836310	chr5	24852639	24853910	7.54509	0.000767118	0.0056228
13399221	AT2G31085	{AT2G31085}	817664	NM_128664 // CLE6 // protein CLAVATA3/ESR-related 6 // --- // 817664 /// AT2G31085.1 // CLE6 // protein CLAVATA3/ESR-related 6 // --- // 817664	chr2	13254178	13254706	-2.50351	0.000761876	0.00559292
13469953	AT1	{AT1, AT4G17460}	827457	NM_117849 // HAT1 // homeobox-leucine zipper protein HAT1 // --- // 827457 /// AT4G17460.1 // HAT1 // homeobox-leucine zipper protein HAT1 // --- // 827457 /// U09332 // HAT1 // homeobox-leucine zipper protein HAT1 // --- // 827457	chr4	9739663	9741146	-2.11022	0.000757374	0.00556625
13438645		{}		---	chr3	19548972	19549589	2.19632	0.000754006	0.00554787
13493213	AT4G33810	{AT4G33810}	829523	NM_119539 // AT4G33810 // glycosyl hydrolase family protein // --- // 829523 /// AT4G33810.1 // AT4G33810 // glycosyl hydrolase family protein // --- // 829523	chr4	16213324	16215594	-2.68378	0.0007505	0.00553479
13460020	AT3G54640	{AT3G54640}	824629	NM_115321 // TSA1 // tryptophan synthase alpha chain // --- // 824629 /// AT3G54640.1 // TSA1 // tryptophan synthase alpha chain // --- // 824629 /// BT025875 // TSA1 // tryptophan synthase alpha chain // --- // 824629	chr3	20223148	20225523	2.01036	0.000749097	0.00552763
13534989	AT5G43520	{AT5G43520}	834372	NM_123718 // AT5G43520 // cysteine/histidine-rich C1 domain-containing protein // --- // 834372 /// AT5G43520.1 // AT5G43520 // cysteine/histidine-rich C1 domain-containing protein // --- // 834372	chr5	17485439	17486191	-3.27372	0.000746075	0.00550983
13367909	AT1G14540	{AT1G14540}	838016	NM_101321 // AT1G14540 // peroxidase 4 // --- // 838016 /// AT1G14540.1 // AT1G14540 // peroxidase 4 // --- // 838016	chr1	4974067	4975705	4.89541	0.000746111	0.00550983
13456816	AT3G46620	{AT3G46620}	823815	NM_114529 // AT3G46620 // C3H4 type zinc finger protein // --- // 823815 /// AT3G46620.1 // AT3G46620 // C3H4 type zinc finger protein // --- // 823815 /// AY093203 // AT3G46620 // C3H4 type zinc finger protein // --- // 823815	chr3	17178697	17180067	2.00223	0.000744958	0.00550343
13456355	AT3G45390	{AT3G45390}	823677	NM_114408 // AT3G45390 // concanavalin A-like lectin kinase-like protein // --- // 823677 /// AT3G45390.1 // AT3G45390 // concanavalin A-like lectin kinase-like protein // --- // 823677	chr3	16647921	16649974	-2.33819	0.000741158	0.00547957
13407778	AT2G04480	{AT2G04480}	814988	NM_126480 // AT2G04480 // hypothetical protein // --- // 814988 /// AT2G04480.1 // AT2G04480 // hypothetical protein // --- // 814988	chr2	1554282	1555514	-2.0634	0.000738746	0.00546385
13511294	AT5G46520	{AT5G46520}	834695	NM_124022 // AT5G46520 // TIR-NBS-LRR protein VICTR // --- // 834695 /// AT5G46520.1 // AT5G46520 // TIR-NBS-LRR protein VICTR // --- // 834695	chr5	18867767	18872415	2.58784	0.000737025	0.00545526
13493696	AT4G35060	{AT4G35060}	829658	NM_119672 // AT4G35060 // heavy metal transport/detoxification domain-containing protein // --- // 829658 /// AT4G35060.1 // AT4G35060 // heavy metal transport/detoxification domain-containing protein // --- // 829658 /// BT024822 // AT4G35060 // heavy metal transport/detoxification domain-containing protein // --- // 829658	chr4	16685720	16686703	-2.00626	0.000736214	0.00545036
13521920	AT5G04340	{AT5G04340, AT6}	830313	NM_120516 // ZAT6 // zinc finger protein ZAT6 // --- // 830313 /// AT5G04340.1 // ZAT6 // zinc finger protein ZAT6 // --- // 830313 /// AF022658 // ZAT6 // zinc finger protein ZAT6 // --- // 830313	chr5	1216131	1217106	3.21724	0.000734869	0.00544251
13353460	AT1G59590	{AT1G59590}	842249	NM_104652 // ZCF37 // protein ZCF37 // --- // 842249 /// AT1G59590.1 // ZCF37 // protein ZCF37 // --- // 842249 /// AB028229 // ZCF37 // protein ZCF37 // --- // 842249	chr1	21887752	21888792	2.33105	0.000731942	0.00542397
13484073		{}		---	chr4	7878185	7878561	-3.46296	0.000731793	0.00542391
13384742	AT1G67910	{AT1G67910}	843119	AT1G67910.2 // AT1G67910 // hypothetical protein // --- // 843119 /// NM_001198419 // AT1G67910 // hypothetical protein // --- // 843119 /// AT1G67910.1 // AT1G67910 // hypothetical protein // --- // 843119 /// NM_105461 // AT1G67910 // hypothetical protein // --- // 843119 /// BT014751 // AT1G67910 // hypothetical protein // --- // 843119	chr1	25471288	25472440	-2.12973	0.000729457	0.00541075
13493194	AT4G33790	{AT4G33790}	829521	NM_119537 // CER4 // fatty acyl-CoA reductase CER4 // --- // 829521 /// AT4G33790.1 // CER4 // fatty acyl-CoA reductase CER4 // --- // 829521 /// AY057657 // CER4 // fatty acyl-CoA reductase CER4 // --- // 829521	chr4	16204157	16207947	-2.4611	0.000722904	0.00536424
13491948	AT4G31320	{AT4G31320}	829259	NM_119281 // AT4G31320 // SAUR-like auxin-responsive protein // --- // 829259 /// AT4G31320.1 // AT4G31320 // SAUR-like auxin-responsive protein // --- // 829259	chr4	15193993	15194562	-2.70385	0.000720102	0.00535172
13534600	AT5G42630	{AT5G42630}	834270	NM_123627 // ATS // probable transcription factor KAN4 // --- // 834270 /// AT5G42630.1 // ATS // probable transcription factor KAN4 // --- // 834270 /// NM_001125891 // ATS // probable transcription factor KAN4 // --- // 834270 /// AT5G42630.2 // ATS // probable transcription factor KAN4 // --- // 834270 /// AY048691 // ATS // probable transcription factor KAN4 // --- // 834270	chr5	17073779	17075856	-2.13822	0.000718609	0.00534476
13419375	AT2G40330	{AT2G40330}	818626	NM_129593 // PYL6 // abscisic acid receptor PYL6 // --- // 818626 /// AT2G40330.1 // PYL6 // abscisic acid receptor PYL6 // --- // 818626 /// BT004281 // PYL6 // abscisic acid receptor PYL6 // --- // 818626	chr2	16844864	16845934	-2.0744	0.000717563	0.00534112
13464588	AT4G01895	{AT4G01895}	827073	NM_116420 // AT4G01895 // systemic acquired resistance (SAR) regulator protein NIMIN-1-like protein // --- // 827073 /// AT4G01895.1 // AT4G01895 // systemic acquired resistance (SAR) regulator protein NIMIN-1-like protein // --- // 827073	chr4	819957	820379	2.63952	0.000715588	0.00533158
13477518	AT4G34410	{AT4G34410}	829591	NM_119606 // RRTF1 // ethylene-responsive transcription factor ERF109 // --- // 829591 /// AT4G34410.1 // RRTF1 // ethylene-responsive transcription factor ERF109 // --- // 829591 /// AY064151 // RRTF1 // ethylene-responsive transcription factor ERF109 // --- // 829591	chr4	16451876	16453260	3.7737	0.000711974	0.00530981
13407070	AT2G02000	{AT2G02000}	814731	NM_126261 // GAD3 // glutamate decarboxylase 3 // --- // 814731 /// AT2G02000.1 // GAD3 // glutamate decarboxylase 3 // --- // 814731 /// AK118125 // GAD3 // glutamate decarboxylase 3 // --- // 814731	chr2	469370	472070	-2.04942	0.000710147	0.00529824
13385916	AT1G71015	{AT1G71015}	843441	NM_148647 // AT1G71015 // hypothetical protein // --- // 843441 /// AT1G71015.1 // AT1G71015 // hypothetical protein // --- // 843441 /// BT012172 // AT1G71015 // hypothetical protein // --- // 843441	chr1	26789236	26790160	-2.22259	0.000709875	0.00529724
13390946	AT2G02700	{AT2G02700}	814799	NM_126325 // AT2G02700 // cysteine/histidine-rich C1 domain-containing protein // --- // 814799 /// AT2G02700.1 // AT2G02700 // cysteine/histidine-rich C1 domain-containing protein // --- // 814799 /// DQ446456 // AT2G02700 // cysteine/histidine-rich C1 domain-containing protein // --- // 814799	chr2	756443	757942	-2.60559	0.000707017	0.00527898
13532568	AT5G36220	{AT5G36220}	833619	NM_123013 // CYP81D1 // cytochrome P450 81D1 // --- // 833619 /// AT5G36220.1 // CYP81D1 // cytochrome P450 81D1 // --- // 833619 /// AY093766 // CYP81D1 // cytochrome P450 81D1 // --- // 833619	chr5	14253690	14256033	2.93519	0.000701015	0.00523927
13370444	AT1G20440	{AT1G20440}	838632	NM_101894 // COR47 // dehydrin COR47 // --- // 838632 /// AT1G20440.1 // COR47 // dehydrin COR47 // --- // 838632 /// AY072392 // COR47 // dehydrin COR47 // --- // 838632	chr1	7084409	7085772	-2.26346	0.00069982	0.00523155
13431526	AT3G21560	{AT3G21560}	821710	NM_113051 // UGT84A2 // sinapic acid:UDP-glucose glucosyltransferase // --- // 821710 /// AT3G21560.1 // UGT84A2 // sinapic acid:UDP-glucose glucosyltransferase // --- // 821710 /// AY150475 // UGT84A2 // sinapic acid:UDP-glucose glucosyltransferase // --- // 821710	chr3	7595806	7597577	2.34098	0.000699846	0.00523155
13383962	AT1G66400	{AT1G66400}	842958	NM_105311 // CML23 // calmodulin like 23 // --- // 842958 /// AT1G66400.1 // CML23 // calmodulin like 23 // --- // 842958 /// AY063853 // CML23 // calmodulin like 23 // --- // 842958	chr1	24770575	24771371	4.20265	0.00069857	0.00522404
13402731	AT2G39400	{AT2G39400}	818525	NM_129497 // AT2G39400 // alpha/beta-Hydrolases superfamily protein // --- // 818525 /// AT2G39400.1 // AT2G39400 // alpha/beta-Hydrolases superfamily protein // --- // 818525 /// AY039950 // AT2G39400 // alpha/beta-Hydrolases superfamily protein // --- // 818525	chr2	16452612	16454801	4.43405	0.000694692	0.00519706
13375438	AT1G34310	{AT1G34310}	840331	NM_103153 // ARF12 // auxin response factor 12 // --- // 840331 /// AT1G34310.1 // ARF12 // auxin response factor 12 // --- // 840331 /// AY669792 // ARF12 // auxin response factor 12 // --- // 840331	chr1	12508548	12511520	-2.17179	0.000691872	0.00517899
13385090	AT1G68825	{AT1G68825}	5007840	NM_001084326 // RTFL15 // protein ROTUNDIFOLIA like 15 // --- // 5007840 /// AT1G68825.1 // RTFL15 // protein ROTUNDIFOLIA like 15 // --- // 5007840 /// NM_001160987 // RTFL15 // protein ROTUNDIFOLIA like 15 // --- // 5007840 /// AT1G68825.2 // RTFL15 // protein ROTUNDIFOLIA like 15 // --- // 5007840 /// AY254321 // RTFL15 // protein ROTUNDIFOLIA like 15 // --- // 5007840	chr1	25869700	25870420	-2.40089	0.000689624	0.00516619
13448029	AT3G11840	{AT3G11840}	820357	NM_112017 // PUB24 // E3 ubiquitin-protein ligase PUB24 // --- // 820357 /// AT3G11840.1 // PUB24 // E3 ubiquitin-protein ligase PUB24 // --- // 820357	chr3	3736400	3738257	2.60458	0.000687866	0.00515705
13396292	AT2G23270	{AT2G23270}	816859	AT2G23270.1 // AT2G23270 // hypothetical protein // --- // 816859 /// NM_127891 // AT2G23270 // hypothetical protein // --- // 816859 /// BT024632 // AT2G23270 // hypothetical protein // --- // 816859	chr2	9903215	9903845	2.65926	0.000684956	0.00513924
13468583	AT4G14630	{AT4G14630}	827113	NM_117545 // GLP9 // germin-like protein subfamily 1 member 8 // --- // 827113 /// AT4G14630.1 // GLP9 // germin-like protein subfamily 1 member 8 // --- // 827113 /// AK221538 // GLP9 // germin-like protein subfamily 1 member 8 // --- // 827113	chr4	8392841	8393813	3.30604	0.000681519	0.00511974
13381883	AT1G61390	{AT1G61390}	842433	NM_104820 // AT1G61390 // G-type lectin S-receptor-like serine/threonine-protein kinase // --- // 842433 /// NM_001160967 // AT1G61390 // G-type lectin S-receptor-like serine/threonine-protein kinase // --- // 842433 /// AT1G61390.1 // AT1G61390 // G-type lectin S-receptor-like serine/threonine-protein kinase // --- // 842433 /// AT1G61390.2 // AT1G61390 // G-type lectin S-receptor-like serine/th…	chr1	22650338	22654395	-2.09497	0.000673669	0.00506858
13439247	AT3G54200	{AT3G54200}	824587	NM_115280 // AT3G54200 // late embryogenesis abundant hydroxyproline-rich glycoprotein // --- // 824587 /// AT3G54200.1 // AT3G54200 // late embryogenesis abundant hydroxyproline-rich glycoprotein // --- // 824587	chr3	20065665	20066560	2.02637	0.000671999	0.0050618
13460757	AT3G56400	{AT3G56400}	824807	NM_115498 // WRKY70 // WRKY transcription factor 70 // --- // 824807 /// AT3G56400.1 // WRKY70 // WRKY transcription factor 70 // --- // 824807 /// AY039933 // WRKY70 // WRKY transcription factor 70 // --- // 824807	chr3	20908928	20910481	4.10445	0.000671163	0.0050565
13479772	AT4G39890	{AT4G39890}	830148	NM_120152 // RABH1c // Ras-related protein RABH1c // --- // 830148 /// AT4G39890.1 // RABH1c // Ras-related protein RABH1c // --- // 830148 /// AF386952 // RABH1c // Ras-related protein RABH1c // --- // 830148	chr4	18505962	18507586	2.30306	0.000670427	0.00505195
13394322	AT2G18800	{AT2G18800}	816395	NM_127436 // XTH21 // probable xyloglucan endotransglucosylase/hydrolase protein 21 // --- // 816395 /// AT2G18800.1 // XTH21 // probable xyloglucan endotransglucosylase/hydrolase protein 21 // --- // 816395	chr2	8144912	8146265	-2.99496	0.000666985	0.00503094
13399879	AT2G32487	{AT2G32487}	5007918	AT2G32487.1 // AT2G32487 // hypothetical protein // --- // 5007918 /// NM_001084525 // AT2G32487 // hypothetical protein // --- // 5007918	chr2	13791887	13793177	-2.00158	0.000661994	0.00500187
13374272	AT1G30820	{AT1G30820}	839964	NM_102819 // AT1G30820 // CTP synthase-like protein // --- // 839964 /// AT1G30820.1 // AT1G30820 // CTP synthase-like protein // --- // 839964	chr1	10944913	10949458	-2.66011	0.000660064	0.00498854
13530437	AT5G24580	{AT5G24580}	832529	NM_203101 // AT5G24580 // heavy metal transport/detoxification domain-containing protein // --- // 832529 /// AT5G24580.2 // AT5G24580 // heavy metal transport/detoxification domain-containing protein // --- // 832529 /// NM_122366 // AT5G24580 // heavy metal transport/detoxification domain-containing protein // --- // 832529 /// NM_001161262 // AT5G24580 // heavy metal transport/detoxification d…	chr5	8410258	8412265	-2.01147	0.000658101	0.00497664
13405375	AT2G45430	{AT2G45430}	819151	NM_130105 // AHL22 // AT-hook motif nuclear-localized protein 22 // --- // 819151 /// AT2G45430.1 // AHL22 // AT-hook motif nuclear-localized protein 22 // --- // 819151 /// BT014980 // AHL22 // AT-hook motif nuclear-localized protein 22 // --- // 819151	chr2	18727561	18728935	-2.05615	0.000652431	0.0049435
13371499	AT1G23090	{AT1G23090}	838917	NM_102157 // AST91 // sulfate transporter 3.3 // --- // 838917 /// AT1G23090.1 // AST91 // sulfate transporter 3.3 // --- // 838917	chr1	8184952	8189064	-2.11173	0.00065139	0.00493658
13403813	AT2G41510	{AT2G41510}	818749	NM_129714 // CKX1 // cytokinin dehydrogenase 1 // --- // 818749 /// AT2G41510.1 // CKX1 // cytokinin dehydrogenase 1 // --- // 818749	chr2	17314532	17317003	-2.01124	0.000643541	0.0048877
13422352	AT2G47160	{AT2G47160}	819329	NM_001084602 // BOR1 // boron transporter 1 // --- // 819329 /// AT2G47160.2 // BOR1 // boron transporter 1 // --- // 819329 /// NM_180138 // BOR1 // boron transporter 1 // --- // 819329 /// AT2G47160.1 // BOR1 // boron transporter 1 // --- // 819329 /// BT000732 // BOR1 // boron transporter 1 // --- // 819329	chr2	19357478	19361147	-2.17381	0.000640454	0.00486619
13351765	AT1G53680	{AT1G53680}	841805	NM_104246 // GSTU28 // glutathione S-transferase TAU 28 // --- // 841805 /// AT1G53680.1 // GSTU28 // glutathione S-transferase TAU 28 // --- // 841805	chr1	20038358	20039117	-2.02922	0.000632625	0.004821
13486270	AT4G17830	{AT4G17830, AT4G17840}	827507	AT4G17840.1 // AT4G17840 // hypothetical protein // --- // 827507 /// NM_117893 // AT4G17840 // hypothetical protein // --- // 827507 /// NM_117892 // AT4G17830 // peptidase M20/M25/M40 family protein // --- // 827506 /// NM_001203829 // AT4G17830 // peptidase M20/M25/M40 family protein // --- // 827506 /// AT4G17830.2 // AT4G17830 // peptidase M20/M25/M40 family protein // --- // 827506 /// AT4G…	chr4	9918052	9920475	2.04465	0.000627578	0.00479593
13541319	AT5G59260	{AT5G59260}	836044	NM_125316 // AT5G59260 // concanavalin A-like lectin kinase-like protein // --- // 836044 /// AT5G59260.1 // AT5G59260 // concanavalin A-like lectin kinase-like protein // --- // 836044	chr5	23907901	23909925	-3.20441	0.000620256	0.00474747
13517290	AT5G60020	{AT5G60020}	836124	NM_125395 // LAC17 // laccase 17 // --- // 836124 /// AT5G60020.1 // LAC17 // laccase 17 // --- // 836124 /// BT015359 // LAC17 // laccase 17 // --- // 836124	chr5	24167996	24170462	-2.34938	0.000603107	0.00463746
13443189		{}		---	chr3	104835	104909	-2.03551	0.000601744	0.00463162
13335650	AT1G04180	{AT1G04180}	837024	NM_100299 // YUC9 // flavin-containing monooxygenase YUCCA9 // --- // 837024 /// AT1G04180.1 // YUC9 // flavin-containing monooxygenase YUCCA9 // --- // 837024	chr1	1104623	1105988	-2.46194	0.00059527	0.00459007
13518223	AT5G62165	{AT5G62165}	836337	NM_180916 // AGL42 // protein agamous-like 42 // --- // 836337 /// AT5G62165.1 // AGL42 // protein agamous-like 42 // --- // 836337 /// NM_125610 // AGL42 // protein agamous-like 42 // --- // 836337 /// NM_001037046 // AGL42 // protein agamous-like 42 // --- // 836337 /// NM_001203664 // AGL42 // protein agamous-like 42 // --- // 836337 /// AT5G62165.2 // AGL42 // protein agamous-like 42 // --- /…	chr5	24964700	24968520	-2.45054	0.000589106	0.00454984
13366597	AT1G11190	{AT1G11190}	837660	NM_100991 // BFN1 // bifunctional nuclease i // --- // 837660 /// AT1G11190.1 // BFN1 // bifunctional nuclease i // --- // 837660 /// AY040016 // BFN1 // bifunctional nuclease i // --- // 837660	chr1	3750066	3752780	2.4984	0.000588692	0.00454756
13515976	AT5G57010	{AT5G57010}	835803	NM_125083 // AT5G57010 // calmodulin-binding family protein // --- // 835803 /// AT5G57010.1 // AT5G57010 // calmodulin-binding family protein // --- // 835803 /// BT029188 // AT5G57010 // calmodulin-binding family protein // --- // 835803	chr5	23068037	23070412	2.62678	0.000587859	0.00454387
13386659	AT1G73030	{AT1G73030, AT1G73040}	843635	NM_105962 // AT1G73040 // Mannose-binding lectin superfamily protein // --- // 843635 /// AT1G73040.1 // AT1G73040 // Mannose-binding lectin superfamily protein // --- // 843635 /// NM_105961 // VPS46.2 // ESCRT-related protein CHMP1A // --- // 843634 /// AT1G73030.1 // VPS46.2 // ESCRT-related protein CHMP1A // --- // 843634 /// BT021916 // AT1G73040 // Mannose-binding lectin superfamily protein…	chr1	27475060	27475962	2.27012	0.000583767	0.00451667
13421100	AT2G44070	{AT2G44070}	819013	NM_129970 // AT2G44070 // NagB/RpiA/CoA transferase-like superfamily protein // --- // 819013 /// AT2G44070.1 // AT2G44070 // NagB/RpiA/CoA transferase-like superfamily protein // --- // 819013	chr2	18231047	18232493	7.28897	0.000577344	0.00447902
13428707	AT3G15518	{AT3G15518}	6240745	NM_001125163 // AT3G15518 // hypothetical protein // --- // 6240745 /// AT3G15518.1 // AT3G15518 // hypothetical protein // --- // 6240745 /// AK117763 // AT3G15518 // hypothetical protein // --- // 6240745	chr3	5249112	5249754	3.2153	0.000572497	0.0044493
13402658	AT2G39110	{AT2G39110}	818497	NM_179980 // AT2G39110 // protein kinase superfamily protein // --- // 818497 /// AT2G39110.1 // AT2G39110 // protein kinase superfamily protein // --- // 818497 /// AK227976 // AT2G39110 // protein kinase superfamily protein // --- // 818497	chr2	16319664	16321685	2.29045	0.000568288	0.00441928
13437070	AT3G48580	{AT3G48580}	824018	NM_114717 // XTH11 // probable xyloglucan endotransglucosylase/hydrolase 11 // --- // 824018 /// AT3G48580.1 // XTH11 // probable xyloglucan endotransglucosylase/hydrolase 11 // --- // 824018 /// NM_001203104 // XTH11 // probable xyloglucan endotransglucosylase/hydrolase 11 // --- // 824018 /// AT3G48580.2 // XTH11 // probable xyloglucan endotransglucosylase/hydrolase 11 // --- // 824018 /// BT02…	chr3	18007165	18008488	2.9957	0.000562553	0.00438444
13431299	AT3G20940	{AT3G20940}	821644	NM_112986 // CYP705A30 // cytochrome P450, family 705, subfamily A, polypeptide 30 // --- // 821644 /// AT3G20940.1 // CYP705A30 // cytochrome P450, family 705, subfamily A, polypeptide 30 // --- // 821644 /// AK228331 // CYP705A30 // cytochrome P450, family 705, subfamily A, polypeptide 30 // --- // 821644	chr3	7339717	7341655	-2.41431	0.000559007	0.00436532
13385538	AT1G69920	{AT1G69920}	843328	NM_105660 // GSTU12 // glutathione S-transferase TAU 12 // --- // 843328 /// AT1G69920.1 // GSTU12 // glutathione S-transferase TAU 12 // --- // 843328	chr1	26334250	26335558	6.84464	0.000557181	0.00435478
13523801		{}		---	chr5	2898867	2898950	2.21017	0.000550525	0.00431288
13334389	AT1G01560	{AT1G01560}	839523	NM_100038 // MPK11 // mitogen-activated protein kinase 11 // --- // 839523 /// AT1G01560.1 // MPK11 // mitogen-activated protein kinase 11 // --- // 839523 /// NM_001123738 // MPK11 // mitogen-activated protein kinase 11 // --- // 839523 /// AT1G01560.2 // MPK11 // mitogen-activated protein kinase 11 // --- // 839523	chr1	202136	204335	4.86011	0.000549404	0.00430555
13368188	AT1G14960	{AT1G14960}	838061	NM_101365 // AT1G14960 // polyyketide cyclase/dehydrase and lipid transport superfamily protein // --- // 838061 /// AT1G14960.1 // AT1G14960 // polyyketide cyclase/dehydrase and lipid transport superfamily protein // --- // 838061 /// AY042822 // AT1G14960 // polyyketide cyclase/dehydrase and lipid transport superfamily protein // --- // 838061	chr1	5159199	5160083	-2.07613	0.000548233	0.00429813
13483997	AT4G13420	{AT4G13420}	826973	NM_117416 // HAK5 // potassium transporter 5 // --- // 826973 /// AT4G13420.1 // HAK5 // potassium transporter 5 // --- // 826973 /// AF129478 // HAK5 // potassium transporter 5 // --- // 826973	chr4	7796850	7802251	6.99224	0.000546098	0.00428314
13456718	AT3G46330	{AT3G46330}	823778	NM_114500 // MEE39 // putative LRR receptor-like serine/threonine-protein kinase MEE39 // --- // 823778 /// AT3G46330.1 // MEE39 // putative LRR receptor-like serine/threonine-protein kinase MEE39 // --- // 823778	chr3	17020747	17025011	-2.58391	0.000545537	0.00427974
13497596	AT5G04770	{AT5G04770, AT6}	830355	NM_120559 // CAT6 // cationic amino acid transporter 6 // --- // 830355 /// AT5G04770.1 // CAT6 // cationic amino acid transporter 6 // --- // 830355 /// AF360186 // CAT6 // cationic amino acid transporter 6 // --- // 830355	chr5	1379068	1382419	-2.10118	0.000545307	0.00427956
13448399	AT3G12500	{AT3G12500}	820429	NM_112085 // HCHIB // basic chitinase B // --- // 820429 /// AT3G12500.1 // HCHIB // basic chitinase B // --- // 820429	chr3	3962382	3963984	3.45923	0.000543027	0.00426428
13470989	AT4G19970	{AT4G19970}	827741	AT4G19970.1 // AT4G19970 // hypothetical protein // --- // 827741 /// NM_118115 // AT4G19970 // hypothetical protein // --- // 827741	chr4	10818242	10825381	2.84494	0.000539782	0.00424306
13396759	AT2G24762	{AT2G24762}	817013	NM_128035 // GDU4 // glutamine dumper 4 // --- // 817013 /// AT2G24762.1 // GDU4 // glutamine dumper 4 // --- // 817013 /// BT024696 // GDU4 // glutamine dumper 4 // --- // 817013	chr2	10559384	10560175	-2.02521	0.000539443	0.0042415
13538265	AT5G51310	{AT5G51310}	835205	NM_124510 // AT5G51310 // 2-oxoglutarate (2OG) and Fe(II)-dependent oxygenase superfamily protein // --- // 835205 /// AT5G51310.1 // AT5G51310 // 2-oxoglutarate (2OG) and Fe(II)-dependent oxygenase superfamily protein // --- // 835205	chr5	20852854	20854718	-2.27248	0.000534239	0.00420904
13450278	AT3G16690	{AT3G16690}	820921	NM_112542 // AT3G16690 // bidirectional sugar transporter SWEET16 // --- // 820921 /// AT3G16690.1 // AT3G16690 // bidirectional sugar transporter SWEET16 // --- // 820921 /// AK222159 // AT3G16690 // bidirectional sugar transporter SWEET16 // --- // 820921	chr3	5684359	5686490	-3.48055	0.000533632	0.00420512
13468300	AT4G13860	{AT4G13860}	827020	NM_117460 // AT4G13860 // RNA recognition motif-containing protein // --- // 827020 /// AT4G13860.1 // AT4G13860 // RNA recognition motif-containing protein // --- // 827020 /// BT014844 // AT4G13860 // RNA recognition motif-containing protein // --- // 827020	chr4	8022601	8023162	-2.31271	0.000532573	0.00419764
13436273	AT3G46900	{AT3G46900}	823843	NM_114557 // COPT2 // copper transporter 2 // --- // 823843 /// AT3G46900.1 // COPT2 // copper transporter 2 // --- // 823843 /// AF466370 // COPT2 // copper transporter 2 // --- // 823843	chr3	17268875	17269510	-2.98544	0.000529979	0.00418062
13385275	AT1G69230	{AT1G69230}	843254	NM_202381 // SP1L2 // protein SPIRAL1-like2 // --- // 843254 /// AT1G69230.2 // SP1L2 // protein SPIRAL1-like2 // --- // 843254 /// NM_105590 // SP1L2 // protein SPIRAL1-like2 // --- // 843254 /// AT1G69230.1 // SP1L2 // protein SPIRAL1-like2 // --- // 843254 /// BT024676 // SP1L2 // protein SPIRAL1-like2 // --- // 843254	chr1	26026312	26027708	-2.23395	0.000528877	0.00417389
13412564	AT2G24850	{AT2G24850, AT3}	817022	NM_128044 // TAT3 // tyrosine aminotransferase 3 // --- // 817022 /// AT2G24850.1 // TAT3 // tyrosine aminotransferase 3 // --- // 817022 /// AK226395 // TAT3 // tyrosine aminotransferase 3 // --- // 817022	chr2	10582830	10585216	7.80916	0.000523592	0.00414214
13426406	AT3G10340	{AT3G10340}	820196	NM_111869 // PAL4 // phenylalanine ammonia-lyase 4 // --- // 820196 /// AT3G10340.1 // PAL4 // phenylalanine ammonia-lyase 4 // --- // 820196 /// AY099657 // PAL4 // phenylalanine ammonia-lyase 4 // --- // 820196	chr3	3204013	3208022	2.49794	0.000518351	0.00410322
13488183	AT4G22780	{AT4G22780}	828377	NM_118407 // ACR7 // ACT domain repeat 7 protein // --- // 828377 /// AT4G22780.1 // ACR7 // ACT domain repeat 7 protein // --- // 828377 /// AF528063 // ACR7 // ACT domain repeat 7 protein // --- // 828377	chr4	11968276	11971149	-2.11465	0.000511305	0.00405832
13352904	AT1G56430	{AT1G56430}	842096	NM_104521 // NAS4 // probable nicotianamine synthase 4 // --- // 842096 /// AT1G56430.1 // NAS4 // probable nicotianamine synthase 4 // --- // 842096 /// AY099758 // NAS4 // probable nicotianamine synthase 4 // --- // 842096	chr1	21136944	21138087	-3.76137	0.000509934	0.00404911
13387269	AT1G74440	{AT1G74440}	843785	NM_106104 // AT1G74440 // hypothetical protein // --- // 843785 /// AT1G74440.1 // AT1G74440 // hypothetical protein // --- // 843785	chr1	27976502	27980404	2.39073	0.000509297	0.00404572
13356399	AT1G67980	{AT1G67980}	843126	NM_105468 // CCOAMT // caffeoyl-CoA 3-O-methyltransferase // --- // 843126 /// AT1G67980.1 // CCOAMT // caffeoyl-CoA 3-O-methyltransferase // --- // 843126 /// NM_202375 // CCOAMT // caffeoyl-CoA 3-O-methyltransferase // --- // 843126 /// AT1G67980.2 // CCOAMT // caffeoyl-CoA 3-O-methyltransferase // --- // 843126	chr1	25487714	25489231	4.90183	0.000505188	0.00402224
13366517	AT1G10990	{AT1G10990}	837642	NM_179304 // AT1G10990 // hypothetical protein // --- // 837642 /// AT1G10990.2 // AT1G10990 // hypothetical protein // --- // 837642 /// NM_100974 // AT1G10990 // hypothetical protein // --- // 837642 /// AT1G10990.1 // AT1G10990 // hypothetical protein // --- // 837642 /// AY099884 // AT1G10990 // hypothetical protein // --- // 837642	chr1	3670278	3671187	2.35048	0.000504399	0.00401713
13488061	AT4G22460	{AT4G22460}	828341	NM_118372 // AT4G22460 // bifunctional inhibitor/lipid-transfer protein/seed storage 2S albumin-like protein // --- // 828341 /// AT4G22460.1 // AT4G22460 // bifunctional inhibitor/lipid-transfer protein/seed storage 2S albumin-like protein // --- // 828341	chr4	11839160	11839561	-2.67751	0.000504192	0.0040168
13335980	AT1G05000	{AT1G05000}	839348	NM_001160832 // AT1G05000 // atypical dual-specificity phosphatase // --- // 839348 /// AT1G05000.2 // AT1G05000 // atypical dual-specificity phosphatase // --- // 839348 /// NM_100379 // AT1G05000 // atypical dual-specificity phosphatase // --- // 839348 /// AT1G05000.1 // AT1G05000 // atypical dual-specificity phosphatase // --- // 839348 /// BT005210 // AT1G05000 // atypical dual-specificity p…	chr1	1425593	1428782	2.6147	0.000495065	0.00395558
13433168	AT3G25597	{AT3G25597}	3768932	AT3G25597.1 // AT3G25597 // hypothetical protein // --- // 3768932 /// NM_001035691 // AT3G25597 // hypothetical protein // --- // 3768932	chr3	9305922	9306766	2.10719	0.000494981	0.00395558
13461471	AT3G58190	{AT3G58190}	824988	NM_115681 // LBD29 // LOB domain-containing protein 29 // --- // 824988 /// AT3G58190.1 // LBD29 // LOB domain-containing protein 29 // --- // 824988 /// AF447893 // LBD29 // LOB domain-containing protein 29 // --- // 824988	chr3	21548484	21549558	-2.35454	0.000492137	0.00393792
13480193	AT4G00680	{AT4G00680}	828037	NM_116293 // ADF8 // actin depolymerizing factor 8 // --- // 828037 /// AT4G00680.1 // ADF8 // actin depolymerizing factor 8 // --- // 828037	chr4	279596	280699	-2.53901	0.000488121	0.00391236
13423942	AT3G03870	{AT3G03870}	820082	NM_111258 // AT3G03870 // hypothetical protein // --- // 821099 /// AT3G03870.2 // AT3G03870 // hypothetical protein // --- // 821099 /// NM_180177 // AT3G03870 // hypothetical protein // --- // 821099 /// AT3G03870.1 // AT3G03870 // hypothetical protein // --- // 821099 /// AY080808 // AT3G03870 // hypothetical protein // --- // 821099 /// AK226844 // PYK10 // beta-glucosidase 23 // --- // 820082	chr3	995217	997410	2.37406	0.000484954	0.00389017
13355960	AT1G66880	{AT1G66880}	843006	NM_105359 // AT1G66880 // serine/threonine protein kinase // --- // 843006 /// AT1G66880.1 // AT1G66880 // serine/threonine protein kinase // --- // 843006	chr1	24946928	24955611	3.33695	0.000483139	0.00387804
13342902	AT1G21230	{AT1G21230}	838718	NM_101976 // WAK5 // wall-associated receptor kinase 5 // --- // 838718 /// AT1G21230.1 // WAK5 // wall-associated receptor kinase 5 // --- // 838718	chr1	7429980	7432346	2.18357	0.000480402	0.0038601
13535253	AT5G44110	{AT5G44110}	834434	NM_001085235 // POP1 // ABC transporter I family member 21 // --- // 834434 /// NM_001036931 // POP1 // ABC transporter I family member 21 // --- // 834434 /// NM_123778 // POP1 // ABC transporter I family member 21 // --- // 834434 /// AT5G44110.1 // POP1 // ABC transporter I family member 21 // --- // 834434 /// AT5G44110.2 // POP1 // ABC transporter I family member 21 // --- // 834434 /// AT5G…	chr5	17754064	17755742	-2.45217	0.00047974	0.00385754
13399944	AT2G32620	{AT2G32620}	817822	NM_128821 // CSLB02 // cellulose synthase-like protein B2 // --- // 817822 /// AT2G32620.1 // CSLB02 // cellulose synthase-like protein B2 // --- // 817822	chr2	13840744	13844324	-3.67643	0.000479331	0.00385552
13369133	AT1G17400	{AT1G17400}	838312	NM_101601 // AT1G17400 // hypothetical protein // --- // 838312 /// AT1G17400.1 // AT1G17400 // hypothetical protein // --- // 838312	chr1	5960481	5962481	-2.26962	0.000477512	0.00384573
13500025	AT5G10695	{AT5G10695}	830934	NM_121107 // AT5G10695 // hypothetical protein // --- // 830934 /// AT5G10695.1 // AT5G10695 // hypothetical protein // --- // 830934 /// NM_001203355 // AT5G10695 // hypothetical protein // --- // 830934 /// AT5G10695.2 // AT5G10695 // hypothetical protein // --- // 830934 /// AY080612 // AT5G10695 // hypothetical protein // --- // 830934	chr5	3377663	3378221	4.17357	0.000477121	0.00384339
13350516	AT1G50740	{AT1G50740}	841496	NM_103956 // AT1G50740 // transmembrane protein 14C // --- // 841496 /// AT1G50740.1 // AT1G50740 // transmembrane protein 14C // --- // 841496 /// AY074495 // AT1G50740 // transmembrane protein 14C // --- // 841496	chr1	18807672	18809004	3.07675	0.000473818	0.00382239
13456057	AT3G44510	{AT3G44510}	823576	NM_114319 // AT3G44510 // alpha/beta-hydrolases family protein // --- // 823576 /// NM_001203079 // AT3G44510 // alpha/beta-hydrolases family protein // --- // 823576 /// AT3G44510.1 // AT3G44510 // alpha/beta-hydrolases family protein // --- // 823576 /// AT3G44510.2 // AT3G44510 // alpha/beta-hydrolases family protein // --- // 823576 /// AK176220 // AT3G44510 // alpha/beta-hydrolases family pr…	chr3	16108100	16111188	2.27446	0.000469842	0.00379669
13523059		{}		---	chr5	2313119	2313563	-2.33582	0.000468219	0.00378517
13530477	AT5G24655	{AT5G24655}	832537	NM_122374 // LSU4 // response to low sulfur 4 // --- // 832537 /// AT5G24655.1 // LSU4 // response to low sulfur 4 // --- // 832537 /// BT008617 // LSU4 // response to low sulfur 4 // --- // 832537	chr5	8440694	8441218	2.35487	0.000464756	0.00376193
13387303	AT1G74500	{AT1G74500}	843791	NM_106110 // BS1 // transcription factor bHLH135 // --- // 843791 /// AT1G74500.1 // BS1 // transcription factor bHLH135 // --- // 843791 /// AK227395 // BS1 // transcription factor bHLH135 // --- // 843791	chr1	27998175	27998821	-2.21456	0.000457733	0.00371762
13468972	AT4G15280	{AT4G15280}	827194	NM_117616 // UGT71B5 // UDP-glucosyl transferase 71B5 // --- // 827194 /// AT4G15280.1 // UGT71B5 // UDP-glucosyl transferase 71B5 // --- // 827194	chr4	8719182	8720618	2.02979	0.000457029	0.00371268
13493356	AT4G34131	{AT4G34131}	829559	NM_119574 // UGT73B3 // UDP-glucosyl transferase 73B3 // --- // 829559 /// AT4G34131.1 // UGT73B3 // UDP-glucosyl transferase 73B3 // --- // 829559 /// AY062753 // UGT73B3 // UDP-glucosyl transferase 73B3 // --- // 829559	chr4	16343057	16344818	3.51266	0.000454079	0.00369106
13529284	AT5G22250	{AT5G22250}	832285	NM_122130 // AT5G22250 // CCR4-associated factor 1B // --- // 832285 /// AT5G22250.1 // AT5G22250 // CCR4-associated factor 1B // --- // 832285 /// AY063985 // AT5G22250 // CCR4-associated factor 1B // --- // 832285	chr5	7365532	7366778	3.40936	0.000453944	0.00369075
13522046	AT5G04730	{AT5G04730}	830351	NM_120555 // AT5G04730 // Ankyrin-repeat containing protein // --- // 830351 /// AT5G04730.1 // AT5G04730 // Ankyrin-repeat containing protein // --- // 830351	chr5	1364101	1367394	-3.91175	0.000452796	0.00368404
13443140	AT3G01290	{AT3G01290}	821309	NM_110995 // AT3G01290 // SPFH/Band 7/PHB domain-containing membrane-associated protein // --- // 821309 /// AT3G01290.1 // AT3G01290 // SPFH/Band 7/PHB domain-containing membrane-associated protein // --- // 821309 /// BT024707 // AT3G01290 // SPFH/Band 7/PHB domain-containing membrane-associated protein // --- // 821309	chr3	88054	89422	2.05212	0.000451045	0.00367262
13474332	AT4G27710	{AT4G27710}	828885	NM_118910 // CYP709B3 // cytochrome P450, family 709, subfamily B, polypeptide 3 // --- // 828885 /// AT4G27710.1 // CYP709B3 // cytochrome P450, family 709, subfamily B, polypeptide 3 // --- // 828885	chr4	13828432	13830596	-2.36468	0.000448968	0.00365726
13433466	AT3G26200	{AT3G26200}	822221	NM_113527 // CYP71B22 // cytochrome P450 71B22 // --- // 822221 /// AT3G26200.1 // CYP71B22 // cytochrome P450 71B22 // --- // 822221 /// AF360271 // CYP71B22 // cytochrome P450 71B22 // --- // 822221	chr3	9589282	9591179	3.07765	0.000446267	0.00364066
13427651	AT3G13437	{AT3G13437}	5007997	AT3G13437.1 // AT3G13437 // hypothetical protein // --- // 5007997 /// NM_001084676 // AT3G13437 // hypothetical protein // --- // 5007997 /// DQ487672 // AT3G13437 // hypothetical protein // --- // 5007997	chr3	4376361	4376959	2.12443	0.000446047	0.00363964
13445520	AT3G06420	{AT3G06420}	819816	NM_111517 // ATG8H // autophagy-related protein 8h // --- // 819816 /// AT3G06420.1 // ATG8H // autophagy-related protein 8h // --- // 819816 /// AK175289 // ATG8H // autophagy-related protein 8h // --- // 819816	chr3	1954990	1956397	2.1379	0.0004441	0.00362838
13500202	AT5G11140	{AT5G11140}	830982	NM_121152 // AT5G11140 // phospholipase-like (PEARLI 4) family protein // --- // 830982 /// AT5G11140.1 // AT5G11140 // phospholipase-like (PEARLI 4) family protein // --- // 830982	chr5	3545343	3546068	2.93112	0.000443612	0.00362593
13456178	AT3G44940	{AT3G44940}	823629	NM_114363 // AT3G44940 // hypothetical protein // --- // 823629 /// AT3G44940.1 // AT3G44940 // hypothetical protein // --- // 823629 /// BT002815 // AT3G44940 // hypothetical protein // --- // 823629	chr3	16413334	16415266	-2.00419	0.000441851	0.0036177
13354973	AT1G64160	{AT1G64160}	842720	NM_105089 // AT1G64160 // dirigent-like protein DIR5 // --- // 842720 /// AT1G64160.1 // AT1G64160 // dirigent-like protein DIR5 // --- // 842720 /// AK175255 // AT1G64160 // dirigent-like protein DIR5 // --- // 842720	chr1	23814010	23814839	5.31002	0.000438688	0.0035964
13342441	AT1G20020	{AT1G20020}	838591	NM_101857 // FNR2 // ferredoxin--NADP reductase, leaf isozyme 2 // --- // 838591 /// NM_001084097 // FNR2 // ferredoxin--NADP reductase, leaf isozyme 2 // --- // 838591 /// AT1G20020.3 // FNR2 // ferredoxin--NADP reductase, leaf isozyme 2 // --- // 838591 /// AT1G20020.1 // FNR2 // ferredoxin--NADP reductase, leaf isozyme 2 // --- // 838591 /// NM_001084096 // FNR2 // ferredoxin--NADP reductase, …	chr1	6942717	6945018	-2.09858	0.000431849	0.00354942
13351419	AT1G52940	{AT1G52940}	841727	NM_104172 // PAP5 // purple acid phosphatase 5 // --- // 841727 /// AT1G52940.1 // PAP5 // purple acid phosphatase 5 // --- // 841727	chr1	19716402	19723725	3.86041	0.000430333	0.00353847
13429067	AT3G16330	{AT3G16330}	820880	NM_112504 // AT3G16330 // hypothetical protein // --- // 820880 /// AT3G16330.1 // AT3G16330 // hypothetical protein // --- // 820880 /// AK119052 // AT3G16330 // hypothetical protein // --- // 820880	chr3	5535196	5536063	2.68197	0.000427366	0.00352011
13472679	AT4G24000	{AT4G24000}	828500	NM_118532 // CSLG2 // cellulose synthase-like protein G2 // --- // 828500 /// AT4G24000.1 // CSLG2 // cellulose synthase-like protein G2 // --- // 828500 /// AY070072 // CSLG2 // cellulose synthase-like protein G2 // --- // 828500	chr4	12462030	12465625	4.58846	0.000426361	0.00351259
13399244	AT2G31160	{AT2G31160}	817672	NM_128672 // LSH3 // hypothetical protein // --- // 817672 /// AT2G31160.1 // LSH3 // hypothetical protein // --- // 817672 /// AY056383 // LSH3 // hypothetical protein // --- // 817672	chr2	13277811	13278745	2.08847	0.000424865	0.00350327
13427414	AT3G12977	{AT3G12977}	3768816	NM_001035606 // AT3G12977 // no apical meristem-domain containing transcriptional regulator // --- // 3768816 /// AT3G12977.1 // AT3G12977 // no apical meristem-domain containing transcriptional regulator // --- // 3768816	chr3	4143726	4145967	-2.63468	0.000424139	0.00349953
13521215	AT5G02360	{AT5G02360}	831773	NM_120314 // AT5G02360 // DC1 domain-containing protein // --- // 831773 /// AT5G02360.1 // AT5G02360 // DC1 domain-containing protein // --- // 831773	chr5	500626	502329	-2.45627	0.000423716	0.0034968
13410143	AT2G18660	{AT2G18660}	816381	NM_179648 // PNP-A // plant natriuretic peptide A // --- // 816381 /// AT2G18660.1 // PNP-A // plant natriuretic peptide A // --- // 816381 /// AY065269 // PNP-A // plant natriuretic peptide A // --- // 816381	chr2	8090658	8091656	7.03297	0.000422876	0.00349298
13521303	AT5G02640	{AT5G02640}	831166	NM_120342 // AT5G02640 // hypothetical protein // --- // 831166 /// AT5G02640.1 // AT5G02640 // hypothetical protein // --- // 831166 /// DQ446913 // AT5G02640 // hypothetical protein // --- // 831166	chr5	594179	594867	-2.40892	0.000419319	0.00346789
13414374	AT2G28900	{AT2G28900}	817439	NM_128449 // OEP16-1 // outer plastid envelope protein 16-1 // --- // 817439 /// AT2G28900.1 // OEP16-1 // outer plastid envelope protein 16-1 // --- // 817439 /// AY045593 // OEP16-1 // outer plastid envelope protein 16-1 // --- // 817439	chr2	12414114	12415578	2.16495	0.000417819	0.0034563
13505075	AT5G23840	{AT5G23840}	832449	NM_203096 // AT5G23840 // MD-2-related lipid recognition domain-containing protein // --- // 832449 /// AT5G23840.2 // AT5G23840 // MD-2-related lipid recognition domain-containing protein // --- // 832449 /// NM_122289 // AT5G23840 // MD-2-related lipid recognition domain-containing protein // --- // 832449 /// AT5G23840.1 // AT5G23840 // MD-2-related lipid recognition domain-containing protein …	chr5	8035767	8036982	-2.41933	0.000416976	0.00345007
13363863	AT1G05570	{AT1G05570}	837059	NM_100436 // CALS1 // callose synthase 1 // --- // 837059 /// AT1G05570.1 // CALS1 // callose synthase 1 // --- // 837059 /// NM_001197984 // CALS1 // callose synthase 1 // --- // 837059 /// AT1G05570.2 // CALS1 // callose synthase 1 // --- // 837059	chr1	1647706	1659437	-2.29196	0.000416499	0.00344686
13506670	AT5G27760	{AT5G27760}	832838	NM_122658 // AT5G27760 // hypoxia-responsive family protein // --- // 832838 /// AT5G27760.1 // AT5G27760 // hypoxia-responsive family protein // --- // 832838 /// BT004245 // AT5G27760 // hypoxia-responsive family protein // --- // 832838	chr5	9830343	9831790	2.54521	0.000412077	0.0034214
13432428	AT3G23630	{AT3G23630}	821943	NM_113267 // IPT7 // adenylate isopentenyltransferase 7 // --- // 821943 /// AT3G23630.1 // IPT7 // adenylate isopentenyltransferase 7 // --- // 821943 /// AB062613 // IPT7 // adenylate isopentenyltransferase 7 // --- // 821943	chr3	8488695	8490210	-2.35034	0.000408596	0.00339904
13411973	AT2G23410	{AT2G23410}	816873	NM_127905 // CPT // cis-prenyltransferase // --- // 816873 /// AT2G23410.1 // CPT // cis-prenyltransferase // --- // 816873 /// AF162441 // CPT // cis-prenyltransferase // --- // 816873	chr2	9966130	9967772	-2.89958	0.000403938	0.00336758
13527755	AT5G18270	{AT5G18270}	831945	NM_121832 // ANAC087 // NAC domain containing protein 87 // --- // 831945 /// NM_203071 // ANAC087 // NAC domain containing protein 87 // --- // 831945 /// AT5G18270.1 // ANAC087 // NAC domain containing protein 87 // --- // 831945 /// AT5G18270.2 // ANAC087 // NAC domain containing protein 87 // --- // 831945 /// AK228369 // ANAC087 // NAC domain containing protein 87 // --- // 831945	chr5	6040919	6042938	2.27184	0.000400265	0.00334277
13366869	AT1G11925	{AT1G11925}	837743	NM_148459 // AT1G11925 // stigma-specific stig1-like protein // --- // 837743 /// AT1G11925.1 // AT1G11925 // stigma-specific stig1-like protein // --- // 837743	chr1	4025930	4026732	2.45484	0.000399888	0.00334107
13411694	AT2G22500	{AT2G22500}	816783	NM_127816 // UCP5 // dicarboxylate carrier 1 // --- // 816783 /// AT2G22500.1 // UCP5 // dicarboxylate carrier 1 // --- // 816783 /// AY142648 // UCP5 // dicarboxylate carrier 1 // --- // 816783	chr2	9563224	9564751	3.22669	0.000397094	0.00332568
13376190	AT1G43910	{AT1G43910}	840990	NM_103518 // AT1G43910 // P-loop containing nucleoside triphosphate hydrolases superfamily protein // --- // 840990 /// AT1G43910.1 // AT1G43910 // P-loop containing nucleoside triphosphate hydrolases superfamily protein // --- // 840990	chr1	16655884	16657658	3.49342	0.00039579	0.00331693
13434307	AT3G28510	{AT3G28510}	822481	NM_113771 // AT3G28510 // AAA-type ATPase family protein // --- // 822481 /// AT3G28510.1 // AT3G28510 // AAA-type ATPase family protein // --- // 822481 /// AY099692 // AT3G28510 // AAA-type ATPase family protein // --- // 822481	chr3	10685524	10687364	13.6568	0.000395364	0.00331481
13380910	AT1G58320	{AT1G58320}	842201	NM_104612 // AT1G58320 // PLAC8 family protein // --- // 842201 /// AT1G58320.1 // AT1G58320 // PLAC8 family protein // --- // 842201	chr1	21634123	21635303	-2.19652	0.000394916	0.00331177
13342754	AT1G20823	{AT1G20823}	838674	NM_101935 // AT1G20823 // RING-H2 finger protein ATL80 // --- // 838674 /// AT1G20823.1 // AT1G20823 // RING-H2 finger protein ATL80 // --- // 838674 /// AY045849 // AT1G20823 // RING-H2 finger protein ATL80 // --- // 838674	chr1	7238800	7239669	2.17021	0.000388431	0.00326666
13512023	AT5G48070	{AT5G48070}	834859	NM_124181 // XTH20 // xyloglucan endotransglucosylase/hydrolase protein 20 // --- // 834859 /// AT5G48070.1 // XTH20 // xyloglucan endotransglucosylase/hydrolase protein 20 // --- // 834859 /// AK221454 // XTH20 // xyloglucan endotransglucosylase/hydrolase protein 20 // --- // 834859	chr5	19482106	19483452	-2.89941	0.000385916	0.00324907
13490367	AT4G27410	{AT4G27410}	828849	NM_118875 // RD26 // NAC transcription factor RD26 // --- // 828849 /// AT4G27410.2 // RD26 // NAC transcription factor RD26 // --- // 828849 /// NM_179126 // RD26 // NAC transcription factor RD26 // --- // 828849 /// AT4G27410.1 // RD26 // NAC transcription factor RD26 // --- // 828849 /// NM_001084983 // RD26 // NAC transcription factor RD26 // --- // 828849 /// AT4G27410.3 // RD26 // NAC trans…	chr4	13707240	13709149	2.78009	0.000380415	0.0032112
13455651	AT3G43110	{AT3G43110}	823370	AT3G43110.1 // AT3G43110 // hypothetical protein // --- // 823370 /// NM_114179 // AT3G43110 // hypothetical protein // --- // 823370 /// BT012527 // AT3G43110 // hypothetical protein // --- // 823370	chr3	15091611	15092467	2.1855	0.000378761	0.00320147
13362548	AT1G02920	{AT1G02920}	839295	NM_100173 // GSTF7 // glutathione S-transferase 7/11 // --- // 839295 /// AT1G02920.1 // GSTF7 // glutathione S-transferase 7/11 // --- // 839295 /// AY062642 // GSTF7 // glutathione S-transferase 7/11 // --- // 839295	chr1	658657	659771	3.82285	0.000378205	0.00319746
13400661	AT2G34430	{AT2G34430}	818006	NM_128995 // LHB1B1 // light-harvesting chlorophyll protein complex II subunit B1 // --- // 818006 /// AT2G34430.1 // LHB1B1 // light-harvesting chlorophyll protein complex II subunit B1 // --- // 818006 /// AF326864 // LHB1B1 // light-harvesting chlorophyll protein complex II subunit B1 // --- // 818006	chr2	14524756	14525763	-4.38831	0.000376414	0.00318563
13487734	AT4G21840	{AT4G21840}	828272	NM_118304 // MSRB8 // methionine sulfoxide reductase B8 // --- // 828272 /// AT4G21840.1 // MSRB8 // methionine sulfoxide reductase B8 // --- // 828272	chr4	11587049	11588272	4.36793	0.000376132	0.00318485
13484562	AT4G14368	{AT4G14368}	7922506	NM_001160760 // AT4G14368 // regulator of chromosome condensation repeat-containing protein // --- // 7922506 /// AT4G14368.1 // AT4G14368 // regulator of chromosome condensation repeat-containing protein // --- // 7922506	chr4	8274170	8278810	2.18406	0.000371235	0.00315206
13401851	AT2G37180	{AT2G37180}	818294	NM_129274 // RD28 // aquaporin PIP2-3 // --- // 818294 /// AT2G37180.1 // RD28 // aquaporin PIP2-3 // --- // 818294 /// AY064029 // RD28 // aquaporin PIP2-3 // --- // 818294	chr2	15617708	15619155	-3.1803	0.000368078	0.00312768
13400703	AT2G34600	{AT2G34600}	818025	NM_129014 // JAZ7 // jasmonate-zim-domain protein 7 // --- // 818025 /// AT2G34600.1 // JAZ7 // jasmonate-zim-domain protein 7 // --- // 818025 /// BT010666 // JAZ7 // jasmonate-zim-domain protein 7 // --- // 818025	chr2	14573080	14573856	3.26589	0.000366377	0.00311461
13507218	AT5G35190	{AT5G35190}	833473	NM_122910 // AT5G35190 // proline-rich extensin-like family protein // --- // 833473 /// AT5G35190.1 // AT5G35190 // proline-rich extensin-like family protein // --- // 833473	chr5	13434181	13435167	-2.68504	0.000365962	0.00311177
13414799	AT2G30250	{AT2G30250}	817575	NM_128578 // WRKY25 // WRKY transcription factor 25 // --- // 817575 /// AT2G30250.1 // WRKY25 // WRKY transcription factor 25 // --- // 817575 /// AY136318 // WRKY25 // WRKY transcription factor 25 // --- // 817575	chr2	12903236	12905198	2.13889	0.000365499	0.0031099
13415753	AT2G32030	{AT2G32030}	817763	NM_128763 // AT2G32030 // GCN5-related N-acetyltransferase-like protein // --- // 817763 /// AT2G32030.1 // AT2G32030 // GCN5-related N-acetyltransferase-like protein // --- // 817763 /// AF325078 // AT2G32030 // GCN5-related N-acetyltransferase-like protein // --- // 817763	chr2	13632468	13633335	2.97148	0.000364459	0.0031038
13370326	AT1G20160	{AT1G20160}	838606	NM_101870 // ATSBT5.2 // Subtilisin-like serine endopeptidase family protein // --- // 838606 /// AT1G20160.1 // ATSBT5.2 // Subtilisin-like serine endopeptidase family protein // --- // 838606 /// NM_001035993 // ATSBT5.2 // Subtilisin-like serine endopeptidase family protein // --- // 838606 /// AT1G20160.2 // ATSBT5.2 // Subtilisin-like serine endopeptidase family protein // --- // 838606	chr1	6990784	6993972	-2.09206	0.000364015	0.00310208
13410458	AT2G19670	{AT2G19670}	816486	NM_127525 // PRMT1A // protein arginine N-methyltransferase 1 // --- // 816486 /// AT2G19670.1 // PRMT1A // protein arginine N-methyltransferase 1 // --- // 816486 /// AK227449 // PRMT1A // protein arginine N-methyltransferase 1 // --- // 816486	chr2	8499086	8501181	-2.09818	0.000363454	0.00309908
13465856	AT4G04960	{AT4G04960}	825837	NM_116735 // AT4G04960 // concanavalin A-like lectin kinase-like protein // --- // 825837 /// AT4G04960.1 // AT4G04960 // concanavalin A-like lectin kinase-like protein // --- // 825837	chr4	2533056	2535386	2.39045	0.000363582	0.00309908
13341233	AT1G17190	{AT1G17190}	838290	NM_101580 // GSTU26 // glutathione S-transferase tau 26 // --- // 838290 /// AT1G17190.1 // GSTU26 // glutathione S-transferase tau 26 // --- // 838290 /// AK227997 // GSTU26 // glutathione S-transferase tau 26 // --- // 838290	chr1	5875350	5876545	-2.41947	0.000362571	0.00309478
13340073	AT1G14550	{AT1G14550}	838017	NM_101322 // AT1G14550 // peroxidase 5 // --- // 838017 /// AT1G14550.1 // AT1G14550 // peroxidase 5 // --- // 838017	chr1	4979028	4980324	6.44716	0.000362594	0.00309478
13502632	AT5G17350	{AT5G17350}	831601	AT5G17350.1 // AT5G17350 // hypothetical protein // --- // 831601 /// NM_121741 // AT5G17350 // hypothetical protein // --- // 831601 /// AY084862 // AT5G17350 // hypothetical protein // --- // 831601	chr5	5718772	5719608	3.95118	0.000361225	0.00308859
13367610	AT1G13750	{AT1G13750}	837935	NM_101243 // AT1G13750 // Purple acid phosphatases superfamily protein // --- // 837935 /// AT1G13750.1 // AT1G13750 // Purple acid phosphatases superfamily protein // --- // 837935 /// AY099570 // AT1G13750 // Purple acid phosphatases superfamily protein // --- // 837935	chr1	4715394	4718235	2.74786	0.000355499	0.00305253
13425954	AT3G09010	{AT3G09010}	820053	NM_111735 // AT3G09010 // protein kinase // --- // 820053 /// AT3G09010.1 // AT3G09010 // protein kinase // --- // 820053	chr3	2749953	2752276	2.89929	0.000354626	0.00304573
13367598	AT1G13700	{AT1G13700}	837931	NM_101239 // PGL1 // 6-phosphogluconolactonase 1 // --- // 837931 /// AT1G13700.1 // PGL1 // 6-phosphogluconolactonase 1 // --- // 837931 /// BT014903 // PGL1 // 6-phosphogluconolactonase 1 // --- // 837931	chr1	4694372	4696023	3.02667	0.000353631	0.00304126
13387778	AT1G75680	{AT1G75680}	843902	NM_106219 // GH9B7 // glycosyl hydrolase 9B7 // --- // 843902 /// AT1G75680.1 // GH9B7 // glycosyl hydrolase 9B7 // --- // 843902 /// AY039938 // GH9B7 // glycosyl hydrolase 9B7 // --- // 843902	chr1	28417052	28419529	-2.20424	0.000349098	0.00300901
13418736	AT2G38860	{AT2G38860}	818470	NM_179972 // YLS5 // protease I (pfpI)-like protein YLS5 // --- // 818470 /// AT2G38860.2 // YLS5 // protease I (pfpI)-like protein YLS5 // --- // 818470 /// NM_129443 // YLS5 // protease I (pfpI)-like protein YLS5 // --- // 818470 /// AT2G38860.1 // YLS5 // protease I (pfpI)-like protein YLS5 // --- // 818470 /// NM_001125001 // YLS5 // protease I (pfpI)-like protein YLS5 // --- // 818470 /// AT…	chr2	16233315	16235235	2.75059	0.00034811	0.00300184
13367633	AT1G13800	{AT1G13800}	837941	NM_101248 // AT1G13800 // pentatricopeptide repeat-containing protein // --- // 837941 /// AT1G13800.1 // AT1G13800 // pentatricopeptide repeat-containing protein // --- // 837941	chr1	4731056	4733707	-2.08975	0.000347825	0.00300006
13339861	AT1G13990	{AT1G13990}	837959	AT1G13990.3 // AT1G13990 // hypothetical protein // --- // 837959 /// NM_001160863 // AT1G13990 // hypothetical protein // --- // 837959 /// AT1G13990.2 // AT1G13990 // hypothetical protein // --- // 837959 /// NM_001160862 // AT1G13990 // hypothetical protein // --- // 837959 /// AT1G13990.1 // AT1G13990 // hypothetical protein // --- // 837959 /// NM_101265 // AT1G13990 // hypothetical protein …	chr1	4794756	4796597	2.19578	0.000347641	0.00299915
13360123		{}		---	chr1	29016520	29016828	-2.10381	0.000346963	0.00299669
13396401	AT2G23680	{AT2G23680}	816899	NM_001124901 // AT2G23680 // Cold acclimation protein WCOR413 family // --- // 816899 /// AT2G23680.2 // AT2G23680 // Cold acclimation protein WCOR413 family // --- // 816899 /// NM_127931 // AT2G23680 // Cold acclimation protein WCOR413 family // --- // 816899 /// AT2G23680.1 // AT2G23680 // Cold acclimation protein WCOR413 family // --- // 816899	chr2	10066163	10067455	2.91146	0.000345059	0.00298357
13517207	AT12	{AT12, AT5G59820}	836103	NM_125374 // RHL41 // high light responsive zinc finger protein ZAT12 // --- // 836103 /// AT5G59820.1 // RHL41 // high light responsive zinc finger protein ZAT12 // --- // 836103 /// AY050915 // RHL41 // high light responsive zinc finger protein ZAT12 // --- // 836103	chr5	24102972	24103787	5.6246	0.000341771	0.00295714
13411260	AT2G21210	{AT2G21210}	816658	NM_127693 // AT2G21210 // SAUR-like auxin-responsive protein // --- // 816658 /// AT2G21210.1 // AT2G21210 // SAUR-like auxin-responsive protein // --- // 816658 /// AK175973 // AT2G21210 // SAUR-like auxin-responsive protein // --- // 816658	chr2	9085210	9085909	-3.24011	0.000337795	0.00292933
13390498	AT2G01530	{AT2G01530}	814682	NM_126214 // MLP329 // MLP-like protein 329 // --- // 814682 /// AT2G01530.1 // MLP329 // MLP-like protein 329 // --- // 814682 /// AY052300 // MLP329 // MLP-like protein 329 // --- // 814682	chr2	239705	240520	-2.44222	0.000336231	0.00291907
13522407	AT5G05730	{AT5G05730}	830457	NM_001203302 // ASA1 // anthranilate synthase component I-1 // --- // 830457 /// AT5G05730.2 // ASA1 // anthranilate synthase component I-1 // --- // 830457 /// NM_120655 // ASA1 // anthranilate synthase component I-1 // --- // 830457 /// AT5G05730.1 // ASA1 // anthranilate synthase component I-1 // --- // 830457	chr5	1719557	1722910	3.12876	0.000332996	0.00290186
13446884	AT3G09405	{AT3G09405}	7922320	NM_001161129 // AT3G09405 // pectinacetylesterase family protein // --- // 7922320 /// AT3G09405.1 // AT3G09405 // pectinacetylesterase family protein // --- // 7922320	chr3	2894812	2897674	2.98918	0.000332722	0.00290186
13417796	AT2G36770	{AT2G36770}	818249	NM_129232 // AT2G36770 // UDP-glucosyl transferase 73C4 // --- // 818249 /// AT2G36770.1 // AT2G36770 // UDP-glucosyl transferase 73C4 // --- // 818249 /// AY102121 // AT2G36770 // UDP-glucosyl transferase 73C4 // --- // 818249	chr2	15415139	15416766	2.47567	0.000332002	0.00289873
13356025	AT1G67070	{AT1G67070}	843027	NM_105377 // DIN9 // mannose-6-phosphate isomerase // --- // 843027 /// AT1G67070.1 // DIN9 // mannose-6-phosphate isomerase // --- // 843027 /// AK176481 // DIN9 // mannose-6-phosphate isomerase // --- // 843027	chr1	25042135	25044647	2.56262	0.000330362	0.00288704
13443661	AT3G02493	{AT3G02493}	5007978	NM_001084625 // RTFL19 // protein rotundifolia like 19 // --- // 5007978 /// AT3G02493.1 // RTFL19 // protein rotundifolia like 19 // --- // 5007978	chr3	515944	516358	-2.10671	0.000329161	0.00288073
13445233	AT3G05920	{AT3G05920}	819761	AT3G05920.1 // AT3G05920 // heavy-metal-associated domain-containing protein // --- // 819761 /// NM_111466 // AT3G05920 // heavy-metal-associated domain-containing protein // --- // 819761 /// AK117419 // AT3G05920 // heavy-metal-associated domain-containing protein // --- // 819761	chr3	1768790	1769586	-2.00306	0.000328098	0.00287576
13446099	AT3G07310	{AT3G07310}	819919	NM_111611 // AT3G07310 // hypothetical protein // --- // 819919 /// AT3G07310.1 // AT3G07310 // hypothetical protein // --- // 819919 /// AY042881 // AT3G07310 // hypothetical protein // --- // 819919	chr3	2327818	2329801	-2.04911	0.000324355	0.00284797
13510803	AT5G45240	{AT5G45240}	834560	NM_123892 // AT5G45240 // TIR-NBS-LRR class disease resistance protein // --- // 834560 /// AT5G45240.1 // AT5G45240 // TIR-NBS-LRR class disease resistance protein // --- // 834560	chr5	18313706	18319089	2.03173	0.000324358	0.00284797
13356649	AT1G68585	{AT1G68585, AT1G68590}	843188	NM_105530 // AT1G68585 // hypothetical protein // --- // 843188 /// AT1G68585.1 // AT1G68585 // hypothetical protein // --- // 843188 /// NM_105531 // AT1G68590 // 30S ribosomal protein 3-1 // --- // 843189 /// NM_001084324 // AT1G68590 // 30S ribosomal protein 3-1 // --- // 843189 /// AT1G68590.1 // AT1G68590 // 30S ribosomal protein 3-1 // --- // 843189 /// AT1G68590.2 // AT1G68590 // 30S ribos…	chr1	25756600	25757563	2.10159	0.000324211	0.00284797
13367723	AT1G14160	{AT1G14160}	837975	NM_101281 // AT1G14160 // hypothetical protein // --- // 837975 /// AT1G14160.1 // AT1G14160 // hypothetical protein // --- // 837975 /// AK117303 // AT1G14160 // hypothetical protein // --- // 837975	chr1	4840697	4841848	-3.05552	0.000323995	0.00284716
13379681	AT1G54950	{AT1G54950}	841935	AT1G54950.1 // AT1G54950 // hypothetical protein // --- // 841935 /// NM_104368 // AT1G54950 // hypothetical protein // --- // 841935	chr1	20490528	20491275	-5.2203	0.000323531	0.00284482
13388984	AT1G78520	{AT1G78520}	844188	NM_106499 // AT1G78520 // carbohydrate-binding X8 domain-containing protein // --- // 844188 /// AT1G78520.1 // AT1G78520 // carbohydrate-binding X8 domain-containing protein // --- // 844188	chr1	29537976	29538656	-2.83506	0.000319345	0.00281252
13442465	AT3G61898	{AT3G61898}	3769766	AT3G61898.1 // AT3G61898 // hypothetical protein // --- // 3769766 /// NM_001035838 // AT3G61898 // hypothetical protein // --- // 3769766	chr3	22922550	22922940	-2.55059	0.000318008	0.00280331
13449554	AT3G14770	{AT3G14770}	820705	NM_112338 // AT3G14770 // bidirectional sugar transporter SWEET2 // --- // 820705 /// AT3G14770.1 // AT3G14770 // bidirectional sugar transporter SWEET2 // --- // 820705 /// AY054229 // AT3G14770 // bidirectional sugar transporter SWEET2 // --- // 820705	chr3	4957334	4959704	4.48486	0.000315458	0.00278212
13538672	AT5G52450	{AT5G52450}	835321	NM_124624 // AT5G52450 // MATE efflux family protein // --- // 835321 /// AT5G52450.1 // AT5G52450 // MATE efflux family protein // --- // 835321 /// AY046054 // AT5G52450 // MATE efflux family protein // --- // 835321	chr5	21288898	21291862	2.56745	0.000314276	0.0027736
13465869	AT4G04990	{AT4G04990}	825841	NM_116738 // AT4G04990 // hypothetical protein // --- // 825841 /// AT4G04990.1 // AT4G04990 // hypothetical protein // --- // 825841	chr4	2555090	2557046	2.34182	0.000313157	0.002765
13385632	AT1G70260	{AT1G70260}	843362	NM_105694 // AT1G70260 // nodulin MtN21-like transporter UMAMIT36 // --- // 843362 /// AT1G70260.1 // AT1G70260 // nodulin MtN21-like transporter UMAMIT36 // --- // 843362	chr1	26456844	26459450	-2.76764	0.000307408	0.00272362
13433740	AT3G26840	{AT3G26840, AT3G26850}	822299	NM_113596 // AT3G26840 // phytyl ester synthesis and diacylglycerol acyltransferase activity protein // --- // 822299 /// AT3G26840.1 // AT3G26840 // phytyl ester synthesis and diacylglycerol acyltransferase activity protein // --- // 822299 /// NM_113597 // AT3G26850 // histone-lysine N-methyltransferase // --- // 822300 /// AT3G26850.1 // AT3G26850 // histone-lysine N-methyltransferase // --- /…	chr3	9892794	9896337	3.20665	0.000306969	0.00272143
13501872	AT5G15600	{AT5G15600}	831412	NM_121564 // SP1L4 // protein SPIRAL1-like4 // --- // 831412 /// AT5G15600.1 // SP1L4 // protein SPIRAL1-like4 // --- // 831412 /// BT004163 // SP1L4 // protein SPIRAL1-like4 // --- // 831412	chr5	5078200	5079091	-2.10034	0.000305735	0.00271193
13386799	AT1G73300	{AT1G73300}	843664	NM_105989 // scpl2 // serine carboxypeptidase-like 2 // --- // 843664 /// AT1G73300.1 // scpl2 // serine carboxypeptidase-like 2 // --- // 843664	chr1	27559673	27562048	-4.78627	0.0003044	0.00270259
13530701	AT5G24960	{AT5G24960}	832566	NM_122405 // CYP71A14 // cytochrome P450 71A14 // --- // 832566 /// AT5G24960.1 // CYP71A14 // cytochrome P450 71A14 // --- // 832566	chr5	8599988	8603194	-2.26026	0.000304288	0.00270259
13478439	AT4G36540	{AT4G36540}	829806	NM_179177 // BEE2 // transcription factor BEE 2 // --- // 829806 /// NM_119817 // BEE2 // transcription factor BEE 2 // --- // 829806 /// AT4G36540.1 // BEE2 // transcription factor BEE 2 // --- // 829806 /// AT4G36540.2 // BEE2 // transcription factor BEE 2 // --- // 829806 /// AY059122 // BEE2 // transcription factor BEE 2 // --- // 829806	chr4	17243583	17245296	-2.10931	0.000295372	0.00263339
13415047	AT2G30660	{AT2G30660}	817616	NM_128618 // AT2G30660 // probable 3-hydroxyisobutyryl-CoA hydrolase 3 // --- // 817616 /// AT2G30660.1 // AT2G30660 // probable 3-hydroxyisobutyryl-CoA hydrolase 3 // --- // 817616 /// AK229794 // AT2G30660 // probable 3-hydroxyisobutyryl-CoA hydrolase 3 // --- // 817616	chr2	13058250	13061673	7.02033	0.000294064	0.00262294
13337645	AT1G08860	{AT1G08860}	837408	NM_100759 // BON3 // protein BONZAI 3 // --- // 837408 /// AT1G08860.1 // BON3 // protein BONZAI 3 // --- // 837408 /// AY741136 // BON3 // protein BONZAI 3 // --- // 837408	chr1	2842153	2846138	2.21865	0.000290969	0.00260017
13494815	AT4G37540	{AT4G37540}	829909	NM_119918 // LBD39 // LOB domain-containing protein 39 // --- // 829909 /// AT4G37540.1 // LBD39 // LOB domain-containing protein 39 // --- // 829909 /// AY072144 // LBD39 // LOB domain-containing protein 39 // --- // 829909	chr4	17639533	17640665	-2.5627	0.00028985	0.00259319
13350449	AT1G50580	{AT1G50580}	841480	NM_103940 // AT1G50580 // UDP-glycosyltransferase 79B5 // --- // 841480 /// AT1G50580.1 // AT1G50580 // UDP-glycosyltransferase 79B5 // --- // 841480	chr1	18730831	18732177	-2.53948	0.000289257	0.00258923
13531023	AT5G25830	{AT5G25830}	832652	NM_122484 // GATA12 // GATA transcription factor 12 // --- // 832652 /// AT5G25830.1 // GATA12 // GATA transcription factor 12 // --- // 832652	chr5	9004313	9005502	-2.61108	0.000287862	0.00257841
13396559		{}		---	chr2	10247206	10247462	3.47768	0.000285918	0.00256578
13510364	AT5G44190	{AT5G44190}	834442	NM_123786 // GLK2 // transcription activator GLK2 // --- // 834442 /// AT5G44190.1 // GLK2 // transcription activator GLK2 // --- // 834442 /// AB062490 // GLK2 // transcription activator GLK2 // --- // 834442	chr5	17798369	17800824	-2.33108	0.000282177	0.00253717
13364103	AT1G06137	{AT1G06137}	6240721	AT1G06137.1 // AT1G06137 // hypothetical protein // --- // 6240721 /// NM_001123765 // AT1G06137 // hypothetical protein // --- // 6240721	chr1	1863544	1863750	2.30075	0.000281531	0.0025353
13448715	AT3G13090	{AT3G13090}	820497	NM_112148 // MRP8 // multidrug resistance-associated protein 8 // --- // 820497 /// AT3G13090.1 // MRP8 // multidrug resistance-associated protein 8 // --- // 820497	chr3	4203013	4208171	3.21241	0.000280607	0.00252875
13489204	AT4G24890	{AT4G24890}	828591	NM_118621 // PAP24 // purple acid phosphatase 24 // --- // 828591 /// AT4G24890.1 // PAP24 // purple acid phosphatase 24 // --- // 828591 /// AY142520 // PAP24 // purple acid phosphatase 24 // --- // 828591	chr4	12811479	12814449	2.50202	0.000278434	0.00251212
13524856	AT5G11540	{AT5G11540}	831026	NM_121192 // AT5G11540 // L-gulono-1,4-lactone (L-GulL) oxidase 3 // --- // 831026 /// AT5G11540.1 // AT5G11540 // L-gulono-1,4-lactone (L-GulL) oxidase 3 // --- // 831026	chr5	3703002	3704981	-2.167	0.000271898	0.00246505
13437863	AR1	{AR1, AT3G50950}	824259	NM_114955 // ZAR1 // disease resistance RPP13-like protein 4 // --- // 824259 /// AT3G50950.1 // ZAR1 // disease resistance RPP13-like protein 4 // --- // 824259 /// NM_180346 // ZAR1 // disease resistance RPP13-like protein 4 // --- // 824259 /// AT3G50950.2 // ZAR1 // disease resistance RPP13-like protein 4 // --- // 824259 /// AK227017 // ZAR1 // disease resistance RPP13-like protein 4 // --- …	chr3	18935674	18938799	2.25948	0.000271933	0.00246505
13381924	AT1G61440	{AT1G61440}	842438	NM_104825 // AT1G61440 // G-type lectin S-receptor-like serine/threonine-protein kinase // --- // 842438 /// AT1G61440.1 // AT1G61440 // G-type lectin S-receptor-like serine/threonine-protein kinase // --- // 842438	chr1	22669245	22672323	3.19036	0.00026873	0.00244458
13468200	AT4G13580	{AT4G13580}	826991	NM_117432 // AT4G13580 // disease resistance-responsive, dirigent domain-containing protein // --- // 826991 /// AT4G13580.1 // AT4G13580 // disease resistance-responsive, dirigent domain-containing protein // --- // 826991 /// AY081267 // AT4G13580 // disease resistance-responsive, dirigent domain-containing protein // --- // 826991	chr4	7900374	7901328	-2.02689	0.000263755	0.00240739
13432640	AT3G24020	{AT3G24020, AT3G24030}	821987	NM_113307 // AT3G24020 // disease resistance-responsive, dirigent domain-containing protein // --- // 821987 /// AT3G24020.1 // AT3G24020 // disease resistance-responsive, dirigent domain-containing protein // --- // 821987 /// NM_113308 // AT3G24030 // hydroxyethylthiazole kinase // --- // 821988 /// AT3G24030.1 // AT3G24030 // hydroxyethylthiazole kinase // --- // 821988 /// BT008336 // AT3G240…	chr3	8678738	8679656	-2.55457	0.000261116	0.00238557
13431105	AT3G20510	{AT3G20510}	821597	NM_112943 // AT3G20510 // transmembrane protein 14C // --- // 821597 /// AT3G20510.1 // AT3G20510 // transmembrane protein 14C // --- // 821597 /// AK176851 // AT3G20510 // transmembrane protein 14C // --- // 821597	chr3	7160677	7162206	2.03004	0.000256896	0.00235374
13476269	AT4G31950	{AT4G31950}	829325	NM_119346 // CYP82C3 // cytochrome P450, family 82, subfamily C, polypeptide 3 // --- // 829325 /// AT4G31950.1 // CYP82C3 // cytochrome P450, family 82, subfamily C, polypeptide 3 // --- // 829325 /// AY142533 // CYP82C3 // cytochrome P450, family 82, subfamily C, polypeptide 3 // --- // 829325	chr4	15455163	15457121	3.78413	0.000255386	0.00234046
13376651	AT1G47540	{AT1G47540}	841163	AT1G47540.2 // AT1G47540 // defensin-like protein 192 // --- // 841163 /// AT1G47540.1 // AT1G47540 // defensin-like protein 192 // --- // 841163 /// NM_202256 // AT1G47540 // defensin-like protein 192 // --- // 841163 /// NM_103647 // AT1G47540 // defensin-like protein 192 // --- // 841163 /// AY064025 // AT1G47540 // defensin-like protein 192 // --- // 841163	chr1	17455533	17456170	2.54576	0.000255098	0.00233837
13364199	AT1G06430	{AT1G06430}	837154	NM_100523 // FTSH8 // ATP-dependent zinc metalloprotease FTSH 8 // --- // 837154 /// AT1G06430.1 // FTSH8 // ATP-dependent zinc metalloprotease FTSH 8 // --- // 837154 /// AF419565 // FTSH8 // ATP-dependent zinc metalloprotease FTSH 8 // --- // 837154	chr1	1960058	1963011	2.00273	0.000254216	0.00233194
13409995	AT2G18210	{AT2G18210}	816336	NM_127378 // AT2G18210 // hypothetical protein // --- // 816336 /// AT2G18210.1 // AT2G18210 // hypothetical protein // --- // 816336 /// BT010913 // AT2G18210 // hypothetical protein // --- // 816336	chr2	7924958	7925875	2.42989	0.000253413	0.00232849
13492738	AT4G33040	{AT4G33040}	829441	NM_119458 // AT4G33040 // glutaredoxin-C6 // --- // 829441 /// AT4G33040.1 // AT4G33040 // glutaredoxin-C6 // --- // 829441 /// AY074290 // AT4G33040 // glutaredoxin-C6 // --- // 829441	chr4	15940561	15941330	4.14299	0.000251686	0.00231484
13374042	AT1G30280	{AT1G30280}	839908	NM_102767 // AT1G30280 // chaperone DnaJ-domain-containing protein // --- // 839908 /// AT1G30280.1 // AT1G30280 // chaperone DnaJ-domain-containing protein // --- // 839908 /// AY070092 // AT1G30280 // chaperone DnaJ-domain-containing protein // --- // 839908	chr1	10662663	10664668	-2.31206	0.000250487	0.00230664
13458654	AT3G51350	{AT3G51350}	824298	NM_114994 // AT3G51350 // aspartyl protease family protein // --- // 824298 /// AT3G51350.1 // AT3G51350 // aspartyl protease family protein // --- // 824298	chr3	19060322	19063510	-3.69504	0.000250494	0.00230664
13334854	AT1G02400	{AT1G02400}	839508	NM_100121 // GA2OX6 // gibberellin 2-oxidase 6 // --- // 839508 /// AT1G02400.1 // GA2OX6 // gibberellin 2-oxidase 6 // --- // 839508 /// AY859741 // GA2OX6 // gibberellin 2-oxidase 6 // --- // 839508	chr1	486801	489577	2.06566	0.000249544	0.00229899
13426602	AT3G10780	{AT3G10780}	820247	NM_111915 // AT3G10780 // emp24/gp25L/p24 family/GOLD domain-containing protein // --- // 820247 /// AT3G10780.1 // AT3G10780 // emp24/gp25L/p24 family/GOLD domain-containing protein // --- // 820247	chr3	3375107	3376334	2.15043	0.000249097	0.00229543
13396312	AT2G23321	{AT2G23321}	6240975	NM_001124900 // AT2G23321 // hypothetical protein // --- // 6240975 /// AT2G23321.1 // AT2G23321 // hypothetical protein // --- // 6240975	chr2	9926378	9926518	4.20773	0.000242517	0.0022434
13437868	AT3G50970	{AT3G50970}	824261	NM_114957 // LTI30 // dehydrin Xero 2 // --- // 824261 /// AT3G50970.1 // LTI30 // dehydrin Xero 2 // --- // 824261 /// AY054260 // LTI30 // dehydrin Xero 2 // --- // 824261	chr3	18940777	18941554	2.42811	0.000240614	0.00222955
13543644	AT5G65140	{AT5G65140}	836638	NM_125913 // AT5G65140 // probable trehalose-phosphate phosphatase J // --- // 836638 /// AT5G65140.1 // AT5G65140 // probable trehalose-phosphate phosphatase J // --- // 836638 /// NM_001126029 // AT5G65140 // probable trehalose-phosphate phosphatase J // --- // 836638 /// AT5G65140.2 // AT5G65140 // probable trehalose-phosphate phosphatase J // --- // 836638 /// AK221501 // AT5G65140 // probabl…	chr5	26019588	26022222	-2.13787	0.000239958	0.00222508
13423042	AT3G01830	{AT3G01830, AT3G01840}	820033	NM_202478 // AT3G01830 // putative calcium-binding protein CML40 // --- // 820033 /// AT3G01830.2 // AT3G01830 // putative calcium-binding protein CML40 // --- // 820033 /// NM_111049 // AT3G01830 // putative calcium-binding protein CML40 // --- // 820033 /// AT3G01830.1 // AT3G01830 // putative calcium-binding protein CML40 // --- // 820033 /// NM_111050 // AT3G01840 // LysM-containing receptor-…	chr3	296054	299263	4.08598	0.000238899	0.00221806
13370912	AT1G21550	{AT1G21550}	838756	NM_102004 // AT1G21550 // putative calcium-binding protein CML44 // --- // 838756 /// AT1G21550.1 // AT1G21550 // putative calcium-binding protein CML44 // --- // 838756	chr1	7553101	7553876	2.27579	0.000238911	0.00221806
13376213	AT1G44020	{AT1G44020}	841002	NM_103528 // AT1G44020 // cysteine/histidine-rich C1 domain-containing protein // --- // 841002 /// AT1G44020.1 // AT1G44020 // cysteine/histidine-rich C1 domain-containing protein // --- // 841002	chr1	16716112	16718656	-2.8548	0.000235345	0.0021929
13379948	AT1G55670	{AT1G55670}	842016	NM_104443 // PSAG // photosystem I subunit G // --- // 842016 /// AT1G55670.1 // PSAG // photosystem I subunit G // --- // 842016 /// AF326870 // PSAG // photosystem I subunit G // --- // 842016	chr1	20802670	20803449	-2.40086	0.000234941	0.00218967
13539453	AT5G54720	{AT5G54720}	835561	NM_124853 // AT5G54720 // ankyrin repeat-containing protein // --- // 835561 /// AT5G54720.1 // AT5G54720 // ankyrin repeat-containing protein // --- // 835561 /// BT010657 // AT5G54720 // ankyrin repeat-containing protein // --- // 835561	chr5	22232195	22232949	2.50152	0.000234676	0.00218808
13394245	AT2G18690	{AT2G18690}	816384	AT2G18690.1 // AT2G18690 // hypothetical protein // --- // 816384 /// NM_127425 // AT2G18690 // hypothetical protein // --- // 816384 /// AT2G18690.2 // AT2G18690 // hypothetical protein // --- // 816384 /// NM_001084444 // AT2G18690 // hypothetical protein // --- // 816384	chr2	8097420	8098827	5.19014	0.000232994	0.00217627
13518504	AT5G62720	{AT5G62720}	836393	NM_203254 // AT5G62720 // HPP integral membrane domain-containing protein // --- // 836393 /// AT5G62720.2 // AT5G62720 // HPP integral membrane domain-containing protein // --- // 836393 /// NM_125667 // AT5G62720 // HPP integral membrane domain-containing protein // --- // 836393 /// AT5G62720.1 // AT5G62720 // HPP integral membrane domain-containing protein // --- // 836393 /// AK117207 // AT5…	chr5	25191842	25195009	-2.90959	0.000232089	0.00216888
13453195	AT3G24210	{AT3G24210}	822007	NM_113326 // AT3G24210 // Ankyrin repeat family protein // --- // 822007 /// AT3G24210.1 // AT3G24210 // Ankyrin repeat family protein // --- // 822007	chr3	8753474	8756065	-2.10448	0.000231045	0.00216017
13414343	AT2G28850	{AT2G28850}	817434	NM_128444 // CYP710A3 // cytochrome P450 710A3 // --- // 817434 /// AT2G28850.1 // CYP710A3 // cytochrome P450 710A3 // --- // 817434	chr2	12383480	12384961	-2.27201	0.000230916	0.00216017
13512170	AT5G48400	{AT5G48400}	834895	NM_180824 // ATGLR1.2 // glutamate receptor 1.2 // --- // 834895 /// AT5G48400.1 // ATGLR1.2 // glutamate receptor 1.2 // --- // 834895 /// NM_124215 // ATGLR1.2 // glutamate receptor 1.2 // --- // 834895 /// AT5G48400.2 // ATGLR1.2 // glutamate receptor 1.2 // --- // 834895 /// AY072065 // ATGLR1.2 // glutamate receptor 1.2 // --- // 834895	chr5	19616244	19619246	5.71226	0.000230876	0.00216017
13467247	AT4G11000	{AT4G11000}	826701	NM_117170 // AT4G11000 // ankyrin repeat-containing protein // --- // 826701 /// AT4G11000.1 // AT4G11000 // ankyrin repeat-containing protein // --- // 826701	chr4	6731020	6732464	3.2434	0.000231045	0.00216017
13381493	AT1G60730	{AT1G60730}	842367	NM_104756 // AT1G60730 // probable aldo-keto reductase 5 // --- // 842367 /// NM_202327 // AT1G60730 // probable aldo-keto reductase 5 // --- // 842367 /// NM_001198345 // AT1G60730 // probable aldo-keto reductase 5 // --- // 842367 /// AT1G60730.2 // AT1G60730 // probable aldo-keto reductase 5 // --- // 842367 /// AT1G60730.1 // AT1G60730 // probable aldo-keto reductase 5 // --- // 842367 /// AT…	chr1	22358035	22360184	5.35239	0.00023076	0.00216017
13391465	AT2G04038	{AT2G04038}	814936	NM_126441 // bZIP48 // basic leucine-zipper 48 // --- // 814936 /// AT2G04038.1 // bZIP48 // basic leucine-zipper 48 // --- // 814936	chr2	1331919	1332419	3.39711	0.000229504	0.00215153
13434697	AT3G30180	{AT3G30180}	822709	NM_113917 // BR6OX2 // brassinosteroid-6-oxidase 2 // --- // 822709 /// AT3G30180.1 // BR6OX2 // brassinosteroid-6-oxidase 2 // --- // 822709 /// AY052655 // BR6OX2 // brassinosteroid-6-oxidase 2 // --- // 822709	chr3	11810737	11813765	-2.12768	0.000229415	0.00215121
13369913	AT1G19050	{AT1G19050}	838487	NM_101763 // ARR7 // two-component response regulator ARR7 // --- // 838487 /// AT1G19050.1 // ARR7 // two-component response regulator ARR7 // --- // 838487 /// AB008490 // ARR7 // two-component response regulator ARR7 // --- // 838487	chr1	6577833	6579178	-2.55388	0.000229237	0.0021503
13508330	AT5G39320	{AT5G39320}	833928	NM_123294 // AT5G39320 // putative UDP-glucose 6-dehydrogenase 2 // --- // 833928 /// AT5G39320.1 // AT5G39320 // putative UDP-glucose 6-dehydrogenase 2 // --- // 833928	chr5	15742762	15744943	-2.46264	0.000228862	0.00214896
13468308	AT4G13918	{AT4G13918, AT4G13920}	827026	NM_117466 // RLP50 // receptor like protein 50 // --- // 827026 /// AT4G13920.1 // RLP50 // receptor like protein 50 // --- // 827026 /// AY059776 // RLP50 // receptor like protein 50 // --- // 827026 /// AT4G13918.1 // RLP50 // receptor like protein 50 // --- // 827026	chr4	8043803	8046559	5.40007	0.000228949	0.00214896
13501543	AT5G14730	{AT5G14730}	831325	NM_121477 // AT5G14730 // hypothetical protein // --- // 831325 /// AT5G14730.1 // AT5G14730 // hypothetical protein // --- // 831325 /// BT010717 // AT5G14730 // hypothetical protein // --- // 831325	chr5	4756218	4757657	3.13558	0.000225973	0.0021309
13530775	AT5G25190	{AT5G25190}	832590	NM_122428 // AT5G25190 // ethylene-responsive transcription factor ERF003 // --- // 832590 /// AT5G25190.1 // AT5G25190 // ethylene-responsive transcription factor ERF003 // --- // 832590 /// AY045659 // AT5G25190 // ethylene-responsive transcription factor ERF003 // --- // 832590	chr5	8706790	8707748	2.29614	0.000223809	0.00211465
13468844	AT4G15160	{AT4G15160}	827182	NM_117605 // AT4G15160 // bifunctional inhibitor/lipid-transfer protein/seed storage 2S albumin-like protein // --- // 827182 /// AT4G15160.1 // AT4G15160 // bifunctional inhibitor/lipid-transfer protein/seed storage 2S albumin-like protein // --- // 827182 /// NM_001160764 // AT4G15160 // bifunctional inhibitor/lipid-transfer protein/seed storage 2S albumin-like protein // --- // 827182 /// AT4G…	chr4	8646150	8647252	-2.69998	0.000223645	0.00211417
13456694	AT3G46270	{AT3G46270}	823772	NM_114495 // AT3G46270 // receptor protein kinase-like protein // --- // 823772 /// AT3G46270.1 // AT3G46270 // receptor protein kinase-like protein // --- // 823772 /// AK176167 // AT3G46270 // receptor protein kinase-like protein // --- // 823772	chr3	17000641	17004251	-2.44922	0.000220166	0.00208842
13446821	AT3G09270	{AT3G09270}	820083	NM_111761 // GSTU8 // glutathione S-transferase TAU 8 // --- // 820083 /// AT3G09270.1 // GSTU8 // glutathione S-transferase TAU 8 // --- // 820083 /// BT024844 // GSTU8 // glutathione S-transferase TAU 8 // --- // 820083	chr3	2848289	2849289	3.51531	0.00021963	0.00208439
13385877	AT1G70860	{AT1G70860}	3767685	NM_001198439 // AT1G70860 // SRPBCC ligand-binding domain-containing protein // --- // 3767685 /// AT1G70860.2 // AT1G70860 // SRPBCC ligand-binding domain-containing protein // --- // 3767685 /// NM_001160994 // AT1G70860 // SRPBCC ligand-binding domain-containing protein // --- // 3767685 /// AT1G70860.1 // AT1G70860 // SRPBCC ligand-binding domain-containing protein // --- // 3767685	chr1	26718320	26718992	-2.40452	0.000219487	0.00208407
13496607	AT5G02540	{AT5G02540}	831913	NM_120332 // AT5G02540 // NAD(P)-binding Rossmann-fold superfamily protein // --- // 831913 /// AT5G02540.1 // AT5G02540 // NAD(P)-binding Rossmann-fold superfamily protein // --- // 831913	chr5	568524	570920	-2.16294	0.000219022	0.00208171
13522950	AT5G07010	{AT5G07010}	830592	NM_120783 // ST2A // sulfotransferase 2A // --- // 830592 /// AT5G07010.1 // ST2A // sulfotransferase 2A // --- // 830592 /// AY099809 // ST2A // sulfotransferase 2A // --- // 830592	chr5	2174678	2176106	3.37773	0.000217985	0.00207545
13428893	AT3G16030	{AT3G16030}	820848	NM_112473 // CES101 // G-type lectin S-receptor-like serine/threonine-protein kinase CES101 // --- // 820848 /// AT3G16030.1 // CES101 // G-type lectin S-receptor-like serine/threonine-protein kinase CES101 // --- // 820848	chr3	5439609	5442802	2.45258	0.000215935	0.00205951
13494193	AT4G36220	{AT4G36220}	829779	NM_119790 // FAH1 // ferulic acid 5-hydroxylase 1 // --- // 829779 /// AT4G36220.1 // FAH1 // ferulic acid 5-hydroxylase 1 // --- // 829779 /// U38416 // FAH1 // ferulic acid 5-hydroxylase 1 // --- // 829779	chr4	17137344	17139635	-2.05787	0.000215673	0.00205751
13505351	AT5G24490	{AT5G24490}	832520	NM_122357 // AT5G24490 // putative 30S ribosomal protein // --- // 832520 /// AT5G24490.1 // AT5G24490 // putative 30S ribosomal protein // --- // 832520 /// AF370148 // AT5G24490 // putative 30S ribosomal protein // --- // 832520	chr5	8365601	8367460	-2.34504	0.00021536	0.00205504
13430663	AT3G19663	{AT3G19663}	6241395	NM_001125193 // AT3G19663 // hypothetical protein // --- // 6241395 /// AT3G19663.1 // AT3G19663 // hypothetical protein // --- // 6241395	chr3	6826768	6826911	2.1301	0.000215348	0.00205504
13413371	AT2G26740	{AT2G26740}	817215	NM_128231 // SEH // soluble epoxide hydrolase // --- // 817215 /// AT2G26740.1 // SEH // soluble epoxide hydrolase // --- // 817215 /// AF327422 // SEH // soluble epoxide hydrolase // --- // 817215	chr2	11392965	11394279	5.95315	0.00021433	0.00204776
13531254	AT5G26660	{AT5G26660}	832723	NM_180548 // MYB86 // transcription factor MYB86 // --- // 832723 /// AT5G26660.1 // MYB86 // transcription factor MYB86 // --- // 832723 /// AY099777 // MYB86 // transcription factor MYB86 // --- // 832723	chr5	9331573	9333174	-2.225	0.00021288	0.00203542
13355539	AT1G65510	{AT1G65510}	842863	AT1G65510.1 // AT1G65510 // hypothetical protein // --- // 842863 /// NM_105225 // AT1G65510 // hypothetical protein // --- // 842863 /// BT015104 // AT1G65510 // hypothetical protein // --- // 842863	chr1	24359453	24360081	2.39524	0.00020784	0.00199468
13435643	AT3G44880	{AT3G44880}	823622	NM_114357 // ACD1 // pheophorbide A oxygenase // --- // 823622 /// AT3G44880.1 // ACD1 // pheophorbide A oxygenase // --- // 823622 /// AY093092 // ACD1 // pheophorbide A oxygenase // --- // 823622	chr3	16383595	16386312	2.42877	0.000207944	0.00199468
13514695	AT5G53820	{AT5G53820}	835463	NM_124761 // AT5G53820 // Late embryogenesis abundant protein (LEA) family protein // --- // 835463 /// AT5G53820.1 // AT5G53820 // Late embryogenesis abundant protein (LEA) family protein // --- // 835463 /// BT026391 // AT5G53820 // Late embryogenesis abundant protein (LEA) family protein // --- // 835463	chr5	21853397	21854117	2.23	0.000207665	0.001994
13384094	AT1G66830	{AT1G66830}	843001	NM_105354 // AT1G66830 // probable inactive leucine-rich repeat receptor-like protein kinase // --- // 843001 /// AT1G66830.1 // AT1G66830 // probable inactive leucine-rich repeat receptor-like protein kinase // --- // 843001	chr1	24930665	24932918	2.03271	0.000207478	0.0019932
13383277	AT1G64910	{AT1G64910}	842799	NM_105165 // AT1G64910 // UDP-glycosyltransferase 79B10 // --- // 842799 /// AT1G64910.1 // AT1G64910 // UDP-glycosyltransferase 79B10 // --- // 842799	chr1	24115137	24116747	-2.38859	0.000207342	0.00199239
13476222	AT4G31870	{AT4G31870}	829316	NM_119337 // GPX7 // glutathione peroxidase 7 // --- // 829316 /// AT4G31870.1 // GPX7 // glutathione peroxidase 7 // --- // 829316	chr4	15410205	15411617	2.5695	0.000207107	0.00199126
13465688	AT4G04570	{AT4G04570}	825789	NM_001084882 // CRK40 // cysteine-rich receptor-like protein kinase 40 // --- // 825789 /// AT4G04570.2 // CRK40 // cysteine-rich receptor-like protein kinase 40 // --- // 825789 /// NM_116695 // CRK40 // cysteine-rich receptor-like protein kinase 40 // --- // 825789 /// AT4G04570.1 // CRK40 // cysteine-rich receptor-like protein kinase 40 // --- // 825789 /// AY127017 // CRK40 // cysteine-rich r…	chr4	2289959	2292755	2.92104	0.000207137	0.00199126
13383065	AT1G64220	{AT1G64220}	842727	NM_105096 // TOM7-2 // mitochondrial import receptor subunit TOM7-2 // --- // 842727 /// AT1G64220.1 // TOM7-2 // mitochondrial import receptor subunit TOM7-2 // --- // 842727	chr1	23833088	23833321	-3.17155	0.000206651	0.00198774
13420322	AT2G42380	{AT2G42380}	818839	NM_129800 // BZIP34 // basic helix-loop-helix domain-containing protein // --- // 818839 /// NM_180038 // BZIP34 // basic helix-loop-helix domain-containing protein // --- // 818839 /// AT2G42380.1 // BZIP34 // basic helix-loop-helix domain-containing protein // --- // 818839 /// AT2G42380.2 // BZIP34 // basic helix-loop-helix domain-containing protein // --- // 818839	chr2	17646900	17648945	-2.04706	0.000206508	0.00198736
13445263	AT3G05950	{AT3G05950}	819765	NM_111469 // AT3G05950 // germin-like protein subfamily 1 member 7 // --- // 819765 /// AT3G05950.1 // AT3G05950 // germin-like protein subfamily 1 member 7 // --- // 819765 /// AK229153 // AT3G05950 // germin-like protein subfamily 1 member 7 // --- // 819765	chr3	1781067	1782007	-4.48207	0.000206279	0.00198566
13391664	AT2G04680	{AT2G04680}	815011	NM_126498 // AT2G04680 // cysteine/histidine-rich C1 domain-containing protein // --- // 815011 /// AT2G04680.1 // AT2G04680 // cysteine/histidine-rich C1 domain-containing protein // --- // 815011	chr2	1640140	1642209	-2.02385	0.000206163	0.00198553
13366267	AT1G10640	{AT1G10640}	837607	NM_100940 // AT1G10640 // pectin lyase-like protein // --- // 837607 /// AT1G10640.1 // AT1G10640 // pectin lyase-like protein // --- // 837607	chr1	3515365	3517888	-2.89751	0.000204617	0.00197559
13450373	AT3G16920	{AT3G16920}	820947	NM_112568 // CTL2 // chitinase-like protein 2 // --- // 820947 /// AT3G16920.1 // CTL2 // chitinase-like protein 2 // --- // 820947	chr3	5776486	5777889	-2.11932	0.000203405	0.00196538
13385212	AT1G69080	{AT1G69080}	843240	NM_202379 // AT1G69080 // adenine nucleotide alpha hydrolases-like protein // --- // 843240 /// NM_105578 // AT1G69080 // adenine nucleotide alpha hydrolases-like protein // --- // 843240 /// AT1G69080.2 // AT1G69080 // adenine nucleotide alpha hydrolases-like protein // --- // 843240 /// AT1G69080.1 // AT1G69080 // adenine nucleotide alpha hydrolases-like protein // --- // 843240 /// BT024838 //…	chr1	25971915	25973271	-2.04814	0.000203306	0.00196492
13503938	AT5G20250	{AT5G20250}	826885	NM_001036833 // DIN10 // putative galactinol--sucrose galactosyltransferase 6 // --- // 832147 /// AT5G20250.3 // DIN10 // putative galactinol--sucrose galactosyltransferase 6 // --- // 832147 /// NM_180713 // DIN10 // putative galactinol--sucrose galactosyltransferase 6 // --- // 832147 /// AT5G20250.1 // DIN10 // putative galactinol--sucrose galactosyltransferase 6 // --- // 832147 /// NM_12203…	chr5	6833659	6836782	-3.35491	0.000199598	0.00193884
13472009	AT4G22210	{AT4G22210}	828312	NM_118343 // LCR85 // protein cysteine-rich 85 // --- // 828312 /// AT4G22210.1 // LCR85 // protein cysteine-rich 85 // --- // 828312	chr4	11752468	11752816	-7.35189	0.000199266	0.0019361
13493022	AT4G33467	{AT4G33467}	5008180	NM_001085017 // AT4G33467 // hypothetical protein // --- // 5008180 /// NM_001085016 // AT4G33467 // hypothetical protein // --- // 5008180 /// AT4G33467.1 // AT4G33467 // hypothetical protein // --- // 5008180 /// AT4G33467.2 // AT4G33467 // hypothetical protein // --- // 5008180 /// DQ487580 // AT4G33467 // hypothetical protein // --- // 5008180	chr4	16101464	16102196	2.07422	0.000198923	0.00193423
13452511	AT3G22160	{AT3G22160}	821780	NM_113113 // AT3G22160 // VQ motif-containing protein // --- // 821780 /// AT3G22160.1 // AT3G22160 // VQ motif-containing protein // --- // 821780	chr3	7817857	7818985	2.55029	0.000197698	0.00192379
13405102	AT2G44840	{AT2G44840}	819093	NM_130048 // ERF13 // ethylene-responsive transcription factor 13 // --- // 819093 /// AT2G44840.1 // ERF13 // ethylene-responsive transcription factor 13 // --- // 819093 /// AF370540 // ERF13 // ethylene-responsive transcription factor 13 // --- // 819093	chr2	18495341	18496272	5.45791	0.000196984	0.00191732
13486325		{}		---	chr4	9978106	9978177	2.29923	0.000195815	0.00190934
13528914		{}		---	chr5	7073943	7074014	2.29923	0.000195815	0.00190934
13467336	AT4G11170	{AT4G11170}	826718	NM_117187 // AT4G11170 // putative disease resistance protein // --- // 826718 /// AT4G11170.1 // AT4G11170 // putative disease resistance protein // --- // 826718	chr4	6811127	6817130	8.13768	0.000195358	0.00190681
13501519	AT5G14650	{AT5G14650}	831317	NM_121469 // AT5G14650 // pectin lyase-like superfamily protein // --- // 831317 /// AT5G14650.1 // AT5G14650 // pectin lyase-like superfamily protein // --- // 831317	chr5	4724450	4726513	-2.38184	0.000195204	0.00190614
13528708	AT5G20470	{AT5G20470}	832169	NM_122054 // AT5G20470 // putative myosin // --- // 832169 /// AT5G20470.1 // AT5G20470 // putative myosin // --- // 832169	chr5	6916324	6920120	-4.64989	0.00019507	0.00190545
13530150	AT5G24110	{AT5G24110}	832476	NM_122316 // WRKY30 // WRKY DNA-binding protein 30 // --- // 832476 /// AT5G24110.1 // WRKY30 // WRKY DNA-binding protein 30 // --- // 832476 /// AK117885 // WRKY30 // WRKY DNA-binding protein 30 // --- // 832476	chr5	8153115	8154709	2.9289	0.000194469	0.00190006
13472030	AT4G22235	{AT4G22235}	828318	NM_118349 // AT4G22235 // defensin-like protein 95 // --- // 828318 /// NM_001036619 // AT4G22235 // defensin-like protein 95 // --- // 828318 /// AT4G22235.1 // AT4G22235 // defensin-like protein 95 // --- // 828318 /// AT4G22235.2 // AT4G22235 // defensin-like protein 95 // --- // 828318 /// BT010916 // AT4G22235 // defensin-like protein 95 // --- // 828318	chr4	11763625	11764328	-2.3226	0.000193507	0.00189163
13456223	AT3G45070	{AT3G45070}	823642	NM_114376 // AT3G45070 // sulfotransferase 5 // --- // 823642 /// AT3G45070.1 // AT3G45070 // sulfotransferase 5 // --- // 823642 /// BT011733 // AT3G45070 // sulfotransferase 5 // --- // 823642	chr3	16486283	16487349	-2.64209	0.000192259	0.00188039
13441783	AT3G60470	{AT3G60470}	825218	NM_115911 // AT3G60470 // hypothetical protein // --- // 825218 /// AT3G60470.1 // AT3G60470 // hypothetical protein // --- // 825218	chr3	22344813	22347121	2.81132	0.000190464	0.00186961
13340699	AT1G16130	{AT1G16130}	838182	NM_101480 // WAKL2 // wall-associated receptor kinase-like 2 // --- // 838182 /// AT1G16130.1 // WAKL2 // wall-associated receptor kinase-like 2 // --- // 838182 /// BT008657 // WAKL2 // wall-associated receptor kinase-like 2 // --- // 838182	chr1	5525491	5528212	2.51139	0.00018916	0.00185955
13484649	AT4G14650	{AT4G14650}	827115	AT4G14650.1 // AT4G14650 // hypothetical protein // --- // 827115 /// NM_117547 // AT4G14650 // hypothetical protein // --- // 827115 /// BT012609 // AT4G14650 // hypothetical protein // --- // 827115	chr4	8400574	8402911	-2.19821	0.000188985	0.00185831
13418341	AT2G37925	{AT2G37925}	818369	NM_179958 // COPT4 // copper transporter 4 // --- // 818369 /// AT2G37925.1 // COPT4 // copper transporter 4 // --- // 818369	chr2	15870220	15870697	-2.01648	0.000188725	0.00185641
13502310	AT5G16590	{AT5G16590}	831521	NM_121665 // LRR1 // leucine-rich repeat protein 1 // --- // 831521 /// AT5G16590.1 // LRR1 // leucine-rich repeat protein 1 // --- // 831521 /// AK228885 // LRR1 // leucine-rich repeat protein 1 // --- // 831521	chr5	5431681	5434134	-2.05493	0.000188744	0.00185641
13381070	AT1G59730	{AT1G59730}	842266	NM_104666 // TH7 // thioredoxin H7 // --- // 842266 /// AT1G59730.1 // TH7 // thioredoxin H7 // --- // 842266 /// BT003140 // TH7 // thioredoxin H7 // --- // 842266	chr1	21952634	21953456	-2.3371	0.000188206	0.00185311
13413058	AT2G25980	{AT2G25980}	817139	NM_128157 // AT2G25980 // myrosinase-binding protein-like protein // --- // 817139 /// AT2G25980.1 // AT2G25980 // myrosinase-binding protein-like protein // --- // 817139 /// AY078966 // AT2G25980 // myrosinase-binding protein-like protein // --- // 817139	chr2	11077488	11079918	-2.85172	0.000183051	0.00181202
13349517		{}		---	chr1	17825730	17825819	-2.18317	0.000182638	0.00180886
13402373	AT2G38460	{AT2G38460}	818427	NM_129402 // IREG1 // solute carrier family 40 member 1 // --- // 818427 /// AT2G38460.1 // IREG1 // solute carrier family 40 member 1 // --- // 818427	chr2	16103311	16106177	-2.06476	0.000180716	0.00179259
13342060	AT1G19020	{AT1G19020}	838483	NM_101759 // AT1G19020 // hypothetical protein // --- // 838483 /// AT1G19020.1 // AT1G19020 // hypothetical protein // --- // 838483 /// AK175217 // AT1G19020 // hypothetical protein // --- // 838483	chr1	6568073	6568597	4.35818	0.000180192	0.00178833
13452289	AT3G21520	{AT3G21520, AT3G21530}	821707	NM_113048 // AT3G21530 // DNAse I-like superfamily protein // --- // 821707 /// AT3G21530.1 // AT3G21530 // DNAse I-like superfamily protein // --- // 821707 /// NM_113047 // DMP1 // DUF679 domain membrane protein 1 // --- // 821706 /// AT3G21520.1 // DMP1 // DUF679 domain membrane protein 1 // --- // 821706 /// AK176730 // AT3G21530 // DNAse I-like superfamily protein // --- // 821707	chr3	7582740	7584583	2.20969	0.000178708	0.00177543
13417485	AT2G36100	{AT2G36100}	818183	NM_129169 // AT2G36100 // casparian strip membrane protein 1 // --- // 818183 /// AT2G36100.1 // AT2G36100 // casparian strip membrane protein 1 // --- // 818183 /// BT003113 // AT2G36100 // casparian strip membrane protein 1 // --- // 818183	chr2	15159591	15160750	-2.52912	0.000178579	0.00177518
13354056		{}		---	chr1	22603121	22603295	2.54108	0.000178566	0.00177518
13471029	AT4G20070	{AT4G20070}	827752	NM_118126 // AAH // allantoate amidohydrolase // --- // 827752 /// AT4G20070.1 // AAH // allantoate amidohydrolase // --- // 827752 /// BT025334 // AAH // allantoate amidohydrolase // --- // 827752	chr4	10861455	10864696	-2.11384	0.000177655	0.00176818
13534993	AT5G43580	{AT5G43580}	834378	NM_123724 // AT5G43580 // Serine protease inhibitor, potato inhibitor I-type family protein // --- // 834378 /// AT5G43580.1 // AT5G43580 // Serine protease inhibitor, potato inhibitor I-type family protein // --- // 834378	chr5	17507883	17508668	6.46158	0.000176534	0.0017601
13359129	AT1G74450	{AT1G74450}	843786	NM_106105 // AT1G74450 // hypothetical protein // --- // 843786 /// AT1G74450.1 // AT1G74450 // hypothetical protein // --- // 843786 /// AY072219 // AT1G74450 // hypothetical protein // --- // 843786	chr1	27982509	27984280	2.84865	0.000176569	0.0017601
13535631	AT5G45090	{AT5G45090}	834541	NM_123877 // PP2-A7 // phloem protein 2-A7 // --- // 834541 /// AT5G45090.1 // PP2-A7 // phloem protein 2-A7 // --- // 834541	chr5	18202753	18205000	2.30166	0.000176483	0.0017601
13446876	AT3G09400	{AT3G09400}	820099	NM_001202917 // PLL3 // putative protein phosphatase 2C 36 // --- // 820099 /// AT3G09400.2 // PLL3 // putative protein phosphatase 2C 36 // --- // 820099 /// NM_111774 // PLL3 // putative protein phosphatase 2C 36 // --- // 820099 /// AT3G09400.1 // PLL3 // putative protein phosphatase 2C 36 // --- // 820099	chr3	2891040	2893629	2.27454	0.000174547	0.00174538
13418539	AT2G38340	{AT2G38340}	818414	NM_129390 // AT2G38340 // dehydration-responsive element-binding protein 2E // --- // 818414 /// AT2G38340.1 // AT2G38340 // dehydration-responsive element-binding protein 2E // --- // 818414 /// AY072421 // AT2G38340 // dehydration-responsive element-binding protein 2E // --- // 818414	chr2	16067396	16068291	6.46736	0.000174111	0.00174284
13488591	AT4G23496	{AT4G23496}	828449	NM_118480 // SP1L5 // protein SPIRAL1-like5 // --- // 828449 /// AT4G23496.1 // SP1L5 // protein SPIRAL1-like5 // --- // 828449 /// BT003955 // SP1L5 // protein SPIRAL1-like5 // --- // 828449	chr4	12257676	12258411	-2.6716	0.00017357	0.00173893
13510747	AT5G45110	{AT5G45110}	834545	NM_123879 // NPR3 // NPR1-like protein 3 // --- // 834545 /// AT5G45110.1 // NPR3 // NPR1-like protein 3 // --- // 834545 /// AY139763 // NPR3 // NPR1-like protein 3 // --- // 834545	chr5	18228910	18231522	2.8649	0.000172962	0.00173541
13360411	AT1G77920	{AT1G77920}	844127	NM_106441 // AT1G77920 // transcription factor TGA7 // --- // 844127 /// AT1G77920.1 // AT1G77920 // transcription factor TGA7 // --- // 844127 /// AK228861 // AT1G77920 // transcription factor TGA7 // --- // 844127	chr1	29298243	29300863	2.1438	0.000172954	0.00173541
13498268	AT5G06200	{AT5G06200}	830507	NM_120702 // AT5G06200 // hypothetical protein // --- // 830507 /// AT5G06200.1 // AT5G06200 // hypothetical protein // --- // 830507	chr5	1877333	1878116	-2.44297	0.000171289	0.00172132
13391567	AT2G04400	{AT2G04400}	814980	NM_126473 // AT2G04400 // indole-3-glycerol phosphate synthase // --- // 814980 /// AT2G04400.1 // AT2G04400 // indole-3-glycerol phosphate synthase // --- // 814980 /// BT025969 // AT2G04400 // indole-3-glycerol phosphate synthase // --- // 814980	chr2	1531148	1533737	2.08747	0.000170106	0.00171033
13442424	AT4G03410	{AT4G03410}	827932	NM_202776 // AT4G03410 // peroxisomal membrane (Mpv17/PMP22) family protein // --- // 827932 /// NM_116579 // AT4G03410 // peroxisomal membrane (Mpv17/PMP22) family protein // --- // 827932 /// AT4G03410.1 // AT4G03410 // peroxisomal membrane (Mpv17/PMP22) family protein // --- // 827932 /// AT4G03410.2 // AT4G03410 // peroxisomal membrane (Mpv17/PMP22) family protein // --- // 827932	chr3	22881807	22881878	2.77168	0.000169197	0.00170252
13428530	AT3G15210	{AT3G15210}	820752	NM_112384 // ERF4 // ethylene-responsive transcription factor 4 // --- // 820752 /// AT3G15210.1 // ERF4 // ethylene-responsive transcription factor 4 // --- // 820752 /// AB008106 // ERF4 // ethylene-responsive transcription factor 4 // --- // 820752	chr3	5121422	5122562	2.26616	0.000164253	0.0016606
13422819	AT3G01350	{AT3G01350, AT3G01360}	821158	NM_111001 // AT3G01350 // putative peptide/nitrate transporter // --- // 819616 /// AT3G01350.1 // AT3G01350 // putative peptide/nitrate transporter // --- // 819616 /// NM_111002 // AT3G01360 // hypothetical protein // --- // 821158 /// AT3G01360.1 // AT3G01360 // hypothetical protein // --- // 821158	chr3	135024	137460	-2.00038	0.000164056	0.00166036
13454729	AT3G28340	{AT3G28340}	822462	NM_113753 // GATL10 // putative galacturonosyltransferase-like 10 // --- // 822462 /// AT3G28340.1 // GATL10 // putative galacturonosyltransferase-like 10 // --- // 822462 /// AK176597 // GATL10 // putative galacturonosyltransferase-like 10 // --- // 822462	chr3	10588947	10590552	4.28326	0.000163592	0.00165654
13444627	AT3G04640	{AT3G04640}	819622	NM_001084637 // AT3G04640 // glycine-rich protein // --- // 819622 /// NM_111336 // AT3G04640 // glycine-rich protein // --- // 819622 /// AT3G04640.1 // AT3G04640 // glycine-rich protein // --- // 819622 /// AT3G04640.3 // AT3G04640 // glycine-rich protein // --- // 819622 /// NM_001084636 // AT3G04640 // glycine-rich protein // --- // 819622 /// AT3G04640.2 // AT3G04640 // glycine-rich protein …	chr3	1260906	1261683	2.88411	0.000163252	0.00165353
13453663	AT3G25610	{AT3G25610}	822148	NM_113459 // AT3G25610 // ATPase E1-E2 type family protein / haloacid dehalogenase-like hydrolase family protein // --- // 822148 /// AT3G25610.1 // AT3G25610 // ATPase E1-E2 type family protein / haloacid dehalogenase-like hydrolase family protein // --- // 822148	chr3	9308942	9313353	2.92811	0.000162818	0.00165001
13357201	AT1G69870	{AT1G69870}	843323	NM_105655 // NRT1.7 // nitrate transporter 1.7 // --- // 843323 /// AT1G69870.1 // NRT1.7 // nitrate transporter 1.7 // --- // 843323 /// AY090257 // NRT1.7 // nitrate transporter 1.7 // --- // 843323	chr1	26316027	26320220	2.41234	0.000162194	0.00164563
13426520	AT3G10500	{AT3G10500}	820214	NM_111885 // NAC053 // NAC domain containing protein 53 // --- // 820214 /// AT3G10500.1 // NAC053 // NAC domain containing protein 53 // --- // 820214 /// AY051003 // NAC053 // NAC domain containing protein 53 // --- // 820214	chr3	3271490	3274030	2.13634	0.000161155	0.00163747
13457066	AT3G47250	{AT3G47250}	823878	NM_114592 // AT3G47250 // hypothetical protein // --- // 823878 /// AT3G47250.1 // AT3G47250 // hypothetical protein // --- // 823878 /// NM_180330 // AT3G47250 // hypothetical protein // --- // 823878 /// NM_180331 // AT3G47250 // hypothetical protein // --- // 823878 /// AT3G47250.3 // AT3G47250 // hypothetical protein // --- // 823878 /// AT3G47250.2 // AT3G47250 // hypothetical protein // ---…	chr3	17399877	17401731	2.57998	0.00016048	0.00163148
13504423	AT4G03410	{AT4G03410}	827932	NM_202776 // AT4G03410 // peroxisomal membrane (Mpv17/PMP22) family protein // --- // 827932 /// NM_116579 // AT4G03410 // peroxisomal membrane (Mpv17/PMP22) family protein // --- // 827932 /// AT4G03410.1 // AT4G03410 // peroxisomal membrane (Mpv17/PMP22) family protein // --- // 827932 /// AT4G03410.2 // AT4G03410 // peroxisomal membrane (Mpv17/PMP22) family protein // --- // 827932	chr5	7387888	7387959	2.81662	0.000160175	0.0016288
13335368	AT4G03410	{AT4G03410}	827932	NM_202776 // AT4G03410 // peroxisomal membrane (Mpv17/PMP22) family protein // --- // 827932 /// NM_116579 // AT4G03410 // peroxisomal membrane (Mpv17/PMP22) family protein // --- // 827932 /// AT4G03410.1 // AT4G03410 // peroxisomal membrane (Mpv17/PMP22) family protein // --- // 827932 /// AT4G03410.2 // AT4G03410 // peroxisomal membrane (Mpv17/PMP22) family protein // --- // 827932	chr1	892514	892585	2.81662	0.000160175	0.0016288
13382021	AT1G61590	{AT1G61590}	842455	NM_104841 // AT1G61590 // protein kinase-like protein // --- // 842455 /// AT1G61590.1 // AT1G61590 // protein kinase-like protein // --- // 842455 /// AY064142 // AT1G61590 // protein kinase-like protein // --- // 842455	chr1	22723501	22726074	-2.51527	0.000159955	0.00162743
13458153	AT3G50160	{AT3G50160}	824178	NM_114876 // AT3G50160 // hypothetical protein // --- // 824178 /// AT3G50160.1 // AT3G50160 // hypothetical protein // --- // 824178	chr3	18598429	18601009	-2.8773	0.000159885	0.00162725
13409119	AT2G15890	{AT2G15890}	816085	NM_127149 // MEE14 // maternal effect embryo arrest 14 protein // --- // 816085 /// AT2G15890.1 // MEE14 // maternal effect embryo arrest 14 protein // --- // 816085 /// NM_001084426 // MEE14 // maternal effect embryo arrest 14 protein // --- // 816085 /// AT2G15890.2 // MEE14 // maternal effect embryo arrest 14 protein // --- // 816085 /// AF324713 // MEE14 // maternal effect embryo arrest 14 pr…	chr2	6920369	6922025	-2.02824	0.000158272	0.00161416
13480625	AT4G01680	{AT4G01680}	826853	NM_116398 // MYB55 // myb domain protein 55 // --- // 826853 /// AT4G01680.1 // MYB55 // myb domain protein 55 // --- // 826853 /// NM_001125441 // MYB55 // myb domain protein 55 // --- // 826853 /// NM_001036494 // MYB55 // myb domain protein 55 // --- // 826853 /// AT4G01680.3 // MYB55 // myb domain protein 55 // --- // 826853 /// AT4G01680.2 // MYB55 // myb domain protein 55 // --- // 826853 /…	chr4	716004	717579	-2.09378	0.000157627	0.00160929
13533592	AT5G39580	{AT5G39580}	833954	NM_001036908 // AT5G39580 // peroxidase 62 // --- // 833954 /// NM_123320 // AT5G39580 // peroxidase 62 // --- // 833954 /// AT5G39580.2 // AT5G39580 // peroxidase 62 // --- // 833954 /// AT5G39580.1 // AT5G39580 // peroxidase 62 // --- // 833954 /// BT004203 // AT5G39580 // peroxidase 62 // --- // 833954	chr5	15847078	15849108	6.05453	0.000157036	0.00160581
13385738	AT1G70420	{AT1G70420}	843378	NM_105710 // AT1G70420 // hypothetical protein // --- // 843378 /// AT1G70420.1 // AT1G70420 // hypothetical protein // --- // 843378 /// AY045589 // AT1G70420 // hypothetical protein // --- // 843378	chr1	26539574	26540762	2.42501	0.000156069	0.00159806
13402761	AT2G39430	{AT2G39430}	818528	NM_129501 // AT2G39430 // Disease resistance-responsive (dirigent-like protein) family protein // --- // 818528 /// AT2G39430.1 // AT2G39430 // Disease resistance-responsive (dirigent-like protein) family protein // --- // 818528 /// BT010722 // AT2G39430 // Disease resistance-responsive (dirigent-like protein) family protein // --- // 818528	chr2	16463347	16464531	-2.22896	0.000155942	0.00159753
13414463	AT2G29130	{AT2G29130}	817462	NM_128470 // LAC2 // laccase 2 // --- // 817462 /// AT2G29130.1 // LAC2 // laccase 2 // --- // 817462	chr2	12524889	12527747	-3.57661	0.000155882	0.00159742
13542795	AT5G63160	{AT5G63160}	836437	NM_125711 // BT1 // BTB and TAZ domain protein 1 // --- // 836437 /// AT5G63160.1 // BT1 // BTB and TAZ domain protein 1 // --- // 836437 /// AY316674 // BT1 // BTB and TAZ domain protein 1 // --- // 836437	chr5	25333263	25335485	-4.61609	0.000155819	0.0015972
13511841	AT5G47740	{AT5G47740, AT5G47750}	834825	NM_124148 // AT5G47740 // Adenine nucleotide alpha hydrolases-like superfamily protein // --- // 834825 /// NM_001203557 // AT5G47740 // Adenine nucleotide alpha hydrolases-like superfamily protein // --- // 834825 /// AT5G47740.1 // AT5G47740 // Adenine nucleotide alpha hydrolases-like superfamily protein // --- // 834825 /// AT5G47740.2 // AT5G47740 // Adenine nucleotide alpha hydrolases-like s…	chr5	19338511	19339775	2.9165	0.000155276	0.00159206
13340042	AT1G14370	{AT1G14370}	837999	NM_101304 // APK2A // protein kinase 2A // --- // 837999 /// AT1G14370.1 // APK2A // protein kinase 2A // --- // 837999 /// D88206 // APK2A // protein kinase 2A // --- // 837999	chr1	4915576	4918138	2.15127	0.000154765	0.00158766
13530133	AT5G24070	{AT5G24070}	832472	NM_122312 // AT5G24070 // probable peroxidase 61 // --- // 832472 /// AT5G24070.1 // AT5G24070 // probable peroxidase 61 // --- // 832472	chr5	8134301	8135991	-2.37396	0.000154664	0.00158705
13516193	AT5G57340	{AT5G57340}	835839	NM_125116 // AT5G57340 // hypothetical protein // --- // 835839 /// AT5G57340.1 // AT5G57340 // hypothetical protein // --- // 835839 /// NM_203222 // AT5G57340 // hypothetical protein // --- // 835839 /// AT5G57340.2 // AT5G57340 // hypothetical protein // --- // 835839 /// AY080688 // AT5G57340 // hypothetical protein // --- // 835839	chr5	23226086	23229282	3.10661	0.000154608	0.0015869
13440568	AT3G57450	{AT3G57450}	824912	NM_115605 // AT3G57450 // hypothetical protein // --- // 824912 /// AT3G57450.1 // AT3G57450 // hypothetical protein // --- // 824912 /// AY085035 // AT3G57450 // hypothetical protein // --- // 824912	chr3	21261934	21262622	2.76272	0.000154367	0.00158528
13542224	AT5G61600	{AT5G61600}	836281	NM_125553 // ERF104 // ethylene-responsive transcription factor ERF104 // --- // 836281 /// AT5G61600.1 // ERF104 // ethylene-responsive transcription factor ERF104 // --- // 836281 /// AY054228 // ERF104 // ethylene-responsive transcription factor ERF104 // --- // 836281	chr5	24766386	24767430	2.40338	0.00015414	0.00158424
13450351	AT3G16857	{AT3G16857, AT3G16860}	820940	NM_112562 // COBL8 // COBRA-like protein 8 // --- // 820941 /// AT3G16860.1 // COBL8 // COBRA-like protein 8 // --- // 820941 /// NM_112561 // RR1 // response regulator 1 // --- // 820940 /// AT3G16857.2 // RR1 // response regulator 1 // --- // 820940	chr3	5759375	5762235	2.36529	0.000153085	0.00157506
13541225	AT5G59090	{AT5G59090}	836026	NM_001037025 // SBT4.12 // subtilase 4.12 // --- // 836026 /// NM_001037024 // SBT4.12 // subtilase 4.12 // --- // 836026 /// NM_125299 // SBT4.12 // subtilase 4.12 // --- // 836026 /// AT5G59090.1 // SBT4.12 // subtilase 4.12 // --- // 836026 /// AT5G59090.2 // SBT4.12 // subtilase 4.12 // --- // 836026 /// AT5G59090.3 // SBT4.12 // subtilase 4.12 // --- // 836026 /// AY136334 // SBT4.12 // subt…	chr5	23851905	23855275	-2.73209	0.000152961	0.00157463
13356882	AT1G69160	{AT1G69160}	843247	NM_105583 // AT1G69160 // hypothetical protein // --- // 843247 /// AT1G69160.1 // AT1G69160 // hypothetical protein // --- // 843247 /// AY093178 // AT1G69160 // hypothetical protein // --- // 843247	chr1	26000214	26001588	-3.32855	0.000152192	0.00156839
13460899	AT3G56790	{AT3G56790}	824846	NM_115538 // AT3G56790 // RNA splicing factor-related protein // --- // 824846 /// AT3G56790.1 // AT3G56790 // RNA splicing factor-related protein // --- // 824846	chr3	21033835	21034455	2.91765	0.000151444	0.00156278
13508360	AT5G39420	{AT5G39420}	833938	NM_123304 // cdc2cAt // cyclin-dependent kinase CDC2C // --- // 833938 /// AT5G39420.1 // cdc2cAt // cyclin-dependent kinase CDC2C // --- // 833938 /// BT046183 // cdc2cAt // cyclin-dependent kinase CDC2C // --- // 833938	chr5	15772080	15775171	-2.03557	0.000151305	0.00156218
13338847	AT1G11530	{AT1G11530}	837696	NM_101026 // CXXS1 // monocysteinic thioredoxin CXXS1 // --- // 837696 /// AT1G11530.1 // CXXS1 // monocysteinic thioredoxin CXXS1 // --- // 837696 /// BT024568 // CXXS1 // monocysteinic thioredoxin CXXS1 // --- // 837696	chr1	3874437	3875484	-2.42486	0.000150526	0.00155623
13382422	AT1G62760	{AT1G62760}	842574	NM_104953 // AT1G62760 // plant invertase/pectin methylesterase inhibitor domain-containing protein // --- // 842574 /// AT1G62760.1 // AT1G62760 // plant invertase/pectin methylesterase inhibitor domain-containing protein // --- // 842574	chr1	23237574	23238512	2.96052	0.000150419	0.00155578
13393042		{}		---	chr2	6392167	6393042	-2.00215	0.00015029	0.00155523
13406494	AT2G47950	{AT2G47950}	819407	AT2G47950.1 // AT2G47950 // hypothetical protein // --- // 819407 /// NM_130362 // AT2G47950 // hypothetical protein // --- // 819407 /// BT024793 // AT2G47950 // hypothetical protein // --- // 819407	chr2	19624210	19624809	4.53387	0.000149002	0.00154669
13469471	AT4G16190	{AT4G16190}	827311	NM_117715 // AT4G16190 // papain family cysteine protease // --- // 827311 /// AT4G16190.1 // AT4G16190 // papain family cysteine protease // --- // 827311 /// AY136316 // AT4G16190 // papain family cysteine protease // --- // 827311	chr4	9171467	9173105	2.13717	0.000149063	0.00154669
13378661	AT1G52343	{AT1G52343}	6241332	NM_001124000 // AT1G52343 // hypothetical protein // --- // 6241332 /// AT1G52343.1 // AT1G52343 // hypothetical protein // --- // 6241332	chr1	19494127	19495718	2.64361	0.00014832	0.00154131
13362254	AT1G02220	{AT1G02220}	839476	NM_100103 // NAC003 // NAC domain-containing protein // --- // 839476 /// AT1G02220.1 // NAC003 // NAC domain-containing protein // --- // 839476 /// BT020269 // NAC003 // NAC domain-containing protein // --- // 839476	chr1	428814	430647	3.25848	0.000147333	0.00153526
13441859	AT3G60647	{AT3G60647}	6240774	AT3G60647.1 // AT3G60647 // hypothetical protein // --- // 6240774 /// NM_001125395 // AT3G60647 // hypothetical protein // --- // 6240774	chr3	22419351	22419548	-2.42693	0.000146465	0.00153504
13414127	AT2G28400	{AT2G28400}	817388	NM_128400 // AT2G28400 // hypothetical protein // --- // 817388 /// AT2G28400.1 // AT2G28400 // hypothetical protein // --- // 817388 /// AY070388 // AT2G28400 // hypothetical protein // --- // 817388	chr2	12148304	12149052	5.18286	0.000146478	0.00153504
13341946	AT1G18740	{AT1G18740}	838456	NM_101732 // AT1G18740 // hypothetical protein // --- // 838456 /// AT1G18740.1 // AT1G18740 // hypothetical protein // --- // 838456 /// AY039571 // AT1G18740 // hypothetical protein // --- // 838456	chr1	6463922	6465476	2.17463	0.000145528	0.00152634
13432131	AT3G23240	{AT3G23240}	821902	NM_113225 // ERF1 // ethylene-responsive transcription factor 1B // --- // 821902 /// AT3G23240.1 // ERF1 // ethylene-responsive transcription factor 1B // --- // 821902 /// AF428390 // ERF1 // ethylene-responsive transcription factor 1B // --- // 821902	chr3	8295644	8296604	2.6402	0.000145162	0.00152292
13403615	AT2G41180	{AT2G41180}	818717	NM_129683 // AT2G41180 // VQ motif-containing protein // --- // 818717 /// AT2G41180.1 // AT2G41180 // VQ motif-containing protein // --- // 818717 /// AY057686 // AT2G41180 // VQ motif-containing protein // --- // 818717	chr2	17165191	17166025	3.18132	0.000143594	0.00150853
13406743	AT2G01300	{AT2G01300}	814658	NM_126191 // AT2G01300 // hypothetical protein // --- // 814658 /// AT2G01300.1 // AT2G01300 // hypothetical protein // --- // 814658 /// AY065356 // AT2G01300 // hypothetical protein // --- // 814658	chr2	151057	151729	3.87442	0.000142332	0.00149814
13441620	AT3G60140	{AT3G60140}	825184	NM_115877 // DIN2 // beta-glucosidase 30 // --- // 825184 /// AT3G60140.1 // DIN2 // beta-glucosidase 30 // --- // 825184	chr3	22216672	22220824	19.9178	0.000139431	0.00147366
13420616	AT2G42960	{AT2G42960}	818898	NM_129858 // AT2G42960 // putative receptor-like protein kinase // --- // 818898 /// AT2G42960.1 // AT2G42960 // putative receptor-like protein kinase // --- // 818898	chr2	17868597	17870630	-2.04083	0.00013924	0.00147245
13353212	AT1G58225	{AT1G58225}	842190	AT1G58225.1 // AT1G58225 // hypothetical protein // --- // 842190 /// NM_179493 // AT1G58225 // hypothetical protein // --- // 842190 /// AT1G58225.2 // AT1G58225 // hypothetical protein // --- // 842190 /// NM_001198332 // AT1G58225 // hypothetical protein // --- // 842190 /// AK119105 // AT1G58225 // hypothetical protein // --- // 842190	chr1	21564111	21565171	8.00196	0.000138191	0.00146635
13417017	AT2G34930	{AT2G34930}	818058	NM_129046 // AT2G34930 // disease resistance-like protein/LRR domain-containing protein // --- // 818058 /// AT2G34930.1 // AT2G34930 // disease resistance-like protein/LRR domain-containing protein // --- // 818058 /// AY063944 // AT2G34930 // disease resistance-like protein/LRR domain-containing protein // --- // 818058	chr2	14737066	14739904	3.43435	0.000138205	0.00146635
13449520	AT3G14590	{AT3G14590}	820685	NM_001125154 // NTMC2T6.2 // calcium-dependent lipid-binding domain-containing protein // --- // 820685 /// AT3G14590.2 // NTMC2T6.2 // calcium-dependent lipid-binding domain-containing protein // --- // 820685 /// NM_112319 // NTMC2T6.2 // calcium-dependent lipid-binding domain-containing protein // --- // 820685 /// AT3G14590.1 // NTMC2T6.2 // calcium-dependent lipid-binding domain-containing p…	chr3	4904270	4907993	2.37692	0.000137961	0.00146481
13539934	AT5G56050	{AT5G56050}	835703	AT5G56050.1 // AT5G56050 // hypothetical protein // --- // 835703 /// NM_124987 // AT5G56050 // hypothetical protein // --- // 835703	chr5	22700962	22702116	2.07444	0.000137532	0.00146285
13511135	AT5G46110	{AT5G46110}	834652	NM_123979 // APE2 // triose phosphate/phosphate translocator TPT // --- // 834652 /// NM_180807 // APE2 // triose phosphate/phosphate translocator TPT // --- // 834652 /// NM_001085251 // APE2 // triose phosphate/phosphate translocator TPT // --- // 834652 /// AT5G46110.1 // APE2 // triose phosphate/phosphate translocator TPT // --- // 834652 /// AT5G46110.2 // APE2 // triose phosphate/phosphate …	chr5	18697235	18700656	-2.40711	0.000136558	0.0014549
13513236	AT5G50820	{AT5G50820}	835154	NM_124460 // NAC097 // NAC domain containing protein 97 // --- // 835154 /// AT5G50820.1 // NAC097 // NAC domain containing protein 97 // --- // 835154	chr5	20679225	20680125	-2.00273	0.000135078	0.00144193
13524879	AT5G11570	{AT5G11570}	831029	NM_121195 // AT5G11570 // major facilitator protein // --- // 831029 /// AT5G11570.1 // AT5G11570 // major facilitator protein // --- // 831029	chr5	3715943	3718276	-2.36976	0.000134854	0.00144074
13378261	AT1G51680	{AT1G51680}	841593	NM_104046 // 4CL1 // 4-coumarate--CoA ligase 1 // --- // 841593 /// NM_001084228 // 4CL1 // 4-coumarate--CoA ligase 1 // --- // 841593 /// AT1G51680.1 // 4CL1 // 4-coumarate--CoA ligase 1 // --- // 841593 /// AT1G51680.3 // 4CL1 // 4-coumarate--CoA ligase 1 // --- // 841593 /// NM_179462 // 4CL1 // 4-coumarate--CoA ligase 1 // --- // 841593 /// AT1G51680.2 // 4CL1 // 4-coumarate--CoA ligase 1 // …	chr1	19158752	19161552	2.58039	0.000134805	0.00144062
13373018	AT1G27720	{AT1G27720}	839665	NM_102537 // TAF4B // TBP-associated factor 4B // --- // 839665 /// AT1G27720.1 // TAF4B // TBP-associated factor 4B // --- // 839665	chr1	9643351	9647376	2.0171	0.000134269	0.0014356
13431020	AT3G20380	{AT3G20380}	821583	NM_112929 // AT3G20380 // TRAF-like family protein // --- // 821583 /// AT3G20380.1 // AT3G20380 // TRAF-like family protein // --- // 821583 /// AK176307 // AT3G20380 // TRAF-like family protein // --- // 821583	chr3	7108097	7109914	-3.46731	0.000133999	0.00143398
13356703	AT1G68690	{AT1G68690}	3767664	NM_105541 // AT1G68690 // proline-rich receptor-like protein kinase PERK9 // --- // 3767664 /// AT1G68690.1 // AT1G68690 // proline-rich receptor-like protein kinase PERK9 // --- // 3767664 /// AY035076 // AT1G68690 // proline-rich receptor-like protein kinase PERK9 // --- // 3767664	chr1	25788608	25792324	2.18441	0.000133609	0.00143023
13367520	AT1G13530	{AT1G13530}	837913	NM_101223 // AT1G13530 // hypothetical protein // --- // 837913 /// AT1G13530.1 // AT1G13530 // hypothetical protein // --- // 837913	chr1	4633740	4635129	3.149	0.000133109	0.00142646
13511274	AT5G46490	{AT5G46490}	834692	NM_203165 // AT5G46490 // TIR-NBS-LRR class disease resistance protein // --- // 834692 /// AT5G46490.2 // AT5G46490 // TIR-NBS-LRR class disease resistance protein // --- // 834692 /// NM_124019 // AT5G46490 // TIR-NBS-LRR class disease resistance protein // --- // 834692 /// AT5G46490.1 // AT5G46490 // TIR-NBS-LRR class disease resistance protein // --- // 834692 /// AY057653 // AT5G46490 // TI…	chr5	18850776	18853843	3.5606	0.000132882	0.00142443
13352172	AT1G54575	{AT1G54575}	2745830	NM_202299 // AT1G54575 // hypothetical protein // --- // 2745830 /// AT1G54575.1 // AT1G54575 // hypothetical protein // --- // 2745830 /// BT015058 // AT1G54575 // hypothetical protein // --- // 2745830	chr1	20387060	20387710	2.1696	0.000131462	0.00141236
13422121	AT2G46670	{AT2G46670}	819279	NM_130232 // AT2G46670 // CCT motif family protein // --- // 819279 /// AT2G46670.1 // AT2G46670 // CCT motif family protein // --- // 819279	chr2	19164414	19165233	2.64477	0.000130719	0.00140596
13472487	AT4G23610	{AT4G23610, AT4G23620}	828462	NM_118492 // AT4G23610 // late embryogenesis abundant hydroxyproline-rich glycoprotein // --- // 828461 /// AT4G23610.1 // AT4G23610 // late embryogenesis abundant hydroxyproline-rich glycoprotein // --- // 828461 /// NM_118493 // AT4G23620 // ribosomal L25/TL5/CTC N-terminal 5S rRNA binding domain-containing protein // --- // 828462 /// AT4G23620.1 // AT4G23620 // ribosomal L25/TL5/CTC N-termina…	chr4	12314025	12314829	4.77904	0.000128241	0.00138317
13505453	AT5G24920	{AT5G24920}	832562	NM_122401 // GDU5 // glutamine dumper 5 // --- // 832562 /// AT5G24920.1 // GDU5 // glutamine dumper 5 // --- // 832562	chr5	8584665	8585275	-2.1144	0.000128194	0.00138305
13417375	AT2G35770	{AT2G35770}	818149	NM_129135 // scpl28 // serine carboxypeptidase-like 28 // --- // 818149 /// AT2G35770.1 // scpl28 // serine carboxypeptidase-like 28 // --- // 818149	chr2	15034037	15036518	-2.29169	0.000127616	0.00137759
13359915	AT1G76680	{AT1G76680}	844001	NM_202428 // OPR1 // 12-oxophytodienoate reductase 1 // --- // 844001 /// AT1G76680.2 // OPR1 // 12-oxophytodienoate reductase 1 // --- // 844001 /// NM_106318 // OPR1 // 12-oxophytodienoate reductase 1 // --- // 844001 /// AT1G76680.1 // OPR1 // 12-oxophytodienoate reductase 1 // --- // 844001 /// AY074874 // OPR1 // 12-oxophytodienoate reductase 1 // --- // 844001	chr1	28776846	28778467	2.15035	0.000127587	0.00137759
13351604	AT1G53345	{AT1G53345}	841770	AT1G53345.1 // AT1G53345 // hypothetical protein // --- // 841770 /// NM_104214 // AT1G53345 // hypothetical protein // --- // 841770	chr1	19902495	19903700	-2.18723	0.000127416	0.0013762
13514434	AT5G53420	{AT5G53420}	835423	NM_124721 // AT5G53420 // CCT motif family protein // --- // 835423 /// AT5G53420.1 // AT5G53420 // CCT motif family protein // --- // 835423 /// NM_001036991 // AT5G53420 // CCT motif family protein // --- // 835423 /// AT5G53420.2 // AT5G53420 // CCT motif family protein // --- // 835423 /// NM_001125953 // AT5G53420 // CCT motif family protein // --- // 835423 /// AT5G53420.3 // AT5G53420 // C…	chr5	21673525	21675733	2.35189	0.000126622	0.00136878
13495374	AT4G38730	{AT4G38730}	830028	NM_120033 // AT4G38730 // hypothetical protein // --- // 830028 /// AT4G38730.1 // AT4G38730 // hypothetical protein // --- // 830028 /// AK117425 // AT4G38730 // hypothetical protein // --- // 830028	chr4	18080233	18082537	2.12106	0.000126114	0.00136407
13350615	AT1G51030	{AT1G51030}	841524	NM_103982 // AT1G51030 // hypothetical protein // --- // 841524 /// AT1G51030.1 // AT1G51030 // hypothetical protein // --- // 841524	chr1	18915134	18915596	3.53315	0.000126058	0.00136384
13544326	AT5G66480	{AT5G66480}	836780	AT5G66480.1 // AT5G66480 // hypothetical protein // --- // 836780 /// NM_126046 // AT5G66480 // hypothetical protein // --- // 836780 /// AY056195 // AT5G66480 // hypothetical protein // --- // 836780	chr5	26544541	26546986	2.61769	0.00012537	0.00135754
13468163		{}		---	chr4	7842967	7846899	-2.16524	0.000125027	0.0013546
13496369	AT5G02030	{AT5G02030}	831745	AT5G02030.1 // RPL // BEL1-like homeodomain protein 9 // --- // 831745 /// NM_120281 // RPL // BEL1-like homeodomain protein 9 // --- // 831745 /// AY328314 // RPL // BEL1-like homeodomain protein 9 // --- // 831745	chr5	395634	399041	2.36712	0.000124499	0.00134926
13475383	AT4G29930	{AT4G29930}	829116	NM_001125608 // AT4G29930 // transcription factor bHLH27 // --- // 829116 /// AT4G29930.4 // AT4G29930 // transcription factor bHLH27 // --- // 829116 /// NM_119139 // AT4G29930 // transcription factor bHLH27 // --- // 829116 /// AT4G29930.1 // AT4G29930 // transcription factor bHLH27 // --- // 829116 /// NM_001036675 // AT4G29930 // transcription factor bHLH27 // --- // 829116 /// AT4G29930.2 //…	chr4	14644009	14647591	2.36997	0.000121449	0.00132179
13372326	AT1G25400	{AT1G25400}	839126	NM_102351 // AT1G25400 // hypothetical protein // --- // 839126 /// NM_001198166 // AT1G25400 // hypothetical protein // --- // 839126 /// AT1G25400.1 // AT1G25400 // hypothetical protein // --- // 839126 /// AT1G25400.2 // AT1G25400 // hypothetical protein // --- // 839126 /// AY084307 // AT1G25400 // hypothetical protein // --- // 839126	chr1	8911130	8912642	3.74672	0.000121339	0.00132135
13493366	AT4G34138	{AT4G34138}	829561	NM_119576 // UGT73B1 // UDP-glucosyl transferase 73B1 // --- // 829561 /// AT4G34138.1 // UGT73B1 // UDP-glucosyl transferase 73B1 // --- // 829561 /// BT000754 // UGT73B1 // UDP-glucosyl transferase 73B1 // --- // 829561	chr4	16348106	16349982	2.73786	0.000119774	0.00130838
13471008	AT4G20000	{AT4G20000}	827745	NM_118119 // AT4G20000 // VQ motif-containing protein // --- // 827745 /// AT4G20000.1 // AT4G20000 // VQ motif-containing protein // --- // 827745 /// AK117312 // AT4G20000 // VQ motif-containing protein // --- // 827745	chr4	10838310	10839142	3.13783	0.000118998	0.00130065
13410021	AT2G18300	{AT2G18300}	816346	NM_001202619 // AT2G18300 // transcription factor bHLH64 // --- // 816346 /// AT2G18300.3 // AT2G18300 // transcription factor bHLH64 // --- // 816346 /// NM_127388 // AT2G18300 // transcription factor bHLH64 // --- // 816346 /// NM_179645 // AT2G18300 // transcription factor bHLH64 // --- // 816346 /// AT2G18300.1 // AT2G18300 // transcription factor bHLH64 // --- // 816346 /// AT2G18300.2 // AT…	chr2	7952442	7954739	-3.12881	0.000118704	0.00129854
13531040	AT5G25920	{AT5G25920}	832661	AT5G25920.1 // AT5G25920 // hypothetical protein // --- // 832661 /// NM_122493 // AT5G25920 // hypothetical protein // --- // 832661	chr5	9044206	9046528	3.52868	0.000118189	0.00129484
13390493	AT2G01520	{AT2G01520}	814681	NM_126213 // MLP328 // MLP-like protein 328 // --- // 814681 /// AT2G01520.1 // MLP328 // MLP-like protein 328 // --- // 814681 /// AY054247 // MLP328 // MLP-like protein 328 // --- // 814681	chr2	235925	237147	-3.46195	0.000117695	0.00129192
13490297	AT4G27280	{AT4G27280}	828836	NM_118862 // AT4G27280 // EF-hand, calcium binding motif-containing protein // --- // 828836 /// AT4G27280.1 // AT4G27280 // EF-hand, calcium binding motif-containing protein // --- // 828836 /// AY058165 // AT4G27280 // EF-hand, calcium binding motif-containing protein // --- // 828836	chr4	13663576	13664240	3.43502	0.000116965	0.00128518
13428245	AT3G14700	{AT3G14700, AT3G14710}	820699	NM_112331 // AT3G14700 // SART-1 family protein // --- // 820698 /// AT3G14700.1 // AT3G14700 // SART-1 family protein // --- // 820698 /// BT004775 // AT3G14700 // SART-1 family protein // --- // 820698 /// BT015055 // AT3G14710 // RNI-like superfamily protein // --- // 820699	chr3	4940318	4941398	2.75228	0.000116843	0.00128518
13483918	AT4G13270	{AT4G13270, AT4G13280}	826957	NM_117401 // TPS12 // terpenoid synthase 12 // --- // 826958 /// AT4G13280.1 // TPS12 // terpenoid synthase 12 // --- // 826958 /// NM_117400 // AT4G13270 // late embryogenesis abundant hydroxyproline-rich glycoprotein // --- // 826957 /// AT4G13270.1 // AT4G13270 // late embryogenesis abundant hydroxyproline-rich glycoprotein // --- // 826957 /// BT021984 // AT4G13270 // late embryogenesis abund…	chr4	7733114	7736745	3.03692	0.00011672	0.00128452
13513156	AT5G50610	{AT5G50610, AT5G50710}	835130	NM_124437 // AT5G50610 // hypothetical protein // --- // 835130 /// NM_124449 // AT5G50710 // hypothetical protein // --- // 835142 /// AT5G50610.1 // AT5G50710 // hypothetical protein // --- // 835142 /// AT5G50610.1 // AT5G50610 // hypothetical protein // --- // 835130 /// AT5G50710.1 // AT5G50710 // hypothetical protein // --- // 835142 /// AT5G50710.1 // AT5G50610 // hypothetical protein // -…	chr5	20593702	20594259	-2.10484	0.000116149	0.0012797
13513203	AT5G50610	{AT5G50610, AT5G50710}	835130	NM_124437 // AT5G50610 // hypothetical protein // --- // 835130 /// NM_124449 // AT5G50710 // hypothetical protein // --- // 835142 /// AT5G50610.1 // AT5G50710 // hypothetical protein // --- // 835142 /// AT5G50610.1 // AT5G50610 // hypothetical protein // --- // 835130 /// AT5G50710.1 // AT5G50710 // hypothetical protein // --- // 835142 /// AT5G50710.1 // AT5G50610 // hypothetical protein // -…	chr5	20627044	20627601	-2.10484	0.000116149	0.0012797
13338718	AT1G11180	{AT1G11180}	837659	NM_100990 // AT1G11180 // secretory carrier-associated membrane protein 5 // --- // 837659 /// NM_001198031 // AT1G11180 // secretory carrier-associated membrane protein 5 // --- // 837659 /// AT1G11180.1 // AT1G11180 // secretory carrier-associated membrane protein 5 // --- // 837659 /// AT1G11180.2 // AT1G11180 // secretory carrier-associated membrane protein 5 // --- // 837659	chr1	3745774	3748521	2.25235	0.000115168	0.00127072
13495533	AT4G38970	{AT4G38970}	830052	NM_120057 // FBA2 // fructose-bisphosphate aldolase 2 // --- // 830052 /// NM_202981 // FBA2 // fructose-bisphosphate aldolase 2 // --- // 830052 /// AT4G38970.2 // FBA2 // fructose-bisphosphate aldolase 2 // --- // 830052 /// AT4G38970.1 // FBA2 // fructose-bisphosphate aldolase 2 // --- // 830052 /// AK226247 // FBA2 // fructose-bisphosphate aldolase 2 // --- // 830052	chr4	18163496	18165762	-2.29054	0.000114782	0.00126754
13445882	AT3G07010	{AT3G07010}	819886	NM_111581 // AT3G07010 // putative pectate lyase 8 // --- // 819886 /// AT3G07010.1 // AT3G07010 // putative pectate lyase 8 // --- // 819886 /// AK317552 // AT3G07010 // putative pectate lyase 8 // --- // 819886	chr3	2212728	2216483	-2.00983	0.000114766	0.00126754
13398903	AT2G30140	{AT2G30140}	817566	NM_128569 // AT2G30140 // UDP-glycosyltransferase 87A2 // --- // 817566 /// NM_001084510 // AT2G30140 // UDP-glycosyltransferase 87A2 // --- // 817566 /// AT2G30140.1 // AT2G30140 // UDP-glycosyltransferase 87A2 // --- // 817566 /// AT2G30140.2 // AT2G30140 // UDP-glycosyltransferase 87A2 // --- // 817566 /// AK226350 // AT2G30140 // UDP-glycosyltransferase 87A2 // --- // 817566	chr2	12872134	12873820	7.06397	0.000114522	0.00126614
13398316	AT2G28570	{AT2G28570}	817405	NM_128417 // AT2G28570 // hypothetical protein // --- // 817405 /// AT2G28570.1 // AT2G28570 // hypothetical protein // --- // 817405 /// BT024800 // AT2G28570 // hypothetical protein // --- // 817405	chr2	12241770	12242729	2.78827	0.000113873	0.00125969
13413277	AR781	{AR781, AT2G26530}	817194	NM_128210 // AR781 // hypothetical protein // --- // 817194 /// AT2G26530.1 // AR781 // hypothetical protein // --- // 817194 /// NM_001036346 // AR781 // hypothetical protein // --- // 817194 /// AT2G26530.2 // AR781 // hypothetical protein // --- // 817194 /// AY150396 // AR781 // hypothetical protein // --- // 817194	chr2	11282775	11284229	3.98823	0.000113762	0.00125883
13499857	AT5G10180	{AT5G10180}	830882	NM_121056 // SULTR2;1 // sulfate transporter 2;1 // --- // 830882 /// AT5G10180.1 // SULTR2;1 // sulfate transporter 2;1 // --- // 830882 /// AY062546 // SULTR2;1 // sulfate transporter 2;1 // --- // 830882	chr5	3193144	3197120	2.42449	0.000111245	0.00123595
13536349		{}		---	chr5	19009098	19009178	-2.34652	0.000111202	0.00123584
13401632	AT2G36690	{AT2G36690}	818241	NM_129224 // AT2G36690 // 2-oxoglutarate (2OG) and Fe(II)-dependent oxygenase superfamily protein // --- // 818241 /// AT2G36690.1 // AT2G36690 // 2-oxoglutarate (2OG) and Fe(II)-dependent oxygenase superfamily protein // --- // 818241	chr2	15379694	15381987	-2.63554	0.000110448	0.00122924
13402333	AT2G38390	{AT2G38390}	818420	NM_129395 // AT2G38390 // peroxidase 23 // --- // 818420 /// AT2G38390.1 // AT2G38390 // peroxidase 23 // --- // 818420 /// AY099555 // AT2G38390 // peroxidase 23 // --- // 818420	chr2	16079681	16081509	2.66186	0.000110083	0.00122694
13432135	AT3G23250	{AT3G23250}	821904	NM_113226 // MYB15 // myb domain protein 15 // --- // 821904 /// NM_001035670 // MYB15 // myb domain protein 15 // --- // 821904 /// AT3G23250.1 // MYB15 // myb domain protein 15 // --- // 821904 /// AT3G23250.2 // MYB15 // myb domain protein 15 // --- // 821904 /// AK176617 // MYB15 // myb domain protein 15 // --- // 821904	chr3	8309209	8310826	7.23795	0.000110009	0.00122684
13455849	AT3G43890	{AT3G43890}	823505	NM_114257 // AT3G43890 // cysteine/histidine-rich C1 domain-containing protein // --- // 823505 /// AT3G43890.1 // AT3G43890 // cysteine/histidine-rich C1 domain-containing protein // --- // 823505	chr3	15741468	15743453	-4.18602	0.000109787	0.00122549
13440028	AT3G55890	{AT3G55890, AT3G55910}	824757	NM_115449 // AT3G55910 // hypothetical protein // --- // 824757 /// AT3G55910.1 // AT3G55910 // hypothetical protein // --- // 824757 /// AK229138 // AT3G55890 // yippee family putative zinc-binding protein // --- // 824755 /// BT029530 // AT3G55910 // hypothetical protein // --- // 824757	chr3	20742899	20743479	2.75654	0.000109479	0.00122306
13509467	AT5G42180	{AT5G42180}	834223	NM_123583 // AT5G42180 // peroxidase // --- // 834223 /// AT5G42180.1 // AT5G42180 // peroxidase // --- // 834223 /// X99096 // AT5G42180 // peroxidase // --- // 834223	chr5	16852630	16854224	-3.00619	0.000108671	0.00121509
13353275	AT1G58370	{AT1G58370}	842206	NM_104617 // RXF12 // xylanase 1 // --- // 842206 /// AT1G58370.1 // RXF12 // xylanase 1 // --- // 842206 /// AB008015 // RXF12 // xylanase 1 // --- // 842206	chr1	21684584	21688321	-3.19427	0.000108637	0.00121506
13418725	AT2G38790	{AT2G38790}	818461	NM_129436 // AT2G38790 // hypothetical protein // --- // 818461 /// AT2G38790.1 // AT2G38790 // hypothetical protein // --- // 818461 /// BT002863 // AT2G38790 // hypothetical protein // --- // 818461	chr2	16214189	16215264	2.85504	0.00010841	0.00121358
13511990	AT5G47980	{AT5G47980}	834849	NM_124172 // AT5G47980 // putative BAHD acyltransferase // --- // 834849 /// AT5G47980.1 // AT5G47980 // putative BAHD acyltransferase // --- // 834849 /// AK227304 // AT5G47980 // putative BAHD acyltransferase // --- // 834849	chr5	19428888	19430476	-2.64468	0.000107914	0.00120874
13510644	AT5G44870	{AT5G44870}	834517	NM_123855 // AT5G44870 // TIR-NBS-LRR class disease resistance protein // --- // 834517 /// AT5G44870.1 // AT5G44870 // TIR-NBS-LRR class disease resistance protein // --- // 834517	chr5	18114666	18118608	2.82381	0.000107881	0.00120872
13524721	AT5G11210	{AT5G11210}	830991	NM_121159 // GLR2.5 // glutamate receptor 2.5 // --- // 830991 /// AT5G11210.1 // GLR2.5 // glutamate receptor 2.5 // --- // 830991	chr5	3571214	3574537	5.58755	0.000107805	0.00120864
13489656	AT4G25890	{AT4G25890}	828695	NM_118722 // AT4G25890 // 60S acidic ribosomal protein P3-1 // --- // 828695 /// AT4G25890.1 // AT4G25890 // 60S acidic ribosomal protein P3-1 // --- // 828695 /// AY070030 // AT4G25890 // 60S acidic ribosomal protein P3-1 // --- // 828695	chr4	13159484	13160495	-2.06295	0.000106863	0.00120117
13446511	AT3G08720	{AT3G08720}	820019	NM_111706 // S6K2 // serine/threonine protein kinase 2 // --- // 820019 /// NM_180212 // S6K2 // serine/threonine protein kinase 2 // --- // 820019 /// AT3G08720.1 // S6K2 // serine/threonine protein kinase 2 // --- // 820019 /// AT3G08720.2 // S6K2 // serine/threonine protein kinase 2 // --- // 820019 /// AK316712 // S6K2 // serine/threonine protein kinase 2 // --- // 820019	chr3	2648509	2651160	2.69873	0.000106367	0.00119645
13392624	AT2G12977	{AT2G12977}	6240570	AT2G12977.1 // AT2G12977 // hypothetical protein // --- // 6240570 /// NM_001124834 // AT2G12977 // hypothetical protein // --- // 6240570	chr2	5337865	5338029	2.13308	0.000106292	0.00119615
13394171	AT2G18370	{AT2G18370}	816352	NM_127394 // AT2G18370 // non-specific lipid-transfer protein 8 // --- // 816352 /// AT2G18370.1 // AT2G18370 // non-specific lipid-transfer protein 8 // --- // 816352 /// AK229548 // AT2G18370 // non-specific lipid-transfer protein 8 // --- // 816352	chr2	7980625	7981758	2.02713	0.000106107	0.00119442
13534593	AT5G42590	{AT5G42590}	834266	NM_123623 // CYP71A16 // cytochrome P450 71A16 // --- // 834266 /// AT5G42590.1 // CYP71A16 // cytochrome P450 71A16 // --- // 834266 /// BT026460 // CYP71A16 // cytochrome P450 71A16 // --- // 834266	chr5	17031111	17033726	-2.88228	0.000104747	0.00118188
13465772	AT4G04830	{AT4G04830}	825820	NM_001203745 // MSRB5 // peptide methionine sulfoxide reductase B5 // --- // 825820 /// AT4G04830.2 // MSRB5 // peptide methionine sulfoxide reductase B5 // --- // 825820 /// NM_116721 // MSRB5 // peptide methionine sulfoxide reductase B5 // --- // 825820 /// AT4G04830.1 // MSRB5 // peptide methionine sulfoxide reductase B5 // --- // 825820 /// AY059946 // MSRB5 // peptide methionine sulfoxide re…	chr4	2445794	2447086	-2.03987	0.000103944	0.00117385
13444999	AT3G05360	{AT3G05360}	819700	NM_111409 // RLP30 // receptor like protein 30 // --- // 819700 /// AT3G05360.1 // RLP30 // receptor like protein 30 // --- // 819700 /// AY091056 // RLP30 // receptor like protein 30 // --- // 819700	chr3	1530735	1533288	2.20755	0.00010369	0.00117134
13434313	AT3G28530	{AT3G28530}	822483	NM_113773 // AT3G28530 // UDP-glucose 4-epimerase // --- // 822483 /// AT3G28530.1 // AT3G28530 // UDP-glucose 4-epimerase // --- // 822483	chr3	10690637	10690714	2.20281	0.000102513	0.0011618
13442865	AT3G63200	{AT3G63200}	825495	NM_116185 // PLP9 // PATATIN-like protein 9 // --- // 825495 /// AT3G63200.1 // PLP9 // PATATIN-like protein 9 // --- // 825495 /// AY056391 // PLP9 // PATATIN-like protein 9 // --- // 825495	chr3	23345902	23347564	-2.34608	0.00010209	0.00115871
13497851	AT5G05390	{AT5G05390}	830421	NM_120621 // LAC12 // laccase 12 // --- // 830421 /// AT5G05390.1 // LAC12 // laccase 12 // --- // 830421	chr5	1594753	1597042	2.03292	0.000101951	0.00115747
13436463	AT3G47540	{AT3G47540}	823908	NM_001203099 // AT3G47540 // putative chitinase // --- // 823908 /// AT3G47540.2 // AT3G47540 // putative chitinase // --- // 823908 /// NM_114622 // AT3G47540 // putative chitinase // --- // 823908 /// AT3G47540.1 // AT3G47540 // putative chitinase // --- // 823908 /// BT029374 // AT3G47540 // putative chitinase // --- // 823908	chr3	17521029	17522624	2.26749	0.000101329	0.00115075
13447573		{}		---	chr3	3366331	3366430	-2.64041	0.000100916	0.00114811
13406076	AT2G47190	{AT2G47190}	819332	NM_130287 // MYB2 // R2R3 MYB DNA binding domain transcription factor // --- // 819332 /// AT2G47190.1 // MYB2 // R2R3 MYB DNA binding domain transcription factor // --- // 819332 /// AK229140 // MYB2 // R2R3 MYB DNA binding domain transcription factor // --- // 819332	chr2	19376202	19377531	5.79361	0.000100783	0.00114761
13356323	AT1G67810	{AT1G67810}	843107	NM_105449 // SUFE2 // sulfur E2 // --- // 843107 /// AT1G67810.1 // SUFE2 // sulfur E2 // --- // 843107 /// BT029461 // SUFE2 // sulfur E2 // --- // 843107	chr1	25426488	25427349	5.40185	0.000100082	0.0011403
13363845	AT1G05530	{AT1G05530}	837055	NM_100432 // UGT75B2 // UDP-glucosyl transferase 75B2 // --- // 837055 /// AT1G05530.1 // UGT75B2 // UDP-glucosyl transferase 75B2 // --- // 837055	chr1	1636496	1637863	-2.95595	0.000100025	0.00114028
13398091	AT2G28160	{AT2G28160}	817362	NM_179783 // FRU // FER-LIKE IRON DEFICIENCY-INDUCED transcription factor // --- // 817362 /// AT2G28160.1 // FRU // FER-LIKE IRON DEFICIENCY-INDUCED transcription factor // --- // 817362 /// BT026446 // FRU // FER-LIKE IRON DEFICIENCY-INDUCED transcription factor // --- // 817362	chr2	12004708	12006122	-4.64205	0.000100051	0.00114028
13348588	AT1G43040	{AT1G43040}	840903	NM_103462 // AT1G43040 // putative auxin-responsive protein // --- // 840903 /// AT1G43040.1 // AT1G43040 // putative auxin-responsive protein // --- // 840903 /// DQ056482 // AT1G43040 // putative auxin-responsive protein // --- // 840903	chr1	16184209	16184523	2.7735	9.75e-05	0.00111813
13507481	AT5G36180	{AT5G36180}	833615	NM_123009 // scpl1 // serine carboxypeptidase-like 1 // --- // 833615 /// AT5G36180.1 // scpl1 // serine carboxypeptidase-like 1 // --- // 833615 /// AY093044 // scpl1 // serine carboxypeptidase-like 1 // --- // 833615	chr5	14239028	14242135	-2.83468	9.7e-05	0.00111284
13521131	AT1G71697	{AT1G71697}	843500	NM_105828 // CK1 // choline kinase 1 // --- // 843500 /// AT1G71697.1 // CK1 // choline kinase 1 // --- // 843500	chr5	389893	389963	2.81057	9.67e-05	0.00111098
13403405	AT2G40740	{AT2G40740}	818669	NM_129636 // WRKY55 // WRKY transcription factor 55 // --- // 818669 /// AT2G40740.1 // WRKY55 // WRKY transcription factor 55 // --- // 818669 /// NM_001084564 // WRKY55 // WRKY transcription factor 55 // --- // 818669 /// AT2G40740.2 // WRKY55 // WRKY transcription factor 55 // --- // 818669 /// DQ056575 // WRKY55 // WRKY transcription factor 55 // --- // 818669	chr2	16997177	16999277	2.52608	9.64e-05	0.0011081
13435638	AT3G44870	{AT3G44870}	823621	NM_114356 // AT3G44870 // S-adenosyl-L-methionine-dependent methyltransferase // --- // 823621 /// AT3G44870.1 // AT3G44870 // S-adenosyl-L-methionine-dependent methyltransferase // --- // 823621	chr3	16382219	16383605	2.72251	9.63e-05	0.00110782
13340207	AT1G15010	{AT1G15010}	838066	NM_101370 // AT1G15010 // hypothetical protein // --- // 838066 /// AT1G15010.1 // AT1G15010 // hypothetical protein // --- // 838066 /// BT006189 // AT1G15010 // hypothetical protein // --- // 838066	chr1	5171207	5171742	3.23782	9.59e-05	0.00110519
13455957	AT3G44260	{AT3G44260}	823551	NM_114294 // AT3G44260 // putative CCR4-associated factor 1 // --- // 823551 /// AT3G44260.1 // AT3G44260 // putative CCR4-associated factor 1 // --- // 823551 /// AY050848 // AT3G44260 // putative CCR4-associated factor 1 // --- // 823551	chr3	15952045	15953084	3.49943	9.55e-05	0.00110238
13505181	AT5G24100	{AT5G24100}	832475	NM_122315 // AT5G24100 // Leucine-rich repeat protein kinase family protein // --- // 832475 /// AT5G24100.1 // AT5G24100 // Leucine-rich repeat protein kinase family protein // --- // 832475 /// AK227407 // AT5G24100 // Leucine-rich repeat protein kinase family protein // --- // 832475	chr5	8148616	8151308	-2.5109	9.55e-05	0.00110161
13463520	AT3G63050	{AT3G63050}	825480	NM_116170 // AT3G63050 // hypothetical protein // --- // 825480 /// AT3G63050.1 // AT3G63050 // hypothetical protein // --- // 825480	chr3	23297891	23298389	2.76785	9.54e-05	0.00110161
13490612	AT4G27950	{AT4G27950}	828908	NM_118933 // CRF4 // ethylene-responsive transcription factor CRF4 // --- // 828908 /// AT4G27950.1 // CRF4 // ethylene-responsive transcription factor CRF4 // --- // 828908 /// BT033088 // CRF4 // ethylene-responsive transcription factor CRF4 // --- // 828908	chr4	13909569	13910859	-2.07377	9.49e-05	0.00109809
13356158	AT1G67470	{AT1G67470}	843068	NM_105414 // AT1G67470 // inactive serine/threonine-protein kinase // --- // 843068 /// AT1G67470.1 // AT1G67470 // inactive serine/threonine-protein kinase // --- // 843068	chr1	25272182	25273576	2.81128	9.45e-05	0.00109368
13382333	AT1G62420	{AT1G62420}	842540	NM_104922 // AT1G62420 // hypothetical protein // --- // 842540 /// AT1G62420.1 // AT1G62420 // hypothetical protein // --- // 842540 /// AK175261 // AT1G62420 // hypothetical protein // --- // 842540	chr1	23102793	23104647	4.40437	9.34e-05	0.00108395
13452433	AT3G21780	{AT3G21780}	821732	NM_113073 // UGT71B6 // UDP-glucosyl transferase 71B6 // --- // 821732 /// AT3G21780.1 // UGT71B6 // UDP-glucosyl transferase 71B6 // --- // 821732	chr3	7675004	7676494	4.72067	9.28e-05	0.00107892
13521435	AT5G03170	{AT5G03170}	831914	NM_120395 // FLA11 // fasciclin-like arabinogalactan protein 11 // --- // 831914 /// AT5G03170.1 // FLA11 // fasciclin-like arabinogalactan protein 11 // --- // 831914 /// AF360183 // FLA11 // fasciclin-like arabinogalactan protein 11 // --- // 831914	chr5	752750	753657	-2.4066	9.26e-05	0.00107716
13467377	AT4G11280	{AT4G11280}	826730	NM_117199 // ACS6 // 1-aminocyclopropane-1-carboxylate synthase 6 // --- // 826730 /// AT4G11280.1 // ACS6 // 1-aminocyclopropane-1-carboxylate synthase 6 // --- // 826730 /// AF428292 // ACS6 // 1-aminocyclopropane-1-carboxylate synthase 6 // --- // 826730	chr4	6864097	6866116	2.92398	9.21e-05	0.00107117
13464545	AT4G01770	{AT4G01770}	828129	NM_116407 // RGXT1 // rhamnogalacturonan xylosyltransferase 1 // --- // 828129 /// AT4G01770.1 // RGXT1 // rhamnogalacturonan xylosyltransferase 1 // --- // 828129	chr4	764514	766865	-2.20464	9.13e-05	0.00106319
13409141	AT2G16005	{AT2G16005}	816096	NM_127159 // AT2G16005 // MD-2-related lipid recognition domain-containing protein // --- // 816096 /// AT2G16005.1 // AT2G16005 // MD-2-related lipid recognition domain-containing protein // --- // 816096 /// AF361840 // AT2G16005 // MD-2-related lipid recognition domain-containing protein // --- // 816096	chr2	6959150	6960197	-3.60787	9.1e-05	0.00106108
13405890	AT2G46600	{AT2G46600}	819272	NM_130225 // AT2G46600 // Calcium-binding EF-hand family protein // --- // 819272 /// AT2G46600.1 // AT2G46600 // Calcium-binding EF-hand family protein // --- // 819272 /// AY363866 // AT2G46600 // Calcium-binding EF-hand family protein // --- // 819272	chr2	19136019	19136600	2.04358	9.06e-05	0.00105731
13487179	AT4G20230	{AT4G20230}	827770	NM_118142 // AT4G20230 // terpenoid synthase 9 // --- // 827770 /// AT4G20230.1 // AT4G20230 // terpenoid synthase 9 // --- // 827770 /// AY133718 // AT4G20230 // terpenoid synthase 9 // --- // 827770	chr4	10924121	10926758	-2.35698	9.02e-05	0.00105278
13350013	AT1G49450	{AT1G49450}	841369	NM_103834 // AT1G49450 // WD40 domain-containing protein // --- // 841369 /// AT1G49450.1 // AT1G49450 // WD40 domain-containing protein // --- // 841369	chr1	18305541	18307557	-2.14386	8.91e-05	0.00104388
13405201	AT2G45080	{AT2G45080}	819115	NM_130072 // cycp3;1 // cyclin p3;1 // --- // 819115 /// AT2G45080.1 // cycp3;1 // cyclin p3;1 // --- // 819115 /// AY074650 // cycp3;1 // cyclin p3;1 // --- // 819115	chr2	18591665	18592455	2.36404	8.87e-05	0.00103985
13381549	AT1G60810	{AT1G60810}	842375	NM_104764 // ACLA-2 // ATP-citrate lyase A-2 // --- // 842375 /// AT1G60810.1 // ACLA-2 // ATP-citrate lyase A-2 // --- // 842375	chr1	22388527	22391165	-2.1794	8.84e-05	0.00103685
13402202	AT2G38080	{AT2G38080}	818386	NM_129364 // IRX12 // laccase-4 // --- // 818386 /// AT2G38080.1 // IRX12 // laccase-4 // --- // 818386 /// AY114636 // IRX12 // laccase-4 // --- // 818386	chr2	15934460	15937616	-2.30302	8.79e-05	0.00103206
13498410	AT5G06510	{AT5G06510}	830539	NM_203013 // NF-YA10 // nuclear transcription factor Y subunit A-10 // --- // 830539 /// AT5G06510.3 // NF-YA10 // nuclear transcription factor Y subunit A-10 // --- // 830539 /// NM_120734 // NF-YA10 // nuclear transcription factor Y subunit A-10 // --- // 830539 /// AT5G06510.1 // NF-YA10 // nuclear transcription factor Y subunit A-10 // --- // 830539 /// NM_203012 // NF-YA10 // nuclear transcr…	chr5	1984991	1987044	2.11941	8.7e-05	0.00102245
13338103	AT1G09750	{AT1G09750}	837504	NM_100847 // AT1G09750 // aspartyl protease-like protein // --- // 837504 /// AT1G09750.1 // AT1G09750 // aspartyl protease-like protein // --- // 837504 /// BT002332 // AT1G09750 // aspartyl protease-like protein // --- // 837504	chr1	3157501	3159148	-2.69018	8.66e-05	0.00101969
13521455	AT5G03204	{AT5G03204}	6241200	NM_001125689 // AT5G03204 // hypothetical protein // --- // 6241200 /// AT5G03204.1 // AT5G03204 // hypothetical protein // --- // 6241200	chr5	762287	762397	2.34739	8.65e-05	0.00101852
13479663	AT4G39670	{AT4G39670}	830121	NM_120127 // AT4G39670 // glycolipid transfer protein // --- // 830121 /// AT4G39670.1 // AT4G39670 // glycolipid transfer protein // --- // 830121 /// AY126985 // AT4G39670 // glycolipid transfer protein // --- // 830121	chr4	18410172	18411000	3.04854	8.63e-05	0.0010166
13391416	AT2G03980	{AT2G03980}	814924	NM_126435 // AT2G03980 // GDSL esterase/lipase // --- // 814924 /// AT2G03980.1 // AT2G03980 // GDSL esterase/lipase // --- // 814924 /// AK228796 // AT2G03980 // GDSL esterase/lipase // --- // 814924	chr2	1259199	1262552	2.03543	8.54e-05	0.00100828
13405913	AT2G46690	{AT2G46690}	819281	NM_130234 // AT2G46690 // SAUR-like auxin-responsive protein // --- // 819281 /// AT2G46690.1 // AT2G46690 // SAUR-like auxin-responsive protein // --- // 819281 /// AK228052 // AT2G46690 // SAUR-like auxin-responsive protein // --- // 819281	chr2	19180730	19181467	-2.26906	8.52e-05	0.00100576
13349541	AT1G48330	{AT1G48330}	841253	NM_103730 // AT1G48330 // hypothetical protein // --- // 841253 /// AT1G48330.1 // AT1G48330 // hypothetical protein // --- // 841253 /// BT010781 // AT1G48330 // hypothetical protein // --- // 841253	chr1	17863837	17864386	-2.0759	8.47e-05	0.00100052
13536049	AT5G46080	{AT5G46080}	834649	NM_123976 // AT5G46080 // protein kinase family protein // --- // 834649 /// AT5G46080.1 // AT5G46080 // protein kinase family protein // --- // 834649	chr5	18689542	18690857	2.20091	8.46e-05	0.00100021
13450855	AT3G18450	{AT3G18450}	821374	NM_112730 // AT3G18450 // PLAC8 family protein // --- // 821374 /// AT3G18450.1 // AT3G18450 // PLAC8 family protein // --- // 821374 /// BT010855 // AT3G18450 // PLAC8 family protein // --- // 821374	chr3	6331034	6332218	-3.26307	8.44e-05	0.000998434
13494337	AT4G36500	{AT4G36500}	829802	AT4G36500.1 // AT4G36500 // hypothetical protein // --- // 829802 /// NM_119813 // AT4G36500 // hypothetical protein // --- // 829802 /// BT003989 // AT4G36500 // hypothetical protein // --- // 829802	chr4	17225912	17226610	2.88185	8.43e-05	0.000997346
13522272	AT5G05300	{AT5G05300}	830412	AT5G05300.1 // AT5G05300 // hypothetical protein // --- // 830412 /// NM_120612 // AT5G05300 // hypothetical protein // --- // 830412	chr5	1570102	1570410	5.01386	8.42e-05	0.000996815
13503687	AT5G19730	{AT5G19730}	832093	NM_121978 // AT5G19730 // probable pectinesterase 53 // --- // 832093 /// AT5G19730.1 // AT5G19730 // probable pectinesterase 53 // --- // 832093 /// AY065431 // AT5G19730 // probable pectinesterase 53 // --- // 832093	chr5	6670458	6673282	-2.13344	8.29e-05	0.000984427
13514371	AT5G53250	{AT5G53250}	835406	NM_124704 // AGP22 // arabinogalactan protein 22 // --- // 835406 /// AT5G53250.1 // AGP22 // arabinogalactan protein 22 // --- // 835406 /// BT010777 // AGP22 // arabinogalactan protein 22 // --- // 835406	chr5	21603620	21604231	-3.25275	8.26e-05	0.000981182
13543860	AT5G65600	{AT5G65600}	836686	NM_125958 // AT5G65600 // concanavalin A-like lectin kinase-like protein // --- // 836686 /// AT5G65600.1 // AT5G65600 // concanavalin A-like lectin kinase-like protein // --- // 836686	chr5	26216126	26218153	3.62102	8.23e-05	0.000979026
13501766	AT5G15265	{AT5G15265}	5008213	AT5G15265.1 // AT5G15265 // hypothetical protein // --- // 5008213 /// NM_001085119 // AT5G15265 // hypothetical protein // --- // 5008213	chr5	4956501	4957533	-2.37461	8.15e-05	0.000970636
13420869	AT2G43570	{AT2G43570}	818959	NM_129919 // CHI // chitinase class 4-like protein // --- // 818959 /// AT2G43570.1 // CHI // chitinase class 4-like protein // --- // 818959 /// AK226201 // CHI // chitinase class 4-like protein // --- // 818959	chr2	18076224	18077463	6.31696	8.14e-05	0.000970375
13483631	AT4G12510	{AT4G12510, AT4G12520}	826864	NM_117322 // AT4G12520 // Bifunctional inhibitor/lipid-transfer protein/seed storage 2S albumin superfamily protein // --- // 826864 /// AT4G12520.1 // AT4G12520 // Bifunctional inhibitor/lipid-transfer protein/seed storage 2S albumin superfamily protein // --- // 826864 /// AT4G12520.1 // AT4G12510 // bifunctional inhibitor/lipid-transfer protein/seed storage 2S albumin superfamily protein // --…	chr4	7421056	7421738	-3.53111	8.13e-05	0.000969771
13534734	AT5G42930	{AT5G42930}	834305	NM_123658 // AT5G42930 // lipase class 3-like protein // --- // 834305 /// AT5G42930.1 // AT5G42930 // lipase class 3-like protein // --- // 834305	chr5	17210546	17214220	2.86913	8.06e-05	0.000963684
13454951	AT3G28940	{AT3G28940}	822530	NM_113815 // AT3G28940 // AIG2-like protein // --- // 822530 /// AT3G28940.1 // AT3G28940 // AIG2-like protein // --- // 822530 /// AF410281 // AT3G28940 // AIG2-like protein // --- // 822530	chr3	10968100	10969387	2.01918	7.95e-05	0.000953748
13352563	AT1G55480	{AT1G55480}	841995	NM_104423 // ZKT // ZKT protein containing PDZ, K-box and a TPR region // --- // 841995 /// AT1G55480.1 // ZKT // ZKT protein containing PDZ, K-box and a TPR region // --- // 841995 /// AY039926 // ZKT // ZKT protein containing PDZ, K-box and a TPR region // --- // 841995	chr1	20713684	20715547	2.07774	7.95e-05	0.000953748
13469492	AT4G16270	{AT4G16270}	827322	NM_117724 // AT4G16270 // peroxidase 40 // --- // 827322 /// AT4G16270.1 // AT4G16270 // peroxidase 40 // --- // 827322 /// AK175661 // AT4G16270 // peroxidase 40 // --- // 827322	chr4	9205016	9206552	-2.21154	7.94e-05	0.000953647
13460870	AT3G56710	{AT3G56710}	824838	NM_115530 // SIB1 // sigma factor binding protein 1 // --- // 824838 /// AT3G56710.1 // SIB1 // sigma factor binding protein 1 // --- // 824838 /// AY042831 // SIB1 // sigma factor binding protein 1 // --- // 824838	chr3	21006750	21007565	4.51793	7.85e-05	0.0009447
13359559	AT1G75830	{AT1G75830}	843916	NM_106233 // LCR67 // defensin-like protein 13 // --- // 843916 /// AT1G75830.1 // LCR67 // defensin-like protein 13 // --- // 843916 /// AY052236 // LCR67 // defensin-like protein 13 // --- // 843916	chr1	28472357	28472891	4.68437	7.8e-05	0.000942602
13386897	AT1G73500	{AT1G73500}	843685	NM_106009 // MKK9 // MAP kinase kinase 9 // --- // 843685 /// AT1G73500.1 // MKK9 // MAP kinase kinase 9 // --- // 843685 /// AK118530 // MKK9 // MAP kinase kinase 9 // --- // 843685	chr1	27639091	27640529	2.65294	7.75e-05	0.000937304
13404090	AT2G42360	{AT2G42360}	818837	NM_129798 // AT2G42360 // E3 ubiquitin-protein ligase ATL41 // --- // 818837 /// AT2G42360.1 // AT2G42360 // E3 ubiquitin-protein ligase ATL41 // --- // 818837 /// AK228239 // AT2G42360 // E3 ubiquitin-protein ligase ATL41 // --- // 818837	chr2	17640798	17641790	4.35037	7.71e-05	0.000932363
13362014	AT1G01620	{AT1G01620}	839235	NM_001083972 // PIP1C // aquaporin PIP1-3 // --- // 839235 /// NM_100044 // PIP1C // aquaporin PIP1-3 // --- // 839235 /// AT1G01620.1 // PIP1C // aquaporin PIP1-3 // --- // 839235 /// AT1G01620.2 // PIP1C // aquaporin PIP1-3 // --- // 839235 /// AF348574 // PIP1C // aquaporin PIP1-3 // --- // 839235	chr1	225665	227302	-2.36853	7.65e-05	0.000925993
13410394	AT2G19500	{AT2G19500}	816469	NM_127508 // CKX2 // cytokinin oxidase 2 // --- // 816469 /// AT2G19500.1 // CKX2 // cytokinin oxidase 2 // --- // 816469 /// BT004107 // CKX2 // cytokinin oxidase 2 // --- // 816469	chr2	8444204	8447355	2.28601	7.65e-05	0.000925993
13457589	AT3G48850	{AT3G48850}	824046	NM_114744 // PHT3;2 // phosphate transporter 3;2 // --- // 824046 /// AT3G48850.1 // PHT3;2 // phosphate transporter 3;2 // --- // 824046 /// BT033111 // PHT3;2 // phosphate transporter 3;2 // --- // 824046	chr3	18114526	18116499	8.3817	7.6e-05	0.000921357
13449390	AT3G14260	{AT3G14260}	820646	NM_112284 // AT3G14260 // LURP-one-related 11 protein // --- // 820646 /// AT3G14260.1 // AT3G14260 // LURP-one-related 11 protein // --- // 820646	chr3	4747769	4748819	-2.46399	7.59e-05	0.000921135
13515363	AT5G55460	{AT5G55460, AT5G55470}	835639	NM_124928 // AT5G55460 // bifunctional inhibitor/lipid-transfer protein/seed storage 2S albumin superfamily protein // --- // 835639 /// AT5G55460.1 // AT5G55460 // bifunctional inhibitor/lipid-transfer protein/seed storage 2S albumin superfamily protein // --- // 835639 /// NM_124929 // NHX3 // sodium/hydrogen exchanger 4 // --- // 835640 /// AT5G55470.1 // NHX3 // sodium/hydrogen exchanger 4 //…	chr5	22468687	22469304	3.84312	7.56e-05	0.000917999
13540877	AT5G58360	{AT5G58360}	835948	NM_125221 // OFP3 // ovate family protein 3 // --- // 835948 /// AT5G58360.1 // OFP3 // ovate family protein 3 // --- // 835948 /// DQ056725 // OFP3 // ovate family protein 3 // --- // 835948	chr5	23590079	23590969	-2.93555	7.5e-05	0.000911791
13404664	AT2G43880	{AT2G43880}	818992	NM_129950 // AT2G43880 // putative polygalacturonase /pectinase // --- // 818992 /// AT2G43880.1 // AT2G43880 // putative polygalacturonase /pectinase // --- // 818992	chr2	18173034	18174482	-2.10502	7.49e-05	0.000910534
13411459		{}		---	chr2	9270663	9270734	2.51176	7.44e-05	0.00090547
13490607		{}		---	chr4	13882917	13882988	2.51176	7.44e-05	0.00090547
13393325		{}		---	chr2	7039094	7039165	2.51176	7.44e-05	0.00090547
13480359		{}		---	chr4	424717	424788	2.51176	7.44e-05	0.00090547
13347239	AT1G32920	{AT1G32920}	840186	AT1G32920.1 // AT1G32920 // hypothetical protein // --- // 840186 /// NM_103025 // AT1G32920 // hypothetical protein // --- // 840186 /// AY052686 // AT1G32920 // hypothetical protein // --- // 840186	chr1	11928807	11929302	2.73382	7.32e-05	0.000893536
13383991	AT1G66500	{AT1G66500}	842968	NM_105321 // AT1G66500 // Pre-mRNA cleavage complex II // --- // 842968 /// AT1G66500.1 // AT1G66500 // Pre-mRNA cleavage complex II // --- // 842968	chr1	24811149	24812650	2.26957	7.32e-05	0.000893352
13461651	AT3G58550	{AT3G58550}	825024	NM_115717 // AT3G58550 // protease inhibitor/(LTP) family protein // --- // 825024 /// AT3G58550.1 // AT3G58550 // protease inhibitor/(LTP) family protein // --- // 825024 /// BT003738 // AT3G58550 // protease inhibitor/(LTP) family protein // --- // 825024	chr3	21649364	21650287	2.40749	7.31e-05	0.000893004
13433042	AT3G25250	{AT3G25250}	822119	NM_113431 // AGC2-1 // AGC (cAMP-dependent, cGMP-dependent and protein kinase C) kinase family protein // --- // 822119 /// AT3G25250.1 // AGC2-1 // AGC (cAMP-dependent, cGMP-dependent and protein kinase C) kinase family protein // --- // 822119 /// BT029732 // AGC2-1 // AGC (cAMP-dependent, cGMP-dependent and protein kinase C) kinase family protein // --- // 822119	chr3	9195503	9197124	6.79313	7.3e-05	0.00089201
13478362	AT4G36250	{AT4G36250}	829782	NM_119793 // ALDH3F1 // aldehyde dehydrogenase 3F1 // --- // 829782 /// AT4G36250.1 // ALDH3F1 // aldehyde dehydrogenase 3F1 // --- // 829782 /// BT030380 // ALDH3F1 // aldehyde dehydrogenase 3F1 // --- // 829782	chr4	17150869	17153578	-2.06746	7.27e-05	0.00088985
13522259	AT5G05250	{AT5G05250}	830407	NM_120607 // AT5G05250 // hypothetical protein // --- // 830407 /// AT5G05250.1 // AT5G05250 // hypothetical protein // --- // 830407 /// AY054291 // AT5G05250 // hypothetical protein // --- // 830407	chr5	1557037	1557998	-6.19177	7.26e-05	0.000888902
13358502	AT1G72930	{AT1G72930}	843624	NM_001084347 // TIR // toll/interleukin-1 receptor-like protein // --- // 843624 /// AT1G72930.2 // TIR // toll/interleukin-1 receptor-like protein // --- // 843624 /// NM_105951 // TIR // toll/interleukin-1 receptor-like protein // --- // 843624 /// AT1G72930.1 // TIR // toll/interleukin-1 receptor-like protein // --- // 843624 /// AY065114 // TIR // toll/interleukin-1 receptor-like protein // -…	chr1	27439452	27440464	3.26356	7.16e-05	0.000878868
13517727	AT5G61010	{AT5G61010}	836222	NM_001037039 // EXO70E2 // exocyst subunit exo70 family protein E2 // --- // 836222 /// NM_125494 // EXO70E2 // exocyst subunit exo70 family protein E2 // --- // 836222 /// AT5G61010.2 // EXO70E2 // exocyst subunit exo70 family protein E2 // --- // 836222 /// AT5G61010.1 // EXO70E2 // exocyst subunit exo70 family protein E2 // --- // 836222 /// AK317325 // EXO70E2 // exocyst subunit exo70 family …	chr5	24553841	24556749	2.60408	7.15e-05	0.00087852
13412683	AT2G25200	{AT2G25200}	817058	NM_179730 // AT2G25200 // hypothetical protein // --- // 817058 /// AT2G25200.1 // AT2G25200 // hypothetical protein // --- // 817058 /// BT011748 // AT2G25200 // hypothetical protein // --- // 817058	chr2	10736483	10737654	3.65715	7.08e-05	0.000871546
13534331	AT5G41730	{AT5G41730}	834176	NM_123538 // AT5G41730 // protein kinase // --- // 834176 /// AT5G41730.1 // AT5G41730 // protein kinase // --- // 834176	chr5	16684914	16687145	2.4492	7.05e-05	0.000869899
13440433		{}		---	chr3	21157011	21157247	2.11632	7.02e-05	0.000868406
13510489	AT5G44565	{AT5G44565}	2746190	AT5G44565.1 // AT5G44565 // hypothetical protein // --- // 2746190 /// NM_203153 // AT5G44565 // hypothetical protein // --- // 2746190 /// BT026395 // AT5G44565 // hypothetical protein // --- // 2746190	chr5	17951512	17953133	4.70301	7.02e-05	0.00086833
13422170	AT2G46880	{AT2G46880}	819301	NM_130255 // PAP14 // purple acid phosphatase 14 // --- // 819301 /// NM_201975 // PAP14 // purple acid phosphatase 14 // --- // 819301 /// AT2G46880.1 // PAP14 // purple acid phosphatase 14 // --- // 819301 /// AT2G46880.2 // PAP14 // purple acid phosphatase 14 // --- // 819301	chr2	19264573	19266446	2.11748	6.99e-05	0.000865747
13417304	AT2G35612	{AT2G35612}	2745583	AT2G35612.1 // AT2G35612 // hypothetical protein // --- // 2745583 /// NM_201876 // AT2G35612 // hypothetical protein // --- // 2745583	chr2	14955241	14955501	-2.26139	6.98e-05	0.000865069
13453884	AT3G26330	{AT3G26330}	822237	NM_113540 // CYP71B37 // cytochrome P450 71B37 // --- // 822237 /// AT3G26330.1 // CYP71B37 // cytochrome P450 71B37 // --- // 822237	chr3	9646805	9648584	-2.06434	6.94e-05	0.000860975
13508438	AT5G39720	{AT5G39720}	833968	NM_123334 // AIG2L // avirulence induced protein 2 like protein // --- // 833968 /// AT5G39720.1 // AIG2L // avirulence induced protein 2 like protein // --- // 833968 /// BT030037 // AIG2L // avirulence induced protein 2 like protein // --- // 833968	chr5	15899646	15900653	3.13896	6.91e-05	0.000859014
13375394	AT1G34110	{AT1G34110}	840310	NM_103134 // AT1G34110 // leucine-rich receptor-like protein kinase // --- // 840310 /// AT1G34110.1 // AT1G34110 // leucine-rich receptor-like protein kinase // --- // 840310	chr1	12417176	12421523	-2.22736	6.87e-05	0.000854609
13481638	AT4G04710	{AT4G04710}	825806	NM_116709 // CPK22 // calcium-dependent protein kinase 22 // --- // 825806 /// AT4G04710.1 // CPK22 // calcium-dependent protein kinase 22 // --- // 825806	chr4	2389598	2392887	3.46742	6.79e-05	0.000846624
13339666		{}		---	chr1	4612243	4612929	-2.65799	6.77e-05	0.000844174
13343661	AT1G23000	{AT1G23000}	838908	AT1G23000.1 // AT1G23000 // heavy-metal-associated domain-containing protein // --- // 838908 /// NM_102148 // AT1G23000 // heavy-metal-associated domain-containing protein // --- // 838908 /// BT030019 // AT1G23000 // heavy-metal-associated domain-containing protein // --- // 838908	chr1	8143404	8145070	-2.18765	6.76e-05	0.00084375
13461990	AT3G59340	{AT3G59340}	825103	NM_115796 // AT3G59340 // hypothetical protein // --- // 825103 /// AT3G59340.1 // AT3G59340 // hypothetical protein // --- // 825103 /// AB060646 // AT3G59340 // hypothetical protein // --- // 825103	chr3	21928764	21931570	-2.24581	6.73e-05	0.000841031
13443848	AT3G02885	{AT3G02885}	821194	NM_111158 // GASA5 // gibberellin-regulated protein 5 // --- // 821194 /// AT3G02885.1 // GASA5 // gibberellin-regulated protein 5 // --- // 821194 /// BT002786 // GASA5 // gibberellin-regulated protein 5 // --- // 821194	chr3	638021	639055	-2.77418	6.65e-05	0.000833348
13354894	AT1G63950	{AT1G63950}	842698	AT1G63950.1 // AT1G63950 // heavy-metal-associated domain-containing protein // --- // 842698 /// NM_105068 // AT1G63950 // heavy-metal-associated domain-containing protein // --- // 842698 /// DQ056506 // AT1G63950 // heavy-metal-associated domain-containing protein // --- // 842698	chr1	23734997	23735556	2.51925	6.58e-05	0.000825616
13510286	AT5G44030	{AT5G44030}	834426	NM_123770 // CESA4 // cellulose synthase A catalytic subunit 4 [UDP-forming] // --- // 834426 /// AT5G44030.1 // CESA4 // cellulose synthase A catalytic subunit 4 [UDP-forming] // --- // 834426 /// AK228561 // CESA4 // cellulose synthase A catalytic subunit 4 [UDP-forming] // --- // 834426	chr5	17714645	17719723	-2.13923	6.55e-05	0.000821955
13442051	AT3G61060	{AT3G61060}	825278	NM_202741 // PP2-A13 // phloem protein 2-A13 // --- // 825278 /// NM_115970 // PP2-A13 // phloem protein 2-A13 // --- // 825278 /// AT3G61060.2 // PP2-A13 // phloem protein 2-A13 // --- // 825278 /// AT3G61060.1 // PP2-A13 // phloem protein 2-A13 // --- // 825278 /// BT000895 // PP2-A13 // phloem protein 2-A13 // --- // 825278	chr3	22602910	22604582	-4.41593	6.54e-05	0.000821349
13489471	AT4G25470	{AT4G25470}	828651	NM_118679 // CBF2 // dehydration-responsive element-binding protein 1C // --- // 828651 /// AT4G25470.1 // CBF2 // dehydration-responsive element-binding protein 1C // --- // 828651 /// EF523040 // CBF2 // dehydration-responsive element-binding protein 1C // --- // 828651	chr4	13015277	13016220	3.63508	6.48e-05	0.000814807
13426889	AT3G11550	{AT3G11550}	820328	NM_111988 // AT3G11550 // hypothetical protein // --- // 820328 /// AT3G11550.1 // AT3G11550 // hypothetical protein // --- // 820328 /// BT010843 // AT3G11550 // hypothetical protein // --- // 820328	chr3	3638195	3639197	-2.43233	6.47e-05	0.000813241
13495024	AT4G38060	{AT4G38060}	829962	NM_119967 // AT4G38060 // hypothetical protein // --- // 829962 /// AT4G38060.1 // AT4G38060 // hypothetical protein // --- // 829962 /// NM_202973 // AT4G38060 // hypothetical protein // --- // 829962 /// AT4G38060.2 // AT4G38060 // hypothetical protein // --- // 829962 /// AY054191 // AT4G38060 // hypothetical protein // --- // 829962	chr4	17873485	17874804	2.58243	6.46e-05	0.000812589
13543924	AT5G65800	{AT5G65800}	836709	NM_125977 // ACS5 // 1-aminocyclopropane-1-carboxylate synthase 5 // --- // 836709 /// AT5G65800.1 // ACS5 // 1-aminocyclopropane-1-carboxylate synthase 5 // --- // 836709 /// AK229087 // ACS5 // 1-aminocyclopropane-1-carboxylate synthase 5 // --- // 836709	chr5	26330746	26332812	-3.08889	6.42e-05	0.000807924
13416460	AT2G33710	{AT2G33710}	817936	NM_128929 // AT2G33710 // ethylene-responsive transcription factor ERF112 // --- // 817936 /// AT2G33710.1 // AT2G33710 // ethylene-responsive transcription factor ERF112 // --- // 817936 /// NM_001202740 // AT2G33710 // ethylene-responsive transcription factor ERF112 // --- // 817936 /// AT2G33710.2 // AT2G33710 // ethylene-responsive transcription factor ERF112 // --- // 817936 /// AY136456 // …	chr2	14258509	14260739	2.77826	6.41e-05	0.000806794
13429660	AT3G17700	{AT3G17700}	821037	NM_112651 // CNBT1 // cyclic nucleotide-binding transporter 1 // --- // 821037 /// AT3G17700.1 // CNBT1 // cyclic nucleotide-binding transporter 1 // --- // 821037 /// AF148541 // CNBT1 // cyclic nucleotide-binding transporter 1 // --- // 821037	chr3	6048916	6052552	2.35661	6.37e-05	0.000803431
13360587	AT1G78210	{AT1G78210}	844157	BX818024 // AT1G78210 // alpha/beta-Hydrolases superfamily protein // --- // 844157	chr1	29422452	29422574	-2.53814	6.34e-05	0.000800189
13487826	AT4G22070	{AT4G22070}	828296	NM_118328 // WRKY31 // WRKY DNA-binding protein 31 // --- // 828296 /// AT4G22070.1 // WRKY31 // WRKY DNA-binding protein 31 // --- // 828296 /// AY052648 // WRKY31 // WRKY DNA-binding protein 31 // --- // 828296	chr4	11691378	11694392	5.32196	6.31e-05	0.000797757
13439008	AT3G53600	{AT3G53600}	824528	NM_115220 // AT3G53600 // C2H2-type zinc finger protein // --- // 824528 /// AT3G53600.1 // AT3G53600 // C2H2-type zinc finger protein // --- // 824528 /// BT030044 // AT3G53600 // C2H2-type zinc finger protein // --- // 824528	chr3	19875532	19876059	6.39425	6.28e-05	0.000794472
13492947	AT4G33290	{AT4G33290, AT4G33300, AT4G33310}	829466	NM_001036704 // ADR1-L1 // putative disease resistance protein ADR1-like 1 // --- // 829466 /// AT4G33300.2 // ADR1-L1 // putative disease resistance protein ADR1-like 1 // --- // 829466 /// NM_119484 // ADR1-L1 // putative disease resistance protein ADR1-like 1 // --- // 829466 /// AT4G33300.1 // ADR1-L1 // putative disease resistance protein ADR1-like 1 // --- // 829466 /// NM_119483 // AT4G332…	chr4	16050456	16056526	2.10534	6.24e-05	0.000790146
13520514	AT5G67340	{AT5G67340}	836869	NM_126134 // AT5G67340 // ARM repeat superfamily protein // --- // 836869 /// AT5G67340.1 // AT5G67340 // ARM repeat superfamily protein // --- // 836869 /// BT015818 // AT5G67340 // ARM repeat superfamily protein // --- // 836869	chr5	26864556	26867602	5.21579	6.2e-05	0.000786123
13369126	AT1G17380	{AT1G17380}	838310	NM_101599 // JAZ5 // protein TIFY 11A // --- // 838310 /// AT1G17380.1 // JAZ5 // protein TIFY 11A // --- // 838310 /// BT000430 // JAZ5 // protein TIFY 11A // --- // 838310	chr1	5955488	5957212	5.32746	6.17e-05	0.000783475
13433397	AT3G26080	{AT3G26080}	822205	NM_113512 // AT3G26080 // putative plastid-lipid-associated protein 5 // --- // 822205 /// AT3G26080.1 // AT3G26080 // putative plastid-lipid-associated protein 5 // --- // 822205 /// BT014990 // AT3G26080 // putative plastid-lipid-associated protein 5 // --- // 822205	chr3	9528774	9530496	2.27836	6.17e-05	0.000783475
13494570	AT4G36950	{AT4G36950}	3770588	NM_001085035 // MAPKKK21 // mitogen-activated protein kinase kinase kinase 21 // --- // 3770588 /// AT4G36950.1 // MAPKKK21 // mitogen-activated protein kinase kinase kinase 21 // --- // 3770588 /// AY070367 // MAPKKK21 // mitogen-activated protein kinase kinase kinase 21 // --- // 3770588	chr4	17422572	17423901	2.04843	6.12e-05	0.000779471
13364724	AT1G07550	{AT1G07550}	837269	NM_100629 // AT1G07550 // putative LRR receptor-like serine/threonine-protein kinase // --- // 837269 /// AT1G07550.1 // AT1G07550 // putative LRR receptor-like serine/threonine-protein kinase // --- // 837269	chr1	2322653	2326561	-3.76954	6.07e-05	0.000773184
13523231	AT5G07800	{AT5G07800}	830673	NM_120862 // AT5G07800 // flavin-containing monooxygenase FMO GS-OX-like 9 // --- // 830673 /// AT5G07800.1 // AT5G07800 // flavin-containing monooxygenase FMO GS-OX-like 9 // --- // 830673	chr5	2486576	2489296	-2.30577	6.06e-05	0.00077223
13467412	AT4G11350	{AT4G11350}	826737	NM_001036540 // AT4G11350 // hypothetical protein // --- // 826737 /// AT4G11350.2 // AT4G11350 // hypothetical protein // --- // 826737 /// NM_117206 // AT4G11350 // hypothetical protein // --- // 826737 /// AT4G11350.1 // AT4G11350 // hypothetical protein // --- // 826737 /// BT050410 // AT4G11350 // hypothetical protein // --- // 826737	chr4	6901682	6904244	2.78286	6.05e-05	0.000771113
13343893	AT1G23720	{AT1G23720}	838982	NM_102220 // AT1G23720 // Proline-rich extensin-like family protein // --- // 838982 /// AT1G23720.1 // AT1G23720 // Proline-rich extensin-like family protein // --- // 838982	chr1	8388655	8391540	-3.8402	6.02e-05	0.000768462
13361429	AT1G80160	{AT1G80160}	844356	NM_001084382 // AT1G80160 // GLYOXYLASE I 7 // --- // 844356 /// AT1G80160.2 // AT1G80160 // GLYOXYLASE I 7 // --- // 844356 /// NM_106665 // AT1G80160 // GLYOXYLASE I 7 // --- // 844356 /// AT1G80160.1 // AT1G80160 // GLYOXYLASE I 7 // --- // 844356 /// AK317177 // AT1G80160 // GLYOXYLASE I 7 // --- // 844356	chr1	30151003	30152190	5.007	6.02e-05	0.000767974
13433982	AT3G27540	{AT3G27540}	822376	NM_113670 // AT3G27540 // beta-1,4-N-acetylglucosaminyltransferase family protein // --- // 822376 /// AT3G27540.1 // AT3G27540 // beta-1,4-N-acetylglucosaminyltransferase family protein // --- // 822376 /// AY099829 // AT3G27540 // beta-1,4-N-acetylglucosaminyltransferase family protein // --- // 822376	chr3	10205308	10207306	2.23351	6.01e-05	0.000767628
13337711	AT1G08920	{AT1G08920}	837413	NM_179287 // ESL1 // sugar transporter ERD6-like 3 // --- // 837413 /// NM_100764 // ESL1 // sugar transporter ERD6-like 3 // --- // 837413 /// AT1G08920.1 // ESL1 // sugar transporter ERD6-like 3 // --- // 837413 /// AT1G08920.2 // ESL1 // sugar transporter ERD6-like 3 // --- // 837413 /// NM_001035928 // ESL1 // sugar transporter ERD6-like 3 // --- // 837413 /// AT1G08920.3 // ESL1 // sugar tra…	chr1	2867259	2870656	2.11251	5.97e-05	0.000763067
13387000	AT1G73805	{AT1G73805}	843716	NM_106040 // AT1G73805 // protein SAR Deficient 1 // --- // 843716 /// AT1G73805.1 // AT1G73805 // protein SAR Deficient 1 // --- // 843716	chr1	27745427	27749178	6.02876	5.93e-05	0.00075918
13459702	AT3G53980	{AT3G53980}	824565	NM_115258 // AT3G53980 // Bifunctional inhibitor/lipid-transfer protein/seed storage 2S albumin superfamily protein // --- // 824565 /// NM_180369 // AT3G53980 // Bifunctional inhibitor/lipid-transfer protein/seed storage 2S albumin superfamily protein // --- // 824565 /// AT3G53980.1 // AT3G53980 // Bifunctional inhibitor/lipid-transfer protein/seed storage 2S albumin superfamily protein // --- …	chr3	19987579	19988269	2.22547	5.93e-05	0.00075918
13373372	AT1G28570	{AT1G28570}	839757	NM_202201 // AT1G28570 // GDSL esterase/lipase // --- // 839757 /// NM_102625 // AT1G28570 // GDSL esterase/lipase // --- // 839757 /// AT1G28570.1 // AT1G28570 // GDSL esterase/lipase // --- // 839757 /// AT1G28570.2 // AT1G28570 // GDSL esterase/lipase // --- // 839757	chr1	10041641	10044150	2.49992	5.91e-05	0.00075793
13396565	AT2G24180	{AT2G24180}	816952	NM_127979 // CYP71B6 // cytochrome P450 71B6 // --- // 816952 /// AT2G24180.1 // CYP71B6 // cytochrome P450 71B6 // --- // 816952 /// D78604 // CYP71B6 // cytochrome P450 71B6 // --- // 816952	chr2	10281847	10283735	3.22099	5.84e-05	0.000749625
13530853	AT5G25440	{AT5G25440}	832618	NM_122454 // AT5G25440 // protein kinase family protein // --- // 832618 /// AT5G25440.1 // AT5G25440 // protein kinase family protein // --- // 832618 /// AY099651 // AT5G25440 // protein kinase family protein // --- // 832618	chr5	8854775	8856758	2.59999	5.81e-05	0.000746242
13512743	AT5G49700	{AT5G49700}	835033	NM_124348 // AT5G49700 // Predicted AT-hook DNA-binding family protein // --- // 835033 /// AT5G49700.1 // AT5G49700 // Predicted AT-hook DNA-binding family protein // --- // 835033	chr5	20192599	20193429	3.61471	5.7e-05	0.000735467
13359689	AT1G76070	{AT1G76070}	843939	AT1G76070.1 // AT1G76070 // hypothetical protein // --- // 843939 /// NM_106256 // AT1G76070 // hypothetical protein // --- // 843939 /// BT003120 // AT1G76070 // hypothetical protein // --- // 843939	chr1	28546382	28547611	2.74419	5.58e-05	0.00072146
13436002	AT3G46190	{AT3G46190}	823764	NM_114488 // AT3G46190 // TRAF-like family protein // --- // 823764 /// AT3G46190.1 // AT3G46190 // TRAF-like family protein // --- // 823764	chr3	16965889	16967345	4.1845	5.55e-05	0.000718703
13520537	AT5G67430	{AT5G67430}	836879	NM_126143 // AT5G67430 // GCN5-related N-acetyltransferase (GNAT) family protein // --- // 836879 /// AT5G67430.1 // AT5G67430 // GCN5-related N-acetyltransferase (GNAT) family protein // --- // 836879 /// AK227414 // AT5G67430 // GCN5-related N-acetyltransferase (GNAT) family protein // --- // 836879	chr5	26910315	26912103	2.11797	5.53e-05	0.000716574
13407343	AT2G02930	{AT2G02930}	814822	NM_126346 // GSTF3 // glutathione S-transferase F3 // --- // 814822 /// AT2G02930.1 // GSTF3 // glutathione S-transferase F3 // --- // 814822	chr2	851164	852222	4.6773	5.48e-05	0.00071193
13468100	AT4G13290	{AT4G13290}	826959	NM_117402 // CYP71A19 // cytochrome P450 71A19 // --- // 826959 /// AT4G13290.1 // CYP71A19 // cytochrome P450 71A19 // --- // 826959 /// AY133692 // CYP71A19 // cytochrome P450 71A19 // --- // 826959	chr4	7740283	7742857	2.08559	5.42e-05	0.000705912
13433253	AT3G25780	{AT3G25780}	822169	NM_113477 // AOC3 // allene oxide cyclase 3 // --- // 822169 /// AT3G25780.1 // AOC3 // allene oxide cyclase 3 // --- // 822169	chr3	9409290	9410567	2.98813	5.42e-05	0.000705912
13397736	AT2G27180	{AT2G27180}	817260	NM_128276 // AT2G27180 // hypothetical protein // --- // 817260 /// AT2G27180.1 // AT2G27180 // hypothetical protein // --- // 817260 /// BT006186 // AT2G27180 // hypothetical protein // --- // 817260	chr2	11620233	11621174	2.233	5.42e-05	0.00070583
13422044	AT2G46510	{AT2G46510}	819262	NM_130216 // AIB // transcription factor ABA-INDUCIBLE bHLH-TYPE // --- // 819262 /// AT2G46510.1 // AIB // transcription factor ABA-INDUCIBLE bHLH-TYPE // --- // 819262	chr2	19090953	19093315	2.00654	5.42e-05	0.00070583
13404541	AT2G43510	{AT2G43510}	818952	NM_129912 // TI1 // defensin-like protein 195 // --- // 818952 /// AT2G43510.1 // TI1 // defensin-like protein 195 // --- // 818952 /// AY050789 // TI1 // defensin-like protein 195 // --- // 818952	chr2	18067172	18067802	17.4242	5.41e-05	0.000705421
13505892	AT5G26200	{AT5G26200}	832689	NM_122521 // AT5G26200 // mitochondrial substrate carrier family protein // --- // 832689 /// AT5G26200.1 // AT5G26200 // mitochondrial substrate carrier family protein // --- // 832689 /// AY058876 // AT5G26200 // mitochondrial substrate carrier family protein // --- // 832689	chr5	9157142	9158404	-5.0252	5.39e-05	0.000703501
13361903		{}		---	chr1	78932	79032	-3.62195	5.32e-05	0.000695774
13503510	AT5G19440	{AT5G19440}	832064	NM_121949 // AT5G19440 // alcohol dehydrogenase-like protein // --- // 832064 /// AT5G19440.1 // AT5G19440 // alcohol dehydrogenase-like protein // --- // 832064 /// BT024722 // AT5G19440 // alcohol dehydrogenase-like protein // --- // 832064	chr5	6556420	6558342	2.37237	5.32e-05	0.000695774
13463143	AT3G62150	{AT3G62150}	825388	NM_116080 // PGP21 // ABC transporter B family member 21 // --- // 825388 /// AT3G62150.1 // PGP21 // ABC transporter B family member 21 // --- // 825388	chr3	23008755	23013909	2.56372	5.28e-05	0.000692241
13339486	AT1G12950	{AT1G12950}	837853	NM_101166 // RSH2 // root hair specific 2 // --- // 837853 /// AT1G12950.1 // RSH2 // root hair specific 2 // --- // 837853 /// BT023437 // RSH2 // root hair specific 2 // --- // 837853	chr1	4419770	4422638	2.38497	5.22e-05	0.000686108
13363537	AT1G05010	{AT1G05010}	839345	NM_100380 // EFE // 1-aminocyclopropane-1-carboxylate oxidase // --- // 839345 /// AT1G05010.1 // EFE // 1-aminocyclopropane-1-carboxylate oxidase // --- // 839345 /// AY150384 // EFE // 1-aminocyclopropane-1-carboxylate oxidase // --- // 839345	chr1	1431190	1432858	2.14319	5.22e-05	0.000685758
13338773	AT1G11330	{AT1G11330}	837675	NM_101006 // AT1G11330 // G-type lectin S-receptor-like serine/threonine-protein kinase // --- // 837675 /// NM_001198033 // AT1G11330 // G-type lectin S-receptor-like serine/threonine-protein kinase // --- // 837675 /// AT1G11330.2 // AT1G11330 // G-type lectin S-receptor-like serine/threonine-protein kinase // --- // 837675 /// AT1G11330.1 // AT1G11330 // G-type lectin S-receptor-like serine/th…	chr1	3810093	3813607	2.72933	5.21e-05	0.000685127
13398112	AT2G28210	{AT2G28210}	817367	NM_128381 // ACA2 // alpha carbonic anhydrase 2 // --- // 817367 /// AT2G28210.1 // ACA2 // alpha carbonic anhydrase 2 // --- // 817367	chr2	12029997	12032420	3.31263	5.14e-05	0.000678119
13452281	AT3G21510	{AT3G21510}	821705	NM_113046 // AHP1 // histidine-containing phosphotransmitter 1 // --- // 821705 /// AT3G21510.1 // AHP1 // histidine-containing phosphotransmitter 1 // --- // 821705 /// AB012570 // AHP1 // histidine-containing phosphotransmitter 1 // --- // 821705	chr3	7578175	7579599	2.33732	5.07e-05	0.000668543
13372194	AT1G24807	{AT1G24807, AT1G24909, AT1G25083, AT1G25155, AT1G25220, AT5G57890}	839103	NM_102317 // AT1G24909 // putative anthranilate synthase beta subunit // --- // 839089 /// NM_102327 // AT1G25155 // Glutamine amidotransferase type 1 family protein // --- // 839099 /// AT1G24909.1 // AT1G25155 // Glutamine amidotransferase type 1 family protein // --- // 839099 /// AT1G24909.1 // AT1G25083 // putative anthranilate synthase beta subunit // --- // 839095 /// AT1G24909.1 // AT1G24…	chr1	8785785	8787914	2.00916	5.04e-05	0.000665577
13372220	AT1G24807	{AT1G24807, AT1G24909, AT1G25083, AT1G25155, AT1G25220, AT5G57890}	835900	NM_102317 // AT1G24909 // putative anthranilate synthase beta subunit // --- // 839089 /// NM_102327 // AT1G25155 // Glutamine amidotransferase type 1 family protein // --- // 839099 /// AT1G24909.1 // AT1G25155 // Glutamine amidotransferase type 1 family protein // --- // 839099 /// AT1G24909.1 // AT1G25083 // putative anthranilate synthase beta subunit // --- // 839095 /// AT1G24909.1 // AT1G24…	chr1	8822692	8824821	2.00916	5.04e-05	0.000665577
13339539	AT1G13090	{AT1G13090}	837866	NM_101179 // CYP71B28 // cytochrome P450 71B28 // --- // 837866 /// AT1G13090.1 // CYP71B28 // cytochrome P450 71B28 // --- // 837866 /// AY062833 // CYP71B28 // cytochrome P450 71B28 // --- // 837866	chr1	4461806	4463543	2.06258	5e-05	0.000660901
13543072	AT5G63790	{AT5G63790}	836499	NM_125774 // NAC102 // NAC domain-containing protein 102 // --- // 836499 /// AT5G63790.1 // NAC102 // NAC domain-containing protein 102 // --- // 836499 /// BT000896 // NAC102 // NAC domain-containing protein 102 // --- // 836499	chr5	25526509	25528013	3.21623	4.99e-05	0.00066065
13533418	AT5G38900	{AT5G38900}	833882	NM_123252 // AT5G38900 // Thioredoxin superfamily protein // --- // 833882 /// AT5G38900.1 // AT5G38900 // Thioredoxin superfamily protein // --- // 833882 /// BT002984 // AT5G38900 // Thioredoxin superfamily protein // --- // 833882	chr5	15573505	15575618	5.54828	4.98e-05	0.000660172
13422655	AT2G48090	{AT2G48090}	819421	AT2G48090.1 // AT2G48090 // hypothetical protein // --- // 819421 /// NM_130376 // AT2G48090 // hypothetical protein // --- // 819421 /// BT026342 // AT2G48090 // hypothetical protein // --- // 819421	chr2	19669110	19669764	2.01566	4.95e-05	0.000655926
13490982	AT4G29050	{AT4G29050}	829026	NM_119049 // AT4G29050 // Concanavalin A-like lectin protein kinase family protein // --- // 829026 /// AT4G29050.1 // AT4G29050 // Concanavalin A-like lectin protein kinase family protein // --- // 829026	chr4	14314818	14316879	3.15466	4.94e-05	0.000655139
13367367	AT1G13210	{AT1G13210}	837881	NM_101192 // ACA.l // autoinhibited Ca2+/ATPase II // --- // 837881 /// AT1G13210.1 // ACA.l // autoinhibited Ca2+/ATPase II // --- // 837881 /// AY099862 // ACA.l // autoinhibited Ca2+/ATPase II // --- // 837881	chr1	4508963	4513938	2.58379	4.93e-05	0.000654648
13445148	AT3G05770	{AT3G05770}	819746	NM_111451 // AT3G05770 // hypothetical protein // --- // 819746 /// AT3G05770.1 // AT3G05770 // hypothetical protein // --- // 819746	chr3	1710013	1712165	2.0732	4.93e-05	0.000654507
13468242	AT4G13710	{AT4G13710}	827005	NM_117445 // AT4G13710 // probable pectate lyase 15 // --- // 827005 /// AT4G13710.1 // AT4G13710 // probable pectate lyase 15 // --- // 827005 /// NM_001203791 // AT4G13710 // probable pectate lyase 15 // --- // 827005 /// AT4G13710.2 // AT4G13710 // probable pectate lyase 15 // --- // 827005 /// AF424592 // AT4G13710 // probable pectate lyase 15 // --- // 827005	chr4	7962430	7966518	-2.08502	4.87e-05	0.000647839
13362553	AT1G02930	{AT1G02930}	839515	NM_100174 // GSTF6 // glutathione S-transferase 6 // --- // 839515 /// AT1G02930.1 // GSTF6 // glutathione S-transferase 6 // --- // 839515 /// NM_001197964 // GSTF6 // glutathione S-transferase 6 // --- // 839515 /// AT1G02930.2 // GSTF6 // glutathione S-transferase 6 // --- // 839515 /// AY050332 // GSTF6 // glutathione S-transferase 6 // --- // 839515	chr1	661177	662456	4.17405	4.84e-05	0.000644821
13437398	AT3G49410	{AT3G49410}	824103	NM_114801 // AT3G49410 // transcription factor IIIC, subunit 5 // --- // 824103 /// AT3G49410.1 // AT3G49410 // transcription factor IIIC, subunit 5 // --- // 824103	chr3	18324746	18329191	-2.03689	4.83e-05	0.000644752
13538208	AT5G51190	{AT5G51190}	835193	NM_124498 // AT5G51190 // ethylene-responsive transcription factor ERF105 // --- // 835193 /// AT5G51190.1 // AT5G51190 // ethylene-responsive transcription factor ERF105 // --- // 835193 /// AY072345 // AT5G51190 // ethylene-responsive transcription factor ERF105 // --- // 835193	chr5	20800584	20801416	3.79959	4.83e-05	0.000643937
13453872	AT3G26300	{AT3G26300}	822234	NM_113537 // CYP71B34 // cytochrome P450 71B34 // --- // 822234 /// AT3G26300.1 // CYP71B34 // cytochrome P450 71B34 // --- // 822234	chr3	9639199	9640866	-2.87661	4.82e-05	0.000643152
13437723	AT3G50480	{AT3G50480}	824212	NM_114908 // HR4 // RPW8-like protein 4 // --- // 824212 /// AT3G50480.1 // HR4 // RPW8-like protein 4 // --- // 824212 /// AF361849 // HR4 // RPW8-like protein 4 // --- // 824212	chr3	18733068	18734388	2.95472	4.8e-05	0.000641291
13512394	AT5G48940	{AT5G48940}	834952	NM_124271 // AT5G48940 // LRR receptor-like serine/threonine-protein kinase RCH1 // --- // 834952 /// AT5G48940.1 // AT5G48940 // LRR receptor-like serine/threonine-protein kinase RCH1 // --- // 834952	chr5	19839710	19843807	-2.17882	4.78e-05	0.000637952
13521854	AT5G04160	{AT5G04160}	830294	NM_120498 // AT5G04160 // nucleotide-sugar transporter family protein // --- // 830294 /// AT5G04160.1 // AT5G04160 // nucleotide-sugar transporter family protein // --- // 830294	chr5	1142782	1144912	-2.25559	4.76e-05	0.000635962
13534282	AT5G41610	{AT5G41610}	834163	NM_123525 // CHX18 // cation/H(+) antiporter 18 // --- // 834163 /// AT5G41610.1 // CHX18 // cation/H(+) antiporter 18 // --- // 834163 /// NM_203137 // CHX18 // cation/H(+) antiporter 18 // --- // 834163 /// AT5G41610.2 // CHX18 // cation/H(+) antiporter 18 // --- // 834163	chr5	16638370	16641728	2.19444	4.74e-05	0.000633989
13507002	AT5G28960	{AT5G28960}	833022	AT5G28960.1 // AT5G28960 // hypothetical protein // --- // 833022 /// NM_122780 // AT5G28960 // hypothetical protein // --- // 833022	chr5	10996591	10998783	-3.10615	4.73e-05	0.000632892
13505572	AT5G25250	{AT5G25250}	832596	NM_122434 // AT5G25250 // Flotillin-like protein 1 // --- // 832596 /// AT5G25250.1 // AT5G25250 // Flotillin-like protein 1 // --- // 832596 /// AK229271 // AT5G25250 // Flotillin-like protein 1 // --- // 832596	chr5	8749727	8751636	5.30708	4.72e-05	0.000632658
13338820	AT1G11450	{AT1G11450}	837687	NM_101018 // AT1G11450 // nodulin MtN21 /EamA-like transporter protein // --- // 837687 /// AT1G11450.1 // AT1G11450 // nodulin MtN21 /EamA-like transporter protein // --- // 837687 /// NM_001084045 // AT1G11450 // nodulin MtN21 /EamA-like transporter protein // --- // 837687 /// AT1G11450.2 // AT1G11450 // nodulin MtN21 /EamA-like transporter protein // --- // 837687 /// AK227720 // AT1G11450 //…	chr1	3853243	3855385	-2.17012	4.71e-05	0.000631898
13499903	AT5G10280	{AT5G10280}	830892	NM_121066 // MYB92 // myb domain protein 92 // --- // 830892 /// AT5G10280.1 // MYB92 // myb domain protein 92 // --- // 830892 /// BT002877 // MYB92 // myb domain protein 92 // --- // 830892	chr5	3232569	3234210	-2.65851	4.69e-05	0.000629543
13534991	AT1G71697	{AT1G71697}	843500	NM_105828 // CK1 // choline kinase 1 // --- // 843500 /// AT1G71697.1 // CK1 // choline kinase 1 // --- // 843500	chr5	17495541	17495611	2.97585	4.68e-05	0.000629047
13406691	AT2G01180	{AT2G01180}	814646	NM_201660 // PAP1 // lipid phosphate phosphatase 1 // --- // 814646 /// AT2G01180.2 // PAP1 // lipid phosphate phosphatase 1 // --- // 814646 /// NM_126179 // PAP1 // lipid phosphate phosphatase 1 // --- // 814646 /// AT2G01180.1 // PAP1 // lipid phosphate phosphatase 1 // --- // 814646 /// AB004318 // PAP1 // lipid phosphate phosphatase 1 // --- // 814646	chr2	106900	108803	2.81953	4.65e-05	0.000626363
13405538	AT2G45890	{AT2G45890}	819197	NM_130152 // ROPGEF4 // RHO guanyl-nucleotide exchange factor 4 // --- // 819197 /// AT2G45890.1 // ROPGEF4 // RHO guanyl-nucleotide exchange factor 4 // --- // 819197	chr2	18883473	18885566	-2.06277	4.62e-05	0.000622369
13361039	AT1G79320	{AT1G79320}	844270	NM_106580 // MC6 // metacaspase 6 // --- // 844270 /// AT1G79320.1 // MC6 // metacaspase 6 // --- // 844270 /// AY322532 // MC6 // metacaspase 6 // --- // 844270	chr1	29836686	29837908	2.73943	4.6e-05	0.000620243
13472012	AT4G22212	{AT4G22212}	828313	NM_118344 // AT4G22212 // defensin-like protein 98 // --- // 828313 /// AT4G22212.1 // AT4G22212 // defensin-like protein 98 // --- // 828313 /// AY045581 // AT4G22212 // defensin-like protein 98 // --- // 828313	chr4	11753986	11754688	-3.71879	4.58e-05	0.000618654
13414535	AT2G29450	{AT2G29450}	817494	NM_128499 // GSTU5 // glutathione S-transferase tau 5 // --- // 817494 /// AT2G29450.1 // GSTU5 // glutathione S-transferase tau 5 // --- // 817494 /// AY062676 // GSTU5 // glutathione S-transferase tau 5 // --- // 817494	chr2	12624586	12625637	6.05183	4.56e-05	0.000616608
13475311	AT4G29740	{AT4G29740}	829096	NM_179139 // CKX4 // cytokinin dehydrogenase 4 // --- // 829096 /// AT4G29740.1 // CKX4 // cytokinin dehydrogenase 4 // --- // 829096 /// NM_119120 // CKX4 // cytokinin dehydrogenase 4 // --- // 829096 /// AT4G29740.2 // CKX4 // cytokinin dehydrogenase 4 // --- // 829096 /// AY054460 // CKX4 // cytokinin dehydrogenase 4 // --- // 829096	chr4	14566265	14569332	-2.5002	4.51e-05	0.000612398
13541014	AT5G58680	{AT5G58680}	835982	NM_125255 // AT5G58680 // ARM repeat superfamily protein // --- // 835982 /// AT5G58680.1 // AT5G58680 // ARM repeat superfamily protein // --- // 835982 /// DQ447090 // AT5G58680 // ARM repeat superfamily protein // --- // 835982	chr5	23708112	23709351	7.69743	4.5e-05	0.00061153
13483857	AT4G13180	{AT4G13180}	826932	NM_117387 // AT4G13180 // Rossmann-fold NAD(P)-binding domain-containing protein // --- // 826932 /// AT4G13180.1 // AT4G13180 // Rossmann-fold NAD(P)-binding domain-containing protein // --- // 826932 /// AF446363 // AT4G13180 // Rossmann-fold NAD(P)-binding domain-containing protein // --- // 826932	chr4	7657196	7658197	3.09414	4.5e-05	0.00061153
13435988	AT3G46130	{AT3G46130}	823756	NM_001035739 // MYB48 // transcription factor MYB48 // --- // 823756 /// AT3G46130.2 // MYB48 // transcription factor MYB48 // --- // 823756 /// NM_114482 // MYB48 // transcription factor MYB48 // --- // 823756 /// AT3G46130.1 // MYB48 // transcription factor MYB48 // --- // 823756 /// NM_001084780 // MYB48 // transcription factor MYB48 // --- // 823756 /// NM_001203089 // MYB48 // transcription …	chr3	16945364	16946461	-2.49005	4.48e-05	0.00061009
13337819	AT1G09070	{AT1G09070}	837428	AT1G09070.1 // SRC2 // hypothetical protein // --- // 837428 /// NM_100778 // SRC2 // hypothetical protein // --- // 837428 /// AY045580 // SRC2 // hypothetical protein // --- // 837428	chr1	2927703	2928968	2.56021	4.47e-05	0.000608329
13544426	AT5G66675	{AT5G66675}	836800	NM_180598 // AT5G66675 // hypothetical protein // --- // 836800 /// AT5G66675.1 // AT5G66675 // hypothetical protein // --- // 836800 /// AK119145 // AT5G66675 // hypothetical protein // --- // 836800	chr5	26615083	26616990	2.01788	4.42e-05	0.000603549
13387347	AT1G74590	{AT1G74590}	843799	NM_106118 // GSTU10 // glutathione S-transferase TAU 10 // --- // 843799 /// AT1G74590.1 // GSTU10 // glutathione S-transferase TAU 10 // --- // 843799 /// AK117614 // GSTU10 // glutathione S-transferase TAU 10 // --- // 843799	chr1	28023627	28024726	3.51816	4.4e-05	0.000600794
13536945	AT5G48380	{AT5G48380}	834892	NM_124213 // BIR1 // BAK1-interacting receptor-like kinase BIR1 // --- // 834892 /// AT5G48380.1 // BIR1 // BAK1-interacting receptor-like kinase BIR1 // --- // 834892 /// AY074386 // BIR1 // BAK1-interacting receptor-like kinase BIR1 // --- // 834892	chr5	19604089	19607059	2.22683	4.39e-05	0.000599977
13446614	AT3G08860	{AT3G08860}	820034	NM_111720 // PYD4 // PYRIMIDINE 4 // --- // 820034 /// AT3G08860.1 // PYD4 // PYRIMIDINE 4 // --- // 820034 /// AY099816 // PYD4 // PYRIMIDINE 4 // --- // 820034	chr3	2696559	2699158	5.06736	4.39e-05	0.000599977
13370474	AT1G20510	{AT1G20510}	838639	NM_202143 // OPCL1 // OPC-8:0 CoA ligase1 // --- // 838639 /// AT1G20510.2 // OPCL1 // OPC-8:0 CoA ligase1 // --- // 838639 /// NM_101901 // OPCL1 // OPC-8:0 CoA ligase1 // --- // 838639 /// AT1G20510.1 // OPCL1 // OPC-8:0 CoA ligase1 // --- // 838639 /// AF360250 // OPCL1 // OPC-8:0 CoA ligase1 // --- // 838639	chr1	7103454	7105881	2.15091	4.38e-05	0.000599545
13431808	AT3G22370	{AT3G22370}	821806	NM_113135 // AOX1A // alternative oxidase 1A // --- // 821806 /// AT3G22370.1 // AOX1A // alternative oxidase 1A // --- // 821806 /// AF370166 // AOX1A // alternative oxidase 1A // --- // 821806	chr3	7906791	7908740	3.74845	4.38e-05	0.000599545
13440117	AT3G56200	{AT3G56200}	824786	NM_115478 // AT3G56200 // putative amino acid transporter // --- // 824786 /// AT3G56200.1 // AT3G56200 // putative amino acid transporter // --- // 824786 /// AY094388 // AT3G56200 // putative amino acid transporter // --- // 824786	chr3	20850029	20852027	2.2088	4.32e-05	0.000591797
13393539	AT2G16970	{AT2G16970}	816200	NM_127250 // MEE15 // tetracycline transporter-like protein 1 // --- // 816200 /// AT2G16970.1 // MEE15 // tetracycline transporter-like protein 1 // --- // 816200	chr2	7369549	7375528	-2.85217	4.31e-05	0.000590892
13370303	AT1G20070	{AT1G20070}	838596	AT1G20070.1 // AT1G20070 // hypothetical protein // --- // 838596 /// NM_101861 // AT1G20070 // hypothetical protein // --- // 838596 /// AK117632 // AT1G20070 // hypothetical protein // --- // 838596	chr1	6958010	6959123	-2.40837	4.3e-05	0.000590623
13409004		{}		---	chr2	6644281	6645533	-2.00943	4.2e-05	0.000580168
13499116	AT5G08141	{AT5G08141}	830710	NM_180460 // bZIP75 // basic leucine-zipper 75 // --- // 830710 /// AT5G08141.1 // bZIP75 // basic leucine-zipper 75 // --- // 830710	chr5	2619142	2619555	2.38506	4.19e-05	0.00057914
13362734	AT1G03410	{AT1G03410}	838763	NM_100223 // 2A6 // 1-aminocyclopropane-1-carboxylate oxidase-like 5 // --- // 838763 /// AT1G03410.1 // 2A6 // 1-aminocyclopropane-1-carboxylate oxidase-like 5 // --- // 838763	chr1	844436	847683	-2.76747	4.18e-05	0.000578152
13396550	AT2G24100	{AT2G24100}	816944	NM_127972 // AT2G24100 // hypothetical protein // --- // 816944 /// AT2G24100.1 // AT2G24100 // hypothetical protein // --- // 816944 /// AY054224 // AT2G24100 // hypothetical protein // --- // 816944	chr2	10244886	10246919	2.07257	4.16e-05	0.000576187
13440175	AT3G56360	{AT3G56360}	824803	AT3G56360.1 // AT3G56360 // hypothetical protein // --- // 824803 /// NM_115494 // AT3G56360 // hypothetical protein // --- // 824803 /// AY120780 // AT3G56360 // hypothetical protein // --- // 824803	chr3	20896481	20897593	-2.6203	4.16e-05	0.000576036
13357006	AT1G69490	{AT1G69490}	843282	NM_105616 // NAP // NAC transcription factor protein family // --- // 843282 /// AT1G69490.1 // NAP // NAC transcription factor protein family // --- // 843282 /// AF360201 // NAP // NAC transcription factor protein family // --- // 843282	chr1	26122139	26123421	5.1197	4.16e-05	0.000575892
13466676	AT4G09300	{AT4G09300}	826513	NM_116998 // AT4G09300 // LisH and RanBPM domain-containing protein // --- // 826513 /// AT4G09300.1 // AT4G09300 // LisH and RanBPM domain-containing protein // --- // 826513 /// AK117476 // AT4G09300 // LisH and RanBPM domain-containing protein // --- // 826513	chr4	5898798	5901014	2.26868	4.14e-05	0.000574171
13450978	AT3G18680	{AT3G18680, AT3G18690}	821399	NM_112755 // MKS1 // MAP kinase substrate 1 // --- // 821400 /// AT3G18690.1 // MKS1 // MAP kinase substrate 1 // --- // 821400 /// NM_112754 // AT3G18680 // uridylate kinase-like protein // --- // 821399 /// AT3G18680.1 // AT3G18680 // uridylate kinase-like protein // --- // 821399 /// BT024603 // MKS1 // MAP kinase substrate 1 // --- // 821400 /// AY050828 // AT3G18680 // uridylate kinase-like …	chr3	6429534	6430514	2.58678	4.14e-05	0.000574024
13430331	AT3G18950	{AT3G18950}	821427	NM_112781 // AT3G18950 // WD40 domain-containing protein // --- // 821427 /// AT3G18950.1 // AT3G18950 // WD40 domain-containing protein // --- // 821427 /// AK117650 // AT3G18950 // WD40 domain-containing protein // --- // 821427	chr3	6536715	6538658	3.00492	4.14e-05	0.000574024
13486904	AT4G19420	{AT4G19420}	827683	NM_118062 // AT4G19420 // putative pectinacetylesterase // --- // 827683 /// AT4G19420.1 // AT4G19420 // putative pectinacetylesterase // --- // 827683 /// NM_202846 // AT4G19420 // putative pectinacetylesterase // --- // 827683 /// AT4G19420.2 // AT4G19420 // putative pectinacetylesterase // --- // 827683 /// BT014978 // AT4G19420 // putative pectinacetylesterase // --- // 827683	chr4	10587166	10590588	2.20706	4.11e-05	0.000570409
13495851	AT4G39800	{AT4G39800}	830139	NM_120143 // MIPS1 // myo-inositol-1-phosphate synthase 1 // --- // 830139 /// AT4G39800.1 // MIPS1 // myo-inositol-1-phosphate synthase 1 // --- // 830139 /// AF372954 // MIPS1 // myo-inositol-1-phosphate synthase 1 // --- // 830139	chr4	18469348	18471967	-2.84664	4.1e-05	0.000569865
13460095	AT3G54770	{AT3G54770}	824642	NM_115334 // AT3G54770 // putative RNA binding protein // --- // 824642 /// NM_001035783 // AT3G54770 // putative RNA binding protein // --- // 824642 /// AT3G54770.2 // AT3G54770 // putative RNA binding protein // --- // 824642 /// AT3G54770.1 // AT3G54770 // putative RNA binding protein // --- // 824642	chr3	20273716	20275898	-2.36696	4.1e-05	0.000569846
13532790	AT5G36925	{AT5G36925}	833661	NM_180586 // AT5G36925 // hypothetical protein // --- // 833661 /// AT5G36925.1 // AT5G36925 // hypothetical protein // --- // 833661 /// AK118668 // AT5G36925 // hypothetical protein // --- // 833661	chr5	14565813	14566244	7.73391	4.1e-05	0.000569846
13355935		{}		---	chr1	24921104	24921194	2.64355	4.09e-05	0.00056883
13388306	AT1G76930	{AT1G76930}	844028	NM_179564 // EXT4 // extensin 4 // --- // 844028 /// NM_106344 // EXT4 // extensin 4 // --- // 844028 /// AT1G76930.1 // EXT4 // extensin 4 // --- // 844028 /// AT1G76930.2 // EXT4 // extensin 4 // --- // 844028	chr1	28895301	28896883	5.11829	4.08e-05	0.000567928
13472381	AT4G23400	{AT4G23400}	828439	NM_118469 // PIP1;5 // putative aquaporin PIP1-5 // --- // 828439 /// AT4G23400.1 // PIP1;5 // putative aquaporin PIP1-5 // --- // 828439 /// AY059948 // PIP1;5 // putative aquaporin PIP1-5 // --- // 828439	chr4	12220743	12222371	-2.68867	4.08e-05	0.000567706
13435379	AT3G44300	{AT3G44300}	823555	NM_114298 // NIT2 // nitrilase 2 // --- // 823555 /// AT3G44300.1 // NIT2 // nitrilase 2 // --- // 823555 /// U09958 // NIT2 // nitrilase 2 // --- // 823555	chr3	15983311	15985535	8.77125	4.07e-05	0.000566846
13391608	AT2G04495	{AT2G04495}	814990	AT2G04495.1 // AT2G04495 // hypothetical protein // --- // 814990 /// NM_147243 // AT2G04495 // hypothetical protein // --- // 814990 /// BT011580 // AT2G04495 // hypothetical protein // --- // 814990	chr2	1564166	1565106	4.35647	4.04e-05	0.000563696
13376040	AT1G42990	{AT1G42990}	840897	NM_103458 // BZIP60 // bZIP transcription factor 60 // --- // 840897 /// AT1G42990.1 // BZIP60 // bZIP transcription factor 60 // --- // 840897 /// AY045964 // BZIP60 // bZIP transcription factor 60 // --- // 840897	chr1	16135852	16137463	2.72262	4.03e-05	0.000562847
13535189	AT5G43980	{AT5G43980}	834421	NM_123765 // PDLP1 // plasmodesmata-located protein 1 // --- // 834421 /// AT5G43980.1 // PDLP1 // plasmodesmata-located protein 1 // --- // 834421	chr5	17694680	17696622	2.08705	3.98e-05	0.000557384
13341223	AT1G17170	{AT1G17170}	838288	NM_101578 // GSTU24 // glutathione S-transferase TAU 24 // --- // 838288 /// AT1G17170.1 // GSTU24 // glutathione S-transferase TAU 24 // --- // 838288 /// BT012184 // GSTU24 // glutathione S-transferase TAU 24 // --- // 838288	chr1	5869846	5870840	7.00928	3.92e-05	0.000550169
13346383	AT1G30620	{AT1G30620}	839942	NM_102799 // MUR4 // UDP-arabinose 4-epimerase // --- // 839942 /// NM_001084163 // MUR4 // UDP-arabinose 4-epimerase // --- // 839942 /// NM_001036041 // MUR4 // UDP-arabinose 4-epimerase // --- // 839942 /// AT1G30620.1 // MUR4 // UDP-arabinose 4-epimerase // --- // 839942 /// AT1G30620.3 // MUR4 // UDP-arabinose 4-epimerase // --- // 839942 /// AT1G30620.2 // MUR4 // UDP-arabinose 4-epimerase …	chr1	10854549	10858244	2.12018	3.92e-05	0.000550169
13347416	AT1G33320	{AT1G33320}	840226	NM_103059 // AT1G33320 // Pyridoxal phosphate (PLP)-dependent transferases superfamily protein // --- // 840226 /// AT1G33320.1 // AT1G33320 // Pyridoxal phosphate (PLP)-dependent transferases superfamily protein // --- // 840226	chr1	12081009	12083462	-2.92332	3.91e-05	0.000549392
13500204	AT5G11160	{AT5G11160}	830985	NM_121154 // APT5 // adenine phosphoribosyltransferase 5 // --- // 830985 /// AT5G11160.1 // APT5 // adenine phosphoribosyltransferase 5 // --- // 830985 /// BT004028 // APT5 // adenine phosphoribosyltransferase 5 // --- // 830985	chr5	3550520	3552207	-2.05429	3.88e-05	0.000545575
13388139	AT1G76470	{AT1G76470}	843980	NM_106297 // AT1G76470 // NAD(P)-binding Rossmann-fold superfamily protein // --- // 843980 /// AT1G76470.1 // AT1G76470 // NAD(P)-binding Rossmann-fold superfamily protein // --- // 843980	chr1	28689770	28691449	4.86495	3.87e-05	0.000545575
13475043	AT4G29020	{AT4G29020}	829023	NM_119046 // AT4G29020 // glycine-rich protein // --- // 829023 /// AT4G29020.1 // AT4G29020 // glycine-rich protein // --- // 829023 /// NM_001160801 // AT4G29020 // glycine-rich protein // --- // 829023 /// AT4G29020.2 // AT4G29020 // glycine-rich protein // --- // 829023 /// AY050900 // AT4G29020 // glycine-rich protein // --- // 829023	chr4	14304921	14305721	-2.27468	3.84e-05	0.000541047
13479362	AT4G39030	{AT4G39030, AT4G39040}	830058	NM_120063 // EDS5 // enhanced disease susceptibility 5 // --- // 830058 /// AT4G39030.1 // EDS5 // enhanced disease susceptibility 5 // --- // 830058 /// NM_179190 // AT4G39040 // putative RNA-binding protein containing KH domain // --- // 830059 /// AT4G39040.2 // AT4G39040 // putative RNA-binding protein containing KH domain // --- // 830059 /// NM_120064 // AT4G39040 // putative RNA-binding pr…	chr4	18185667	18189224	3.32681	3.84e-05	0.000540894
13433689	AT3G26760	{AT3G26760}	822289	NM_113588 // AT3G26760 // Rossmann-fold NAD(P)-binding domain-containing protein // --- // 822289 /// AT3G26760.1 // AT3G26760 // Rossmann-fold NAD(P)-binding domain-containing protein // --- // 822289 /// AK228876 // AT3G26760 // Rossmann-fold NAD(P)-binding domain-containing protein // --- // 822289	chr3	9843591	9845176	-2.29455	3.83e-05	0.000539418
13368466	AT1G15520	{AT1G15520}	838122	AT1G15520.1 // PDR12 // ABC transporter G family member 40 // --- // 838122 /// NM_101421 // PDR12 // ABC transporter G family member 40 // --- // 838122	chr1	5331858	5338326	8.8944	3.82e-05	0.000539333
13363098	AT1G04240	{AT1G04240}	839570	NM_100305 // SHY2 // auxin-responsive protein IAA3 // --- // 839570 /// AT1G04240.1 // SHY2 // auxin-responsive protein IAA3 // --- // 839570 /// U18406 // SHY2 // auxin-responsive protein IAA3 // --- // 839570	chr1	1128188	1129551	-2.7033	3.81e-05	0.000537821
13501367	AT5G14200	{AT5G14200}	831270	NM_121424 // IMD1 // isopropylmalate dehydrogenase 1 // --- // 831270 /// NM_001036803 // IMD1 // isopropylmalate dehydrogenase 1 // --- // 831270 /// AT5G14200.3 // IMD1 // isopropylmalate dehydrogenase 1 // --- // 831270 /// AT5G14200.1 // IMD1 // isopropylmalate dehydrogenase 1 // --- // 831270 /// NM_001036802 // IMD1 // isopropylmalate dehydrogenase 1 // --- // 831270 /// AT5G14200.2 // IMD1…	chr5	4576202	4578402	-2.06916	3.76e-05	0.000531851
13385892	AT1G70890	{AT1G70890}	843427	NM_105756 // MLP43 // MLP-like protein 43 // --- // 843427 /// AT1G70890.1 // MLP43 // MLP-like protein 43 // --- // 843427 /// AY065135 // MLP43 // MLP-like protein 43 // --- // 843427	chr1	26725626	26726544	-2.51286	3.76e-05	0.000531851
13473385	AT4G25410	{AT4G25410}	828644	NM_118673 // AT4G25410 // transcription factor bHLH126 // --- // 828644 /// AT4G25410.1 // AT4G25410 // transcription factor bHLH126 // --- // 828644	chr4	12985755	12987217	-2.04343	3.76e-05	0.000531851
13509298	AT5G41761	{AT5G41761}	6241304	NM_001125881 // AT5G41761 // hypothetical protein // --- // 6241304 /// AT5G41761.1 // AT5G41761 // hypothetical protein // --- // 6241304	chr5	16711437	16712031	-2.0306	3.72e-05	0.000527997
13515808	AT5G56540	{AT5G56540}	835755	NM_125037 // AGP14 // arabinogalactan protein 14 // --- // 835755 /// AT5G56540.1 // AGP14 // arabinogalactan protein 14 // --- // 835755 /// AF195895 // AGP14 // arabinogalactan protein 14 // --- // 835755	chr5	22893151	22893642	-2.62577	3.68e-05	0.000523192
13390926	AT2G02620	{AT2G02620}	814791	NM_126317 // AT2G02620 // cysteine/histidine-rich C1 domain-containing protein // --- // 814791 /// AT2G02620.1 // AT2G02620 // cysteine/histidine-rich C1 domain-containing protein // --- // 814791	chr2	717256	719380	-2.2954	3.67e-05	0.000522766
13412517	AT2G24700	{AT2G24700}	817006	NM_128031 // AT2G24700 // transcriptional factor B3 family protein // --- // 817006 /// AT2G24700.1 // AT2G24700 // transcriptional factor B3 family protein // --- // 817006	chr2	10513016	10515411	2.7597	3.65e-05	0.000520854
13488450	AT4G23260	{AT4G23260}	828425	NM_118455 // CRK18 // cysteine-rich receptor-like protein kinase 18 // --- // 828425 /// AT4G23260.1 // CRK18 // cysteine-rich receptor-like protein kinase 18 // --- // 828425 /// NM_001203880 // CRK18 // cysteine-rich receptor-like protein kinase 18 // --- // 828425 /// AT4G23260.2 // CRK18 // cysteine-rich receptor-like protein kinase 18 // --- // 828425	chr4	12167354	12170086	5.21748	3.65e-05	0.000520854
13481145	AT4G02850	{AT4G02850}	828160	NM_116519 // AT4G02850 // phenazine biosynthesis PhzC/PhzF family protein // --- // 828160 /// AT4G02850.1 // AT4G02850 // phenazine biosynthesis PhzC/PhzF family protein // --- // 828160 /// BT015373 // AT4G02850 // phenazine biosynthesis PhzC/PhzF family protein // --- // 828160	chr4	1266463	1268612	-2.47354	3.61e-05	0.000515174
13385529	AT1G69890	{AT1G69890}	843325	NM_105657 // AT1G69890 // hypothetical protein // --- // 843325 /// AT1G69890.1 // AT1G69890 // hypothetical protein // --- // 843325 /// AF375417 // AT1G69890 // hypothetical protein // --- // 843325	chr1	26323111	26324616	2.41676	3.59e-05	0.000512622
13433736	AT3G26830	{AT3G26830}	822298	NM_113595 // PAD3 // bifunctional dihydrocamalexate synthase/camalexin synthase // --- // 822298 /// AT3G26830.1 // PAD3 // bifunctional dihydrocamalexate synthase/camalexin synthase // --- // 822298 /// AK117967 // PAD3 // bifunctional dihydrocamalexate synthase/camalexin synthase // --- // 822298	chr3	9887948	9889705	6.5652	3.59e-05	0.000512564
13498728	AT5G07310	{AT5G07310}	830622	NM_120813 // AT5G07310 // ethylene-responsive transcription factor ERF115 // --- // 830622 /// AT5G07310.1 // AT5G07310 // ethylene-responsive transcription factor ERF115 // --- // 830622 /// AY560885 // AT5G07310 // ethylene-responsive transcription factor ERF115 // --- // 830622	chr5	2305684	2306660	3.92418	3.53e-05	0.000504959
13350611	AT1G51020	{AT1G51020}	10723108	NM_001198261 // AT1G51020 // hypothetical protein // --- // 10723108 /// AT1G51020.1 // AT1G51020 // hypothetical protein // --- // 10723108	chr1	18913110	18913828	4.27175	3.52e-05	0.000504131
13379835	AT1G55450	{AT1G55450}	841992	NM_104421 // AT1G55450 // S-adenosyl-L-methionine-dependent methyltransferases superfamily protein // --- // 841992 /// AT1G55450.1 // AT1G55450 // S-adenosyl-L-methionine-dependent methyltransferases superfamily protein // --- // 841992 /// NM_001198310 // AT1G55450 // S-adenosyl-L-methionine-dependent methyltransferases superfamily protein // --- // 841992 /// AT1G55450.2 // AT1G55450 // S-aden…	chr1	20704918	20706893	2.39441	3.51e-05	0.000503861
13498468	AT5G06800	{AT5G06800}	830570	NM_120763 // AT5G06800 // myb-like HTH transcriptional regulator family protein // --- // 830570 /// AT5G06800.1 // AT5G06800 // myb-like HTH transcriptional regulator family protein // --- // 830570 /// NM_001203314 // AT5G06800 // myb-like HTH transcriptional regulator family protein // --- // 830570 /// AT5G06800.2 // AT5G06800 // myb-like HTH transcriptional regulator family protein // --- //…	chr5	2103160	2105898	-2.66319	3.5e-05	0.000503124
13454164	AT3G26960	{AT3G26960}	822314	NM_113610 // AT3G26960 // pollen Ole e 1 allergen and extensin family protein // --- // 822314 /// AT3G26960.1 // AT3G26960 // pollen Ole e 1 allergen and extensin family protein // --- // 822314	chr3	9944668	9945579	2.63027	3.49e-05	0.0005019
13492742	AT4G33050	{AT4G33050}	829442	NM_001125635 // EDA39 // calmodulin-binding protein // --- // 829442 /// AT4G33050.4 // EDA39 // calmodulin-binding protein // --- // 829442 /// NM_202944 // EDA39 // calmodulin-binding protein // --- // 829442 /// NM_119459 // EDA39 // calmodulin-binding protein // --- // 829442 /// AT4G33050.3 // EDA39 // calmodulin-binding protein // --- // 829442 /// AT4G33050.1 // EDA39 // calmodulin-binding…	chr4	15944322	15947026	3.33872	3.49e-05	0.000501445
13374839	AT1G32350	{AT1G32350}	840127	NM_102968 // AOX1D // alternative oxidase 1D // --- // 840127 /// AT1G32350.1 // AOX1D // alternative oxidase 1D // --- // 840127 /// BT029014 // AOX1D // alternative oxidase 1D // --- // 840127	chr1	11666977	11668690	13.8936	3.48e-05	0.000500422
13434483	AT3G29000	{AT3G29000}	822540	NM_113821 // AT3G29000 // putative calcium-binding protein CML30 // --- // 822540 /// AT3G29000.1 // AT3G29000 // putative calcium-binding protein CML30 // --- // 822540	chr3	11005779	11006414	6.08411	3.44e-05	0.000496383
13542434	AT5G62170	{AT5G62170}	836338	NM_125611 // AT5G62170 // hypothetical protein // --- // 836338 /// AT5G62170.1 // AT5G62170 // hypothetical protein // --- // 836338	chr5	24972977	24975549	-2.01712	3.44e-05	0.000496382
13520216	AR6	{AR6, AT5G66620}	836794	NM_126060 // DAR6 // protein DA1-related 6 // --- // 836794 /// AT5G66620.1 // DAR6 // protein DA1-related 6 // --- // 836794	chr5	26588585	26592006	2.94199	3.44e-05	0.000495721
13343814	AT1G23410	{AT1G23410}	838949	NM_102190 // AT1G23410 // 40S ribosomal protein S27a-1 // --- // 838949 /// AT1G23410.1 // AT1G23410 // 40S ribosomal protein S27a-1 // --- // 838949 /// BT024763 // AT1G23410 // 40S ribosomal protein S27a-1 // --- // 838949	chr1	8314924	8315531	-2.72186	3.43e-05	0.00049491
13395165	AT2G20750	{AT2G20750}	816604	NM_127640 // EXPB1 // expansin B1 // --- // 816604 /// AT2G20750.1 // EXPB1 // expansin B1 // --- // 816604 /// BT003932 // EXPB1 // expansin B1 // --- // 816604	chr2	8941119	8942689	-3.14753	3.41e-05	0.000492207
13336039	AT1G05260	{AT1G05260}	837028	NM_100405 // RCI3 // peroxidase 3 // --- // 837028 /// AT1G05260.1 // RCI3 // peroxidase 3 // --- // 837028 /// AK227859 // RCI3 // peroxidase 3 // --- // 837028	chr1	1529767	1531439	-3.44513	3.39e-05	0.000490412
13443480	AT3G01970	{AT3G01970}	821270	NM_111063 // WRKY45 // WRKY DNA-binding protein 45 // --- // 821270 /// AT3G01970.1 // WRKY45 // WRKY DNA-binding protein 45 // --- // 821270 /// AK118457 // WRKY45 // WRKY DNA-binding protein 45 // --- // 821270	chr3	326397	327412	7.02158	3.39e-05	0.000490412
13469480	AT4G16220	{AT4G16220}	827316	NM_117718 // AT4G16220 // GDSL esterase/lipase // --- // 827316 /// AT4G16220.1 // AT4G16220 // GDSL esterase/lipase // --- // 827316	chr4	9182283	9183922	-2.30475	3.36e-05	0.000487618
13401432	AT2G36220	{AT2G36220}	818194	NM_129180 // AT2G36220 // hypothetical protein // --- // 818194 /// AT2G36220.1 // AT2G36220 // hypothetical protein // --- // 818194 /// AY053408 // AT2G36220 // hypothetical protein // --- // 818194	chr2	15192480	15193698	2.86456	3.3e-05	0.000480971
13469440	AT4G16140	{AT4G16140}	827300	NM_117707 // AT4G16140 // proline-rich family protein // --- // 827300 /// AT4G16140.1 // AT4G16140 // proline-rich family protein // --- // 827300 /// BT010601 // AT4G16140 // proline-rich family protein // --- // 827300	chr4	9129016	9129841	-2.30959	3.27e-05	0.000476907
13493360	AT4G34135	{AT4G34135}	829560	NM_119575 // UGT73B2 // UDP-glucosyltransferase 73B2 // --- // 829560 /// AT4G34135.1 // UGT73B2 // UDP-glucosyltransferase 73B2 // --- // 829560 /// NM_179161 // UGT73B2 // UDP-glucosyltransferase 73B2 // --- // 829560 /// AT4G34135.2 // UGT73B2 // UDP-glucosyltransferase 73B2 // --- // 829560 /// AY035164 // UGT73B2 // UDP-glucosyltransferase 73B2 // --- // 829560	chr4	16345281	16347133	4.37891	3.27e-05	0.00047688
13372793	AT1G26930	{AT1G26930}	839583	NM_102457 // AT1G26930 // F-box/kelch-repeat protein // --- // 839583 /// AT1G26930.1 // AT1G26930 // F-box/kelch-repeat protein // --- // 839583 /// BT006467 // AT1G26930 // F-box/kelch-repeat protein // --- // 839583	chr1	9336057	9337786	2.64623	3.26e-05	0.000476442
13507981	AT5G38200	{AT5G38200}	833802	NM_123181 // AT5G38200 // class I glutamine amidotransferase-like protein // --- // 833802 /// AT5G38200.1 // AT5G38200 // class I glutamine amidotransferase-like protein // --- // 833802	chr5	15256276	15258755	3.19873	3.26e-05	0.000476329
13459385	AT3G53260	{AT3G53260}	824493	NM_115186 // PAL2 // phenylalanine ammonia-lyase 2 // --- // 824493 /// AT3G53260.1 // PAL2 // phenylalanine ammonia-lyase 2 // --- // 824493 /// AF367308 // PAL2 // phenylalanine ammonia-lyase 2 // --- // 824493	chr3	19744051	19746780	2.54267	3.26e-05	0.000475592
13414625	AT2G29670	{AT2G29670}	817517	NM_128521 // AT2G29670 // tetratricopeptide repeat-containing protein // --- // 817517 /// AT2G29670.1 // AT2G29670 // tetratricopeptide repeat-containing protein // --- // 817517 /// AY074336 // AT2G29670 // tetratricopeptide repeat-containing protein // --- // 817517	chr2	12681958	12685087	2.17977	3.23e-05	0.000472117
13497011	AT5G03490	{AT5G03490}	831823	NM_120429 // AT5G03490 // UDP-glycosyltransferase 89A2 // --- // 831823 /// AT5G03490.1 // AT5G03490 // UDP-glycosyltransferase 89A2 // --- // 831823 /// BT026358 // AT5G03490 // UDP-glycosyltransferase 89A2 // --- // 831823	chr5	871460	873057	2.94077	3.2e-05	0.000469299
13386278	AT1G72220	{AT1G72220}	843554	NM_105881 // AT1G72220 // RING-H2 finger protein ATL54 // --- // 843554 /// AT1G72220.1 // AT1G72220 // RING-H2 finger protein ATL54 // --- // 843554 /// AY052232 // AT1G72220 // RING-H2 finger protein ATL54 // --- // 843554	chr1	27184281	27185830	-2.43657	3.19e-05	0.000466904
13533076	AT5G37770	{AT5G37770}	833755	NM_123136 // TCH2 // calcium-binding protein CML24 // --- // 833755 /// AT5G37770.1 // TCH2 // calcium-binding protein CML24 // --- // 833755 /// AK227202 // TCH2 // calcium-binding protein CML24 // --- // 833755	chr5	14998854	14999619	2.54736	3.15e-05	0.000462431
13473271	AT4G25140	{AT4G25140, AT4G25150}	828617	NM_118646 // OLEO1 // oleosin 1 // --- // 828617 /// AT4G25140.1 // OLEO1 // oleosin 1 // --- // 828617 /// NM_118647 // AT4G25150 // HAD superfamily, subfamily IIIB acid phosphatase // --- // 828618 /// AT4G25150.1 // AT4G25150 // HAD superfamily, subfamily IIIB acid phosphatase // --- // 828618 /// BT010189 // OLEO1 // oleosin 1 // --- // 828617	chr4	12900430	12901577	4.08097	3.15e-05	0.000462431
13507334	AT5G35580	{AT5G35580}	833523	NM_122949 // AT5G35580 // Ser/Thr protein kinase ACIK1b // --- // 833523 /// AT5G35580.1 // AT5G35580 // Ser/Thr protein kinase ACIK1b // --- // 833523	chr5	13761965	13763944	3.22712	3.14e-05	0.000461478
13463869	AT4G00230	{AT4G00230}	827949	NM_116240 // XSP1 // xylem serine proteinase 1 // --- // 827949 /// AT4G00230.1 // XSP1 // xylem serine proteinase 1 // --- // 827949 /// AF190794 // XSP1 // xylem serine proteinase 1 // --- // 827949	chr4	93923	97454	-2.05722	3.14e-05	0.000461364
13519447	AT5G64900	{AT5G64900}	836613	NM_125888 // PROPEP1 // precursor of peptide 1 // --- // 836613 /// AT5G64900.1 // PROPEP1 // precursor of peptide 1 // --- // 836613 /// AY062830 // PROPEP1 // precursor of peptide 1 // --- // 836613	chr5	25937170	25938093	2.78324	3.11e-05	0.000456848
13340709	AT1G16160	{AT1G16160}	838185	NM_101483 // WAKL5 // wall-associated receptor kinase-like 5 // --- // 838185 /// AT1G16160.1 // WAKL5 // wall-associated receptor kinase-like 5 // --- // 838185	chr1	5535973	5538269	-3.13305	3.09e-05	0.000454814
13402540	AT2G38830	{AT2G38830}	818467	NM_129440 // AT2G38830 // ubiquitin-conjugating enzyme/RWD-like protein // --- // 818467 /// AT2G38830.1 // AT2G38830 // ubiquitin-conjugating enzyme/RWD-like protein // --- // 818467	chr2	16225777	16226872	2.86462	3.06e-05	0.000450937
13535113	AT5G43870	{AT5G43870}	834409	NM_123754 // AT5G43870 // hypothetical protein // --- // 834409 /// AT5G43870.1 // AT5G43870 // hypothetical protein // --- // 834409 /// BT028920 // AT5G43870 // hypothetical protein // --- // 834409	chr5	17632346	17635912	3.01133	3.06e-05	0.000450937
13366961	AT1G12090	{AT1G12090}	837761	NM_101081 // ELP // extensin-like protein // --- // 837761 /// AT1G12090.1 // ELP // extensin-like protein // --- // 837761 /// AY058186 // ELP // extensin-like protein // --- // 837761	chr1	4089847	4090725	-2.81348	3.03e-05	0.000447576
13428695	AT3G15500	{AT3G15500}	820789	NM_112418 // NAC3 // ATAF-like NAC-domain transcription factor // --- // 820789 /// AT3G15500.1 // NAC3 // ATAF-like NAC-domain transcription factor // --- // 820789 /// BT025659 // NAC3 // ATAF-like NAC-domain transcription factor // --- // 820789	chr3	5234617	5236088	11.6196	3e-05	0.000443577
13422256	AT2G46995	{AT2G46995}	6240281	AT2G46995.1 // AT2G46995 // hypothetical protein // --- // 6240281 /// NM_001125069 // AT2G46995 // hypothetical protein // --- // 6240281	chr2	19309468	19309584	2.23388	3e-05	0.000443136
13354187	AT1G61810	{AT1G61810}	842478	NM_104863 // BGLU45 // beta-glucosidase 45 // --- // 842478 /// AT1G61810.1 // BGLU45 // beta-glucosidase 45 // --- // 842478 /// NM_001198358 // BGLU45 // beta-glucosidase 45 // --- // 842478 /// AT1G61810.3 // BGLU45 // beta-glucosidase 45 // --- // 842478 /// NM_202337 // BGLU45 // beta-glucosidase 45 // --- // 842478 /// AT1G61810.2 // BGLU45 // beta-glucosidase 45 // --- // 842478	chr1	22830015	22834728	3.52837	2.99e-05	0.000442829
13338348	AT1G10480	{AT1G10480}	837588	NM_100922 // ZFP5 // zinc finger protein 5 // --- // 837588 /// AT1G10480.1 // ZFP5 // zinc finger protein 5 // --- // 837588 /// L39648 // ZFP5 // zinc finger protein 5 // --- // 837588	chr1	3449691	3451226	2.52019	2.98e-05	0.000442062
13413567	AT2G27000	{AT2G27000}	817242	NM_128258 // CYP705A8 // cytochrome P450, family 705, subfamily A, polypeptide 8 // --- // 817242 /// AT2G27000.1 // CYP705A8 // cytochrome P450, family 705, subfamily A, polypeptide 8 // --- // 817242	chr2	11523304	11525095	-2.19544	2.98e-05	0.000441733
13498597	AT5G07100	{AT5G07100}	830601	NM_203017 // WRKY26 // WRKY DNA-binding protein 26 // --- // 830601 /// AT5G07100.2 // WRKY26 // WRKY DNA-binding protein 26 // --- // 830601 /// NM_120792 // WRKY26 // WRKY DNA-binding protein 26 // --- // 830601 /// AT5G07100.1 // WRKY26 // WRKY DNA-binding protein 26 // --- // 830601 /// BT026349 // WRKY26 // WRKY DNA-binding protein 26 // --- // 830601	chr5	2204248	2205811	2.73479	2.98e-05	0.000441733
13531193	AT5G26340	{AT5G26340}	832703	NM_122535 // MSS1 // sugar transport protein 13 // --- // 832703 /// AT5G26340.1 // MSS1 // sugar transport protein 13 // --- // 832703 /// AY052692 // MSS1 // sugar transport protein 13 // --- // 832703	chr5	9243511	9247066	5.58737	2.92e-05	0.000434154
13479803	AT4G39955	{AT4G39955}	830156	NM_120159 // AT4G39955 // hydrolase, alpha/beta fold family protein // --- // 830156 /// AT4G39955.1 // AT4G39955 // hydrolase, alpha/beta fold family protein // --- // 830156 /// BT029227 // AT4G39955 // hydrolase, alpha/beta fold family protein // --- // 830156	chr4	18530543	18532259	2.17565	2.92e-05	0.000434154
13401734	AT2G36970	{AT2G36970}	818271	NM_129253 // AT2G36970 // UDP-glycosyltransferase 86A1 // --- // 818271 /// AT2G36970.1 // AT2G36970 // UDP-glycosyltransferase 86A1 // --- // 818271 /// AY054265 // AT2G36970 // UDP-glycosyltransferase 86A1 // --- // 818271	chr2	15529006	15530749	4.54246	2.9e-05	0.000432329
13376217	AT1G44030	{AT1G44030}	841003	NM_103529 // AT1G44030 // Cysteine/Histidine-rich C1 domain family protein // --- // 841003 /// AT1G44030.1 // AT1G44030 // Cysteine/Histidine-rich C1 domain family protein // --- // 841003	chr1	16724237	16726643	-4.48319	2.88e-05	0.000429635
13481730	AT4G04890	{AT4G04890}	825828	NM_116727 // PDF2 // homeobox-leucine zipper protein PROTODERMAL FACTOR 2 // --- // 825828 /// AT4G04890.1 // PDF2 // homeobox-leucine zipper protein PROTODERMAL FACTOR 2 // --- // 825828 /// AF424560 // PDF2 // homeobox-leucine zipper protein PROTODERMAL FACTOR 2 // --- // 825828	chr4	2476489	2482345	-2.20175	2.88e-05	0.000429635
13404901	AT2G44460	{AT2G44460}	819053	NM_180085 // BGLU28 // beta glucosidase 28 // --- // 819053 /// AT2G44460.1 // BGLU28 // beta glucosidase 28 // --- // 819053 /// BT023443 // BGLU28 // beta glucosidase 28 // --- // 819053	chr2	18346439	18349966	5.01797	2.88e-05	0.000429635
13466279	AT4G08290	{AT4G08290}	826383	NM_202790 // AT4G08290 // nodulin MtN21 /EamA-like transporter family protein // --- // 826383 /// AT4G08290.2 // AT4G08290 // nodulin MtN21 /EamA-like transporter family protein // --- // 826383 /// NM_116898 // AT4G08290 // nodulin MtN21 /EamA-like transporter family protein // --- // 826383 /// AT4G08290.1 // AT4G08290 // nodulin MtN21 /EamA-like transporter family protein // --- // 826383	chr4	5238906	5241034	-2.42745	2.86e-05	0.000427713
13414551	AT2G29480	{AT2G29480}	817497	NM_128502 // GSTU2 // glutathione S-transferase U2 // --- // 817497 /// AT2G29480.1 // GSTU2 // glutathione S-transferase U2 // --- // 817497 /// AY094455 // GSTU2 // glutathione S-transferase U2 // --- // 817497	chr2	12630198	12631321	5.73228	2.84e-05	0.000425511
13419093	AT2G39650	{AT2G39650}	818548	NM_129521 // AT2G39650 // hypothetical protein // --- // 818548 /// AT2G39650.1 // AT2G39650 // hypothetical protein // --- // 818548 /// BT024705 // AT2G39650 // hypothetical protein // --- // 818548	chr2	16527792	16529407	2.44026	2.83e-05	0.000424088
13401680	AT2G36830	{AT2G36830}	818255	NM_129238 // GAMMA-TIP // aquaporin TIP1-1 // --- // 818255 /// AT2G36830.1 // GAMMA-TIP // aquaporin TIP1-1 // --- // 818255 /// AF370172 // GAMMA-TIP // aquaporin TIP1-1 // --- // 818255	chr2	15445425	15446574	-2.5372	2.82e-05	0.000422831
13351091	AT1G52190	{AT1G52190}	841649	NM_104099 // AT1G52190 // putative peptide transporter // --- // 841649 /// AT1G52190.1 // AT1G52190 // putative peptide transporter // --- // 841649	chr1	19434509	19438971	-2.43637	2.82e-05	0.000422797
13454733	AT3G28345	{AT3G28345}	822463	NM_113754 // AT3G28345 // ABC transporter B family member 15 // --- // 822463 /// AT3G28345.1 // AT3G28345 // ABC transporter B family member 15 // --- // 822463	chr3	10593753	10598775	2.70525	2.81e-05	0.000422415
13373301	AT1G28370	{AT1G28370}	839733	NM_102603 // ERF11 // ethylene-responsive transcription factor 11 // --- // 839733 /// AT1G28370.1 // ERF11 // ethylene-responsive transcription factor 11 // --- // 839733 /// AF360232 // ERF11 // ethylene-responsive transcription factor 11 // --- // 839733	chr1	9955969	9956940	6.47319	2.81e-05	0.000422303
13537017	AT5G48540	{AT5G48540}	834910	NM_124230 // AT5G48540 // receptor-like protein kinase-related family protein // --- // 834910 /// AT5G48540.1 // AT5G48540 // receptor-like protein kinase-related family protein // --- // 834910 /// AY050924 // AT5G48540 // receptor-like protein kinase-related family protein // --- // 834910	chr5	19668964	19669920	2.63625	2.81e-05	0.000421783
13355211	AT1G64660	{AT1G64660}	842774	NM_105141 // MGL // methionine gamma-lyase // --- // 842774 /// AT1G64660.1 // MGL // methionine gamma-lyase // --- // 842774 /// AY054546 // MGL // methionine gamma-lyase // --- // 842774	chr1	24028918	24030780	3.44573	2.78e-05	0.000418211
13413305	AT2G26560	{AT2G26560}	817197	NM_128213 // PLA2A // phospholipase A 2A // --- // 817197 /// AT2G26560.1 // PLA2A // phospholipase A 2A // --- // 817197 /// AY062644 // PLA2A // phospholipase A 2A // --- // 817197	chr2	11293769	11295806	14.6231	2.76e-05	0.000416945
13478599	AT4G36988	{AT4G36988, AT4G36990}	829853	NM_119862 // HSF4 // heat stress transcription factor B-1 // --- // 829853 /// AT4G36988.1 // CPuORF49 // uncharacerized protein // --- // 6240789 /// AT4G36990.1 // HSF4 // heat stress transcription factor B-1 // --- // 829853 /// NM_001125657 // CPuORF49 // uncharacerized protein // --- // 6240789 /// AY120760 // HSF4 // heat stress transcription factor B-1 // --- // 829853	chr4	17440177	17442151	2.86549	2.69e-05	0.000407028
13340196	AT1G14890	{AT1G14890}	838054	NM_101358 // AT1G14890 // plant invertase/pectin methylesterase inhibitor domain-containing protein // --- // 838054 /// AT1G14890.1 // AT1G14890 // plant invertase/pectin methylesterase inhibitor domain-containing protein // --- // 838054	chr1	5137014	5137957	2.03301	2.67e-05	0.000404979
13470089		{}		---	chr4	9888986	9889066	-3.24772	2.66e-05	0.000403521
13348761	AT1G44050	{AT1G44050}	841006	NM_103530 // AT1G44050 // cysteine/histidine-rich C1-like domain-containing protein // --- // 841006 /// AT1G44050.1 // AT1G44050 // cysteine/histidine-rich C1-like domain-containing protein // --- // 841006	chr1	16739261	16741513	-2.66148	2.63e-05	0.000400313
13460056	AT3G54700	{AT3G54700}	824635	NM_115327 // PHT1;7 // phosphate transporter 1;7 // --- // 824635 /// AT3G54700.1 // PHT1;7 // phosphate transporter 1;7 // --- // 824635	chr3	20248425	20250070	3.58913	2.63e-05	0.000400313
13426478	AT3G10450	{AT3G10450}	820209	NM_001035592 // SCPL7 // serine carboxypeptidase-like 7 // --- // 820209 /// AT3G10450.2 // SCPL7 // serine carboxypeptidase-like 7 // --- // 820209 /// NM_111880 // SCPL7 // serine carboxypeptidase-like 7 // --- // 820209 /// AT3G10450.1 // SCPL7 // serine carboxypeptidase-like 7 // --- // 820209	chr3	3249526	3252506	4.20698	2.62e-05	0.000398108
13485840	AT4G17090	{AT4G17090}	827419	NM_117813 // CT-BMY // beta-amylase // --- // 827419 /// AT4G17090.1 // CT-BMY // beta-amylase // --- // 827419	chr4	9604962	9607334	2.84885	2.62e-05	0.000398108
13358304	AT1G72360	{AT1G72360}	843568	NM_105895 // HRE1 // ethylene-responsive transcription factor ERF073 // --- // 843568 /// AT1G72360.1 // HRE1 // ethylene-responsive transcription factor ERF073 // --- // 843568 /// NM_001124115 // HRE1 // ethylene-responsive transcription factor ERF073 // --- // 843568 /// NM_001084343 // HRE1 // ethylene-responsive transcription factor ERF073 // --- // 843568 /// AT1G72360.3 // HRE1 // ethylene…	chr1	27241807	27242827	-3.25583	2.6e-05	0.000396265
13419035	AT2G39490	{AT2G39490}	818534	NM_179986 // AT2G39490 // F-box protein // --- // 818534 /// AT2G39490.1 // AT2G39490 // F-box protein // --- // 818534	chr2	16486902	16488645	2.99353	2.6e-05	0.000396129
13452792	AT3G23120	{AT3G23120}	821887	NM_113213 // RLP38 // receptor like protein 38 // --- // 821887 /// AT3G23120.1 // RLP38 // receptor like protein 38 // --- // 821887	chr3	8227222	8229576	16.6243	2.57e-05	0.000392387
13440042	AT3G55980	{AT3G55980}	824764	NM_115456 // SZF1 // salt-inducible zinc finger 1 // --- // 824764 /// AT3G55980.1 // SZF1 // salt-inducible zinc finger 1 // --- // 824764 /// AY056282 // SZF1 // salt-inducible zinc finger 1 // --- // 824764	chr3	20776295	20778842	2.83102	2.56e-05	0.000391472
13492249	AT4G32000	{AT4G32000}	829331	NM_001203957 // AT4G32000 // protein kinase family protein // --- // 829331 /// AT4G32000.2 // AT4G32000 // protein kinase family protein // --- // 829331 /// NM_119352 // AT4G32000 // protein kinase family protein // --- // 829331 /// AT4G32000.1 // AT4G32000 // protein kinase family protein // --- // 829331	chr4	15473971	15476685	-2.12622	2.55e-05	0.000390994
13456353	AT3G45330	{AT3G45330}	823671	NM_114402 // AT3G45330 // concanavalin A-like lectin kinase-like protein // --- // 823671 /// AT3G45330.1 // AT3G45330 // concanavalin A-like lectin kinase-like protein // --- // 823671	chr3	16632440	16634488	-3.75148	2.54e-05	0.000389129
13500157	AT4	{AT4, AT5G11060}	830973	NM_121144 // KNAT4 // homeobox protein knotted-1-like 4 // --- // 830973 /// AT5G11060.1 // KNAT4 // homeobox protein knotted-1-like 4 // --- // 830973 /// AK118296 // KNAT4 // homeobox protein knotted-1-like 4 // --- // 830973	chr5	3510118	3513305	2.64006	2.48e-05	0.000381031
13384193	AT1G67050	{AT1G67050}	843025	NM_105375 // AT1G67050 // hypothetical protein // --- // 843025 /// AT1G67050.1 // AT1G67050 // hypothetical protein // --- // 843025 /// AY092985 // AT1G67050 // hypothetical protein // --- // 843025	chr1	25028627	25029788	2.06552	2.47e-05	0.000380611
13393470	AT2G16890	{AT2G16890}	816190	NM_127242 // AT2G16890 // UDP-glycosyltransferase 90A1 // --- // 816190 /// AT2G16890.2 // AT2G16890 // UDP-glycosyltransferase 90A1 // --- // 816190 /// NM_180661 // AT2G16890 // UDP-glycosyltransferase 90A1 // --- // 816190 /// AT2G16890.1 // AT2G16890 // UDP-glycosyltransferase 90A1 // --- // 816190 /// AY054598 // AT2G16890 // UDP-glycosyltransferase 90A1 // --- // 816190	chr2	7316889	7319181	2.39016	2.45e-05	0.000378217
13472322	AT4G23170	{AT4G23170}	828416	NM_118446 // EP1 // putative cysteine-rich receptor-like protein kinase 9 // --- // 828416 /// AT4G23170.1 // EP1 // putative cysteine-rich receptor-like protein kinase 9 // --- // 828416 /// BT002377 // EP1 // putative cysteine-rich receptor-like protein kinase 9 // --- // 828416	chr4	12135093	12136157	2.27645	2.45e-05	0.000377874
13502893	AT5G18130	{AT5G18130}	831931	NM_203067 // AT5G18130 // hypothetical protein // --- // 831931 /// NM_121818 // AT5G18130 // hypothetical protein // --- // 831931 /// AT5G18130.2 // AT5G18130 // hypothetical protein // --- // 831931 /// AT5G18130.1 // AT5G18130 // hypothetical protein // --- // 831931 /// AY040025 // AT5G18130 // hypothetical protein // --- // 831931	chr5	5995479	5997498	2.27712	2.43e-05	0.000375888
13498693	AT5G07280	{AT5G07280}	830619	NM_120810 // EMS1 // leucine-rich repeat receptor protein kinase EMS1 // --- // 830619 /// AT5G07280.1 // EMS1 // leucine-rich repeat receptor protein kinase EMS1 // --- // 830619	chr5	2285040	2288686	2.31714	2.42e-05	0.000374801
13357208	AT1G69880	{AT1G69880}	843324	NM_105656 // TH8 // thioredoxin H8 // --- // 843324 /// AT1G69880.1 // TH8 // thioredoxin H8 // --- // 843324 /// AK117825 // TH8 // thioredoxin H8 // --- // 843324	chr1	26321479	26322993	7.42297	2.42e-05	0.000374178
13387123	AT1G74000	{AT1G74000}	843738	NM_106059 // SS3 // strictosidine synthase 3 // --- // 843738 /// AT1G74000.1 // SS3 // strictosidine synthase 3 // --- // 843738 /// AK230236 // SS3 // strictosidine synthase 3 // --- // 843738	chr1	27829142	27831431	2.3328	2.41e-05	0.000373827
13432527	AT3G23800	{AT3G23800}	821962	NM_113284 // SBP3 // selenium-binding protein 3 // --- // 821962 /// AT3G23800.1 // SBP3 // selenium-binding protein 3 // --- // 821962 /// AK117618 // SBP3 // selenium-binding protein 3 // --- // 821962	chr3	8581654	8583835	-2.4318	2.37e-05	0.000368307
13414530	AT2G29440	{AT2G29440}	817493	NM_128498 // GSTU6 // glutathione S-transferase tau 6 // --- // 817493 /// AT2G29440.1 // GSTU6 // glutathione S-transferase tau 6 // --- // 817493 /// AK229012 // GSTU6 // glutathione S-transferase tau 6 // --- // 817493	chr2	12620060	12621148	2.73242	2.36e-05	0.0003674
13484549	AT34	{AT34, AT4G14365}	827080	NM_117514 // XBAT34 // putative E3 ubiquitin-protein ligase XBAT34 // --- // 827080 /// AT4G14365.1 // XBAT34 // putative E3 ubiquitin-protein ligase XBAT34 // --- // 827080 /// AF325044 // XBAT34 // putative E3 ubiquitin-protein ligase XBAT34 // --- // 827080	chr4	8271464	8273765	6.26339	2.35e-05	0.000366245
13371301	AT1G22500	{AT1G22500, AT1G22510}	838856	NM_001198135 // AT1G22510 // C3HC4-type RING finger protein // --- // 838857 /// AT1G22510.2 // AT1G22510 // C3HC4-type RING finger protein // --- // 838857 /// NM_102100 // AT1G22510 // C3HC4-type RING finger protein // --- // 838857 /// AT1G22510.1 // AT1G22510 // C3HC4-type RING finger protein // --- // 838857 /// NM_102099 // AT1G22500 // putative C3HC4-type RING zinc finger protein // --- //…	chr1	7950818	7952832	2.48058	2.35e-05	0.000366245
13353911	AT1G60989	{AT1G60989}	3767593	NM_001036137 // SCRL7 // protein SCR-like 7 // --- // 3767593 /// AT1G60989.1 // SCRL7 // protein SCR-like 7 // --- // 3767593	chr1	22462160	22462721	2.39508	2.34e-05	0.00036486
13509127	AT5G41300	{AT5G41300}	834131	NM_123495 // AT5G41300 // receptor-like protein kinase-related family protein // --- // 834131 /// AT5G41300.1 // AT5G41300 // receptor-like protein kinase-related family protein // --- // 834131	chr5	16515004	16516102	-3.38063	2.31e-05	0.000361029
13543484	AT5G64660	{AT5G64660}	836587	NM_125862 // CMPG2 // putative ubiquitin-protein ligase CMPG2 // --- // 836587 /// AT5G64660.1 // CMPG2 // putative ubiquitin-protein ligase CMPG2 // --- // 836587 /// BT023419 // CMPG2 // putative ubiquitin-protein ligase CMPG2 // --- // 836587	chr5	25841913	25843452	2.68695	2.31e-05	0.000360958
13414863	AT2G30340	{AT2G30340}	817584	NM_179810 // LBD13 // LOB domain-containing protein 13 // --- // 817584 /// AT2G30340.1 // LBD13 // LOB domain-containing protein 13 // --- // 817584 /// AF447888 // LBD13 // LOB domain-containing protein 13 // --- // 817584	chr2	12931219	12932582	-2.33687	2.28e-05	0.00035754
13524169	AT5G10130	{AT5G10130}	830877	AT5G10130.1 // AT5G10130 // pollen_Ole_e_I-domain containing protein // --- // 830877 /// NM_121051 // AT5G10130 // pollen_Ole_e_I-domain containing protein // --- // 830877 /// BT010846 // AT5G10130 // pollen_Ole_e_I-domain containing protein // --- // 830877	chr5	3171299	3172528	-2.17655	2.26e-05	0.000354501
13361202	AT1G79760	{AT1G79760}	844315	NM_106625 // DTA4 // downstream target of AGL15-4 // --- // 844315 /// AT1G79760.1 // DTA4 // downstream target of AGL15-4 // --- // 844315 /// BT012650 // DTA4 // downstream target of AGL15-4 // --- // 844315	chr1	30012048	30013495	-2.20052	2.25e-05	0.000354366
13477210	AT4G33920	{AT4G33920}	829536	NM_119551 // AT4G33920 // putative protein phosphatase 2C 63 // --- // 829536 /// AT4G33920.1 // AT4G33920 // putative protein phosphatase 2C 63 // --- // 829536 /// AF372953 // AT4G33920 // putative protein phosphatase 2C 63 // --- // 829536	chr4	16260663	16262981	2.05439	2.25e-05	0.000354338
13469998	AT4G17615	{AT4G17615}	827481	NM_202837 // CBL1 // calcineurin B-like protein 1 // --- // 827481 /// AT4G17615.2 // CBL1 // calcineurin B-like protein 1 // --- // 827481 /// NM_117870 // CBL1 // calcineurin B-like protein 1 // --- // 827481 /// AT4G17615.1 // CBL1 // calcineurin B-like protein 1 // --- // 827481 /// AK118798 // CBL1 // calcineurin B-like protein 1 // --- // 827481	chr4	9816452	9819312	3.09809	2.25e-05	0.000353692
13336439	AT1G06135	{AT1G06135}	2745743	AT1G06135.1 // AT1G06135 // hypothetical protein // --- // 2745743 /// NM_202039 // AT1G06135 // hypothetical protein // --- // 2745743 /// AY086351 // AT1G06135 // hypothetical protein // --- // 2745743	chr1	1862197	1862742	2.40485	2.22e-05	0.000350813
13390717	AT2G02060	{AT2G02060}	814737	NM_126267 // AT2G02060 // putative transcription factor // --- // 814737 /// AT2G02060.1 // AT2G02060 // putative transcription factor // --- // 814737 /// BT008699 // AT2G02060 // putative transcription factor // --- // 814737	chr2	495570	497747	2.9236	2.22e-05	0.000349981
13486601	AT4G18760	{AT4G18760}	827610	NM_117992 // RLP51 // receptor like protein 51 // --- // 827610 /// AT4G18760.1 // RLP51 // receptor like protein 51 // --- // 827610	chr4	10308163	10309458	-2.12668	2.2e-05	0.0003475
13533607	AT5G39610	{AT5G39610}	833957	NM_123323 // NAC6 // NAC-domain transcription factor // --- // 833957 /// AT5G39610.1 // NAC6 // NAC-domain transcription factor // --- // 833957 /// AY056327 // NAC6 // NAC-domain transcription factor // --- // 833957	chr5	15858400	15859788	5.23213	2.15e-05	0.000342324
13501570	AT5G14780	{AT5G14780}	831330	NM_121482 // FDH // formate dehydrogenase // --- // 831330 /// AT5G14780.1 // FDH // formate dehydrogenase // --- // 831330 /// AF217195 // FDH // formate dehydrogenase // --- // 831330	chr5	4776943	4779494	5.08654	2.14e-05	0.000341052
13449371	AT3G14225	{AT3G14225}	820641	NM_112280 // GLIP4 // GDSL esterase/lipase 4 // --- // 820641 /// AT3G14225.1 // GLIP4 // GDSL esterase/lipase 4 // --- // 820641	chr3	4734616	4735993	2.10846	2.13e-05	0.00033969
13432039	AT3G23000	{AT3G23000}	821874	NM_113200 // CIPK7 // CBL-interacting serine/threonine-protein kinase 7 // --- // 821874 /// AT3G23000.1 // CIPK7 // CBL-interacting serine/threonine-protein kinase 7 // --- // 821874 /// AB027153 // CIPK7 // CBL-interacting serine/threonine-protein kinase 7 // --- // 821874	chr3	8172597	8174131	-2.35842	2.12e-05	0.000338315
13436088	AT3G46400	{AT3G46400}	823790	NM_114507 // AT3G46400 // Leucine-rich repeat protein kinase family protein // --- // 823790 /// AT3G46400.1 // AT3G46400 // Leucine-rich repeat protein kinase family protein // --- // 823790	chr3	17073196	17077328	-4.70401	2.11e-05	0.000336161
13360638	AT1G78410	{AT1G78410}	844177	NM_106488 // AT1G78410 // VQ motif-containing protein // --- // 844177 /// AT1G78410.1 // AT1G78410 // VQ motif-containing protein // --- // 844177 /// AY070754 // AT1G78410 // VQ motif-containing protein // --- // 844177	chr1	29502582	29503241	4.73096	2.1e-05	0.000334943
13464791	AT4G02200	{AT4G02200}	827516	NM_001160728 // AT4G02200 // protein dehydration-INDUCED 19-5 // --- // 827516 /// AT4G02200.3 // AT4G02200 // protein dehydration-INDUCED 19-5 // --- // 827516 /// NM_116453 // AT4G02200 // protein dehydration-INDUCED 19-5 // --- // 827516 /// AT4G02200.1 // AT4G02200 // protein dehydration-INDUCED 19-5 // --- // 827516 /// NM_178955 // AT4G02200 // protein dehydration-INDUCED 19-5 // --- // 827…	chr4	972707	974692	2.30396	2.09e-05	0.000333652
13534625	AT5G42690	{AT5G42690}	834278	NM_123633 // AT5G42690 // hypothetical protein // --- // 834278 /// NM_001085225 // AT5G42690 // hypothetical protein // --- // 834278 /// AT5G42690.1 // AT5G42690 // hypothetical protein // --- // 834278 /// AT5G42690.2 // AT5G42690 // hypothetical protein // --- // 834278 /// NM_001085226 // AT5G42690 // hypothetical protein // --- // 834278 /// AT5G42690.3 // AT5G42690 // hypothetical protein …	chr5	17116428	17119838	-2.14636	2.08e-05	0.000333245
13456158	AT3G44840	{AT3G44840}	823618	NM_114353 // AT3G44840 // S-adenosyl-L-methionine-dependent methyltransferases superfamily protein // --- // 823618 /// AT3G44840.1 // AT3G44840 // S-adenosyl-L-methionine-dependent methyltransferases superfamily protein // --- // 823618	chr3	16372499	16373759	3.23702	2.08e-05	0.000333245
13486658	AT4G18880	{AT4G18880}	827622	NM_118004 // HSF A4A // heat stress transcription factor A-4a // --- // 827622 /// AT4G18880.1 // HSF A4A // heat stress transcription factor A-4a // --- // 827622 /// AY125512 // HSF A4A // heat stress transcription factor A-4a // --- // 827622	chr4	10347582	10349562	2.58767	2.08e-05	0.000332588
13376637	AT1G47510	{AT1G47510}	841160	NM_103644 // 5PTASE11 // Type I inositol-1,4,5-trisphosphate 5-phosphatase 11 // --- // 841160 /// AT1G47510.1 // 5PTASE11 // Type I inositol-1,4,5-trisphosphate 5-phosphatase 11 // --- // 841160 /// NM_001198233 // 5PTASE11 // Type I inositol-1,4,5-trisphosphate 5-phosphatase 11 // --- // 841160 /// AT1G47510.2 // 5PTASE11 // Type I inositol-1,4,5-trisphosphate 5-phosphatase 11 // --- // 841160 …	chr1	17435565	17438396	3.91924	2.07e-05	0.000331573
13384737	AT1G67880	{AT1G67880}	843116	NM_105458 // AT1G67880 // beta-1,4-N-acetylglucosaminyltransferase like protein // --- // 843116 /// AT1G67880.1 // AT1G67880 // beta-1,4-N-acetylglucosaminyltransferase like protein // --- // 843116 /// AY080715 // AT1G67880 // beta-1,4-N-acetylglucosaminyltransferase like protein // --- // 843116	chr1	25453921	25455735	2.14902	2.06e-05	0.000330223
13385542	AT1G69930	{AT1G69930}	843329	NM_105661 // GSTU11 // glutathione S-transferase TAU 11 // --- // 843329 /// AT1G69930.1 // GSTU11 // glutathione S-transferase TAU 11 // --- // 843329 /// AK119143 // GSTU11 // glutathione S-transferase TAU 11 // --- // 843329	chr1	26337497	26338795	18.8787	2.06e-05	0.000330136
13447932	AT3G11670	{AT3G11670}	820339	NM_111999 // DGD1 // digalactosyldiacylglycerol synthase 1 // --- // 820339 /// AT3G11670.1 // DGD1 // digalactosyldiacylglycerol synthase 1 // --- // 820339 /// NM_180230 // DGD1 // digalactosyldiacylglycerol synthase 1 // --- // 820339 /// AT3G11670.2 // DGD1 // digalactosyldiacylglycerol synthase 1 // --- // 820339 /// AF149841 // DGD1 // digalactosyldiacylglycerol synthase 1 // --- // 820339	chr3	3680893	3684558	2.04608	2.04e-05	0.000328652
13354379	AT1G62480	{AT1G62480}	842545	NM_104927 // AT1G62480 // vacuolar calcium-binding protein-like protein // --- // 842545 /// AT1G62480.1 // AT1G62480 // vacuolar calcium-binding protein-like protein // --- // 842545 /// AY074862 // AT1G62480 // vacuolar calcium-binding protein-like protein // --- // 842545	chr1	23128705	23129759	-2.91173	2.04e-05	0.000327875
13446194	AT3G07540	{AT3G07540}	819943	NM_111632 // AT3G07540 // Actin-binding FH2 (formin homology 2) family protein // --- // 819943 /// AT3G07540.1 // AT3G07540 // Actin-binding FH2 (formin homology 2) family protein // --- // 819943 /// AY050396 // AT3G07540 // Actin-binding FH2 (formin homology 2) family protein // --- // 819943	chr3	2404509	2407541	2.22632	2.03e-05	0.000327671
13386274	AT1G72200	{AT1G72200}	843552	NM_105879 // AT1G72200 // RING-H2 finger protein ATL11 // --- // 843552 /// AT1G72200.1 // AT1G72200 // RING-H2 finger protein ATL11 // --- // 843552 /// BT020487 // AT1G72200 // RING-H2 finger protein ATL11 // --- // 843552	chr1	27169795	27171321	-2.34892	2.02e-05	0.000326873
13454245	AT3G27070	{AT3G27070}	822325	NM_001203055 // TOM20-1 // mitochondrial import receptor subunit TOM20-1 // --- // 822325 /// AT3G27070.2 // TOM20-1 // mitochondrial import receptor subunit TOM20-1 // --- // 822325 /// NM_113621 // TOM20-1 // mitochondrial import receptor subunit TOM20-1 // --- // 822325 /// AT3G27070.1 // TOM20-1 // mitochondrial import receptor subunit TOM20-1 // --- // 822325 /// AJ296023 // TOM20-1 // mitoc…	chr3	9982987	9984744	3.88299	2.02e-05	0.000326272
13540339	AT5G57123	{AT5G57123}	835817	NM_148144 // AT5G57123 // hypothetical protein // --- // 835817 /// AT5G57123.1 // AT5G57123 // hypothetical protein // --- // 835817 /// BT025302 // AT5G57123 // hypothetical protein // --- // 835817	chr5	23126922	23127654	2.83705	2.01e-05	0.000324848
13514921	AT5G54400	{AT5G54400}	835528	NM_124820 // AT5G54400 // S-adenosyl-L-methionine-dependent methyltransferase-like protein // --- // 835528 /// AT5G54400.1 // AT5G54400 // S-adenosyl-L-methionine-dependent methyltransferase-like protein // --- // 835528 /// AK175629 // AT5G54400 // S-adenosyl-L-methionine-dependent methyltransferase-like protein // --- // 835528	chr5	22090533	22092126	2.70065	2e-05	0.000323564
13411585	AT2G22190	{AT2G22190}	816753	NM_127787 // AT2G22190 // probable trehalose-phosphate phosphatase E // --- // 816753 /// AT2G22190.1 // AT2G22190 // probable trehalose-phosphate phosphatase E // --- // 816753 /// AK176920 // AT2G22190 // probable trehalose-phosphate phosphatase E // --- // 816753	chr2	9433765	9436544	-3.18395	1.98e-05	0.000321739
13496276	AT5G01740	{AT5G01740}	831686	NM_120252 // AT5G01740 // Nuclear transport factor 2 (NTF2) family protein // --- // 831686 /// AT5G01740.1 // AT5G01740 // Nuclear transport factor 2 (NTF2) family protein // --- // 831686 /// AY075604 // AT5G01740 // Nuclear transport factor 2 (NTF2) family protein // --- // 831686	chr5	280722	281445	-3.14223	1.98e-05	0.000321739
13407481	AT2G03360	{AT2G03360}	814865	NM_001124784 // AT2G03360 // Glycosyltransferase family 61 protein // --- // 814865 /// AT2G03360.2 // AT2G03360 // Glycosyltransferase family 61 protein // --- // 814865 /// NM_126387 // AT2G03360 // Glycosyltransferase family 61 protein // --- // 814865 /// AT2G03360.1 // AT2G03360 // Glycosyltransferase family 61 protein // --- // 814865	chr2	1022287	1024391	3.97858	1.97e-05	0.000319996
13514954	AT5G54490	{AT5G54490}	835537	NM_124829 // PBP1 // pinoid-binding protein 1 // --- // 835537 /// AT5G54490.1 // PBP1 // pinoid-binding protein 1 // --- // 835537 /// BT024572 // PBP1 // pinoid-binding protein 1 // --- // 835537	chr5	22121404	22121931	3.33846	1.97e-05	0.000319996
13474998	AT4G28930	{AT4G28930}	829014	AT4G28930.1 // AT4G28930 // hypothetical protein // --- // 829014 /// NM_119037 // AT4G28930 // hypothetical protein // --- // 829014	chr4	14271072	14271652	2.44592	1.97e-05	0.000319996
13410456	AT2G19660	{AT2G19660}	816485	NM_127524 // AT2G19660 // cysteine/histidine-rich C1 domain-containing protein // --- // 816485 /// AT2G19660.1 // AT2G19660 // cysteine/histidine-rich C1 domain-containing protein // --- // 816485 /// BT011675 // AT2G19660 // cysteine/histidine-rich C1 domain-containing protein // --- // 816485	chr2	8496720	8498708	-2.91945	1.96e-05	0.000319766
13356561	AT1G68290	{AT1G68290}	843158	NM_105500 // ENDO 2 // endonuclease 2 // --- // 843158 /// AT1G68290.1 // ENDO 2 // endonuclease 2 // --- // 843158	chr1	25596671	25598438	3.69798	1.96e-05	0.000319766
13385364	AT1G69480	{AT1G69480}	843280	NM_105615 // AT1G69480 // EXS (ERD1/XPR1/SYG1) family protein // --- // 843280 /// AT1G69480.1 // AT1G69480 // EXS (ERD1/XPR1/SYG1) family protein // --- // 843280 /// AY507962 // AT1G69480 // EXS (ERD1/XPR1/SYG1) family protein // --- // 843280	chr1	26114112	26117797	6.55436	1.95e-05	0.000318208
13416197	AT2G33130	{AT2G33130}	817875	NM_128873 // RALFL18 // protein ralf-like 18 // --- // 817875 /// AT2G33130.1 // RALFL18 // protein ralf-like 18 // --- // 817875	chr2	14046521	14046832	2.07938	1.93e-05	0.000316386
13490727	AT4G28150	{AT4G28150}	828930	NM_179132 // AT4G28150 // hypothetical protein // --- // 828930 /// NM_118955 // AT4G28150 // hypothetical protein // --- // 828930 /// AT4G28150.1 // AT4G28150 // hypothetical protein // --- // 828930 /// AT4G28150.2 // AT4G28150 // hypothetical protein // --- // 828930 /// BT002353 // AT4G28150 // hypothetical protein // --- // 828930	chr4	13977303	13979006	2.52103	1.93e-05	0.000315638
13501223	AT5G13820	{AT5G13820}	831227	NM_121385 // TBP1 // Telomere repeat-binding protein 4 // --- // 831227 /// AT5G13820.1 // TBP1 // Telomere repeat-binding protein 4 // --- // 831227 /// AY029195 // TBP1 // Telomere repeat-binding protein 4 // --- // 831227	chr5	4460894	4464666	2.77361	1.92e-05	0.000315582
13438287	AT1	{AT1, AT3G51970}	824360	NM_115056 // ASAT1 // acyl-CoA sterol acyl transferase 1 // --- // 824360 /// AT3G51970.1 // ASAT1 // acyl-CoA sterol acyl transferase 1 // --- // 824360 /// AK175140 // ASAT1 // acyl-CoA sterol acyl transferase 1 // --- // 824360	chr3	19284339	19285582	2.08116	1.92e-05	0.000315582
13482061	AT4G06746	{AT4G06746}	826148	NM_179009 // RAP2.9 // ethylene-responsive transcription factor RAP2-9 // --- // 826148 /// AT4G06746.1 // RAP2.9 // ethylene-responsive transcription factor RAP2-9 // --- // 826148 /// AY560869 // RAP2.9 // ethylene-responsive transcription factor RAP2-9 // --- // 826148	chr4	4073962	4074545	2.30805	1.9e-05	0.000312986
13537948	AT5G50565	{AT5G50565, AT5G50570, AT5G50665, AT5G50670}	835138	NM_124435 // AT5G50570 // squamosa promoter-binding-like protein 13 // --- // 835126 /// AT5G50570.2 // AT5G50670 // squamosa promoter-binding-like protein 13 // --- // 835138 /// AT5G50570.2 // AT5G50570 // squamosa promoter-binding-like protein 13 // --- // 835126 /// NM_180830 // AT5G50570 // squamosa promoter-binding-like protein 13 // --- // 835126 /// AT5G50570.1 // AT5G50670 // squamosa pr…	chr5	20582083	20584559	3.3798	1.9e-05	0.000312838
13531865	AT5G28770	{AT5G28770}	832990	NM_001036885 // BZO2H3 // basic leucine zipper 63 // --- // 832990 /// AT5G28770.3 // BZO2H3 // basic leucine zipper 63 // --- // 832990 /// NM_122760 // BZO2H3 // basic leucine zipper 63 // --- // 832990 /// NM_180757 // BZO2H3 // basic leucine zipper 63 // --- // 832990 /// AT5G28770.1 // BZO2H3 // basic leucine zipper 63 // --- // 832990 /// AT5G28770.2 // BZO2H3 // basic leucine zipper 63 // …	chr5	10796459	10798222	-2.09054	1.9e-05	0.000312312
13456185	AT3G44990	{AT3G44990}	823634	NM_114368 // XTR8 // xyloglucan endotransglucosylase/hydrolase // --- // 823634 /// AT3G44990.1 // XTR8 // xyloglucan endotransglucosylase/hydrolase // --- // 823634 /// AY136454 // XTR8 // xyloglucan endotransglucosylase/hydrolase // --- // 823634	chr3	16446975	16448764	-4.27497	1.87e-05	0.000308383
13510215	AT5G43860	{AT5G43860}	834408	NM_123753 // CLH2 // chlorophyllase 2 // --- // 834408 /// AT5G43860.1 // CLH2 // chlorophyllase 2 // --- // 834408 /// AF134302 // CLH2 // chlorophyllase 2 // --- // 834408	chr5	17630450	17632312	2.00646	1.87e-05	0.000308347
13393428	AT2G16750	{AT2G16750}	816176	NM_127227 // AT2G16750 // adenine nucleotide alpha hydrolases-domain containing protein kinase // --- // 816176 /// AT2G16750.1 // AT2G16750 // adenine nucleotide alpha hydrolases-domain containing protein kinase // --- // 816176 /// BT046118 // AT2G16750 // adenine nucleotide alpha hydrolases-domain containing protein kinase // --- // 816176	chr2	7271012	7274693	-2.41532	1.86e-05	0.000306842
13540750	AT5G57980	{AT5G57980}	835909	NM_125183 // RPB5C // RNA polymerase II fifth largest subunit, C // --- // 835909 /// AT5G57980.1 // RPB5C // RNA polymerase II fifth largest subunit, C // --- // 835909	chr5	23469050	23469768	-2.3893	1.86e-05	0.000306842
13523723	AT5G08780	{AT5G08780, AT5G08790}	830779	NM_147856 // ATAF2 // protein ATAF2 // --- // 830779 /// AT5G08790.1 // ATAF2 // protein ATAF2 // --- // 830779 /// AT5G08780.1 // AT5G08780 // winged-helix DNA-binding transcription factor family protein // --- // 830778 /// AK228803 // ATAF2 // protein ATAF2 // --- // 830779	chr5	2858849	2860262	4.68709	1.86e-05	0.000306816
13337474	AT1G08590	{AT1G08590}	837381	NM_100732 // AT1G08590 // CLV1-like leucine rich repeat transmembrane receptor-like protein kinase // --- // 837381 /// AT1G08590.1 // AT1G08590 // CLV1-like leucine rich repeat transmembrane receptor-like protein kinase // --- // 837381	chr1	2718778	2722221	-2.36601	1.85e-05	0.000306465
13503924	AT5G20230	{AT5G20230}	832145	NM_122030 // BCB // blue-copper-binding protein // --- // 832145 /// AT5G20230.1 // BCB // blue-copper-binding protein // --- // 832145 /// AY052681 // BCB // blue-copper-binding protein // --- // 832145	chr5	6826506	6827629	8.70877	1.85e-05	0.000306453
13467403	AT4G11330	{AT4G11330}	826735	NM_117204 // MPK5 // mitogen-activated protein kinase 5 // --- // 826735 /// AT4G11330.1 // MPK5 // mitogen-activated protein kinase 5 // --- // 826735 /// AK176361 // MPK5 // mitogen-activated protein kinase 5 // --- // 826735	chr4	6892055	6894149	2.10897	1.84e-05	0.000304442
13434112	AT3G27950	{AT3G27950}	822419	NM_113712 // AT3G27950 // GDSL esterase/lipase // --- // 822419 /// AT3G27950.1 // AT3G27950 // GDSL esterase/lipase // --- // 822419	chr3	10378048	10379896	-2.98425	1.83e-05	0.000303839
[truncated: 1,210 more rows]

## Sheet: P20 vs P1.25
Transcript ID	gene_assignment		Gene Symbol	RefSeq	seqname	start	stop	strand	p-value(20mM * Root vs. 1.25mM * Root)	stepup(p-value(20mM * Root vs. 1.25mM * Root))	Fold-Change(20mM * Root vs. 1.25mM * Root)
[truncated: 31 more rows]

[truncated: 3 more sheets: Unique to -P, Unique to P20, Commonly Expressed]
