# Supplementary material for: Comprehensive study of excess phosphate response reveals ethylene mediated signaling that negatively regulates plant growth and development
Source: Sci Rep. 2017 Jun 8;7:3074. doi: 10.1038/s41598-017-03061-9 (PMC5465178; doi:10.1038/s41598-017-03061-9)
Supplement: Supplementary file 4 — Dataset 3 [file 41598_2017_3061_MOESM4_ESM.xls]

## Sheet: Title Page
ONLINE DATA SUPPLEMENT
Comprehensive study of excess phosphate response reveals ethylene mediated signaling that negatively regulates plant growth and development
Devesh Shukla*, Claire A. Rinehart, Shivendra V. Sahi*
Department of Biology, 1906 College Heights, Western Kentucky University, Bowling Green, 42101-1080, Kentucky, U.S.A.
*corresponding author
Correspondence to shiv.sahi@wku.edu, devesh.shukla@wku.edu

## Sheet: GO term Root 22 unique TC
GO_acc	term_type	Term	queryitem	querytotal	bgitem	bgtotal	pvalue	FDR	entries
GO:0046914	F	transition metal ion binding	5	22	2313	28397	0.029	0.029	// AT1G54390 // AT5G12040 // AT1G51980 // AT1G63770 // AT5G23990
GO:0043169	F	cation binding	6	22	3029	28397	0.024	0.024	// AT1G54390 // AT5G23990 // AT5G53850 // AT1G51980 // AT1G63770 // AT5G12040
GO:0043167	F	ion binding	6	22	3030	28397	0.024	0.024	// AT1G54390 // AT5G23990 // AT5G53850 // AT1G51980 // AT1G63770 // AT5G12040
GO:0046872	F	metal ion binding	6	22	2853	28397	0.019	0.019	// AT1G54390 // AT5G23990 // AT5G53850 // AT1G51980 // AT1G63770 // AT5G12040
GO:0005576	C	extracellular region	7	22	2824	28397	0.0043	0.0043	// AT5G23990 // AT4G11393 // AT1G34047 // AT3G52880 // AT1G63770 // AT2G36255 // AT3G15370
GO:0044422	C	organelle part	8	22	3385	28397	0.0028	0.0028	// AT3G55520 // AT2G27535 // AT5G53850 // AT3G52880 // AT1G51980 // AT5G40100 // AT1G63770 // AT5G12040
GO:0044446	C	intracellular organelle part	8	22	3379	28397	0.0027	0.0027	// AT3G55520 // AT2G27535 // AT5G53850 // AT3G52880 // AT1G51980 // AT5G40100 // AT1G63770 // AT5G12040
GO:0009536	C	plastid	7	22	4037	28397	0.028	0.028	// AT3G55520 // AT1G63770 // AT5G53850 // AT3G52880 // AT1G51980 // AT5G40100 // AT5G12040
GO:0009507	C	chloroplast	7	22	3959	28397	0.026	0.026	// AT3G55520 // AT1G63770 // AT5G53850 // AT3G52880 // AT1G51980 // AT5G40100 // AT5G12040
GO:0044435	C	plastid part	5	22	1252	28397	0.0024	0.0024	// AT5G40100 // AT5G12040 // AT3G55520 // AT1G63770 // AT5G53850
GO:0044434	C	chloroplast part	5	22	1211	28397	0.002	0.002	// AT5G40100 // AT5G12040 // AT3G55520 // AT1G63770 // AT5G53850
GO:0016020	C	membrane	9	22	6122	28397	0.032	0.032	// AT5G23990 // AT3G55520 // AT1G63770 // AT1G25530 // AT3G52880 // AT2G43660 // AT1G51980 // AT5G40100 // AT1G01070

## Sheet: GO term Shoot 22 common TC
GO_acc	term_type	Term	queryitem	querytotal	bgitem	bgtotal	pvalue	FDR	entries
GO:0008610	P	lipid biosynthetic process	7	22	1159	28397	1.9e-05	1.9e-05	// AT3G14050 // AT1G66180 // AT2G28630 // AT4G08950 // AT1G72430 // AT4G34710 // AT1G48300
GO:0006629	P	lipid metabolic process	7	22	1772	28397	0.00028	0.00028	// AT3G14050 // AT1G66180 // AT2G28630 // AT4G08950 // AT1G72430 // AT4G34710 // AT1G48300
GO:0042221	P	response to chemical stimulus	10	22	3978	28397	0.00037	0.00037	// AT5G39580 // AT3G14050 // AT1G66180 // AT4G08950 // AT2G04050 // AT4G33420 // AT1G72430 // AT4G34710 // AT1G29690 // AT5G06720
GO:0044281	P	small molecule metabolic process	9	22	4065	28397	0.0021	0.0021	// AT3G14050 // AT1G66180 // AT2G28630 // AT1G48300 // AT4G33420 // AT1G72430 // AT4G34710 // AT1G29690 // AT4G08950
GO:0051707	P	response to other organism	5	22	1421	28397	0.0041	0.0041	// AT3G14050 // AT1G29690 // AT5G06720 // AT5G39580 // AT4G34710
GO:0009719	P	response to endogenous stimulus	5	22	1615	28397	0.007	0.007	// AT3G14050 // AT1G29690 // AT1G72430 // AT4G34710 // AT4G08950
GO:0009607	P	response to biotic stimulus	5	22	1687	28397	0.0084	0.0084	// AT3G14050 // AT1G29690 // AT5G06720 // AT5G39580 // AT4G34710
GO:0051704	P	multi-organism process	5	22	1820	28397	0.011	0.011	// AT3G14050 // AT1G29690 // AT5G06720 // AT5G39580 // AT4G34710
GO:0050896	P	response to stimulus	10	22	6292	28397	0.013	0.013	// AT5G39580 // AT3G14050 // AT1G66180 // AT4G08950 // AT2G04050 // AT4G33420 // AT1G72430 // AT4G34710 // AT1G29690 // AT5G06720
GO:0008152	P	metabolic process	15	22	13633	28397	0.046	0.046	// AT4G25810 // AT5G39580 // AT5G37540 // AT3G14050 // AT1G66180 // AT5G02760 // AT4G08950 // AT2G28630 // AT1G48300 // AT4G33420 // AT1G72430 // AT2G20800 // AT4G34710 // AT1G29690 // AT5G06720
GO:0006810	P	transport	6	22	3577	28397	0.05	0.05	// AT5G64410 // AT5G39580 // AT2G04050 // AT4G33420 // AT4G34710 // AT1G29690
GO:0003824	F	catalytic activity	14	22	8787	28397	0.0016	0.0016	// AT1G68410 // AT4G25810 // AT5G39580 // AT5G37540 // AT3G14050 // AT1G66180 // AT5G02760 // AT2G28630 // AT1G48300 // AT4G33420 // AT2G20800 // AT4G34710 // AT2G18190 // AT5G06720
GO:0016787	F	hydrolase activity	7	22	3099	28397	0.0072	0.0072	// AT1G68410 // AT4G25810 // AT5G37540 // AT3G14050 // AT1G66180 // AT5G02760 // AT2G18190
GO:0005794	C	Golgi apparatus	5	22	949	28397	0.00069	0.00069	// AT1G66180 // AT4G25810 // AT5G06720 // AT4G08950 // AT5G39580
GO:0005576	C	extracellular region	8	22	2824	28397	0.00085	0.00085	// AT4G25810 // AT5G39580 // AT5G37540 // AT1G66180 // AT2G28630 // AT4G08950 // AT4G33420 // AT5G06720

## Sheet: GO term shoot 129 unique TC
GO_acc	term_type	Term	queryitem	querytotal	bgitem	bgtotal	pvalue	FDR	entries
GO:0010035	P	response to inorganic substance	14	113	1086	28397	0.00012	0.00012	// AT4G14800 // AT4G37910 // AT1G07390 // AT3G13930 // AT5G55920 // AT5G59880 // AT5G41670 // AT1G51980 // AT5G13420 // AT4G34460 // AT2G15620 // AT3G27240 // AT3G16857 // AT4G02930
GO:0046686	P	response to cadmium ion	9	113	470	28397	0.00013	0.00013	// AT4G14800 // AT4G37910 // AT3G13930 // AT5G59880 // AT5G41670 // AT1G51980 // AT5G13420 // AT4G02930 // AT3G27240
GO:0010038	P	response to metal ion	10	113	610	28397	0.00018	0.00018	// AT4G14800 // AT4G37910 // AT3G13930 // AT5G59880 // AT5G41670 // AT1G51980 // AT5G13420 // AT4G02930 // AT3G16857 // AT3G27240
GO:0007005	P	mitochondrion organization	5	113	127	28397	0.00019	0.00019	// AT5G64680 // AT2G31060 // AT2G29530 // AT5G26860 // AT3G07860
GO:0009553	P	embryo sac development	6	113	245	28397	0.00051	0.00051	// AT5G26860 // AT4G31400 // AT2G41420 // AT5G64680 // AT1G67120 // AT5G61230
GO:0001510	P	RNA methylation	5	113	185	28397	0.00098	0.00098	// AT5G64680 // AT5G02050 // AT3G60770 // AT2G29530 // AT5G20160
GO:0032502	P	developmental process	29	113	4094	28397	0.0012	0.0012	// AT4G31400 // AT2G41420 // AT3G27960 // AT4G00150 // AT2G24210 // AT3G59900 // AT5G25190 // AT4G34460 // AT5G22500 // AT4G33495 // AT5G26860 // AT5G64680 // AT3G04610 // AT3G16857 // AT3G24160 // AT3G02580 // AT3G48750 // AT3G01600 // AT3G55620 // AT5G13710 // AT3G46450 // AT2G36120 // AT3G02200 // AT4G26690 // AT5G55920 // AT3G23590 // AT2G17250 // AT1G67120 // AT5G61230
GO:0048229	P	gametophyte development	8	113	533	28397	0.0014	0.0014	// AT5G26860 // AT4G31400 // AT2G41420 // AT5G64680 // AT5G22500 // AT1G67120 // AT3G48750 // AT5G61230
GO:0006096	P	glycolysis	5	113	219	28397	0.002	0.002	// AT5G59880 // AT3G27240 // AT5G13420 // AT4G37910 // AT1G51980
GO:0048364	P	root development	8	113	594	28397	0.0028	0.0028	// AT4G26690 // AT4G33495 // AT4G31400 // AT4G00150 // AT5G55920 // AT4G34460 // AT3G23590 // AT3G16857
GO:0022622	P	root system development	8	113	595	28397	0.0028	0.0028	// AT4G26690 // AT4G33495 // AT4G31400 // AT4G00150 // AT5G55920 // AT4G34460 // AT3G23590 // AT3G16857
GO:0006605	P	protein targeting	10	113	906	28397	0.0035	0.0035	// AT3G24160 // AT2G44100 // AT1G06720 // AT2G29530 // AT2G31060 // AT5G64680 // AT3G07860 // AT4G34460 // AT1G16210 // AT3G16857
GO:0017038	P	protein import	6	113	368	28397	0.0038	0.0038	// AT1G06720 // AT2G29530 // AT2G31060 // AT3G07860 // AT5G64680 // AT3G16857
GO:0007275	P	multicellular organismal development	26	113	3864	28397	0.0047	0.0047	// AT4G31400 // AT2G41420 // AT3G27960 // AT4G00150 // AT2G24210 // AT5G25190 // AT4G34460 // AT5G22500 // AT4G33495 // AT5G26860 // AT5G64680 // AT3G04610 // AT3G16857 // AT3G48750 // AT3G01600 // AT3G55620 // AT5G13710 // AT3G46450 // AT2G36120 // AT3G02200 // AT4G26690 // AT5G55920 // AT3G23590 // AT2G17250 // AT1G67120 // AT5G61230
GO:0008283	P	cell proliferation	5	113	269	28397	0.0048	0.0048	// AT4G33495 // AT5G55920 // AT1G16210 // AT3G48750 // AT3G59900
GO:0033365	P	protein localization in organelle	5	113	272	28397	0.005	0.005	// AT5G64680 // AT2G31060 // AT3G07860 // AT2G29530 // AT1G06720
GO:0006066	P	alcohol metabolic process	11	113	1143	28397	0.0062	0.0062	// AT4G26690 // AT4G37910 // AT3G17770 // AT5G59880 // AT5G41670 // AT1G51980 // AT5G13420 // AT3G02580 // AT5G13710 // AT1G67120 // AT3G27240
GO:0050896	P	response to stimulus	37	113	6292	28397	0.0063	0.0063	// AT4G37910 // AT4G31400 // AT3G17770 // AT3G27960 // AT2G24210 // AT3G59900 // AT5G25190 // AT4G34460 // AT4G02330 // AT1G16210 // AT3G57760 // AT2G17480 // AT5G26860 // AT5G59880 // AT1G61100 // AT5G13420 // AT5G64680 // AT3G16857 // AT1G50500 // AT3G24160 // AT1G07390 // AT5G22500 // AT3G48750 // AT3G55620 // AT3G47640 // AT3G02200 // AT1G21910 // AT4G14800 // AT5G13710 // AT3G13930 // AT5G55…
GO:0009117	P	nucleotide metabolic process	8	113	685	28397	0.0064	0.0064	// AT4G37910 // AT5G26860 // AT5G02050 // AT5G41670 // AT1G51980 // AT2G17250 // AT3G27240 // AT4G02930
GO:0006753	P	nucleoside phosphate metabolic process	8	113	687	28397	0.0065	0.0065	// AT4G37910 // AT5G26860 // AT5G02050 // AT5G41670 // AT1G51980 // AT2G17250 // AT3G27240 // AT4G02930
GO:0006006	P	glucose metabolic process	7	113	554	28397	0.0071	0.0071	// AT4G37910 // AT5G59880 // AT5G41670 // AT1G51980 // AT5G13420 // AT1G67120 // AT3G27240
GO:0032501	P	multicellular organismal process	26	113	4020	28397	0.0078	0.0078	// AT4G31400 // AT2G41420 // AT3G27960 // AT4G00150 // AT2G24210 // AT5G25190 // AT4G34460 // AT5G22500 // AT4G33495 // AT5G26860 // AT5G64680 // AT3G04610 // AT3G16857 // AT3G48750 // AT3G01600 // AT3G55620 // AT5G13710 // AT3G46450 // AT2G36120 // AT3G02200 // AT4G26690 // AT5G55920 // AT3G23590 // AT2G17250 // AT1G67120 // AT5G61230
GO:0010015	P	root morphogenesis	6	113	439	28397	0.0087	0.0087	// AT4G26690 // AT4G33495 // AT5G55920 // AT4G00150 // AT3G23590 // AT3G16857
GO:0055086	P	nucleobase, nucleoside and nucleotide metabolic process	8	113	726	28397	0.0089	0.0089	// AT4G37910 // AT5G26860 // AT5G02050 // AT5G41670 // AT1G51980 // AT2G17250 // AT3G27240 // AT4G02930
GO:0006886	P	intracellular protein transport	10	113	1044	28397	0.0092	0.0092	// AT3G24160 // AT2G44100 // AT1G06720 // AT2G29530 // AT2G31060 // AT5G64680 // AT3G07860 // AT4G34460 // AT1G16210 // AT3G16857
GO:0031974	C	membrane-enclosed lumen	13	113	628	28397	1.6e-06	1.6e-06	// AT3G55520 // AT4G37910 // AT5G26860 // AT4G31580 // AT5G02050 // AT3G55620 // AT5G20160 // AT2G29530 // AT3G23590 // AT2G17250 // AT3G60770 // AT5G55920 // AT5G64680
GO:0044446	C	intracellular organelle part	31	113	3379	28397	6.2e-06	6.2e-06	// AT3G55520 // AT4G37910 // ATCG00660 // AT4G39840 // AT5G56500 // AT1G51980 // AT5G26860 // AT2G34300 // AT5G13420 // AT5G51200 // AT4G38040 // AT5G64680 // AT3G24160 // AT3G50830 // AT5G02050 // AT3G48750 // AT3G55620 // AT3G60770 // AT2G15620 // AT3G28180 // AT3G13930 // AT4G31580 // AT5G55920 // AT5G41670 // AT5G20160 // AT2G29530 // AT3G23590 // AT2G17250 // AT3G24830 // AT1G67120 // AT3G27…
GO:0044422	C	organelle part	31	113	3385	28397	6.4e-06	6.4e-06	// AT3G55520 // AT4G37910 // ATCG00660 // AT4G39840 // AT5G56500 // AT1G51980 // AT5G26860 // AT2G34300 // AT5G13420 // AT5G51200 // AT4G38040 // AT5G64680 // AT3G24160 // AT3G50830 // AT5G02050 // AT3G48750 // AT3G55620 // AT3G60770 // AT2G15620 // AT3G28180 // AT3G13930 // AT4G31580 // AT5G55920 // AT5G41670 // AT5G20160 // AT2G29530 // AT3G23590 // AT2G17250 // AT3G24830 // AT1G67120 // AT3G27…
GO:0043233	C	organelle lumen	12	113	622	28397	8.4e-06	8.4e-06	// AT3G55520 // AT4G37910 // AT5G26860 // AT4G31580 // AT5G02050 // AT3G55620 // AT5G20160 // AT3G23590 // AT2G17250 // AT3G60770 // AT5G55920 // AT5G64680
GO:0070013	C	intracellular organelle lumen	12	113	622	28397	8.4e-06	8.4e-06	// AT3G55520 // AT4G37910 // AT5G26860 // AT4G31580 // AT5G02050 // AT3G55620 // AT5G20160 // AT3G23590 // AT2G17250 // AT3G60770 // AT5G55920 // AT5G64680
GO:0044444	C	cytoplasmic part	61	113	9995	28397	3.5e-05	3.5e-05	// AT5G02060 // AT3G55520 // AT4G37910 // ATCG00660 // AT3G14410 // AT2G24210 // AT3G59900 // AT5G56500 // AT5G63135 // AT4G34460 // AT5G22500 // AT5G13210 // AT4G20020 // AT2G44100 // AT5G26860 // AT1G63120 // AT5G09270 // AT5G59880 // AT2G34300 // AT5G13420 // AT4G00300 // AT2G31060 // AT4G38040 // AT1G31010 // AT1G80150 // AT5G40660 // AT1G08510 // AT1G50500 // AT5G15300 // AT3G24160 // AT3G50…
GO:0044464	C	cell part	105	113	22455	28397	5.2e-05	5.2e-05	// AT3G27960 // AT5G56500 // AT3G14410 // AT1G34630 // AT5G26860 // AT1G61100 // AT5G13420 // AT4G00300 // AT1G31010 // AT2G28120 // AT3G04610 // AT3G24160 // AT3G01600 // AT3G47640 // AT2G40800 // AT1G36060 // AT3G28180 // AT3G02200 // AT1G21910 // AT2G43120 // AT4G31580 // AT5G14920 // AT2G29530 // AT1G51980 // AT1G22882 // AT3G45880 // AT1G61667 // AT3G24830 // AT4G02930 // AT5G02060 // AT3G55…
GO:0005623	C	cell	105	113	22455	28397	5.2e-05	5.2e-05	// AT3G27960 // AT5G56500 // AT3G14410 // AT1G34630 // AT5G26860 // AT1G61100 // AT5G13420 // AT4G00300 // AT1G31010 // AT2G28120 // AT3G04610 // AT3G24160 // AT3G01600 // AT3G47640 // AT2G40800 // AT1G36060 // AT3G28180 // AT3G02200 // AT1G21910 // AT2G43120 // AT4G31580 // AT5G14920 // AT2G29530 // AT1G51980 // AT1G22882 // AT3G45880 // AT1G61667 // AT3G24830 // AT4G02930 // AT5G02060 // AT3G55…
GO:0005730	C	nucleolus	7	113	303	28397	0.00024	0.00024	// AT4G31580 // AT5G55920 // AT3G55620 // AT5G20160 // AT2G17250 // AT3G60770 // AT5G64680
GO:0031981	C	nuclear lumen	8	113	467	28397	0.00062	0.00062	// AT4G31580 // AT5G55920 // AT3G55620 // AT5G20160 // AT3G23590 // AT2G17250 // AT3G60770 // AT5G64680
GO:0005886	C	plasma membrane	28	113	3740	28397	0.00064	0.00064	// AT3G54030 // AT2G41420 // AT3G27960 // AT2G31060 // AT4G34460 // AT5G22500 // AT2G17480 // AT3G50830 // AT1G63120 // AT5G59880 // AT2G34300 // AT1G61100 // AT5G49665 // AT1G50500 // AT2G28120 // AT3G48750 // AT3G14410 // AT5G13710 // AT3G28180 // AT2G43120 // AT4G26690 // AT5G14920 // AT5G41670 // AT4G13340 // AT1G17620 // AT3G24830 // AT1G67120 // AT3G27240
GO:0005739	C	mitochondrion	27	113	3571	28397	0.00071	0.00071	// AT5G02060 // AT4G37910 // AT2G31060 // AT3G59900 // AT5G56500 // AT4G20020 // AT3G13930 // AT5G59880 // AT5G13420 // AT1G80150 // AT5G40660 // AT1G50500 // AT5G15300 // AT3G50830 // AT5G02050 // AT2G40800 // AT3G46450 // AT5G26860 // AT5G41670 // AT2G29530 // AT1G51980 // AT4G31351 // AT2G15620 // AT4G02930 // AT4G31354 // AT5G61230 // AT3G27240
GO:0005737	C	cytoplasm	66	113	12233	28397	0.00076	0.00076	// AT5G02060 // AT3G55520 // AT4G37910 // ATCG00660 // AT3G17770 // AT3G14410 // AT2G24210 // AT3G59900 // AT5G56500 // AT5G63135 // AT4G34460 // AT5G22500 // AT1G16210 // AT5G13210 // AT4G20020 // AT2G44100 // AT5G26860 // AT1G63120 // AT5G09270 // AT5G59880 // AT2G34300 // AT5G13420 // AT4G00300 // AT2G31060 // AT4G08040 // AT4G38040 // AT1G31010 // AT1G80150 // AT5G40660 // AT1G08510 // AT3G04…
GO:0043229	C	intracellular organelle	86	113	17570	28397	0.00097	0.00097	// AT5G56500 // AT3G14410 // AT1G34630 // AT5G26860 // AT4G38040 // AT4G00300 // AT1G31010 // AT3G04610 // AT3G24160 // AT3G01600 // AT1G02380 // AT2G40800 // AT1G36060 // AT3G28180 // AT1G21910 // AT2G43120 // AT4G31580 // AT2G29530 // AT1G51980 // AT1G22882 // AT1G61667 // AT3G24830 // AT4G02930 // AT5G02060 // AT3G55520 // AT4G31400 // AT2G24210 // AT3G07860 // AT5G25190 // AT4G34460 // AT5G22…
GO:0043226	C	organelle	86	113	17578	28397	0.00099	0.00099	// AT5G56500 // AT3G14410 // AT1G34630 // AT5G26860 // AT4G38040 // AT4G00300 // AT1G31010 // AT3G04610 // AT3G24160 // AT3G01600 // AT1G02380 // AT2G40800 // AT1G36060 // AT3G28180 // AT1G21910 // AT2G43120 // AT4G31580 // AT2G29530 // AT1G51980 // AT1G22882 // AT1G61667 // AT3G24830 // AT4G02930 // AT5G02060 // AT3G55520 // AT4G31400 // AT2G24210 // AT3G07860 // AT5G25190 // AT4G34460 // AT5G22…
GO:0044428	C	nuclear part	9	113	650	28397	0.0013	0.0013	// AT4G31580 // AT5G55920 // AT3G55620 // AT5G20160 // AT3G23590 // AT5G51200 // AT2G17250 // AT3G60770 // AT5G64680
GO:0043232	C	intracellular non-membrane-bounded organelle	12	113	1109	28397	0.0017	0.0017	// ATCG00660 // AT5G26860 // AT4G31580 // AT5G55920 // AT3G48750 // AT3G55620 // AT5G20160 // AT5G64680 // AT2G17250 // AT3G60770 // AT3G14410 // AT3G24830
GO:0043228	C	non-membrane-bounded organelle	12	113	1109	28397	0.0017	0.0017	// ATCG00660 // AT5G26860 // AT4G31580 // AT5G55920 // AT3G48750 // AT3G55620 // AT5G20160 // AT5G64680 // AT2G17250 // AT3G60770 // AT3G14410 // AT3G24830
GO:0016020	C	membrane	38	113	6122	28397	0.0021	0.0021	// AT5G02060 // AT3G54030 // AT3G55520 // AT4G37910 // AT2G41420 // AT3G27960 // AT3G14410 // AT5G56500 // AT4G34460 // AT5G22500 // AT2G17480 // AT3G50830 // AT1G63120 // AT5G59880 // AT2G34300 // AT1G61100 // AT4G13340 // AT4G38040 // AT2G28120 // AT1G50500 // AT3G24160 // AT5G49665 // AT3G48750 // AT2G15620 // AT5G13710 // AT3G28180 // AT2G43120 // AT4G26690 // AT2G31060 // AT5G14920 // AT5G41…
GO:0043231	C	intracellular membrane-bounded organelle	84	113	17343	28397	0.0021	0.0021	// AT5G02060 // AT3G55520 // AT4G37910 // ATCG00660 // AT1G06720 // AT4G31354 // AT4G31400 // AT4G00150 // AT4G39840 // AT4G21570 // AT2G24210 // AT3G07860 // AT5G56500 // AT5G25190 // AT4G34460 // AT5G22500 // AT1G51980 // AT5G13210 // AT3G57760 // AT1G34630 // AT4G20020 // AT3G46450 // AT4G33495 // AT5G26860 // AT1G80150 // AT3G59900 // AT5G09270 // AT5G59880 // AT2G34300 // AT5G20160 // AT2G17…
GO:0043227	C	membrane-bounded organelle	84	113	17349	28397	0.0022	0.0022	// AT5G02060 // AT3G55520 // AT4G37910 // ATCG00660 // AT1G06720 // AT4G31354 // AT4G31400 // AT4G00150 // AT4G39840 // AT4G21570 // AT2G24210 // AT3G07860 // AT5G56500 // AT5G25190 // AT4G34460 // AT5G22500 // AT1G51980 // AT5G13210 // AT3G57760 // AT1G34630 // AT4G20020 // AT3G46450 // AT4G33495 // AT5G26860 // AT1G80150 // AT3G59900 // AT5G09270 // AT5G59880 // AT2G34300 // AT5G20160 // AT2G17…
GO:0044429	C	mitochondrial part	6	113	328	28397	0.0022	0.0022	// AT4G37910 // AT5G26860 // AT5G02050 // AT2G29530 // AT1G51980 // AT3G27240
GO:0005622	C	intracellular	93	113	20042	28397	0.0031	0.0031	// AT5G56500 // AT3G14410 // AT1G34630 // AT5G26860 // AT4G38040 // AT4G00300 // AT1G31010 // AT3G04610 // AT3G24160 // AT3G01600 // AT3G47640 // AT2G40800 // AT1G36060 // AT3G28180 // AT3G02200 // AT1G21910 // AT2G43120 // AT4G31580 // AT2G29530 // AT1G51980 // AT1G22882 // AT3G45880 // AT1G61667 // AT3G24830 // AT4G02930 // AT5G02060 // AT3G55520 // AT4G31400 // AT3G17770 // AT2G24210 // AT3G07…
GO:0044459	C	plasma membrane part	11	113	1065	28397	0.0037	0.0037	// AT4G26690 // AT1G63120 // AT5G59880 // AT2G34300 // AT5G41670 // AT5G13710 // AT1G17620 // AT4G13340 // AT4G34460 // AT3G24830 // AT1G67120
GO:0044424	C	intracellular part	92	113	19957	28397	0.005	0.005	// AT5G56500 // AT3G14410 // AT1G34630 // AT5G26860 // AT4G38040 // AT4G00300 // AT1G31010 // AT3G04610 // AT3G24160 // AT3G01600 // AT3G47640 // AT2G40800 // AT1G36060 // AT3G28180 // AT3G02200 // AT1G21910 // AT2G43120 // AT4G31580 // AT2G29530 // AT1G51980 // AT1G22882 // AT3G45880 // AT1G61667 // AT3G24830 // AT4G02930 // AT5G02060 // AT3G55520 // AT4G31400 // AT3G17770 // AT2G24210 // AT3G07…
GO:0055044	C	symplast	9	113	852	28397	0.0073	0.0073	// AT5G13710 // AT1G63120 // AT5G59880 // AT2G34300 // AT5G41670 // AT4G13340 // AT1G17620 // AT3G24830 // AT1G67120
GO:0009506	C	plasmodesma	9	113	852	28397	0.0073	0.0073	// AT5G13710 // AT1G63120 // AT5G59880 // AT2G34300 // AT5G41670 // AT4G13340 // AT1G17620 // AT3G24830 // AT1G67120
GO:0005911	C	cell-cell junction	9	113	854	28397	0.0074	0.0074	// AT5G13710 // AT1G63120 // AT5G59880 // AT2G34300 // AT5G41670 // AT4G13340 // AT1G17620 // AT3G24830 // AT1G67120
GO:0030054	C	cell junction	9	113	857	28397	0.0076	0.0076	// AT5G13710 // AT1G63120 // AT5G59880 // AT2G34300 // AT5G41670 // AT4G13340 // AT1G17620 // AT3G24830 // AT1G67120

## Sheet: GO terms Root+Shoot 182 TC
GO_acc	term_type	Term	queryitem	querytotal	bgitem	bgtotal	pvalue	FDR	entries
GO:0010038	P	response to metal ion	15	162	610	28397	3e-06	3e-06	// AT4G14800 // AT3G08040 // AT5G56080 // AT4G37910 // AT3G13930 // AT5G59880 // AT5G41670 // AT3G52880 // AT1G51980 // AT1G63770 // AT5G13420 // AT3G27240 // AT3G16857 // AT4G21680 // AT4G02930
GO:0010035	P	response to inorganic substance	20	162	1086	28397	5e-06	5e-06	// AT4G14800 // AT3G08040 // AT5G56080 // AT4G37910 // AT1G07390 // AT3G13930 // AT4G33420 // AT5G55920 // AT5G59880 // AT5G41670 // AT3G52880 // AT1G51980 // AT1G63770 // AT5G13420 // AT4G34460 // AT2G15620 // AT3G27240 // AT3G16857 // AT4G21680 // AT4G02930
GO:0046686	P	response to cadmium ion	12	162	470	28397	2.1e-05	2.1e-05	// AT4G14800 // AT4G37910 // AT3G13930 // AT5G59880 // AT5G41670 // AT3G52880 // AT1G51980 // AT1G63770 // AT5G13420 // AT3G27240 // AT4G21680 // AT4G02930
GO:0042221	P	response to chemical stimulus	42	162	3978	28397	4.8e-05	4.8e-05	// AT3G08040 // AT4G37910 // AT3G17770 // AT1G49570 // AT2G24210 // AT3G59900 // AT5G25190 // AT4G34460 // AT4G02330 // AT1G16210 // AT4G08950 // AT4G21680 // AT3G57760 // AT5G26860 // AT5G59880 // AT3G52880 // AT2G04050 // AT5G13420 // AT1G72430 // AT5G06720 // AT3G16857 // AT5G56080 // AT1G07390 // AT1G66180 // AT3G55620 // AT4G33420 // AT5G39580 // AT1G21910 // AT4G14800 // AT3G13930 // AT3G14…
GO:0050896	P	response to stimulus	56	162	6292	28397	0.00021	0.00021	// AT3G08040 // AT4G37910 // AT4G31400 // AT3G17770 // AT3G27960 // AT1G49570 // AT5G40100 // AT5G56080 // AT2G24210 // AT3G59900 // AT5G25190 // AT4G34460 // AT4G02330 // AT1G16210 // AT4G08950 // AT4G21680 // AT3G57760 // AT2G17480 // AT5G26860 // AT5G59880 // AT1G61100 // AT3G52880 // AT2G04050 // AT5G13420 // AT1G72430 // AT1G04040 // AT5G06720 // AT3G16857 // AT1G50500 // AT3G24160 // AT1G07…
GO:0016126	P	sterol biosynthetic process	6	162	165	28397	0.00045	0.00045	// AT4G26690 // AT1G66180 // AT4G08950 // AT1G72430 // AT3G02580 // AT5G13710
GO:0016125	P	sterol metabolic process	6	162	172	28397	0.00055	0.00055	// AT4G26690 // AT1G66180 // AT4G08950 // AT1G72430 // AT3G02580 // AT5G13710
GO:0006979	P	response to oxidative stress	11	162	582	28397	0.0006	0.0006	// AT1G07390 // AT5G26860 // AT5G55920 // AT5G59880 // AT3G52880 // AT1G49570 // AT4G33420 // AT4G34710 // AT4G34460 // AT5G06720 // AT5G39580
GO:0007005	P	mitochondrion organization	5	162	127	28397	0.00096	0.00096	// AT5G64680 // AT2G31060 // AT2G29530 // AT5G26860 // AT3G07860
GO:0044281	P	small molecule metabolic process	38	162	4065	28397	0.0013	0.0013	// AT4G37910 // AT3G02580 // AT3G17770 // AT1G48300 // AT1G08510 // AT5G22500 // AT4G08950 // AT3G13930 // AT5G59880 // AT3G52880 // AT2G28630 // AT4G08040 // AT5G13420 // AT1G72430 // AT5G02050 // AT5G64680 // AT3G16857 // AT5G56080 // AT1G66180 // AT4G33420 // AT3G60770 // AT5G13710 // AT4G26690 // AT5G26860 // AT3G14050 // AT5G53850 // AT5G41670 // AT5G20160 // AT2G29530 // AT1G51980 // AT1G63…
GO:0006096	P	glycolysis	6	162	219	28397	0.0018	0.0018	// AT4G37910 // AT5G59880 // AT3G52880 // AT1G51980 // AT5G13420 // AT3G27240
GO:0006694	P	steroid biosynthetic process	6	162	221	28397	0.0019	0.0019	// AT4G26690 // AT1G66180 // AT4G08950 // AT1G72430 // AT3G02580 // AT5G13710
GO:0006605	P	protein targeting	13	162	906	28397	0.0023	0.0023	// AT3G24160 // AT2G44100 // AT1G06720 // AT2G29530 // AT5G64680 // AT2G04050 // AT1G29690 // AT3G07860 // AT4G34710 // AT4G34460 // AT1G16210 // AT2G31060 // AT3G16857
GO:0006066	P	alcohol metabolic process	15	162	1143	28397	0.0025	0.0025	// AT4G26690 // AT4G37910 // AT1G66180 // AT5G59880 // AT5G41670 // AT3G52880 // AT1G51980 // AT3G17770 // AT1G72430 // AT3G02580 // AT5G13710 // AT5G13420 // AT4G08950 // AT1G67120 // AT3G27240
GO:0009553	P	embryo sac development	6	162	245	28397	0.0032	0.0032	// AT5G26860 // AT4G31400 // AT2G41420 // AT5G64680 // AT1G67120 // AT5G61230
GO:0008202	P	steroid metabolic process	6	162	247	28397	0.0033	0.0033	// AT4G26690 // AT1G66180 // AT4G08950 // AT1G72430 // AT3G02580 // AT5G13710
GO:0048229	P	gametophyte development	9	162	533	28397	0.0039	0.0039	// AT5G56080 // AT5G26860 // AT4G31400 // AT2G41420 // AT5G64680 // AT5G22500 // AT1G67120 // AT3G48750 // AT5G61230
GO:0001510	P	RNA methylation	5	162	185	28397	0.0047	0.0047	// AT5G64680 // AT5G02050 // AT3G60770 // AT2G29530 // AT5G20160
GO:0032502	P	developmental process	36	162	4094	28397	0.0051	0.0051	// AT4G01630 // AT4G31400 // AT2G41420 // AT3G27960 // AT4G00150 // AT5G56080 // AT2G24210 // AT3G59900 // AT5G25190 // AT4G34460 // AT5G22500 // AT4G33495 // AT5G26860 // AT3G02200 // AT1G04040 // AT5G06720 // AT3G16857 // AT3G24160 // AT3G02580 // AT3G48750 // AT3G01600 // AT3G55620 // AT5G64680 // AT5G24860 // AT5G13710 // AT3G46450 // AT2G36120 // AT3G15370 // AT3G04610 // AT4G26690 // AT5G55…
GO:0032787	P	monocarboxylic acid metabolic process	17	162	1481	28397	0.0051	0.0051	// AT5G56080 // AT4G37910 // AT3G13930 // AT4G08040 // AT3G14050 // AT3G02580 // AT5G59880 // AT3G52880 // AT2G28630 // AT1G63770 // AT5G13420 // AT1G08510 // AT4G34710 // AT1G29690 // AT5G22500 // AT1G67120 // AT3G16857
GO:0033365	P	protein localization in organelle	6	162	272	28397	0.0052	0.0052	// AT1G06720 // AT2G29530 // AT2G04050 // AT2G31060 // AT3G07860 // AT5G64680
GO:0017038	P	protein import	7	162	368	28397	0.0057	0.0057	// AT1G06720 // AT2G29530 // AT2G04050 // AT2G31060 // AT3G07860 // AT5G64680 // AT3G16857
GO:0000902	P	cell morphogenesis	10	162	691	28397	0.0069	0.0069	// AT4G01630 // AT5G56080 // AT4G26690 // AT3G02580 // AT3G27960 // AT3G23590 // AT3G24160 // AT1G04040 // AT4G00150 // AT3G15370
GO:0008610	P	lipid biosynthetic process	14	162	1159	28397	0.0071	0.0071	// AT4G26690 // AT4G08950 // AT3G14050 // AT1G66180 // AT3G17770 // AT5G13710 // AT2G28630 // AT1G48300 // AT2G24210 // AT3G45880 // AT4G34710 // AT3G02580 // AT1G72430 // AT1G08510
GO:0006886	P	intracellular protein transport	13	162	1044	28397	0.0074	0.0074	// AT3G24160 // AT2G44100 // AT1G06720 // AT2G29530 // AT5G64680 // AT2G04050 // AT1G29690 // AT3G07860 // AT4G34710 // AT4G34460 // AT1G16210 // AT2G31060 // AT3G16857
GO:0048364	P	root development	9	162	594	28397	0.0077	0.0077	// AT4G26690 // AT4G33495 // AT4G31400 // AT4G00150 // AT4G34460 // AT5G55920 // AT1G04040 // AT3G23590 // AT3G16857
GO:0022622	P	root system development	9	162	595	28397	0.0078	0.0078	// AT4G26690 // AT4G33495 // AT4G31400 // AT4G00150 // AT4G34460 // AT5G55920 // AT1G04040 // AT3G23590 // AT3G16857
GO:0034613	P	cellular protein localization	13	162	1059	28397	0.0083	0.0083	// AT3G24160 // AT2G44100 // AT1G06720 // AT2G29530 // AT5G64680 // AT2G04050 // AT1G29690 // AT3G07860 // AT4G34710 // AT4G34460 // AT1G16210 // AT2G31060 // AT3G16857
GO:0006950	P	response to stress	35	162	4089	28397	0.0087	0.0087	// AT3G08040 // AT4G37910 // AT4G31400 // AT3G17770 // AT3G27960 // AT1G49570 // AT5G40100 // AT2G24210 // AT5G22500 // AT4G34460 // AT4G02330 // AT1G16210 // AT5G39580 // AT2G17480 // AT5G26860 // AT5G59880 // AT1G61100 // AT3G52880 // AT5G06720 // AT1G50500 // AT3G24160 // AT1G07390 // AT3G48750 // AT3G47640 // AT1G21910 // AT4G14800 // AT5G13710 // AT4G33420 // AT3G14050 // AT5G55920 // AT5G14…
GO:0060560	P	developmental growth involved in morphogenesis	8	162	502	28397	0.0089	0.0089	// AT4G01630 // AT5G56080 // AT4G26690 // AT3G02580 // AT3G27960 // AT4G00150 // AT1G04040 // AT3G15370
GO:0009826	P	unidimensional cell growth	8	162	502	28397	0.0089	0.0089	// AT4G01630 // AT5G56080 // AT4G26690 // AT3G02580 // AT3G27960 // AT4G00150 // AT1G04040 // AT3G15370
GO:0006970	P	response to osmotic stress	11	162	842	28397	0.0096	0.0096	// AT1G50500 // AT3G24160 // AT4G37910 // AT3G14050 // AT5G14920 // AT3G52880 // AT1G51980 // AT4G34710 // AT5G22500 // AT5G59880 // AT3G27240
GO:0070727	P	cellular macromolecule localization	13	162	1093	28397	0.011	0.011	// AT3G24160 // AT2G44100 // AT1G06720 // AT2G29530 // AT5G64680 // AT2G04050 // AT1G29690 // AT3G07860 // AT4G34710 // AT4G34460 // AT1G16210 // AT2G31060 // AT3G16857
GO:0009719	P	response to endogenous stimulus	17	162	1615	28397	0.011	0.011	// AT3G08040 // AT5G56080 // AT3G14050 // AT5G14920 // AT3G55620 // AT4G08950 // AT1G29690 // AT1G72430 // AT2G24210 // AT3G59900 // AT4G34710 // AT5G25190 // AT4G34460 // AT4G02330 // AT5G24860 // AT3G16857 // AT1G21910
GO:0032989	P	cellular component morphogenesis	10	162	748	28397	0.012	0.012	// AT4G01630 // AT5G56080 // AT4G26690 // AT3G02580 // AT3G27960 // AT3G23590 // AT3G24160 // AT1G04040 // AT4G00150 // AT3G15370
GO:0009725	P	response to hormone stimulus	15	162	1375	28397	0.013	0.013	// AT3G08040 // AT5G56080 // AT3G14050 // AT5G14920 // AT3G55620 // AT4G08950 // AT1G72430 // AT3G59900 // AT4G34710 // AT5G25190 // AT4G34460 // AT4G02330 // AT5G24860 // AT3G16857 // AT1G21910
GO:0010015	P	root morphogenesis	7	162	439	28397	0.014	0.014	// AT4G26690 // AT4G33495 // AT5G55920 // AT4G00150 // AT1G04040 // AT3G23590 // AT3G16857
GO:0006006	P	glucose metabolic process	8	162	554	28397	0.015	0.015	// AT4G37910 // AT5G59880 // AT5G41670 // AT3G52880 // AT1G51980 // AT5G13420 // AT1G67120 // AT3G27240
GO:0009651	P	response to salt stress	10	162	788	28397	0.016	0.016	// AT3G24160 // AT4G37910 // AT3G14050 // AT5G14920 // AT3G52880 // AT1G51980 // AT4G34710 // AT5G22500 // AT5G59880 // AT3G27240
GO:0048589	P	developmental growth	10	162	791	28397	0.016	0.016	// AT4G01630 // AT5G56080 // AT4G26690 // AT3G02580 // AT3G27960 // AT4G00150 // AT3G59900 // AT1G04040 // AT3G16857 // AT3G15370
GO:0045184	P	establishment of protein localization	13	162	1160	28397	0.016	0.016	// AT3G24160 // AT2G44100 // AT1G06720 // AT2G29530 // AT5G64680 // AT2G04050 // AT1G29690 // AT3G07860 // AT4G34710 // AT4G34460 // AT1G16210 // AT2G31060 // AT3G16857
GO:0015031	P	protein transport	13	162	1160	28397	0.016	0.016	// AT3G24160 // AT2G44100 // AT1G06720 // AT2G29530 // AT5G64680 // AT2G04050 // AT1G29690 // AT3G07860 // AT4G34710 // AT4G34460 // AT1G16210 // AT2G31060 // AT3G16857
GO:0009723	P	response to ethylene stimulus	6	162	353	28397	0.017	0.017	// AT3G08040 // AT5G56080 // AT3G14050 // AT4G34710 // AT5G25190 // AT4G34460
GO:0009117	P	nucleotide metabolic process	9	162	685	28397	0.018	0.018	// AT4G37910 // AT5G26860 // AT3G14050 // AT5G02050 // AT5G41670 // AT1G51980 // AT2G17250 // AT4G02930 // AT3G27240
GO:0006753	P	nucleoside phosphate metabolic process	9	162	687	28397	0.018	0.018	// AT4G37910 // AT5G26860 // AT3G14050 // AT5G02050 // AT5G41670 // AT1G51980 // AT2G17250 // AT4G02930 // AT3G27240
GO:0044282	P	small molecule catabolic process	11	162	932	28397	0.019	0.019	// AT5G13710 // AT4G37910 // AT5G59880 // AT5G41670 // AT3G52880 // AT1G51980 // AT4G33420 // AT5G13420 // AT4G34710 // AT3G16857 // AT3G27240
GO:0048869	P	cellular developmental process	15	162	1453	28397	0.02	0.02	// AT4G01630 // AT3G24160 // AT4G26690 // AT5G26860 // AT3G02580 // AT2G41420 // AT3G27960 // AT3G23590 // AT5G64680 // AT5G56080 // AT1G04040 // AT5G22500 // AT4G00150 // AT3G48750 // AT3G15370
GO:0006007	P	glucose catabolic process	7	162	474	28397	0.02	0.02	// AT4G37910 // AT5G59880 // AT5G41670 // AT3G52880 // AT1G51980 // AT5G13420 // AT3G27240
GO:0008283	P	cell proliferation	5	162	269	28397	0.02	0.02	// AT4G33495 // AT5G55920 // AT1G16210 // AT3G48750 // AT3G59900
GO:0019320	P	hexose catabolic process	7	162	476	28397	0.021	0.021	// AT4G37910 // AT5G59880 // AT5G41670 // AT3G52880 // AT1G51980 // AT5G13420 // AT3G27240
GO:0040007	P	growth	11	162	949	28397	0.021	0.021	// AT4G01630 // AT5G56080 // AT4G26690 // AT3G02580 // AT3G27960 // AT4G00150 // AT3G24160 // AT3G59900 // AT1G04040 // AT3G16857 // AT3G15370
GO:0046365	P	monosaccharide catabolic process	7	162	480	28397	0.021	0.021	// AT4G37910 // AT5G59880 // AT5G41670 // AT3G52880 // AT1G51980 // AT5G13420 // AT3G27240
GO:0016049	P	cell growth	9	162	715	28397	0.023	0.023	// AT4G01630 // AT5G56080 // AT4G26690 // AT3G02580 // AT3G27960 // AT4G00150 // AT3G24160 // AT1G04040 // AT3G15370
GO:0009605	P	response to external stimulus	12	162	1087	28397	0.023	0.023	// AT3G08040 // AT5G13710 // AT3G14050 // AT1G66180 // AT4G34460 // AT3G17770 // AT3G47640 // AT2G24210 // AT4G34710 // AT1G04040 // AT5G22500 // AT3G48750
GO:0008104	P	protein localization	13	162	1216	28397	0.023	0.023	// AT3G24160 // AT2G44100 // AT1G06720 // AT2G29530 // AT5G64680 // AT2G04050 // AT1G29690 // AT3G07860 // AT4G34710 // AT4G34460 // AT1G16210 // AT2G31060 // AT3G16857
GO:0019318	P	hexose metabolic process	8	162	602	28397	0.023	0.023	// AT4G37910 // AT5G59880 // AT5G41670 // AT3G52880 // AT1G51980 // AT5G13420 // AT1G67120 // AT3G27240
GO:0046164	P	alcohol catabolic process	7	162	491	28397	0.024	0.024	// AT4G37910 // AT5G59880 // AT5G41670 // AT3G52880 // AT1G51980 // AT5G13420 // AT3G27240
GO:0055086	P	nucleobase, nucleoside and nucleotide metabolic process	9	162	726	28397	0.025	0.025	// AT4G37910 // AT5G26860 // AT3G14050 // AT5G02050 // AT5G41670 // AT1G51980 // AT2G17250 // AT4G02930 // AT3G27240
GO:0071555	P	cell wall organization	8	162	613	28397	0.026	0.026	// AT4G01630 // AT4G26690 // AT1G66180 // AT3G23590 // AT3G24830 // AT1G04040 // AT4G02330 // AT3G15370
GO:0009620	P	response to fungus	7	162	499	28397	0.026	0.026	// AT5G39580 // AT3G14050 // AT3G17770 // AT1G29690 // AT4G34710 // AT4G34460 // AT1G16210
GO:0008361	P	regulation of cell size	9	162	739	28397	0.027	0.027	// AT4G01630 // AT5G56080 // AT4G26690 // AT3G02580 // AT3G27960 // AT4G00150 // AT3G24160 // AT1G04040 // AT3G15370
GO:0032535	P	regulation of cellular component size	9	162	752	28397	0.03	0.03	// AT4G01630 // AT5G56080 // AT4G26690 // AT3G02580 // AT3G27960 // AT4G00150 // AT3G24160 // AT1G04040 // AT3G15370
GO:0090066	P	regulation of anatomical structure size	9	162	752	28397	0.03	0.03	// AT4G01630 // AT5G56080 // AT4G26690 // AT3G02580 // AT3G27960 // AT4G00150 // AT3G24160 // AT1G04040 // AT3G15370
GO:0009991	P	response to extracellular stimulus	6	162	406	28397	0.031	0.031	// AT3G08040 // AT1G66180 // AT3G48750 // AT3G17770 // AT3G47640 // AT4G34460
GO:0007275	P	multicellular organismal development	31	162	3864	28397	0.031	0.031	// AT4G31400 // AT2G41420 // AT3G27960 // AT4G00150 // AT2G24210 // AT5G25190 // AT4G34460 // AT5G22500 // AT4G33495 // AT5G26860 // AT1G04040 // AT5G06720 // AT3G16857 // AT5G56080 // AT3G48750 // AT3G01600 // AT3G55620 // AT5G64680 // AT5G24860 // AT5G13710 // AT3G46450 // AT2G36120 // AT3G02200 // AT3G04610 // AT4G26690 // AT5G55920 // AT3G23590 // AT2G17250 // AT4G34710 // AT1G67120 // AT5G61…
GO:0006633	P	fatty acid biosynthetic process	5	162	303	28397	0.031	0.031	// AT3G14050 // AT3G02580 // AT1G08510 // AT2G28630 // AT4G34710
GO:0043436	P	oxoacid metabolic process	19	162	2103	28397	0.032	0.032	// AT5G56080 // AT4G37910 // AT3G13930 // AT4G08040 // AT3G14050 // AT3G02580 // AT5G59880 // AT5G53850 // AT3G52880 // AT2G28630 // AT1G63770 // AT5G13420 // AT1G08510 // AT4G34710 // AT5G22500 // AT1G29690 // AT2G15620 // AT1G67120 // AT3G16857
GO:0019752	P	carboxylic acid metabolic process	19	162	2103	28397	0.032	0.032	// AT5G56080 // AT4G37910 // AT3G13930 // AT4G08040 // AT3G14050 // AT3G02580 // AT5G59880 // AT5G53850 // AT3G52880 // AT2G28630 // AT1G63770 // AT5G13420 // AT1G08510 // AT4G34710 // AT5G22500 // AT1G29690 // AT2G15620 // AT1G67120 // AT3G16857
GO:0032870	P	cellular response to hormone stimulus	8	162	641	28397	0.032	0.032	// AT3G08040 // AT5G56080 // AT3G14050 // AT3G55620 // AT4G34710 // AT5G25190 // AT4G34460 // AT3G16857
GO:0006082	P	organic acid metabolic process	19	162	2105	28397	0.032	0.032	// AT5G56080 // AT4G37910 // AT3G13930 // AT4G08040 // AT3G14050 // AT3G02580 // AT5G59880 // AT5G53850 // AT3G52880 // AT2G28630 // AT1G63770 // AT5G13420 // AT1G08510 // AT4G34710 // AT5G22500 // AT1G29690 // AT2G15620 // AT1G67120 // AT3G16857
GO:0046907	P	intracellular transport	14	162	1423	28397	0.034	0.034	// AT1G50500 // AT3G24160 // AT2G44100 // AT1G06720 // AT2G29530 // AT5G64680 // AT2G04050 // AT1G29690 // AT3G07860 // AT4G34710 // AT4G34460 // AT1G16210 // AT2G31060 // AT3G16857
GO:0042180	P	cellular ketone metabolic process	19	162	2123	28397	0.035	0.035	// AT5G56080 // AT4G37910 // AT3G13930 // AT4G08040 // AT3G14050 // AT3G02580 // AT5G59880 // AT5G53850 // AT3G52880 // AT2G28630 // AT1G63770 // AT5G13420 // AT1G08510 // AT4G34710 // AT5G22500 // AT1G29690 // AT2G15620 // AT1G67120 // AT3G16857
GO:0042398	P	cellular amino acid derivative biosynthetic process	7	162	534	28397	0.035	0.035	// AT5G56080 // AT5G13710 // AT4G08040 // AT4G33420 // AT5G13420 // AT4G34710 // AT5G22500
GO:0044275	P	cellular carbohydrate catabolic process	7	162	545	28397	0.039	0.039	// AT4G37910 // AT5G59880 // AT5G41670 // AT3G52880 // AT1G51980 // AT5G13420 // AT3G27240
GO:0044283	P	small molecule biosynthetic process	17	162	1865	28397	0.039	0.039	// AT5G56080 // AT5G13710 // AT4G37910 // AT4G08040 // AT3G14050 // AT3G02580 // AT5G59880 // AT5G53850 // AT3G52880 // AT2G28630 // AT4G33420 // AT5G13420 // AT1G08510 // AT4G34710 // AT5G22500 // AT2G15620 // AT1G67120
GO:0006508	P	proteolysis	10	162	943	28397	0.046	0.046	// AT4G14800 // AT5G26860 // AT5G37540 // AT1G63120 // AT1G66180 // AT1G51980 // AT1G63770 // AT1G16210 // AT1G67120 // AT3G27240
GO:0071495	P	cellular response to endogenous stimulus	9	162	815	28397	0.046	0.046	// AT3G08040 // AT5G56080 // AT3G14050 // AT3G55620 // AT1G29690 // AT4G34710 // AT5G25190 // AT4G34460 // AT3G16857
GO:0003006	P	reproductive developmental process	18	162	2050	28397	0.046	0.046	// AT5G06720 // AT5G13710 // AT5G26860 // AT4G31400 // AT3G48750 // AT3G55620 // AT3G27960 // AT5G64680 // AT2G17250 // AT5G56080 // AT2G24210 // AT4G34710 // AT5G25190 // AT4G34460 // AT3G04610 // AT5G24860 // AT3G16857 // AT3G46450
GO:0009628	P	response to abiotic stimulus	22	162	2635	28397	0.046	0.046	// AT4G37910 // AT3G17770 // AT4G02330 // AT4G34460 // AT5G22500 // AT5G59880 // AT3G52880 // AT1G04040 // AT1G50500 // AT3G24160 // AT1G07390 // AT1G66180 // AT3G48750 // AT5G64680 // AT3G02200 // AT1G21910 // AT3G14050 // AT5G55920 // AT5G14920 // AT1G51980 // AT4G34710 // AT3G27240
GO:0006457	P	protein folding	5	162	339	28397	0.047	0.047	// AT5G55920 // AT3G55520 // AT1G07390 // AT5G56500 // AT4G37910
GO:0009611	P	response to wounding	5	162	340	28397	0.047	0.047	// AT3G14050 // AT5G22500 // AT2G24210 // AT5G13710 // AT4G34710
GO:0048856	P	anatomical structure development	27	162	3396	28397	0.048	0.048	// AT4G01630 // AT4G31400 // AT3G27960 // AT4G00150 // AT5G56080 // AT2G24210 // AT5G25190 // AT4G34460 // AT4G33495 // AT1G04040 // AT5G06720 // AT3G16857 // AT3G24160 // AT3G02580 // AT3G48750 // AT3G55620 // AT5G13710 // AT3G46450 // AT2G36120 // AT3G15370 // AT3G04610 // AT4G26690 // AT5G55920 // AT3G23590 // AT2G17250 // AT4G34710 // AT5G24860
GO:0006629	P	lipid metabolic process	16	162	1772	28397	0.048	0.048	// AT4G26690 // AT4G08950 // AT3G14050 // AT1G66180 // AT3G17770 // AT5G13710 // AT2G28630 // AT1G48300 // AT3G02580 // AT2G24210 // AT3G45880 // AT4G34710 // AT5G22500 // AT1G72430 // AT1G08510 // AT3G16857
GO:0016052	P	carbohydrate catabolic process	7	162	573	28397	0.048	0.048	// AT4G37910 // AT5G59880 // AT5G41670 // AT3G52880 // AT1G51980 // AT5G13420 // AT3G27240
GO:0032501	P	multicellular organismal process	31	162	4020	28397	0.049	0.049	// AT4G31400 // AT2G41420 // AT3G27960 // AT4G00150 // AT2G24210 // AT5G25190 // AT4G34460 // AT5G22500 // AT4G33495 // AT5G26860 // AT1G04040 // AT5G06720 // AT3G16857 // AT5G56080 // AT3G48750 // AT3G01600 // AT3G55620 // AT5G64680 // AT5G24860 // AT5G13710 // AT3G46450 // AT2G36120 // AT3G02200 // AT3G04610 // AT4G26690 // AT5G55920 // AT3G23590 // AT2G17250 // AT4G34710 // AT1G67120 // AT5G61…
GO:0009932	P	cell tip growth	5	162	344	28397	0.049	0.049	// AT1G04040 // AT5G56080 // AT4G26690 // AT3G27960 // AT4G00150
GO:0005506	F	iron ion binding	8	162	499	28397	0.0086	0.0086	// AT5G23990 // AT5G39580 // AT3G02580 // AT1G49570 // AT4G33420 // AT2G15620 // AT5G06720 // AT3G27240
GO:0004175	F	endopeptidase activity	6	162	305	28397	0.0088	0.0088	// AT4G14800 // AT5G26860 // AT5G37540 // AT1G63120 // AT1G66180 // AT1G51980
GO:0016747	F	transferase activity, transferring acyl groups other than amino-acyl groups	5	162	234	28397	0.012	0.012	// AT4G31400 // AT1G08510 // AT2G28630 // AT3G13930 // AT1G48300
GO:0020037	F	heme binding	6	162	373	28397	0.021	0.021	// AT5G39580 // AT1G49570 // AT4G33420 // AT2G15620 // AT5G06720 // AT3G27240
GO:0042578	F	phosphoric ester hydrolase activity	6	162	381	28397	0.023	0.023	// AT1G68410 // AT5G53850 // AT4G26690 // AT3G14050 // AT5G02760 // AT1G04040
GO:0016746	F	transferase activity, transferring acyl groups	5	162	300	28397	0.03	0.03	// AT4G31400 // AT1G08510 // AT2G28630 // AT3G13930 // AT1G48300
GO:0046906	F	tetrapyrrole binding	6	162	407	28397	0.031	0.031	// AT5G39580 // AT1G49570 // AT4G33420 // AT2G15620 // AT5G06720 // AT3G27240
GO:0070011	F	peptidase activity, acting on L-amino acid peptides	7	162	519	28397	0.031	0.031	// AT4G14800 // AT5G26860 // AT5G37540 // AT1G63120 // AT1G66180 // AT1G51980 // AT1G63770
GO:0008233	F	peptidase activity	7	162	548	28397	0.039	0.039	// AT4G14800 // AT5G26860 // AT5G37540 // AT1G63120 // AT1G66180 // AT1G51980 // AT1G63770
GO:0016787	F	hydrolase activity	25	162	3099	28397	0.048	0.048	// AT1G06720 // AT2G31060 // AT4G34460 // AT4G02330 // AT1G68410 // AT4G25810 // AT5G26860 // AT1G63120 // AT5G37540 // AT2G18190 // AT4G04180 // AT1G66180 // AT5G04895 // AT5G02760 // AT1G04040 // AT4G14800 // AT4G26690 // AT3G14050 // AT5G53850 // AT1G08510 // AT1G51980 // AT1G63770 // AT5G12040 // AT1G67120 // AT4G02930
GO:0017111	F	nucleoside-triphosphatase activity	9	162	826	28397	0.049	0.049	// AT5G26860 // AT1G06720 // AT4G04180 // AT5G04895 // AT2G31060 // AT2G18190 // AT4G34460 // AT1G67120 // AT4G02930
GO:0044446	C	intracellular organelle part	39	162	3379	28397	1.4e-05	1.4e-05	// AT3G55520 // AT4G37910 // ATCG00660 // AT4G39840 // AT5G40100 // AT2G20800 // AT5G56500 // AT1G51980 // AT5G26860 // AT2G34300 // AT3G52880 // AT5G13420 // AT5G51200 // AT4G38040 // AT1G04040 // AT3G24160 // AT3G50830 // AT5G02050 // AT3G48750 // AT3G55620 // AT5G64680 // AT3G60770 // AT2G15620 // AT3G28180 // AT3G13930 // AT2G27535 // AT4G31580 // AT5G55920 // AT5G53850 // AT5G41670 // AT5G20…
GO:0044422	C	organelle part	39	162	3385	28397	1.4e-05	1.4e-05	// AT3G55520 // AT4G37910 // ATCG00660 // AT4G39840 // AT5G40100 // AT2G20800 // AT5G56500 // AT1G51980 // AT5G26860 // AT2G34300 // AT3G52880 // AT5G13420 // AT5G51200 // AT4G38040 // AT1G04040 // AT3G24160 // AT3G50830 // AT5G02050 // AT3G48750 // AT3G55620 // AT5G64680 // AT3G60770 // AT2G15620 // AT3G28180 // AT3G13930 // AT2G27535 // AT4G31580 // AT5G55920 // AT5G53850 // AT5G41670 // AT5G20…
GO:0031974	C	membrane-enclosed lumen	14	162	628	28397	1.9e-05	1.9e-05	// AT3G55520 // AT4G37910 // AT5G26860 // AT4G31580 // AT5G55920 // AT5G20160 // AT3G55620 // AT3G52880 // AT2G29530 // AT3G23590 // AT2G17250 // AT3G60770 // AT5G02050 // AT5G64680
GO:0043233	C	organelle lumen	13	162	622	28397	7.2e-05	7.2e-05	// AT3G55520 // AT4G37910 // AT5G26860 // AT4G31580 // AT5G55920 // AT5G20160 // AT3G55620 // AT3G52880 // AT3G23590 // AT2G17250 // AT3G60770 // AT5G02050 // AT5G64680
GO:0070013	C	intracellular organelle lumen	13	162	622	28397	7.2e-05	7.2e-05	// AT3G55520 // AT4G37910 // AT5G26860 // AT4G31580 // AT5G55920 // AT5G20160 // AT3G55620 // AT3G52880 // AT3G23590 // AT2G17250 // AT3G60770 // AT5G02050 // AT5G64680
GO:0044444	C	cytoplasmic part	81	162	9995	28397	8.2e-05	8.2e-05	// AT5G02060 // AT1G63120 // AT3G55520 // AT4G37910 // ATCG00660 // AT2G14247 // AT4G39840 // AT3G50830 // AT1G48300 // AT2G27535 // AT4G21570 // AT2G24210 // AT2G20800 // AT5G56500 // AT5G63135 // AT3G14410 // AT5G22500 // AT4G31330 // AT5G13210 // AT2G28630 // AT4G20020 // AT4G25810 // AT2G44100 // AT5G26860 // AT3G59900 // AT5G09270 // AT5G59880 // AT2G34300 // AT3G52880 // AT4G00300 // AT5G13…
GO:0005886	C	plasma membrane	37	162	3740	28397	0.00055	0.00055	// AT3G08040 // AT2G41420 // AT3G54030 // AT3G27960 // AT5G40100 // AT3G14410 // AT5G22500 // AT4G21680 // AT2G17480 // AT3G50830 // AT1G63120 // AT5G59880 // AT2G34300 // AT1G61100 // AT3G52880 // AT2G43660 // AT2G04050 // AT2G28120 // AT1G04040 // AT1G50500 // AT5G49665 // AT1G25530 // AT3G48750 // AT5G13710 // AT3G28180 // AT4G34460 // AT2G43120 // AT4G26690 // AT2G31060 // AT5G14920 // AT5G41…
GO:0016020	C	membrane	52	162	6122	28397	0.0012	0.0012	// AT5G02060 // AT5G64410 // AT3G08040 // AT3G55520 // AT5G56500 // AT2G41420 // AT3G54030 // AT3G27960 // AT5G40100 // AT2G20800 // AT1G01070 // AT3G14410 // AT5G22500 // AT4G21680 // AT4G37910 // AT2G17480 // AT3G50830 // AT1G63120 // AT5G59880 // AT2G34300 // AT1G61100 // AT3G52880 // AT2G43660 // AT2G04050 // AT4G38040 // AT2G28120 // AT1G04040 // AT2G28630 // AT1G50500 // AT4G13340 // AT3G24…
GO:0005730	C	nucleolus	7	162	303	28397	0.002	0.002	// AT4G31580 // AT5G55920 // AT3G55620 // AT5G20160 // AT2G17250 // AT3G60770 // AT5G64680
GO:0044429	C	mitochondrial part	7	162	328	28397	0.0031	0.0031	// AT4G37910 // AT5G26860 // AT5G02050 // AT2G29530 // AT1G51980 // AT2G20800 // AT3G27240
GO:0031981	C	nuclear lumen	8	162	467	28397	0.0059	0.0059	// AT4G31580 // AT5G55920 // AT3G55620 // AT5G20160 // AT3G23590 // AT2G17250 // AT3G60770 // AT5G64680
GO:0044464	C	cell part	141	162	22455	28397	0.0062	0.0062	// AT3G08040 // AT3G27960 // AT2G27535 // AT1G01070 // AT3G14410 // AT4G21680 // AT1G34630 // AT1G36060 // AT5G26860 // AT1G61100 // AT3G52880 // AT4G00300 // AT1G31010 // AT4G21215 // AT2G28120 // AT1G04040 // AT3G04610 // AT3G24160 // AT2G43120 // AT1G66180 // AT5G02760 // AT3G47640 // AT2G40800 // AT2G43660 // AT3G28180 // AT3G02200 // AT1G21910 // AT5G23990 // AT4G31580 // AT5G14920 // AT2G29…
GO:0005623	C	cell	141	162	22455	28397	0.0062	0.0062	// AT3G08040 // AT3G27960 // AT2G27535 // AT1G01070 // AT3G14410 // AT4G21680 // AT1G34630 // AT1G36060 // AT5G26860 // AT1G61100 // AT3G52880 // AT4G00300 // AT1G31010 // AT4G21215 // AT2G28120 // AT1G04040 // AT3G04610 // AT3G24160 // AT2G43120 // AT1G66180 // AT5G02760 // AT3G47640 // AT2G40800 // AT2G43660 // AT3G28180 // AT3G02200 // AT1G21910 // AT5G23990 // AT4G31580 // AT5G14920 // AT2G29…
GO:0005737	C	cytoplasm	86	162	12233	28397	0.0067	0.0067	// AT2G27535 // AT5G56500 // AT3G14410 // AT4G25810 // AT5G26860 // AT3G52880 // AT2G28630 // AT1G04040 // AT3G04610 // AT3G24160 // AT1G66180 // AT2G40800 // AT3G28180 // AT3G02200 // AT2G29530 // AT1G51980 // AT1G63770 // AT3G45880 // AT1G61667 // AT5G12040 // AT3G24830 // AT4G02930 // AT5G02060 // AT3G55520 // AT3G17770 // AT5G40100 // AT2G24210 // AT2G20800 // AT4G34460 // AT5G22500 // AT1G16…
GO:0005618	C	cell wall	9	162	618	28397	0.0098	0.0098	// AT4G25810 // AT4G26690 // AT4G37910 // AT4G08950 // AT4G13340 // AT3G60770 // AT1G04040 // AT4G02330 // AT4G02930
GO:0030312	C	external encapsulating structure	9	162	621	28397	0.01	0.01	// AT4G25810 // AT4G26690 // AT4G37910 // AT4G08950 // AT4G13340 // AT3G60770 // AT1G04040 // AT4G02330 // AT4G02930
GO:0043228	C	non-membrane-bounded organelle	13	162	1109	28397	0.012	0.012	// ATCG00660 // AT5G26860 // AT4G31580 // AT5G55920 // AT3G48750 // AT3G55620 // AT5G20160 // AT5G64680 // AT2G27535 // AT2G17250 // AT3G60770 // AT3G14410 // AT3G24830
GO:0043232	C	intracellular non-membrane-bounded organelle	13	162	1109	28397	0.012	0.012	// ATCG00660 // AT5G26860 // AT4G31580 // AT5G55920 // AT3G48750 // AT3G55620 // AT5G20160 // AT5G64680 // AT2G27535 // AT2G17250 // AT3G60770 // AT3G14410 // AT3G24830
GO:0009536	C	plastid	34	162	4037	28397	0.012	0.012	// AT3G55520 // ATCG00660 // AT5G40100 // AT2G24210 // AT2G20800 // AT5G56500 // AT5G22500 // AT5G13210 // AT4G33495 // AT3G13930 // AT4G21570 // AT4G05370 // AT5G59880 // AT3G52880 // AT5G51200 // AT5G13420 // AT1G31010 // AT1G08510 // AT2G16660 // AT3G60770 // AT5G09270 // AT5G63135 // AT2G31060 // AT3G14050 // AT5G53850 // AT5G41670 // AT2G29530 // AT1G51980 // AT1G63770 // AT1G61667 // AT5G12…
GO:0044428	C	nuclear part	9	162	650	28397	0.013	0.013	// AT4G31580 // AT5G55920 // AT3G55620 // AT5G20160 // AT3G23590 // AT5G51200 // AT2G17250 // AT3G60770 // AT5G64680
GO:0005829	C	cytosol	17	162	1644	28397	0.013	0.013	// AT3G60770 // AT5G26860 // AT1G63770 // AT5G55920 // AT3G48750 // AT5G53850 // AT3G55620 // AT1G48300 // AT2G27535 // AT4G17950 // AT5G56500 // AT5G12040 // AT5G41670 // AT3G24830 // AT5G59880 // AT3G02200 // AT2G44100
GO:0005739	C	mitochondrion	30	162	3571	28397	0.019	0.019	// AT5G02060 // AT4G37910 // AT3G50830 // AT2G31060 // AT2G20800 // AT5G56500 // AT4G20020 // AT3G13930 // AT3G59900 // AT5G59880 // AT5G13420 // AT1G80150 // AT5G40660 // AT1G50500 // AT5G15300 // AT1G17630 // AT5G02050 // AT2G40800 // AT3G46450 // AT5G26860 // AT4G31330 // AT5G41670 // AT2G29530 // AT1G51980 // AT4G31351 // AT2G15620 // AT4G02930 // AT4G31354 // AT5G61230 // AT3G27240
GO:0044459	C	plasma membrane part	12	162	1065	28397	0.02	0.02	// AT4G26690 // AT1G63120 // AT5G59880 // AT2G34300 // AT5G41670 // AT5G13710 // AT4G34460 // AT4G13340 // AT1G17620 // AT1G04040 // AT3G24830 // AT1G67120
GO:0005794	C	Golgi apparatus	11	162	949	28397	0.021	0.021	// AT3G24160 // AT5G39580 // AT1G63120 // AT1G66180 // AT2G34300 // AT4G08950 // AT4G39840 // AT4G38040 // AT4G25810 // AT5G06720 // AT3G28180
GO:0043229	C	intracellular organelle	113	162	17570	28397	0.023	0.023	// AT2G27535 // AT5G56500 // AT3G14410 // AT2G28630 // AT1G34630 // AT4G25810 // AT5G26860 // AT3G52880 // AT4G00300 // AT1G31010 // AT4G21215 // AT1G04040 // AT3G04610 // AT3G24160 // AT1G66180 // AT5G02760 // AT3G47640 // AT2G40800 // AT1G36060 // AT3G28180 // AT1G21910 // AT2G43120 // AT4G31580 // AT1G67120 // AT2G29530 // AT1G51980 // AT1G63770 // AT1G22882 // AT1G61667 // AT5G12040 // AT3G24…
GO:0043226	C	organelle	113	162	17578	28397	0.023	0.023	// AT2G27535 // AT5G56500 // AT3G14410 // AT2G28630 // AT1G34630 // AT4G25810 // AT5G26860 // AT3G52880 // AT4G00300 // AT1G31010 // AT4G21215 // AT1G04040 // AT3G04610 // AT3G24160 // AT1G66180 // AT5G02760 // AT3G47640 // AT2G40800 // AT1G36060 // AT3G28180 // AT1G21910 // AT2G43120 // AT4G31580 // AT1G67120 // AT2G29530 // AT1G51980 // AT1G63770 // AT1G22882 // AT1G61667 // AT5G12040 // AT3G24…
GO:0009570	C	chloroplast stroma	8	162	603	28397	0.024	0.024	// ATCG00660 // AT5G53850 // AT5G41670 // AT1G63770 // AT5G13420 // AT5G56500 // AT5G12040 // AT2G15620
GO:0055044	C	symplast	10	162	852	28397	0.026	0.026	// AT5G13710 // AT1G63120 // AT5G59880 // AT2G34300 // AT5G41670 // AT1G17620 // AT4G13340 // AT1G04040 // AT3G24830 // AT1G67120
GO:0009506	C	plasmodesma	10	162	852	28397	0.026	0.026	// AT5G13710 // AT1G63120 // AT5G59880 // AT2G34300 // AT5G41670 // AT1G17620 // AT4G13340 // AT1G04040 // AT3G24830 // AT1G67120
GO:0009507	C	chloroplast	32	162	3959	28397	0.026	0.026	// AT3G55520 // ATCG00660 // AT5G40100 // AT2G24210 // AT1G08510 // AT5G56500 // AT5G22500 // AT5G13210 // AT4G33495 // AT3G13930 // AT4G21570 // AT5G59880 // AT3G52880 // AT5G51200 // AT5G13420 // AT1G31010 // AT2G16660 // AT3G60770 // AT4G05370 // AT5G63135 // AT2G31060 // AT3G14050 // AT5G53850 // AT5G41670 // AT2G29530 // AT1G51980 // AT1G63770 // AT1G61667 // AT5G12040 // AT2G15620 // AT2G14…
GO:0005911	C	cell-cell junction	10	162	854	28397	0.026	0.026	// AT5G13710 // AT1G63120 // AT5G59880 // AT2G34300 // AT5G41670 // AT1G17620 // AT4G13340 // AT1G04040 // AT3G24830 // AT1G67120
GO:0030054	C	cell junction	10	162	857	28397	0.026	0.026	// AT5G13710 // AT1G63120 // AT5G59880 // AT2G34300 // AT5G41670 // AT1G17620 // AT4G13340 // AT1G04040 // AT3G24830 // AT1G67120
GO:0043231	C	intracellular membrane-bounded organelle	111	162	17343	28397	0.03	0.03	// AT2G27535 // AT5G56500 // AT1G34630 // AT4G25810 // AT5G26860 // AT3G52880 // AT2G28630 // AT1G31010 // AT4G21215 // AT1G04040 // AT3G04610 // AT3G24160 // AT1G66180 // AT5G02760 // AT3G47640 // AT2G40800 // AT1G36060 // AT3G28180 // AT1G21910 // AT2G43120 // AT4G31580 // AT1G67120 // AT2G29530 // AT1G51980 // AT1G63770 // AT1G22882 // AT1G61667 // AT5G12040 // AT4G02930 // AT5G02060 // AT3G55…
GO:0043227	C	membrane-bounded organelle	111	162	17349	28397	0.031	0.031	// AT2G27535 // AT5G56500 // AT1G34630 // AT4G25810 // AT5G26860 // AT3G52880 // AT2G28630 // AT1G31010 // AT4G21215 // AT1G04040 // AT3G04610 // AT3G24160 // AT1G66180 // AT5G02760 // AT3G47640 // AT2G40800 // AT1G36060 // AT3G28180 // AT1G21910 // AT2G43120 // AT4G31580 // AT1G67120 // AT2G29530 // AT1G51980 // AT1G63770 // AT1G22882 // AT1G61667 // AT5G12040 // AT4G02930 // AT5G02060 // AT3G55…
GO:0009532	C	plastid stroma	8	162	637	28397	0.031	0.031	// ATCG00660 // AT5G53850 // AT5G41670 // AT1G63770 // AT5G13420 // AT5G56500 // AT5G12040 // AT2G15620
GO:0031975	C	envelope	10	162	929	28397	0.042	0.042	// AT3G13930 // ATCG00660 // AT5G40100 // AT2G29530 // AT1G51980 // AT5G51200 // AT1G63770 // AT2G20800 // AT1G67120 // AT3G27240
GO:0031967	C	organelle envelope	10	162	929	28397	0.042	0.042	// AT3G13930 // ATCG00660 // AT5G40100 // AT2G29530 // AT1G51980 // AT5G51200 // AT1G63770 // AT2G20800 // AT1G67120 // AT3G27240
GO:0044434	C	chloroplast part	12	162	1211	28397	0.046	0.046	// AT3G55520 // AT3G13930 // ATCG00660 // AT1G63770 // AT5G53850 // AT5G41670 // AT5G40100 // AT5G13420 // AT5G56500 // AT5G12040 // AT2G15620 // AT1G67120

## Sheet: Selected 23 GO terms Root+Shoot
GO_acc	term_type	Term	queryitem	querytotal	% query	bgitem	bgtotal	% bg	pvalue	FDR	entries
GO:0010038	P	response to metal ion	15	162	9.25926	610	28397	2.14811	3e-06	3e-06	// AT4G14800 // AT3G08040 // AT5G56080 // AT4G37910 // AT3G13930 // AT5G59880 // AT5G41670 // AT3G52880 // AT1G51980 // AT1G63770 // AT5G13420 // AT3G27240 // AT3G16857 // AT4G21680 // AT4G02930
GO:0010035	P	response to inorganic substance	20	162	12.3457	1086	28397	3.82435	5e-06	5e-06	// AT4G14800 // AT3G08040 // AT5G56080 // AT4G37910 // AT1G07390 // AT3G13930 // AT4G33420 // AT5G55920 // AT5G59880 // AT5G41670 // AT3G52880 // AT1G51980 // AT1G63770 // AT5G13420 // AT4G34460 // AT2G15620 // AT3G27240 // AT3G16857 // AT4G21680 // AT4G02930
GO:0016125	P	sterol metabolic process	6	162	3.7037	172	28397	0.605698	0.00055	0.00055	// AT4G26690 // AT1G66180 // AT4G08950 // AT1G72430 // AT3G02580 // AT5G13710
GO:0006979	P	response to oxidative stress	11	162	6.79012	582	28397	2.04951	0.0006	0.0006	// AT1G07390 // AT5G26860 // AT5G55920 // AT5G59880 // AT3G52880 // AT1G49570 // AT4G33420 // AT4G34710 // AT4G34460 // AT5G06720 // AT5G39580
GO:0007005	P	mitochondrion organization	5	162	3.08642	127	28397	0.44723	0.00096	0.00096	// AT5G64680 // AT2G31060 // AT2G29530 // AT5G26860 // AT3G07860
GO:0008202	P	steroid metabolic process	6	162	3.7037	247	28397	0.86981	0.0033	0.0033	// AT4G26690 // AT1G66180 // AT4G08950 // AT1G72430 // AT3G02580 // AT5G13710
GO:0032502	P	developmental process	36	162	22.2222	4094	28397	14.417	0.0051	0.0051	// AT4G01630 // AT4G31400 // AT2G41420 // AT3G27960 // AT4G00150 // AT5G56080 // AT2G24210 // AT3G59900 // AT5G25190 // AT4G34460 // AT5G22500 // AT4G33495 // AT5G26860 // AT3G02200 // AT1G04040 // AT5G06720 // AT3G16857 // AT3G24160 // AT3G02580 // AT3G48750 // AT3G01600 // AT3G55620 // AT5G64680 // AT5G24860 // AT5G13710 // AT3G46450 // AT2G36120 // AT3G15370 // AT3G04610 // AT4G26690 // AT5G55…
GO:0008610	P	lipid biosynthetic process	14	162	8.64198	1159	28397	4.08142	0.0071	0.0071	// AT4G26690 // AT4G08950 // AT3G14050 // AT1G66180 // AT3G17770 // AT5G13710 // AT2G28630 // AT1G48300 // AT2G24210 // AT3G45880 // AT4G34710 // AT3G02580 // AT1G72430 // AT1G08510
GO:0048364	P	root development	9	162	5.55556	594	28397	2.09177	0.0077	0.0077	// AT4G26690 // AT4G33495 // AT4G31400 // AT4G00150 // AT4G34460 // AT5G55920 // AT1G04040 // AT3G23590 // AT3G16857
GO:0022622	P	root system development	9	162	5.55556	595	28397	2.09529	0.0078	0.0078	// AT4G26690 // AT4G33495 // AT4G31400 // AT4G00150 // AT4G34460 // AT5G55920 // AT1G04040 // AT3G23590 // AT3G16857
GO:0060560	P	developmental growth involved in morphogenesis	8	162	4.93827	502	28397	1.76779	0.0089	0.0089	// AT4G01630 // AT5G56080 // AT4G26690 // AT3G02580 // AT3G27960 // AT4G00150 // AT1G04040 // AT3G15370
GO:0009719	P	response to endogenous stimulus	17	162	10.4938	1615	28397	5.68722	0.011	0.011	// AT3G08040 // AT5G56080 // AT3G14050 // AT5G14920 // AT3G55620 // AT4G08950 // AT1G29690 // AT1G72430 // AT2G24210 // AT3G59900 // AT4G34710 // AT5G25190 // AT4G34460 // AT4G02330 // AT5G24860 // AT3G16857 // AT1G21910
GO:0009725	P	response to hormone stimulus	15	162	9.25926	1375	28397	4.84206	0.013	0.013	// AT3G08040 // AT5G56080 // AT3G14050 // AT5G14920 // AT3G55620 // AT4G08950 // AT1G72430 // AT3G59900 // AT4G34710 // AT5G25190 // AT4G34460 // AT4G02330 // AT5G24860 // AT3G16857 // AT1G21910
GO:0010015	P	root morphogenesis	7	162	4.32099	439	28397	1.54594	0.014	0.014	// AT4G26690 // AT4G33495 // AT5G55920 // AT4G00150 // AT1G04040 // AT3G23590 // AT3G16857
GO:0048589	P	developmental growth	10	162	6.17284	791	28397	2.78551	0.016	0.016	// AT4G01630 // AT5G56080 // AT4G26690 // AT3G02580 // AT3G27960 // AT4G00150 // AT3G59900 // AT1G04040 // AT3G16857 // AT3G15370
GO:0009723	P	response to ethylene stimulus	6	162	3.7037	353	28397	1.24309	0.017	0.017	// AT3G08040 // AT5G56080 // AT3G14050 // AT4G34710 // AT5G25190 // AT4G34460
GO:0048869	P	cellular developmental process	15	162	9.25926	1453	28397	5.11674	0.02	0.02	// AT4G01630 // AT3G24160 // AT4G26690 // AT5G26860 // AT3G02580 // AT2G41420 // AT3G27960 // AT3G23590 // AT5G64680 // AT5G56080 // AT1G04040 // AT5G22500 // AT4G00150 // AT3G48750 // AT3G15370
GO:0008283	P	cell proliferation	5	162	3.08642	269	28397	0.947283	0.02	0.02	// AT4G33495 // AT5G55920 // AT1G16210 // AT3G48750 // AT3G59900
GO:0055086	P	nucleobase, nucleoside and nucleotide metabolic process	9	162	5.55556	726	28397	2.55661	0.025	0.025	// AT4G37910 // AT5G26860 // AT3G14050 // AT5G02050 // AT5G41670 // AT1G51980 // AT2G17250 // AT4G02930 // AT3G27240
GO:0090066	P	regulation of anatomical structure size	9	162	5.55556	752	28397	2.64817	0.03	0.03	// AT4G01630 // AT5G56080 // AT4G26690 // AT3G02580 // AT3G27960 // AT4G00150 // AT3G24160 // AT1G04040 // AT3G15370
GO:0032870	P	cellular response to hormone stimulus	8	162	4.93827	641	28397	2.25728	0.032	0.032	// AT3G08040 // AT5G56080 // AT3G14050 // AT3G55620 // AT4G34710 // AT5G25190 // AT4G34460 // AT3G16857
GO:0005506	F	iron ion binding	8	162	4.93827	499	28397	1.75723	0.0086	0.0086	// AT5G23990 // AT5G39580 // AT3G02580 // AT1G49570 // AT4G33420 // AT2G15620 // AT5G06720 // AT3G27240
GO:0020037	F	heme binding	6	162	3.7037	373	28397	1.31352	0.021	0.021	// AT5G39580 // AT1G49570 // AT4G33420 // AT2G15620 // AT5G06720 // AT3G27240

## Sheet: Selected 23 GO terms R+S Graph
Term	% Query	% Background
steroid metabolic process	3.7037	0.86981
sterol metabolic process	3.7037	0.605698
lipid biosynthetic process	8.64198	4.08142
nucleobase, nucleoside and nucleotide metabolic process	5.55556	2.55661
response to endogenous stimulus	10.4938	5.68722
response to hormone stimulus	9.25926	4.84206
cellular response to hormone stimulus	4.93827	2.25728
response to ethylene stimulus	3.7037	1.24309
developmental process	22.2222	14.417
root development	5.55556	2.09177
root system development	5.55556	2.09529
developmental growth involved in morphogenesis	4.93827	1.76779
root morphogenesis	4.32099	1.54594
developmental growth	6.17284	2.78551
cellular developmental process	9.25926	5.11674
regulation of anatomical structure size	5.55556	2.64817
cell proliferation	3.08642	0.947283
mitochondrion organization	3.08642	0.44723
response to oxidative stress	6.79012	2.04951
response to metal ion	9.25926	2.14811
response to inorganic substance	12.3457	3.82435
iron ion binding	4.93827	1.75723
heme binding	3.7037	1.31352
