# Supplementary material for: Comprehensive study of excess phosphate response reveals ethylene mediated signaling that negatively regulates plant growth and development
Source: Sci Rep. 2017 Jun 8;7:3074. doi: 10.1038/s41598-017-03061-9 (PMC5465178; doi:10.1038/s41598-017-03061-9)
Supplement: Supplementary file 5 — Dataset 4 [file 41598_2017_3061_MOESM5_ESM.xls]

## Sheet: Title Page
ONLINE DATA SUPPLEMENT
Comprehensive study of excess phosphate response reveals ethylene mediated signaling that negatively regulates plant growth and development
Devesh Shukla*, Claire A. Rinehart, Shivendra V. Sahi*
Department of Biology, 1906 College Heights, Western Kentucky University, Bowling Green, 42101-1080, Kentucky, U.S.A.
*corresponding author
Correspondence to shiv.sahi@wku.edu, devesh.shukla@wku.edu

## Sheet: -P vs P1.25
Transcript_ID	First_TAIR_ID	{All_TAIR_ID}	NCBI_GID	Gene_Assignment	Chr	strand	start	stop	fc_LssPmc	p_LssPmc	fdr_LssPmc
13465780	AT4G04840	{AT4G04840}	825821	NM_116722 // MSRB6 // methionine sulfoxide reductase B6 // --- // 825821 /// AT4G04840.1 // MSRB6 // methionine sulfoxide reductase B6 // --- // 825821 /// AK118878 // MSRB6 // methionine sulfoxide reductase B6 // --- // 825821	chr4	+	2449560	2451589	-2.18459	0.0400619	0.0996372		L = location
13385909	AT1G71000	{AT1G71000}	843439	NM_105769 // AT1G71000 // chaperone DnaJ-domain containing protein // --- // 843439 /// AT1G71000.1 // AT1G71000 // chaperone DnaJ-domain containing protein // --- // 843439	chr1	-	26769336	26770111	-2.50281	0.0399469	0.0994219		s= shoot
13455794	AT3G24542	{AT3G24542, AT3G43574}	6241010	AT3G43574.1 // AT3G43574 // hypothetical protein // --- // 6240370 /// NM_001125291 // AT3G43574 // hypothetical protein // --- // 6240370 /// NR_022768 // AT3G24542 // beta-galactosidase related protein // --- // 6241010	chr3	-	15479819	15480028	2.17132	0.0395892	0.0987687
13399052	AT2G30760	{AT2G30760, AT2G30766}	817627	NM_001202715 // AT2G30766 // hypothetical protein // --- // 6240993 /// AT2G30766.2 // AT2G30766 // hypothetical protein // --- // 6240993 /// NM_001124947 // AT2G30766 // hypothetical protein // --- // 6240993 /// AT2G30766.1 // AT2G30766 // hypothetical protein // --- // 6240993 /// NM_128629 // AT2G30760 // hypothetical protein // --- // 817627 /// AT2G30760.1 // AT2G30760 // hypothetical prot…	chr2	+	13107909	13108863	-4.96013	0.0393465	0.0983163		P= phosphate
13509036	AT5G41080	{AT5G41080}	834110	NM_203136 // AT5G41080 // glycerophosphoryl diester phosphodiesterase family protein // --- // 834110 /// AT5G41080.2 // AT5G41080 // glycerophosphoryl diester phosphodiesterase family protein // --- // 834110 /// NM_123473 // AT5G41080 // glycerophosphoryl diester phosphodiesterase family protein // --- // 834110 /// AT5G41080.1 // AT5G41080 // glycerophosphoryl diester phosphodiesterase family …	chr5	+	16441744	16443985	2.16639	0.0389636	0.0975633		m= P0
13457352	AT3G48080	{AT3G48080}	823963	NM_114677 // AT3G48080 // lipase class 3 family protein / disease resistance protein-related protein // --- // 823963 /// AT3G48080.1 // AT3G48080 // lipase class 3 family protein / disease resistance protein-related protein // --- // 823963 /// AF462816 // AT3G48080 // lipase class 3 family protein / disease resistance protein-related protein // --- // 823963	chr3	-	17752938	17755190	-2.06566	0.0386849	0.0970799		c= P1.25
13410429	AT2G19590	{AT2G19590}	816478	NM_127517 // ACO1 // 1-aminocyclopropane-1-carboxylate oxidase 1 // --- // 816478 /// AT2G19590.1 // ACO1 // 1-aminocyclopropane-1-carboxylate oxidase 1 // --- // 816478 /// AF370195 // ACO1 // 1-aminocyclopropane-1-carboxylate oxidase 1 // --- // 816478	chr2	-	8475966	8477502	-2.01987	0.0383189	0.0963441
13341970	AT1G18830	{AT1G18830}	838464	NM_101740 // AT1G18830 // transport protein SEC31-like protein SEC31B // --- // 838464 /// AT1G18830.1 // AT1G18830 // transport protein SEC31-like protein SEC31B // --- // 838464	chr1	+	6489309	6494218	2.17671	0.0376588	0.0949392
13390923	AT2G02610	{AT2G02610}	814790	NM_126316 // AT2G02610 // cysteine/histidine-rich C1 domain-containing protein // --- // 814790 /// AT2G02610.1 // AT2G02610 // cysteine/histidine-rich C1 domain-containing protein // --- // 814790	chr2	+	710712	712819	2.29663	0.0375796	0.0948035
13398903	AT2G30140	{AT2G30140}	817566	NM_128569 // AT2G30140 // UDP-glycosyltransferase 87A2 // --- // 817566 /// NM_001084510 // AT2G30140 // UDP-glycosyltransferase 87A2 // --- // 817566 /// AT2G30140.1 // AT2G30140 // UDP-glycosyltransferase 87A2 // --- // 817566 /// AT2G30140.2 // AT2G30140 // UDP-glycosyltransferase 87A2 // --- // 817566 /// AK226350 // AT2G30140 // UDP-glycosyltransferase 87A2 // --- // 817566	chr2	+	12872134	12873820	2.41035	0.036666	0.092845
13488068	AT4G22490	{AT4G22490}	828344	NM_118375 // AT4G22490 // bifunctional inhibitor/lipid-transfer protein/seed storage 2S albumin superfamily protein // --- // 828344 /// AT4G22490.1 // AT4G22490 // bifunctional inhibitor/lipid-transfer protein/seed storage 2S albumin superfamily protein // --- // 828344	chr4	-	11849701	11850331	2.61286	0.0358993	0.0912644
13354749	AT1G63530	{AT1G63530}	842658	AT1G63530.1 // AT1G63530 // hypothetical protein // --- // 842658 /// NM_105031 // AT1G63530 // hypothetical protein // --- // 842658	chr1	+	23563315	23565555	2.5757	0.0357719	0.0910005
13524721	AT5G11210	{AT5G11210}	830991	NM_121159 // GLR2.5 // glutamate receptor 2.5 // --- // 830991 /// AT5G11210.1 // GLR2.5 // glutamate receptor 2.5 // --- // 830991	chr5	-	3571214	3574537	2.17037	0.0355714	0.0906527
13417201		{}		---	chr2	-	14894549	14894627	-2.26826	0.0355129	0.0905313
13340073	AT1G14550	{AT1G14550}	838017	NM_101322 // AT1G14550 // peroxidase 5 // --- // 838017 /// AT1G14550.1 // AT1G14550 // peroxidase 5 // --- // 838017	chr1	+	4979028	4980324	2.58812	0.0354685	0.0904379
13348179	AT1G35710	{AT1G35710}	840475	NM_103273 // AT1G35710 // putative leucine-rich repeat receptor-like protein kinase // --- // 840475 /// AT1G35710.1 // AT1G35710 // putative leucine-rich repeat receptor-like protein kinase // --- // 840475	chr1	+	13220940	13224681	-3.04455	0.0351215	0.0897638
13337823	AT1G09090	{AT1G09090}	837430	NM_100780 // RBOHB // Respiratory burst oxidase-B // --- // 837430 /// AT1G09090.1 // RBOHB // Respiratory burst oxidase-B // --- // 837430 /// NM_202070 // RBOHB // Respiratory burst oxidase-B // --- // 837430 /// AT1G09090.2 // RBOHB // Respiratory burst oxidase-B // --- // 837430 /// BT005716 // RBOHB // Respiratory burst oxidase-B // --- // 837430	chr1	+	2932739	2936586	2.42736	0.0349741	0.0894461
13381493	AT1G60730	{AT1G60730}	842367	NM_104756 // AT1G60730 // probable aldo-keto reductase 5 // --- // 842367 /// NM_202327 // AT1G60730 // probable aldo-keto reductase 5 // --- // 842367 /// NM_001198345 // AT1G60730 // probable aldo-keto reductase 5 // --- // 842367 /// AT1G60730.2 // AT1G60730 // probable aldo-keto reductase 5 // --- // 842367 /// AT1G60730.1 // AT1G60730 // probable aldo-keto reductase 5 // --- // 842367 /// AT…	chr1	-	22358035	22360184	2.2688	0.0348653	0.0891965
13370754	AT1G21110	{AT1G21110}	838707	NM_101965 // AT1G21110 // O-methyltransferase family protein // --- // 838707 /// AT1G21110.1 // AT1G21110 // O-methyltransferase family protein // --- // 838707 /// AK118791 // AT1G21110 // O-methyltransferase family protein // --- // 838707	chr1	-	7389981	7391553	2.54639	0.0337282	0.086945
13346462	AT1G30720	{AT1G30720}	839952	NM_102808 // AT1G30720 // FAD-binding Berberine family protein // --- // 839952 /// AT1G30720.1 // AT1G30720 // FAD-binding Berberine family protein // --- // 839952 /// AK117684 // AT1G30720 // FAD-binding Berberine family protein // --- // 839952	chr1	+	10898172	10899912	-2.23082	0.033432	0.0863464
13477926	AT4G35380	{AT4G35380}	829691	NM_119704 // AT4G35380 // SEC7-like guanine nucleotide exchange family protein // --- // 829691 /// AT4G35380.1 // AT4G35380 // SEC7-like guanine nucleotide exchange family protein // --- // 829691	chr4	+	16819883	16826061	2.0822	0.0325524	0.0845054
13421521	AT2G45220	{AT2G45220}	819130	NM_130085 // AT2G45220 // putative pectinesterase/pectinesterase inhibitor 17 // --- // 819130 /// AT2G45220.1 // AT2G45220 // putative pectinesterase/pectinesterase inhibitor 17 // --- // 819130 /// AF361829 // AT2G45220 // putative pectinesterase/pectinesterase inhibitor 17 // --- // 819130	chr2	-	18644084	18646447	3.62944	0.0321645	0.0836918
13474700	AT4G28490	{AT4G28490}	828967	NM_118991 // HAE // receptor-like protein kinase 5 // --- // 828967 /// AT4G28490.1 // HAE // receptor-like protein kinase 5 // --- // 828967 /// M84660 // HAE // receptor-like protein kinase 5 // --- // 828967	chr4	+	14077857	14081171	2.1089	0.0319041	0.083138
13380338	AT1G56240	{AT1G56240}	842077	NM_104503 // PP2-B13 // phloem protein 2-B13 // --- // 842077 /// AT1G56240.1 // PP2-B13 // phloem protein 2-B13 // --- // 842077 /// BT012215 // PP2-B13 // phloem protein 2-B13 // --- // 842077	chr1	-	21056232	21057577	2.34872	0.0301617	0.0795814
13452877	AT3G23550	{AT3G23550}	821934	NM_113258 // AT3G23550 // MATE efflux family protein LAL5 // --- // 821934 /// AT3G23550.1 // AT3G23550 // MATE efflux family protein LAL5 // --- // 821934 /// AY070032 // AT3G23550 // MATE efflux family protein LAL5 // --- // 821934	chr3	-	8448273	8450697	-2.15171	0.0300179	0.0793209
13540675	AT5G57785	{AT5G57785}	835887	NM_125162 // AT5G57785 // hypothetical protein // --- // 835887 /// AT5G57785.1 // AT5G57785 // hypothetical protein // --- // 835887 /// AK117936 // AT5G57785 // hypothetical protein // --- // 835887	chr5	-	23408896	23409422	-2.19346	0.0299223	0.0791716
13517207	AT12	{AT12, AT5G59820}	836103	NM_125374 // RHL41 // high light responsive zinc finger protein ZAT12 // --- // 836103 /// AT5G59820.1 // RHL41 // high light responsive zinc finger protein ZAT12 // --- // 836103 /// AY050915 // RHL41 // high light responsive zinc finger protein ZAT12 // --- // 836103	chr5	+	24102972	24103787	2.49595	0.0289798	0.0771083
13413305	AT2G26560	{AT2G26560}	817197	NM_128213 // PLA2A // phospholipase A 2A // --- // 817197 /// AT2G26560.1 // PLA2A // phospholipase A 2A // --- // 817197 /// AY062644 // PLA2A // phospholipase A 2A // --- // 817197	chr2	-	11293769	11295806	3.05247	0.0284273	0.076155
13508244	AT5G38910	{AT5G38910}	833883	NM_123253 // AT5G38910 // putative germin-like protein subfamily 1 member 9 // --- // 833883 /// AT5G38910.1 // AT5G38910 // putative germin-like protein subfamily 1 member 9 // --- // 833883	chr5	+	15578811	15579584	2.66974	0.0279958	0.0752427
13348604	AT1G43160	{AT1G43160}	840915	NM_103468 // RAP2.6 // ethylene-responsive transcription factor RAP2-6 // --- // 840915 /// AT1G43160.1 // RAP2.6 // ethylene-responsive transcription factor RAP2-6 // --- // 840915 /// AY062847 // RAP2.6 // ethylene-responsive transcription factor RAP2-6 // --- // 840915	chr1	+	16263813	16264818	2.00922	0.027823	0.0749424
13508428	AT5G39670	{AT5G39670, AT5G39680}	833963	NM_123329 // AT5G39670 // putative calcium-binding protein CML45 // --- // 833963 /// AT5G39670.1 // AT5G39670 // putative calcium-binding protein CML45 // --- // 833963 /// NM_123330 // EMB2744 // pentatricopeptide repeat-containing protein // --- // 833964 /// AT5G39680.1 // EMB2744 // pentatricopeptide repeat-containing protein // --- // 833964 /// AY058192 // AT5G39670 // putative calcium-bin…	chr5	+	15883179	15884067	2.60206	0.0277258	0.0747136
13362407	AT1G02610	{AT1G02610}	837915	NM_100141 // AT1G02610 // RING/FYVE/PHD zinc finger-containing protein // --- // 837915 /// AT1G02610.1 // AT1G02610 // RING/FYVE/PHD zinc finger-containing protein // --- // 837915	chr1	-	553050	555994	-2.39987	0.0277169	0.0747025
13341705	AT1G18400	{AT1G18400}	838421	NM_101698 // BEE1 // transcription factor BEE 1 // --- // 838421 /// AT1G18400.1 // BEE1 // transcription factor BEE 1 // --- // 838421 /// AK117269 // BEE1 // transcription factor BEE 1 // --- // 838421	chr1	+	6331398	6333743	-2.23074	0.0275909	0.0744649
13439372	AT3G54590	{AT3G54590}	824624	NM_115316 // HRGP1 // hydroxyproline-rich glycoprotein // --- // 824624 /// AT3G54590.1 // HRGP1 // hydroxyproline-rich glycoprotein // --- // 824624	chr3	+	20206160	20208472	2.08523	0.0274086	0.0740405
13362548	AT1G02920	{AT1G02920}	839295	NM_100173 // GSTF7 // glutathione S-transferase 7/11 // --- // 839295 /// AT1G02920.1 // GSTF7 // glutathione S-transferase 7/11 // --- // 839295 /// AY062642 // GSTF7 // glutathione S-transferase 7/11 // --- // 839295	chr1	-	658657	659771	2.0817	0.0261779	0.0713432
13455349	AT3G30768	{AT3G30768}	6240875	AT3G30768.1 // AT3G30768 // hypothetical protein // --- // 6240875 /// NM_001125272 // AT3G30768 // hypothetical protein // --- // 6240875	chr3	-	12444673	12444807	2.17352	0.0258785	0.0706576
13478890	AT4G37710	{AT4G37710}	829927	NM_119933 // AT4G37710 // VQ motif-containing protein // --- // 829927 /// AT4G37710.1 // AT4G37710 // VQ motif-containing protein // --- // 829927 /// BT029306 // AT4G37710 // VQ motif-containing protein // --- // 829927	chr4	+	17718128	17718742	4.3064	0.025615	0.0701026
13372735	AT1G26761	{AT1G26761}	6241260	NM_001123885 // AT1G26761 // Arabinanase/levansucrase/invertase // --- // 6241260 /// AT1G26761.1 // AT1G26761 // Arabinanase/levansucrase/invertase // --- // 6241260 /// AY057595 // AT1G26761 // Arabinanase/levansucrase/invertase // --- // 6241260	chr1	-	9250224	9251644	-2.11559	0.0255076	0.0698733
13496706	AT5G02780	{AT5G02780}	831800	NM_120356 // GSTL1 // glutathione transferase lambda 1 // --- // 831800 /// NM_001125685 // GSTL1 // glutathione transferase lambda 1 // --- // 831800 /// AT5G02780.1 // GSTL1 // glutathione transferase lambda 1 // --- // 831800 /// AT5G02780.2 // GSTL1 // glutathione transferase lambda 1 // --- // 831800 /// BT010718 // GSTL1 // glutathione transferase lambda 1 // --- // 831800	chr5	+	630876	632683	3.70614	0.0249816	0.0687909
13404541	AT2G43510	{AT2G43510}	818952	NM_129912 // TI1 // defensin-like protein 195 // --- // 818952 /// AT2G43510.1 // TI1 // defensin-like protein 195 // --- // 818952 /// AY050789 // TI1 // defensin-like protein 195 // --- // 818952	chr2	+	18067172	18067802	3.66664	0.0248998	0.0686197
13474308	AT4G27657	{AT4G27657}	828879	AT4G27657.1 // AT4G27657 // hypothetical protein // --- // 828879 /// NM_118904 // AT4G27657 // hypothetical protein // --- // 828879 /// BT026008 // AT4G27657 // hypothetical protein // --- // 828879	chr4	+	13813044	13813516	2.29566	0.0241864	0.067024
13354516	AT1G62910	{AT1G62910}	842592	NM_104969 // AT1G62910 // pentatricopeptide repeat-containing protein // --- // 842592 /// AT1G62910.1 // AT1G62910 // pentatricopeptide repeat-containing protein // --- // 842592	chr1	+	23299057	23300958	-2.00884	0.0235771	0.0657101
13355589	AT1G65790	{AT1G65790}	842890	NM_105252 // RK1 // receptor kinase 1 // --- // 842890 /// AT1G65790.1 // RK1 // receptor kinase 1 // --- // 842890	chr1	+	24468932	24472329	-2.40206	0.0233271	0.0651692
13347953	AT1G34910	{AT1G34910}	840387	NM_148509 // AT1G34910 // hypothetical protein // --- // 840387 /// AT1G34910.1 // AT1G34910 // hypothetical protein // --- // 840387	chr1	+	12804834	12805334	2.7962	0.0232423	0.0649641
13428190	AT3G14620	{AT3G14620}	820690	NM_112323 // CYP72A8 // cytochrome P450, family 72, subfamily A, polypeptide 8 // --- // 820690 /// AT3G14620.1 // CYP72A8 // cytochrome P450, family 72, subfamily A, polypeptide 8 // --- // 820690 /// AY052208 // CYP72A8 // cytochrome P450, family 72, subfamily A, polypeptide 8 // --- // 820690	chr3	+	4914914	4917078	2.21199	0.0231354	0.0647749
13442740	AT3G62750	{AT3G62750}	825450	NM_116140 // BGLU8 // beta glucosidase 8 // --- // 825450 /// AT3G62750.1 // BGLU8 // beta glucosidase 8 // --- // 825450 /// AK175256 // BGLU8 // beta glucosidase 8 // --- // 825450	chr3	+	23214371	23217045	-2.11155	0.0230864	0.0646741
13420869	AT2G43570	{AT2G43570}	818959	NM_129919 // CHI // chitinase class 4-like protein // --- // 818959 /// AT2G43570.1 // CHI // chitinase class 4-like protein // --- // 818959 /// AK226201 // CHI // chitinase class 4-like protein // --- // 818959	chr2	-	18076224	18077463	2.42367	0.0229508	0.0643331
13488701	AT4G23700	{AT4G23700}	828470	NM_118501 // CHX17 // cation/H(+) antiporter 17 // --- // 828470 /// AT4G23700.1 // CHX17 // cation/H(+) antiporter 17 // --- // 828470 /// AY926473 // CHX17 // cation/H(+) antiporter 17 // --- // 828470	chr4	-	12342428	12346043	4.52201	0.0225439	0.0633943
13394245	AT2G18690	{AT2G18690}	816384	AT2G18690.1 // AT2G18690 // hypothetical protein // --- // 816384 /// NM_127425 // AT2G18690 // hypothetical protein // --- // 816384 /// AT2G18690.2 // AT2G18690 // hypothetical protein // --- // 816384 /// NM_001084444 // AT2G18690 // hypothetical protein // --- // 816384	chr2	+	8097420	8098827	2.41435	0.0225416	0.0633943
13452269	AT3G21500	{AT3G21500}	821704	NM_180289 // DXPS1 // 1-deoxy-D-xylulose 5-phosphate synthase 1 // --- // 821704 /// NM_113045 // DXPS1 // 1-deoxy-D-xylulose 5-phosphate synthase 1 // --- // 821704 /// AT3G21500.2 // DXPS1 // 1-deoxy-D-xylulose 5-phosphate synthase 1 // --- // 821704 /// AT3G21500.1 // DXPS1 // 1-deoxy-D-xylulose 5-phosphate synthase 1 // --- // 821704	chr3	-	7573634	7576623	3.38155	0.0221655	0.0625303
13457541	AT3G48640	{AT3G48640}	824024	AT3G48640.1 // AT3G48640 // hypothetical protein // --- // 824024 /// NM_114723 // AT3G48640 // hypothetical protein // --- // 824024	chr3	-	18021650	18022324	-2.30113	0.0218875	0.061954
13514125	AT5G52750	{AT5G52750}	835352	NM_124653 // AT5G52750 // heavy metal transport/detoxification domain-containing protein // --- // 835352 /// AT5G52750.1 // AT5G52750 // heavy metal transport/detoxification domain-containing protein // --- // 835352 /// AK117134 // AT5G52750 // heavy metal transport/detoxification domain-containing protein // --- // 835352	chr5	+	21384043	21384924	2.067	0.0213802	0.0608321
13431228	AT3G20810	{AT3G20810}	821629	NM_180286 // AT3G20810 // 2-oxoglutarate (2OG) and Fe(II)-dependent oxygenase superfamily protein // --- // 821629 /// AT3G20810.2 // AT3G20810 // 2-oxoglutarate (2OG) and Fe(II)-dependent oxygenase superfamily protein // --- // 821629 /// NM_112972 // AT3G20810 // 2-oxoglutarate (2OG) and Fe(II)-dependent oxygenase superfamily protein // --- // 821629 /// AT3G20810.1 // AT3G20810 // 2-oxoglutara…	chr3	+	7275674	7278379	2.10452	0.0211035	0.0602297
13522547	AT5G06080	{AT5G06080}	830495	NM_120690 // LBD33 // LOB domain-containing protein 33 // --- // 830495 /// AT5G06080.1 // LBD33 // LOB domain-containing protein 33 // --- // 830495 /// AB473857 // LBD33 // LOB domain-containing protein 33 // --- // 830495	chr5	-	1830796	1831467	2.07327	0.0209539	0.0598987
13482338	AT4G08770	{AT4G08770}	826447	NM_116947 // AT4G08770 // putative apoplastic peroxidase Prx37 // --- // 826447 /// AT4G08770.1 // AT4G08770 // putative apoplastic peroxidase Prx37 // --- // 826447 /// AF452387 // AT4G08770 // putative apoplastic peroxidase Prx37 // --- // 826447	chr4	-	5598115	5600312	2.73966	0.0204482	0.0587196
13433000	AT3G25190	{AT3G25190}	822112	NM_113425 // AT3G25190 // vacuolar iron transporter homolog 2.1 // --- // 822112 /// AT3G25190.1 // AT3G25190 // vacuolar iron transporter homolog 2.1 // --- // 822112	chr3	+	9174457	9175776	-2.30377	0.0200053	0.0577933
13542995	AT5G63600	{AT5G63600}	836480	NM_001037054 // FLS5 // flavonol synthase 5 // --- // 836480 /// AT5G63600.2 // FLS5 // flavonol synthase 5 // --- // 836480 /// NM_125755 // FLS5 // flavonol synthase 5 // --- // 836480 /// AT5G63600.1 // FLS5 // flavonol synthase 5 // --- // 836480 /// AY063971 // FLS5 // flavonol synthase 5 // --- // 836480	chr5	-	25460684	25462458	2.32115	0.0199923	0.0577689
13532314		{}		---	chr5	-	13805982	13806054	2.22697	0.0198755	0.057531
13346454	AT1G30700	{AT1G30700}	839950	NM_102806 // AT1G30700 // FAD-binding Berberine family protein // --- // 839950 /// AT1G30700.1 // AT1G30700 // FAD-binding Berberine family protein // --- // 839950 /// AY140079 // AT1G30700 // FAD-binding Berberine family protein // --- // 839950	chr1	+	10892570	10894572	3.80008	0.0197127	0.0571545
13464079	AT4G00700	{AT4G00700}	828031	NM_116295 // AT4G00700 // C2 calcium/lipid-binding plant phosphoribosyltransferase family protein // --- // 828031 /// AT4G00700.1 // AT4G00700 // C2 calcium/lipid-binding plant phosphoribosyltransferase family protein // --- // 828031 /// AY080664 // AT4G00700 // C2 calcium/lipid-binding plant phosphoribosyltransferase family protein // --- // 828031	chr4	+	286051	289514	2.40685	0.0192847	0.0561261
13492686	AT4G32950	{AT4G32950}	829432	NM_119449 // AT4G32950 // putative protein phosphatase 2C 61 // --- // 829432 /// AT4G32950.1 // AT4G32950 // putative protein phosphatase 2C 61 // --- // 829432	chr4	-	15904444	15906010	-2.26886	0.0191352	0.0557536
13436909	AT3G48270	{AT3G48270}	823985	NM_148853 // CYP71A26 // cytochrome P450 71A26 // --- // 823985 /// AT3G48270.1 // CYP71A26 // cytochrome P450 71A26 // --- // 823985	chr3	+	17876571	17878173	2.30268	0.0188505	0.0552134
13524239	AT5G10250	{AT5G10250}	830889	NM_121063 // DOT3 // putative BTB/POZ domain-containing protein DOT3 // --- // 830889 /// AT5G10250.1 // DOT3 // putative BTB/POZ domain-containing protein DOT3 // --- // 830889	chr5	-	3217028	3219368	-2.23556	0.0185613	0.0545615
13431611	AT3G21945	{AT3G21945}	3768886	NM_001161162 // AT3G21945 // Receptor-like protein kinase-related family protein // --- // 3768886 /// AT3G21945.1 // AT3G21945 // Receptor-like protein kinase-related family protein // --- // 3768886	chr3	+	7732458	7733294	2.28389	0.0184474	0.054314
13447650	AT3G10930	{AT3G10930}	820264	AT3G10930.1 // AT3G10930 // hypothetical protein // --- // 820264 /// NM_111930 // AT3G10930 // hypothetical protein // --- // 820264 /// BT005447 // AT3G10930 // hypothetical protein // --- // 820264	chr3	-	3420130	3420832	2.6313	0.0184098	0.0542202
13467243	AT4G10910	{AT4G10910, AT4G10920}	826689	NM_117159 // AT4G10910 // hypothetical protein // --- // 826689 /// AT4G10910.1 // AT4G10910 // hypothetical protein // --- // 826689 /// NM_001084903 // KELP // transcriptional coactivator KELP // --- // 826690 /// AT4G10920.2 // KELP // transcriptional coactivator KELP // --- // 826690 /// AK119043 // AT4G10910 // hypothetical protein // --- // 826689	chr4	+	6696712	6697455	-2.11641	0.018406	0.054213
13532227	AT5G35405	{AT5G35405}	5008241	NM_001085169 // AT5G35405 // ECA1 gametogenesis related family protein // --- // 5008241 /// AT5G35405.1 // AT5G35405 // ECA1 gametogenesis related family protein // --- // 5008241	chr5	-	13604162	13604726	2.15963	0.018229	0.05377
13443480	AT3G01970	{AT3G01970}	821270	NM_111063 // WRKY45 // WRKY DNA-binding protein 45 // --- // 821270 /// AT3G01970.1 // WRKY45 // WRKY DNA-binding protein 45 // --- // 821270 /// AK118457 // WRKY45 // WRKY DNA-binding protein 45 // --- // 821270	chr3	-	326397	327412	2.46414	0.0181889	0.0537004
13512057	AT5G48175	{AT5G48175}	834870	AT5G48175.1 // AT5G48175 // hypothetical protein // --- // 834870 /// NM_124192 // AT5G48175 // hypothetical protein // --- // 834870 /// BT026339 // AT5G48175 // hypothetical protein // --- // 834870	chr5	+	19539158	19539781	2.20043	0.0181818	0.0536926
13344694	AT1G26560	{AT1G26560}	839196	NM_102418 // BGLU40 // beta glucosidase 40 // --- // 839196 /// AT1G26560.1 // BGLU40 // beta glucosidase 40 // --- // 839196 /// AY045927 // BGLU40 // beta glucosidase 40 // --- // 839196	chr1	+	9178378	9181835	-2.04758	0.0178112	0.0527809
13452708	AT3G22800	{AT3G22800}	821851	NM_113179 // AT3G22800 // leucine-rich repeat extensin-like protein 6 // --- // 821851 /// AT3G22800.1 // AT3G22800 // leucine-rich repeat extensin-like protein 6 // --- // 821851 /// BT053757 // AT3G22800 // leucine-rich repeat extensin-like protein 6 // --- // 821851	chr3	-	8062888	8064556	2.09797	0.0178105	0.0527809
13538087	AT5G50915	{AT5G50915}	835164	NM_180832 // AT5G50915 // transcription factor bHLH137 // --- // 835164 /// NM_124470 // AT5G50915 // transcription factor bHLH137 // --- // 835164 /// AT5G50915.1 // AT5G50915 // transcription factor bHLH137 // --- // 835164 /// AT5G50915.2 // AT5G50915 // transcription factor bHLH137 // --- // 835164 /// AY057549 // AT5G50915 // transcription factor bHLH137 // --- // 835164	chr5	-	20710209	20712315	-2.15405	0.0176082	0.0522802
13533558	AT5G39510	{AT5G39510, AT5G39520}	833947	NM_123314 // AT5G39520 // hypothetical protein // --- // 833948 /// AT5G39520.1 // AT5G39520 // hypothetical protein // --- // 833948 /// NM_123313 // SGR4 // vesicle transport v-SNARE 11 // --- // 833947 /// AT5G39510.1 // SGR4 // vesicle transport v-SNARE 11 // --- // 833947	chr5	-	15823735	15825492	2.12743	0.0174126	0.0517863
13468995	AT4G15393	{AT4G15393}	827206	NM_001084924 // CYP702A5 // cytochrome P450, family 702, subfamily A, polypeptide 5 // --- // 827206 /// NM_148329 // CYP702A5 // cytochrome P450, family 702, subfamily A, polypeptide 5 // --- // 827206 /// AT4G15393.1 // CYP702A5 // cytochrome P450, family 702, subfamily A, polypeptide 5 // --- // 827206 /// AT4G15393.2 // CYP702A5 // cytochrome P450, family 702, subfamily A, polypeptide 5 // --…	chr4	+	8804120	8807203	2.99102	0.0165436	0.0496978
13528452	AT5G19890	{AT5G19890}	832111	NM_121996 // AT5G19890 // peroxidase 59 // --- // 832111 /// AT5G19890.1 // AT5G19890 // peroxidase 59 // --- // 832111 /// AY123985 // AT5G19890 // peroxidase 59 // --- // 832111	chr5	-	6724115	6725923	2.31383	0.016413	0.0494656
13530216		{}		---	chr5	-	8213626	8214689	-2.05899	0.0160665	0.0486224
13452804	AT3G23170	{AT3G23170}	821893	NM_113218 // AT3G23170 // hypothetical protein // --- // 821893 /// AT3G23170.1 // AT3G23170 // hypothetical protein // --- // 821893 /// BT025582 // AT3G23170 // hypothetical protein // --- // 821893	chr3	-	8267942	8268735	2.19686	0.0160546	0.0485916
13337755	AT1G68760	{AT1G68760}	843207	AT1G68760.1 // NUDX1 // nudix hydrolase 1 // --- // 843207	chr1	+	2879303	2879374	2.66415	0.0156655	0.0476238
13366181	AT1G68760	{AT1G68760}	843207	AT1G68760.1 // NUDX1 // nudix hydrolase 1 // --- // 843207	chr1	-	3431185	3431256	2.66415	0.0156655	0.0476238
13381120	AT1G68760	{AT1G68760}	843207	AT1G68760.1 // NUDX1 // nudix hydrolase 1 // --- // 843207	chr1	-	22040612	22040683	2.66415	0.0156655	0.0476238
13452267	AT1G68760	{AT1G68760}	843207	AT1G68760.1 // NUDX1 // nudix hydrolase 1 // --- // 843207	chr3	-	7567394	7567465	2.66415	0.0156655	0.0476238
13513301	AT5G50950	{AT5G50950}	835168	NM_180835 // FUM2 // fumarate hydratase 2 // --- // 835168 /// AT5G50950.1 // FUM2 // fumarate hydratase 2 // --- // 835168 /// NM_124474 // FUM2 // fumarate hydratase 2 // --- // 835168 /// AT5G50950.2 // FUM2 // fumarate hydratase 2 // --- // 835168 /// NM_001125940 // FUM2 // fumarate hydratase 2 // --- // 835168 /// AT5G50950.3 // FUM2 // fumarate hydratase 2 // --- // 835168 /// AK316874 // …	chr5	+	20729612	20733926	-2.01867	0.0154486	0.0470876
13341683	AT1G18300	{AT1G18300}	838410	NM_101688 // NUDT4 // nudix hydrolase 4 // --- // 838410 /// AT1G18300.1 // NUDT4 // nudix hydrolase 4 // --- // 838410 /// BT003060 // NUDT4 // nudix hydrolase 4 // --- // 838410	chr1	+	6299687	6301086	2.2515	0.0152468	0.0466093
13414189	AT2G28490	{AT2G28490}	817397	NM_128409 // AT2G28490 // cupin domain-containing protein // --- // 817397 /// AT2G28490.1 // AT2G28490 // cupin domain-containing protein // --- // 817397 /// BT008623 // AT2G28490 // cupin domain-containing protein // --- // 817397	chr2	-	12178597	12181012	2.41099	0.0151719	0.0464219
13453876	AT3G26310	{AT3G26310}	822235	NM_113538 // CYP71B35 // cytochrome P450 71B35 // --- // 822235 /// AT3G26310.1 // CYP71B35 // cytochrome P450 71B35 // --- // 822235 /// AK226710 // CYP71B35 // cytochrome P450 71B35 // --- // 822235	chr3	-	9641089	9642779	-2.21118	0.0145594	0.0449769
13457028	AT3G47090	{AT3G47090}	823862	NM_114576 // AT3G47090 // leucine-rich repeat protein kinase-like protein // --- // 823862 /// AT3G47090.1 // AT3G47090 // leucine-rich repeat protein kinase-like protein // --- // 823862	chr3	-	17341512	17344645	2.43461	0.0144247	0.0446397
13487907	AT4G22200	{AT4G22200}	828311	NM_118342 // KT2/3 // potassium channel AKT2/3 // --- // 828311 /// AT4G22200.1 // KT2/3 // potassium channel AKT2/3 // --- // 828311 /// U40154 // KT2/3 // potassium channel AKT2/3 // --- // 828311	chr4	-	11746513	11750698	-2.09618	0.0143493	0.0444567
13414551	AT2G29480	{AT2G29480}	817497	NM_128502 // GSTU2 // glutathione S-transferase U2 // --- // 817497 /// AT2G29480.1 // GSTU2 // glutathione S-transferase U2 // --- // 817497 /// AY094455 // GSTU2 // glutathione S-transferase U2 // --- // 817497	chr2	-	12630198	12631321	2.30173	0.0140174	0.0437174
13406494	AT2G47950	{AT2G47950}	819407	AT2G47950.1 // AT2G47950 // hypothetical protein // --- // 819407 /// NM_130362 // AT2G47950 // hypothetical protein // --- // 819407 /// BT024793 // AT2G47950 // hypothetical protein // --- // 819407	chr2	+	19624210	19624809	2.33381	0.0137349	0.0429339
13456995	AT3G47040	{AT3G47040}	823857	NM_001203095 // AT3G47040 // Glycosyl hydrolase family protein // --- // 823857 /// AT3G47040.2 // AT3G47040 // Glycosyl hydrolase family protein // --- // 823857 /// NM_114571 // AT3G47040 // Glycosyl hydrolase family protein // --- // 823857 /// AT3G47040.1 // AT3G47040 // Glycosyl hydrolase family protein // --- // 823857	chr3	-	17324162	17327152	2.03451	0.0136891	0.0428223
13519442	AT5G64890	{AT5G64890}	836612	NM_125887 // PROPEP2 // elicitor peptide 2 // --- // 836612 /// AT5G64890.1 // PROPEP2 // elicitor peptide 2 // --- // 836612 /// BT024677 // PROPEP2 // elicitor peptide 2 // --- // 836612	chr5	+	25934568	25935521	2.67254	0.0136861	0.0428164
13391747	AT2G05050	{AT2G05050}	3767735	NM_001161023 // AT2G05050 // protein phosphatase 2C-like protein // --- // 3767735 /// AT2G05050.1 // AT2G05050 // protein phosphatase 2C-like protein // --- // 3767735	chr2	+	1794035	1795084	2.81484	0.013656	0.0427455
13362633	AT1G03055	{AT1G03055}	838334	NM_202019 // AT1G03055 // inhibition of secondary bud outgrowth protein D27-like protein // --- // 838334 /// AT1G03055.2 // AT1G03055 // inhibition of secondary bud outgrowth protein D27-like protein // --- // 838334 /// NM_100187 // AT1G03055 // inhibition of secondary bud outgrowth protein D27-like protein // --- // 838334 /// AT1G03055.1 // AT1G03055 // inhibition of secondary bud outgrowth p…	chr1	-	710018	711803	-2.26063	0.0136449	0.0427151
13379332	AT1G54050	{AT1G54050}	841843	NM_104282 // AT1G54050 // CIII heat shock protein 17.4 // --- // 841843 /// AT1G54050.1 // AT1G54050 // CIII heat shock protein 17.4 // --- // 841843 /// AK119081 // AT1G54050 // CIII heat shock protein 17.4 // --- // 841843	chr1	-	20179422	20180281	-2.54999	0.0131251	0.0414868
13501728	AT5G15130	{AT5G15130}	831365	NM_121517 // WRKY72 // putative WRKY transcription factor 72 // --- // 831365 /// AT5G15130.1 // WRKY72 // putative WRKY transcription factor 72 // --- // 831365	chr5	+	4904347	4907094	2.90264	0.0131115	0.0414563
13432043	AT3G23010	{AT3G23010}	821875	NM_113201 // RLP36 // receptor like protein 36 // --- // 821875 /// AT3G23010.1 // RLP36 // receptor like protein 36 // --- // 821875 /// DQ446687 // RLP36 // receptor like protein 36 // --- // 821875	chr3	+	8174858	8176645	-2.4191	0.0130641	0.0413385
13412564	AT2G24850	{AT2G24850, AT3}	817022	NM_128044 // TAT3 // tyrosine aminotransferase 3 // --- // 817022 /// AT2G24850.1 // TAT3 // tyrosine aminotransferase 3 // --- // 817022 /// AK226395 // TAT3 // tyrosine aminotransferase 3 // --- // 817022	chr2	-	10582830	10585216	3.77464	0.0129836	0.041155
13476269	AT4G31950	{AT4G31950}	829325	NM_119346 // CYP82C3 // cytochrome P450, family 82, subfamily C, polypeptide 3 // --- // 829325 /// AT4G31950.1 // CYP82C3 // cytochrome P450, family 82, subfamily C, polypeptide 3 // --- // 829325 /// AY142533 // CYP82C3 // cytochrome P450, family 82, subfamily C, polypeptide 3 // --- // 829325	chr4	+	15455163	15457121	2.2175	0.0129624	0.0411071
13343477	AT1G22740	{AT1G22740}	838880	NM_102121 // RABG3B // GTP-binding protein Rab7 // --- // 838880 /// AT1G22740.1 // RABG3B // GTP-binding protein Rab7 // --- // 838880 /// BT024589 // RABG3B // GTP-binding protein Rab7 // --- // 838880	chr1	+	8049100	8050708	-2.07527	0.0127813	0.0406293
13347271	AT1G32960	{AT1G32960}	840190	NM_103029 // SBT3.3 // Subtilase family protein SBT3.3 // --- // 840190 /// AT1G32960.1 // SBT3.3 // Subtilase family protein SBT3.3 // --- // 840190 /// AY099740 // SBT3.3 // Subtilase family protein SBT3.3 // --- // 840190	chr1	+	11945307	11948650	2.39222	0.0126734	0.040342
13537339	AT5G49280	{AT5G49280}	834988	NM_124305 // AT5G49280 // hydroxyproline-rich glycoprotein family protein // --- // 834988 /// AT5G49280.1 // AT5G49280 // hydroxyproline-rich glycoprotein family protein // --- // 834988 /// BT043484 // AT5G49280 // hydroxyproline-rich glycoprotein family protein // --- // 834988	chr5	-	19976594	19977449	2.12551	0.0126476	0.0402726
13367635	AT1G13830	{AT1G13830}	837944	NM_101251 // AT1G13830 // carbohydrate-binding X8 domain-containing protein // --- // 837944 /// AT1G13830.1 // AT1G13830 // carbohydrate-binding X8 domain-containing protein // --- // 837944 /// AY120732 // AT1G13830 // carbohydrate-binding X8 domain-containing protein // --- // 837944	chr1	-	4739873	4741038	2.22731	0.0126059	0.0401632
13483966	AT4G13395	{AT4G13395}	5008138	NM_001084915 // RTFL12 // protein rotundifolia like 12 // --- // 5008138 /// AT4G13395.1 // RTFL12 // protein rotundifolia like 12 // --- // 5008138	chr4	-	7785687	7786113	2.49797	0.0125276	0.0399437
13461747	AT3G58740	{AT3G58740}	825043	NM_115736 // CSY1 // citrate synthase 1 // --- // 825043 /// AT3G58740.1 // CSY1 // citrate synthase 1 // --- // 825043 /// AY099611 // CSY1 // citrate synthase 1 // --- // 825043	chr3	-	21720773	21723790	-2.03349	0.0124805	0.0398297
13380633	AT1G57660	{AT1G57660, AT1G57860}	842142	NM_104579 // AT1G57860 // translation protein SH3-like family protein // --- // 842161 /// AT1G57860.1 // AT1G57860 // translation protein SH3-like family protein // --- // 842161 /// AT1G57860.1 // AT1G57660 // 60S ribosomal protein L21-2 // --- // 842142	chr1	-	21429898	21430865	-2.0242	0.0124441	0.0397499
13455351	AT3G30769	{AT3G30769}	6241501	NM_001125273 // AT3G30769 // hypothetical protein // --- // 6241501 /// AT3G30769.1 // AT3G30769 // hypothetical protein // --- // 6241501	chr3	-	12445010	12445132	2.26215	0.0124342	0.039725
13384725	AT1G67860	{AT1G67860}	843113	NM_105455 // AT1G67860 // hypothetical protein // --- // 843113 /// AT1G67860.1 // AT1G67860 // hypothetical protein // --- // 843113 /// AF412109 // AT1G67860 // hypothetical protein // --- // 843113	chr1	-	25444805	25445263	2.49272	0.0122892	0.0394027
13363892	AT1G05575	{AT1G05575}	837061	AT1G05575.1 // AT1G05575 // hypothetical protein // --- // 837061 /// NM_100437 // AT1G05575 // hypothetical protein // --- // 837061 /// AK118716 // AT1G05575 // hypothetical protein // --- // 837061	chr1	-	1661691	1662187	2.21546	0.0122584	0.0393237
13400703	AT2G34600	{AT2G34600}	818025	NM_129014 // JAZ7 // jasmonate-zim-domain protein 7 // --- // 818025 /// AT2G34600.1 // JAZ7 // jasmonate-zim-domain protein 7 // --- // 818025 /// BT010666 // JAZ7 // jasmonate-zim-domain protein 7 // --- // 818025	chr2	+	14573080	14573856	2.1023	0.0122516	0.0393083
13409141	AT2G16005	{AT2G16005}	816096	NM_127159 // AT2G16005 // MD-2-related lipid recognition domain-containing protein // --- // 816096 /// AT2G16005.1 // AT2G16005 // MD-2-related lipid recognition domain-containing protein // --- // 816096 /// AF361840 // AT2G16005 // MD-2-related lipid recognition domain-containing protein // --- // 816096	chr2	-	6959150	6960197	2.01219	0.0122385	0.0392794
13472080	AT4G22510	{AT4G22510, AT4G22517}	828346	NM_001084960 // AT4G22517 // protease inhibitor/seed storage/LTP family protein // --- // 5008159 /// AT4G22517.1 // AT4G22517 // protease inhibitor/seed storage/LTP family protein // --- // 5008159 /// AT4G22510.1 // AT4G22510 // hypothetical protein // --- // 828346 /// NM_118377 // AT4G22510 // hypothetical protein // --- // 828346	chr4	+	11856743	11857313	2.07593	0.0121209	0.0389834
13540085	AT5G56550	{AT5G56550}	835756	NM_125038 // OXS3 // oxidative stress 3 // --- // 835756 /// AT5G56550.1 // OXS3 // oxidative stress 3 // --- // 835756 /// AK175485 // OXS3 // oxidative stress 3 // --- // 835756	chr5	-	22895616	22896653	-3.18948	0.0120116	0.0386835
13447102	AT3G09940	{AT3G09940}	820155	NM_001125135 // MDHAR // monodehydroascorbate reductase (NADH) // --- // 820155 /// NM_111829 // MDHAR // monodehydroascorbate reductase (NADH) // --- // 820155 /// AT3G09940.1 // MDHAR // monodehydroascorbate reductase (NADH) // --- // 820155 /// AT3G09940.2 // MDHAR // monodehydroascorbate reductase (NADH) // --- // 820155 /// AY093765 // MDHAR // monodehydroascorbate reductase (NADH) // --- //…	chr3	-	3056375	3059148	3.46364	0.0119485	0.0385029
13381981	AT1G61560	{AT1G61560}	842450	NM_001198353 // MLO6 // MLO-like protein 6 // --- // 842450 /// AT1G61560.4 // MLO6 // MLO-like protein 6 // --- // 842450 /// NM_104836 // MLO6 // MLO-like protein 6 // --- // 842450 /// AT1G61560.1 // MLO6 // MLO-like protein 6 // --- // 842450 /// NM_001198352 // MLO6 // MLO-like protein 6 // --- // 842450 /// NM_001198354 // MLO6 // MLO-like protein 6 // --- // 842450 /// AT1G61560.2 // MLO6 …	chr1	-	22708604	22712210	2.39135	0.01188	0.0383435
13375059	AT1G33020	{AT1G33020, AT1G33030}	840198	NM_103036 // AT1G33030 // O-methyltransferase-like protein // --- // 840198 /// AT1G33030.1 // AT1G33030 // O-methyltransferase-like protein // --- // 840198 /// NM_103035 // AT1G33020 // F-box and associated interaction domain-containing protein // --- // 840197 /// AT1G33020.1 // AT1G33020 // F-box and associated interaction domain-containing protein // --- // 840197 /// AF462839 // AT1G33030 /…	chr1	-	11964776	11966276	2.2789	0.0117072	0.0379162
13354446	AT1G62630	{AT1G62630}	842560	NM_104941 // AT1G62630 // CC-NBS-LRR class disease resistance protein // --- // 842560 /// AT1G62630.1 // AT1G62630 // CC-NBS-LRR class disease resistance protein // --- // 842560	chr1	+	23185912	23188593	-2.67118	0.0114813	0.0373264
13522950	AT5G07010	{AT5G07010}	830592	NM_120783 // ST2A // sulfotransferase 2A // --- // 830592 /// AT5G07010.1 // ST2A // sulfotransferase 2A // --- // 830592 /// AY099809 // ST2A // sulfotransferase 2A // --- // 830592	chr5	-	2174678	2176106	2.08199	0.0113216	0.036879
13437718	AT3G50470	{AT3G50470}	824211	NM_114907 // HR3 // RPW8-like protein 3 // --- // 824211 /// AT3G50470.1 // HR3 // RPW8-like protein 3 // --- // 824211	chr3	+	18729054	18730269	-2.00684	0.0112722	0.0367399
13493097	AT4G33590	{AT4G33590}	829499	NM_119515 // AT4G33590 // hypothetical protein // --- // 829499 /// AT4G33590.1 // AT4G33590 // hypothetical protein // --- // 829499	chr4	-	16142497	16144023	2.04804	0.0112454	0.03667
13504508	AT5G22520	{AT5G22520}	832313	NM_122157 // AT5G22520 // hypothetical protein // --- // 832313 /// AT5G22520.1 // AT5G22520 // hypothetical protein // --- // 832313 /// AK119084 // AT5G22520 // hypothetical protein // --- // 832313	chr5	+	7478930	7479527	2.22523	0.0112078	0.0365788
13510533	AT5G44585	{AT5G44585}	6241037	AT5G44585.1 // AT5G44585 // hypothetical protein // --- // 6241037 /// NM_001125900 // AT5G44585 // hypothetical protein // --- // 6241037	chr5	+	17984616	17985473	-2.64575	0.0111782	0.0364954
13383656	AT1G65690	{AT1G65690}	842880	NM_105243 // AT1G65690 // late embryogenesis abundant (LEA) hydroxyproline-rich glycoprotein // --- // 842880 /// AT1G65690.1 // AT1G65690 // late embryogenesis abundant (LEA) hydroxyproline-rich glycoprotein // --- // 842880	chr1	-	24431430	24432953	2.89899	0.0110873	0.0363068
13473709	AT4G26150	{AT4G26150}	828721	NM_118748 // CGA1 // putative GATA transcription factor 22 // --- // 828721 /// AT4G26150.1 // CGA1 // putative GATA transcription factor 22 // --- // 828721	chr4	+	13253210	13254904	-2.05814	0.0110456	0.0362011
13416714	AT2G34290	{AT2G34290}	817990	NM_128980 // AT2G34290 // protein kinase family protein // --- // 817990 /// AT2G34290.1 // AT2G34290 // protein kinase family protein // --- // 817990 /// DQ056565 // AT2G34290 // protein kinase family protein // --- // 817990	chr2	-	14472633	14473430	2.33425	0.0107417	0.0353802
13408885	AT2G14610	{AT2G14610}	815949	NM_127025 // PR1 // pathogenesis-related protein 1 // --- // 815949 /// AT2G14610.1 // PR1 // pathogenesis-related protein 1 // --- // 815949 /// M90508 // PR1 // pathogenesis-related protein 1 // --- // 815949	chr2	-	6241704	6242463	-6.00249	0.0106847	0.0352285
13445820	AT3G06880	{AT3G06880}	819873	NM_111568 // AT3G06880 // transducin/WD-40 repeat-containing protein // --- // 819873 /// NM_001202904 // AT3G06880 // transducin/WD-40 repeat-containing protein // --- // 819873 /// AT3G06880.1 // AT3G06880 // transducin/WD-40 repeat-containing protein // --- // 819873 /// AT3G06880.2 // AT3G06880 // transducin/WD-40 repeat-containing protein // --- // 819873	chr3	-	2169768	2175686	-2.01526	0.0105795	0.034966
13418479	AT2G38240	{AT2G38240}	818403	NM_129381 // AT2G38240 // 2-oxoglutarate (2OG) and Fe(II)-dependent oxygenase-like protein // --- // 818403 /// AT2G38240.1 // AT2G38240 // 2-oxoglutarate (2OG) and Fe(II)-dependent oxygenase-like protein // --- // 818403 /// AY062643 // AT2G38240 // 2-oxoglutarate (2OG) and Fe(II)-dependent oxygenase-like protein // --- // 818403	chr2	-	16012535	16014753	3.78071	0.0105329	0.0348449
13525757	AT5G13730	{AT5G13730}	831218	NM_121376 // SIG4 // sigma factor 4 // --- // 831218 /// AT5G13730.1 // SIG4 // sigma factor 4 // --- // 831218 /// AF101075 // SIG4 // sigma factor 4 // --- // 831218	chr5	-	4429110	4430837	-2.36485	0.0104536	0.0346424
13435079	AT3G43250	{AT3G43250}	823400	NM_114193 // AT3G43250 // hypothetical protein // --- // 823400 /// AT3G43250.1 // AT3G43250 // hypothetical protein // --- // 823400	chr3	+	15216713	15217462	2.34338	0.0103662	0.0344148
13515363	AT5G55460	{AT5G55460, AT5G55470}	835639	NM_124928 // AT5G55460 // bifunctional inhibitor/lipid-transfer protein/seed storage 2S albumin superfamily protein // --- // 835639 /// AT5G55460.1 // AT5G55460 // bifunctional inhibitor/lipid-transfer protein/seed storage 2S albumin superfamily protein // --- // 835639 /// NM_124929 // NHX3 // sodium/hydrogen exchanger 4 // --- // 835640 /// AT5G55470.1 // NHX3 // sodium/hydrogen exchanger 4 //…	chr5	+	22468687	22469304	-2.09902	0.0103412	0.0343438
13371259	AT1G22400	{AT1G22400}	838846	NM_102089 // UGT85A1 // UDP-glycosyltransferase 85A1 // --- // 838846 /// AT1G22400.1 // UGT85A1 // UDP-glycosyltransferase 85A1 // --- // 838846 /// AY081339 // UGT85A1 // UDP-glycosyltransferase 85A1 // --- // 838846	chr1	-	7903660	7906673	2.09765	0.010238	0.0341231
13485016	AT4G15390	{AT4G15390}	827205	NM_117627 // AT4G15390 // HXXXD-type acyl-transferase family protein // --- // 827205 /// AT4G15390.1 // AT4G15390 // HXXXD-type acyl-transferase family protein // --- // 827205 /// AY099752 // AT4G15390 // HXXXD-type acyl-transferase family protein // --- // 827205	chr4	-	8792812	8794293	2.30072	0.0101942	0.0339995
13341372	AT1G17420	{AT1G17420}	838314	NM_101603 // LOX3 // lipoxygenase 3 // --- // 838314 /// AT1G17420.1 // LOX3 // lipoxygenase 3 // --- // 838314 /// AY075625 // LOX3 // lipoxygenase 3 // --- // 838314	chr1	+	5977411	5981480	2.04029	0.0101905	0.0339901
13349186	AT1G47395	{AT1G47395}	841143	AT1G47395.1 // AT1G47395 // hypothetical protein // --- // 841143 /// NM_179449 // AT1G47395 // hypothetical protein // --- // 841143 /// BT002407 // AT1G47395 // hypothetical protein // --- // 841143	chr1	+	17383034	17383408	-8.18571	0.0101301	0.0338504
13409978	AT2G18190	{AT2G18190}	816332	NM_127376 // AT2G18190 // P-loop containing nucleoside triphosphate hydrolases superfamily protein // --- // 816332 /// AT2G18190.1 // AT2G18190 // P-loop containing nucleoside triphosphate hydrolases superfamily protein // --- // 816332	chr2	-	7914305	7915872	2.31555	0.0101067	0.0337868
13419687	AT2G41010	{AT2G41010}	818701	NM_129666 // CAMBP25 // calmodulin binding protein 25 // --- // 818701 /// AT2G41010.1 // CAMBP25 // calmodulin binding protein 25 // --- // 818701 /// AK117111 // CAMBP25 // calmodulin binding protein 25 // --- // 818701	chr2	-	17113866	17114804	2.1323	0.0100955	0.0337554
13537000	AT5G48485	{AT5G48485}	834904	NM_124224 // DIR1 // putative lipid-transfer protein DIR1 // --- // 834904 /// AT5G48485.1 // DIR1 // putative lipid-transfer protein DIR1 // --- // 834904 /// AY062857 // DIR1 // putative lipid-transfer protein DIR1 // --- // 834904	chr5	-	19646232	19646802	-2.08993	0.0100753	0.0336957
13466453	AT4G08780	{AT4G08780}	826448	NM_116948 // AT4G08780 // peroxidase 38 // --- // 826448 /// AT4G08780.1 // AT4G08780 // peroxidase 38 // --- // 826448	chr4	+	5604153	5608202	3.46273	0.0100325	0.0335915
13370895	AT1G21520	{AT1G21520}	838752	NM_102001 // AT1G21520 // hypothetical protein // --- // 838752 /// AT1G21520.1 // AT1G21520 // hypothetical protein // --- // 838752 /// AK117685 // AT1G21520 // hypothetical protein // --- // 838752	chr1	-	7534154	7534789	2.81498	0.00998915	0.0334843
13458642	AT3G51340	{AT3G51340}	824297	NM_114993 // AT3G51340 // aspartyl protease family protein // --- // 824297 /// AT3G51340.1 // AT3G51340 // aspartyl protease family protein // --- // 824297	chr3	-	19057013	19060036	-2.45147	0.00996723	0.0334196
13382394	AT1G62700	{AT1G62700}	842568	NM_104947 // ANAC026 // NAC domain containing protein 26 // --- // 842568 /// AT1G62700.1 // ANAC026 // NAC domain containing protein 26 // --- // 842568	chr1	-	23216218	23217916	-2.06302	0.00987838	0.0331738
13404001	AT2G42170	{AT2G42170}	818817	NM_180032 // AT2G42170 // actin family protein // --- // 818817 /// AT2G42170.1 // AT2G42170 // actin family protein // --- // 818817 /// AK118975 // AT2G42170 // actin family protein // --- // 818817	chr2	+	17577714	17580392	-2.20085	0.00984352	0.0330712
13507318	AT5G35525	{AT5G35525}	833517	NM_148032 // AT5G35525 // PLAC8 family protein // --- // 833517 /// AT5G35525.1 // AT5G35525 // PLAC8 family protein // --- // 833517	chr5	+	13707084	13707955	-2.13274	0.0097525	0.0328257
13378538	AT1G52120	{AT1G52120}	841642	NM_104093 // AT1G52120 // jacalin-like lectin domain-containing protein // --- // 841642 /// AT1G52120.1 // AT1G52120 // jacalin-like lectin domain-containing protein // --- // 841642	chr1	-	19396081	19398244	3.22157	0.00973579	0.0327809
13535622	AT5G45070	{AT5G45070}	834538	NM_123875 // PP2-A8 // protein PHLOEM protein 2-LIKE A8 // --- // 834538 /// AT5G45070.1 // PP2-A8 // protein PHLOEM protein 2-LIKE A8 // --- // 834538 /// BT010864 // PP2-A8 // protein PHLOEM protein 2-LIKE A8 // --- // 834538	chr5	-	18187630	18189431	2.2907	0.00968031	0.0326542
13334389	AT1G01560	{AT1G01560}	839523	NM_100038 // MPK11 // mitogen-activated protein kinase 11 // --- // 839523 /// AT1G01560.1 // MPK11 // mitogen-activated protein kinase 11 // --- // 839523 /// NM_001123738 // MPK11 // mitogen-activated protein kinase 11 // --- // 839523 /// AT1G01560.2 // MPK11 // mitogen-activated protein kinase 11 // --- // 839523	chr1	+	202136	204335	2.95336	0.00948872	0.032135
13432310	AT3G23510	{AT3G23510}	821931	NM_113254 // AT3G23510 // cyclopropane-fatty-acyl-phospholipid synthase // --- // 821931 /// AT3G23510.1 // AT3G23510 // cyclopropane-fatty-acyl-phospholipid synthase // --- // 821931 /// AK117243 // AT3G23510 // cyclopropane-fatty-acyl-phospholipid synthase // --- // 821931	chr3	+	8427660	8433314	2.37547	0.00948475	0.0321244
13434249	AT3G28220	{AT3G28220}	822448	NM_113741 // AT3G28220 // TRAF-like family protein // --- // 822448 /// AT3G28220.1 // AT3G28220 // TRAF-like family protein // --- // 822448 /// AF372976 // AT3G28220 // TRAF-like family protein // --- // 822448	chr3	+	10524404	10526728	-3.05382	0.0094822	0.0321192
13537004	AT5G48490	{AT5G48490}	834905	NM_124225 // AT5G48490 // bifunctional inhibitor/lipid-transfer protein/seed storage 2S albumin superfamily protein // --- // 834905 /// AT5G48490.1 // AT5G48490 // bifunctional inhibitor/lipid-transfer protein/seed storage 2S albumin superfamily protein // --- // 834905 /// BT025701 // AT5G48490 // bifunctional inhibitor/lipid-transfer protein/seed storage 2S albumin superfamily protein // --- /…	chr5	-	19647835	19648281	-2.62753	0.0094824	0.0321192
13353943	AT1G61120	{AT1G61120}	842405	NM_104793 // TPS04 // terpene synthase 04 // --- // 842405 /// AT1G61120.1 // TPS04 // terpene synthase 04 // --- // 842405 /// AY059757 // TPS04 // terpene synthase 04 // --- // 842405	chr1	+	22523637	22528811	3.0865	0.00947781	0.0321093
13533727	AT5G40010	{AT5G40010}	833998	NM_123364 // AATP1 // AAA-ATPase 1 // --- // 833998 /// AT5G40010.1 // AATP1 // AAA-ATPase 1 // --- // 833998	chr5	-	16020218	16021762	2.08469	0.00947421	0.0321028
13428534	AT3G15240	{AT3G15240}	820755	NM_001084689 // AT3G15240 // serine/threonine-protein kinase WNK (With No Lysine)-related protein // --- // 820755 /// AT3G15240.2 // AT3G15240 // serine/threonine-protein kinase WNK (With No Lysine)-related protein // --- // 820755	chr3	+	5133606	5135902	2.19311	0.00941444	0.0319369
13411817	AT2G22880	{AT2G22880}	816819	NM_127853 // AT2G22880 // VQ motif-containing protein // --- // 816819 /// AT2G22880.1 // AT2G22880 // VQ motif-containing protein // --- // 816819 /// BT012592 // AT2G22880 // VQ motif-containing protein // --- // 816819	chr2	-	9741119	9741463	3.66856	0.00940092	0.0318967
13389944	AT1G80130	{AT1G80130}	844353	NM_106662 // AT1G80130 // tetratricopeptide repeat domain-containing protein // --- // 844353 /// AT1G80130.1 // AT1G80130 // tetratricopeptide repeat domain-containing protein // --- // 844353 /// AY034991 // AT1G80130 // tetratricopeptide repeat domain-containing protein // --- // 844353	chr1	-	30140961	30142646	2.31183	0.00938943	0.0318633
13415784	AT2G32130	{AT2G32130}	817772	NM_128772 // AT2G32130 // hypothetical protein // --- // 817772 /// AT2G32130.1 // AT2G32130 // hypothetical protein // --- // 817772 /// BT010667 // AT2G32130 // hypothetical protein // --- // 817772	chr2	-	13654886	13655525	2.2502	0.00934208	0.0317353
13388200	AT1G76650	{AT1G76650}	843998	NM_001084365 // CML38 // calcium-binding protein CML38 // --- // 843998 /// NM_106315 // CML38 // calcium-binding protein CML38 // --- // 843998 /// AT1G76650.1 // CML38 // calcium-binding protein CML38 // --- // 843998 /// AT1G76650.2 // CML38 // calcium-binding protein CML38 // --- // 843998 /// NM_001198484 // CML38 // calcium-binding protein CML38 // --- // 843998 /// AT1G76650.3 // CML38 // …	chr1	-	28766750	28768138	2.06375	0.00933038	0.031705
13448724	AT3G13100	{AT3G13100}	820498	AT3G13100.1 // MRP7 // ABC transporter C family member 7 // --- // 820498 /// NM_112149 // MRP7 // ABC transporter C family member 7 // --- // 820498	chr3	-	4208735	4214173	2.05861	0.00926735	0.0315466
13472076	AT4G22513	{AT4G22513}	5008158	NM_001084959 // AT4G22513 // Bifunctional inhibitor/lipid-transfer protein/seed storage 2S albumin superfamily protein // --- // 5008158 /// AT4G22513.1 // AT4G22513 // Bifunctional inhibitor/lipid-transfer protein/seed storage 2S albumin superfamily protein // --- // 5008158	chr4	+	11854809	11855366	2.32786	0.00923216	0.0314491
13361730	AT1G80840	{AT1G80840}	844423	NM_106732 // WRKY40 // putative WRKY transcription factor 40 // --- // 844423 /// AT1G80840.1 // WRKY40 // putative WRKY transcription factor 40 // --- // 844423 /// AF480149 // WRKY40 // putative WRKY transcription factor 40 // --- // 844423	chr1	+	30383691	30385499	3.35187	0.00907466	0.0310475
13391872	AT2G05540	{AT2G05540}	815103	NM_126577 // AT2G05540 // glycine-rich protein // --- // 815103 /// AT2G05540.1 // AT2G05540 // glycine-rich protein // --- // 815103 /// AY050337 // AT2G05540 // glycine-rich protein // --- // 815103	chr2	+	2033156	2034217	-2.87444	0.00903719	0.0309331
13383605	AT1G65610	{AT1G65610}	842872	NM_105234 // KOR2 // glycosyl hydrolase 9A2 // --- // 842872 /// AT1G65610.1 // KOR2 // glycosyl hydrolase 9A2 // --- // 842872	chr1	-	24391679	24395360	2.27295	0.00903096	0.0309228
13371269	AT1G22420	{AT1G22420}	838848	NM_102091 // AT1G22420 // hydroxyproline-rich glycoprotein family protein // --- // 838848 /// AT1G22420.1 // AT1G22420 // hydroxyproline-rich glycoprotein family protein // --- // 838848 /// DQ056458 // AT1G22420 // hydroxyproline-rich glycoprotein family protein // --- // 838848	chr1	-	7916076	7917518	2.09419	0.00895573	0.0307035
13347601	AT1G33960	{AT1G33960}	840293	NM_103118 // AIG1 // protein AIG1 // --- // 840293 /// AT1G33960.1 // AIG1 // protein AIG1 // --- // 840293 /// U40856 // AIG1 // protein AIG1 // --- // 840293	chr1	+	12346232	12348513	-3.76782	0.00893187	0.0306354
13399357	AT2G31425	{AT2G31425}	3768435	NM_001036381 // AT2G31425 // enzyme inhibitor/ pectinesterase // --- // 3768435 /// AT2G31425.1 // AT2G31425 // enzyme inhibitor/ pectinesterase // --- // 3768435	chr2	+	13394721	13395720	2.01224	0.00871498	0.0300417
13540542	AT5G57510	{AT5G57510}	835855	NM_125132 // AT5G57510 // hypothetical protein // --- // 835855 /// AT5G57510.1 // AT5G57510 // hypothetical protein // --- // 835855	chr5	-	23289164	23289556	4.41285	0.00862692	0.0298104
13382624	AT1G63245	{AT1G63245}	842630	NM_148623 // CLE14 // CLAVATA3/ESR (CLE)-related protein 2 // --- // 842630 /// AT1G63245.1 // CLE14 // CLAVATA3/ESR (CLE)-related protein 2 // --- // 842630	chr1	-	23460529	23460771	2.03291	0.00851166	0.0294784
13354219	AT1G61840	{AT1G61840}	842481	NM_104866 // AT1G61840 // cysteine/histidine-rich C1 domain-containing protein // --- // 842481 /// AT1G61840.1 // AT1G61840 // cysteine/histidine-rich C1 domain-containing protein // --- // 842481	chr1	+	22847389	22849833	2.39939	0.00850064	0.0294429
13437325	AT3G49120	{AT3G49120}	824073	NM_114771 // PRXCB // peroxidase 34 // --- // 824073 /// AT3G49120.1 // PRXCB // peroxidase 34 // --- // 824073 /// AF419569 // PRXCB // peroxidase 34 // --- // 824073	chr3	+	18207651	18210132	2.11242	0.00846148	0.0293364
13519452	AT5G64905	{AT5G64905}	836614	NM_125889 // PROPEP3 // elicitor peptide 3 // --- // 836614 /// AT5G64905.1 // PROPEP3 // elicitor peptide 3 // --- // 836614	chr5	+	25939574	25940059	2.99474	0.00839859	0.029155
13398966	AT2G30550	{AT2G30550}	817604	NM_128607 // AT2G30550 // phospholipase A1-Igamma2 // --- // 817604 /// AT2G30550.2 // AT2G30550 // phospholipase A1-Igamma2 // --- // 817604 /// NM_179817 // AT2G30550 // phospholipase A1-Igamma2 // --- // 817604 /// AT2G30550.1 // AT2G30550 // phospholipase A1-Igamma2 // --- // 817604 /// AY091143 // AT2G30550 // phospholipase A1-Igamma2 // --- // 817604	chr2	+	13014848	13017153	2.42398	0.00839845	0.029155
13385538	AT1G69920	{AT1G69920}	843328	NM_105660 // GSTU12 // glutathione S-transferase TAU 12 // --- // 843328 /// AT1G69920.1 // GSTU12 // glutathione S-transferase TAU 12 // --- // 843328	chr1	-	26334250	26335558	3.85277	0.00828136	0.0288473
13467770	AT4G12290	{AT4G12290}	826838	NM_117299 // AT4G12290 // copper amine oxidase family protein // --- // 826838 /// AT4G12290.1 // AT4G12290 // copper amine oxidase family protein // --- // 826838 /// AY139770 // AT4G12290 // copper amine oxidase family protein // --- // 826838	chr4	+	7304405	7307138	2.50188	0.00823241	0.028708
13373906	AT1G29920	{AT1G29920}	839869	NM_102732 // CAB2 // chlorophyll A/B-binding protein 2 // --- // 839870 /// AT1G29920.1 // CAB2 // chlorophyll A/B-binding protein 2 // --- // 839870 /// AT1G29920.1 // CAB3 // chlorophyll A/B binding protein 3 // --- // 839869	chr1	-	10474784	10475959	-2.30273	0.00821264	0.0286469
13414664	AT2G29830	{AT2G29830}	817533	NM_128537 // AT2G29830 // Galactose oxidase/kelch repeat superfamily protein // --- // 817533 /// AT2G29830.1 // AT2G29830 // Galactose oxidase/kelch repeat superfamily protein // --- // 817533	chr2	-	12730411	12731599	2.04806	0.00814955	0.0284906
13411502	AT2G21900	{AT2G21900}	816726	NM_179688 // WRKY59 // putative WRKY transcription factor 59 // --- // 816726 /// AT2G21900.1 // WRKY59 // putative WRKY transcription factor 59 // --- // 816726 /// BT025261 // WRKY59 // putative WRKY transcription factor 59 // --- // 816726	chr2	-	9334149	9336222	2.13213	0.0080939	0.0283216
13382260	AT1G62300	{AT1G62300}	842527	NM_104910 // WRKY6 // WRKY transcription factor 6 // --- // 842527 /// AT1G62300.1 // WRKY6 // WRKY transcription factor 6 // --- // 842527 /// AF331712 // WRKY6 // WRKY transcription factor 6 // --- // 842527	chr1	-	23016683	23019279	2.17802	0.00803339	0.0281444
13389720	AT1G79680	{AT1G79680}	844307	NM_106617 // WAKL10 // wall-associated receptor kinase-like 10 // --- // 844307 /// AT1G79680.1 // WAKL10 // wall-associated receptor kinase-like 10 // --- // 844307 /// AY072320 // WAKL10 // wall-associated receptor kinase-like 10 // --- // 844307	chr1	-	29979973	29982773	2.72957	0.00800916	0.0280774
13441465	AT3G59700	{AT3G59700}	825139	NM_115832 // HLECRK // lectin-receptor kinase // --- // 825139 /// AT3G59700.1 // HLECRK // lectin-receptor kinase // --- // 825139	chr3	+	22052133	22054275	2.42555	0.00800731	0.0280752
13453438	AT3G24710	{AT3G24710}	822068	AT3G24710.1 // AT3G24710 // hypothetical protein // --- // 822068 /// NM_113382 // AT3G24710 // hypothetical protein // --- // 822068	chr3	-	9024167	9024367	2.09675	0.00798983	0.0280455
13503094	AT5G18670	{AT5G18670}	831985	NM_121872 // BMY3 // putative beta-amylase BMY3 // --- // 831985 /// AT5G18670.1 // BMY3 // putative beta-amylase BMY3 // --- // 831985 /// AY069879 // BMY3 // putative beta-amylase BMY3 // --- // 831985	chr5	+	6225956	6228132	-2.02557	0.00798263	0.0280289
13455898	AT3G44060	{AT3G44060}	823524	NM_114274 // AT3G44060 // putative F-box protein // --- // 823524 /// AT3G44060.1 // AT3G44060 // putative F-box protein // --- // 823524	chr3	-	15824938	15826391	2.01554	0.00781888	0.0276145
13375725	AT1G35625	{AT1G35625}	840462	NM_103263 // AT1G35625 // RING/U-box domain-containing protein // --- // 840462 /// AT1G35625.1 // AT1G35625 // RING/U-box domain-containing protein // --- // 840462	chr1	-	13158466	13160245	2.90575	0.00776522	0.0274477
13415753	AT2G32030	{AT2G32030}	817763	NM_128763 // AT2G32030 // GCN5-related N-acetyltransferase-like protein // --- // 817763 /// AT2G32030.1 // AT2G32030 // GCN5-related N-acetyltransferase-like protein // --- // 817763 /// AF325078 // AT2G32030 // GCN5-related N-acetyltransferase-like protein // --- // 817763	chr2	-	13632468	13633335	2.08986	0.00772134	0.0273202
13491556	AT4G30420	{AT4G30420, AT4G30430}	829165	NM_119189 // TET9 // tetraspanin9 // --- // 829166 /// AT4G30430.1 // TET9 // tetraspanin9 // --- // 829166 /// NM_119188 // AT4G30420 // nodulin MtN21-like transporter family protein // --- // 829165 /// AT4G30420.1 // AT4G30420 // nodulin MtN21-like transporter family protein // --- // 829165	chr4	-	14878783	14880331	2.02983	0.00759925	0.0269503
13499976	AT5G10570	{AT5G10570}	830922	NM_121095 // AT5G10570 // transcription factor bHLH61 // --- // 830922 /// AT5G10570.1 // AT5G10570 // transcription factor bHLH61 // --- // 830922	chr5	+	3341357	3342992	-2.29898	0.00758162	0.0269027
13503787	AT5G19970	{AT5G19970}	832119	NM_122004 // AT5G19970 // hypothetical protein // --- // 832119 /// AT5G19970.1 // AT5G19970 // hypothetical protein // --- // 832119	chr5	+	6747550	6748641	-2.12139	0.00753382	0.0268123
13508296	AT5G39050	{AT5G39050}	833897	NM_123267 // AT5G39050 // phenolic glucoside malonyltransferase 1 // --- // 833897 /// AT5G39050.1 // AT5G39050 // phenolic glucoside malonyltransferase 1 // --- // 833897 /// AY052335 // AT5G39050 // phenolic glucoside malonyltransferase 1 // --- // 833897	chr5	+	15634586	15636065	3.17728	0.00737908	0.0263986
13356399	AT1G67980	{AT1G67980}	843126	NM_105468 // CCOAMT // caffeoyl-CoA 3-O-methyltransferase // --- // 843126 /// AT1G67980.1 // CCOAMT // caffeoyl-CoA 3-O-methyltransferase // --- // 843126 /// NM_202375 // CCOAMT // caffeoyl-CoA 3-O-methyltransferase // --- // 843126 /// AT1G67980.2 // CCOAMT // caffeoyl-CoA 3-O-methyltransferase // --- // 843126	chr1	+	25487714	25489231	3.07556	0.00735097	0.026325
13392590	AT2G12280	{AT2G12280}	815699	NM_126885 // AT2G12280 // P-loop containing nucleoside triphosphate hydrolases superfamily protein // --- // 815699 /// AT2G12280.1 // AT2G12280 // P-loop containing nucleoside triphosphate hydrolases superfamily protein // --- // 815699	chr2	+	4922282	4922679	2.26116	0.00735	0.026324
13425030	AT3G06460	{AT3G06460}	819823	NM_111521 // AT3G06460 // membrane-associated elongase-like protein // --- // 819823 /// AT3G06460.1 // AT3G06460 // membrane-associated elongase-like protein // --- // 819823 /// AY072418 // AT3G06460 // membrane-associated elongase-like protein // --- // 819823	chr3	+	1982659	1983714	2.51243	0.00733479	0.0262745
13445044	AT3G05600	{AT3G05600}	819726	NM_111433 // AT3G05600 // alpha/beta-Hydrolases superfamily protein // --- // 819726 /// AT3G05600.1 // AT3G05600 // alpha/beta-Hydrolases superfamily protein // --- // 819726 /// AY070083 // AT3G05600 // alpha/beta-Hydrolases superfamily protein // --- // 819726	chr3	-	1623244	1624763	-2.03457	0.00732113	0.0262451
13453511	AT3G25011	{AT3G25011}	6240848	NM_001125219 // AT3G25011 // hypothetical protein // --- // 6240848 /// AT3G25011.1 // AT3G25011 // hypothetical protein // --- // 6240848	chr3	-	9113168	9113281	2.22686	0.0073009	0.0261897
13346018	AT1G29860	{AT1G29860}	839864	NM_102726 // WRKY71 // putative WRKY transcription factor 71 // --- // 839864 /// AT1G29860.1 // WRKY71 // putative WRKY transcription factor 71 // --- // 839864 /// AF421158 // WRKY71 // putative WRKY transcription factor 71 // --- // 839864	chr1	+	10454482	10455785	2.00819	0.00728069	0.0261318
13524523	AT5G10760	{AT5G10760}	830943	NM_121114 // AT5G10760 // aspartyl protease family protein // --- // 830943 /// AT5G10760.1 // AT5G10760 // aspartyl protease family protein // --- // 830943 /// AY072168 // AT5G10760 // aspartyl protease family protein // --- // 830943	chr5	-	3400342	3402207	-2.66913	0.00727665	0.0261222
13363778		{}		---	chr1	-	1583772	1583845	2.16423	0.00717155	0.025844
13429155	AT3G16440	{AT3G16440}	820892	NM_112515 // MLP-300B // myrosinase-binding protein-like protein-300B // --- // 820892 /// AT3G16440.1 // MLP-300B // myrosinase-binding protein-like protein-300B // --- // 820892 /// AK227457 // MLP-300B // myrosinase-binding protein-like protein-300B // --- // 820892	chr3	+	5585944	5587750	2.23029	0.00713124	0.0257204
13367909	AT1G14540	{AT1G14540}	838016	NM_101321 // AT1G14540 // peroxidase 4 // --- // 838016 /// AT1G14540.1 // AT1G14540 // peroxidase 4 // --- // 838016	chr1	-	4974067	4975705	3.25126	0.00711298	0.0256666
13353090	AT1G57630	{AT1G57630}	842139	NM_104560 // AT1G57630 // Toll-Interleukin-Resistance domain-containing protein // --- // 842139 /// AT1G57630.1 // AT1G57630 // Toll-Interleukin-Resistance domain-containing protein // --- // 842139	chr1	+	21345639	21346157	3.41289	0.0070813	0.0255835
13533783	AT5G40230	{AT5G40230}	834021	NM_123387 // AT5G40230 // nodulin MtN21 /EamA-like transporter family protein // --- // 834021 /// AT5G40230.1 // AT5G40230 // nodulin MtN21 /EamA-like transporter family protein // --- // 834021	chr5	-	16079648	16081735	2.17135	0.00706382	0.0255276
13525472	AT5G13080	{AT5G13080}	831147	NM_121311 // WRKY75 // putative WRKY transcription factor 75 // --- // 831147 /// AT5G13080.1 // WRKY75 // putative WRKY transcription factor 75 // --- // 831147 /// BT002426 // WRKY75 // putative WRKY transcription factor 75 // --- // 831147	chr5	-	4149740	4151150	4.29057	0.00705356	0.0254999
13404388	AT2G43150	{AT2G43150}	818917	NM_129877 // AT2G43150 // Proline-rich extensin-like family protein // --- // 818917 /// AT2G43150.1 // AT2G43150 // Proline-rich extensin-like family protein // --- // 818917	chr2	+	17945893	17947022	2.01511	0.00705416	0.0254999
13371468	AT1G23060	{AT1G23060}	838914	AT1G23060.1 // AT1G23060 // hypothetical protein // --- // 838914 /// NM_102154 // AT1G23060 // hypothetical protein // --- // 838914 /// AT1G23060.2 // AT1G23060 // hypothetical protein // --- // 838914 /// NM_202162 // AT1G23060 // hypothetical protein // --- // 838914 /// AY057558 // AT1G23060 // hypothetical protein // --- // 838914	chr1	-	8170755	8172992	2.16566	0.00700218	0.0253813
13471046	AT4G20110	{AT4G20110}	827757	NM_001203848 // VSR7 // vacuolar-sorting receptor 7 // --- // 827757 /// AT4G20110.2 // VSR7 // vacuolar-sorting receptor 7 // --- // 827757 /// NM_118130 // VSR7 // vacuolar-sorting receptor 7 // --- // 827757 /// AT4G20110.1 // VSR7 // vacuolar-sorting receptor 7 // --- // 827757	chr4	+	10875233	10878730	2.28447	0.00691182	0.0251153
13428229	AT3G14680	{AT3G14680}	820696	NM_112329 // CYP72A14 // cytochrome P450, family 72, subfamily A, polypeptide 14 // --- // 820696 /// AT3G14680.1 // CYP72A14 // cytochrome P450, family 72, subfamily A, polypeptide 14 // --- // 820696 /// AF367347 // CYP72A14 // cytochrome P450, family 72, subfamily A, polypeptide 14 // --- // 820696	chr3	+	4934420	4936563	2.99369	0.0068845	0.0250421
13392424	AT2G07981	{AT2G07981}	815426	NM_179610 // AT2G07981 // hypothetical protein // --- // 815426 /// AT2G07981.1 // AT2G07981 // hypothetical protein // --- // 815426	chr2	+	3614986	3617716	3.37487	0.00679135	0.0247713
13370886	AT1G21500	{AT1G21500}	838749	NM_101999 // AT1G21500 // hypothetical protein // --- // 838749 /// AT1G21500.1 // AT1G21500 // hypothetical protein // --- // 838749 /// AF370466 // AT1G21500 // hypothetical protein // --- // 838749	chr1	-	7529882	7531025	-3.45712	0.00666388	0.0243991
13397285	AT2G26150	{AT2G26150}	817155	NM_001124916 // HSFA2 // heat stress transcription factor A-2 // --- // 817155 /// AT2G26150.2 // HSFA2 // heat stress transcription factor A-2 // --- // 817155 /// NM_128173 // HSFA2 // heat stress transcription factor A-2 // --- // 817155 /// AT2G26150.1 // HSFA2 // heat stress transcription factor A-2 // --- // 817155 /// AK118744 // HSFA2 // heat stress transcription factor A-2 // --- // 8171…	chr2	+	11135682	11137396	-2.31848	0.00665503	0.0243713
13491298	AT4G29905	{AT4G29905}	829113	NM_148384 // AT4G29905 // hypothetical protein // --- // 829113 /// AT4G29905.1 // AT4G29905 // hypothetical protein // --- // 829113 /// AY054609 // AT4G29905 // hypothetical protein // --- // 829113	chr4	-	14626921	14627631	-4.18526	0.00661298	0.0242497
13436267	AT3G46880	{AT3G46880}	823841	AT3G46880.1 // AT3G46880 // hypothetical protein // --- // 823841 /// NM_114555 // AT3G46880 // hypothetical protein // --- // 823841	chr3	+	17265293	17266266	-2.23702	0.0065829	0.0241602
13538132	AT5G51060	{AT5G51060}	835179	NM_124485 // RHD2 // Respiratory burst oxidase homolog protein C // --- // 835179 /// AT5G51060.1 // RHD2 // Respiratory burst oxidase homolog protein C // --- // 835179	chr5	-	20757284	20762431	2.02702	0.00655005	0.0240705
13345774	AT1G29230	{AT1G29230}	839797	NM_102663 // CIPK18 // CBL-interacting serine/threonine-protein kinase 18 // --- // 839797 /// AT1G29230.1 // CIPK18 // CBL-interacting serine/threonine-protein kinase 18 // --- // 839797 /// AY034099 // CIPK18 // CBL-interacting serine/threonine-protein kinase 18 // --- // 839797	chr1	+	10214860	10216422	2.12542	0.0065522	0.0240705
13401770	AT2G37025	{AT2G37025}	818277	NM_179944 // TRFL8 // protein TRF-like 8 // --- // 818277 /// NM_001036420 // TRFL8 // protein TRF-like 8 // --- // 818277 /// AT2G37025.1 // TRFL8 // protein TRF-like 8 // --- // 818277 /// AT2G37025.2 // TRFL8 // protein TRF-like 8 // --- // 818277	chr2	+	15549052	15552105	-2.57055	0.00642401	0.0236765
13483386	AT4G11900	{AT4G11900}	826797	NM_117260 // AT4G11900 // G-type lectin S-receptor-like serine/threonine-protein kinase // --- // 826797 /// AT4G11900.1 // AT4G11900 // G-type lectin S-receptor-like serine/threonine-protein kinase // --- // 826797	chr4	-	7150241	7153571	-3.01911	0.00633384	0.0233846
13340367	AT1G15380	{AT1G15380}	838107	NM_101407 // AT1G15380 // Lactoylglutathione lyase / glyoxalase I family protein // --- // 838107 /// AT1G15380.1 // AT1G15380 // Lactoylglutathione lyase / glyoxalase I family protein // --- // 838107 /// NM_001035972 // AT1G15380 // Lactoylglutathione lyase / glyoxalase I family protein // --- // 838107 /// AT1G15380.2 // AT1G15380 // Lactoylglutathione lyase / glyoxalase I family protein // --…	chr1	+	5290745	5292535	2.03439	0.00631087	0.0233133
13408967	AT2G15020	{AT2G15020}	815991	NM_127064 // AT2G15020 // hypothetical protein // --- // 815991 /// AT2G15020.1 // AT2G15020 // hypothetical protein // --- // 815991 /// AY081308 // AT2G15020 // hypothetical protein // --- // 815991	chr2	-	6491434	6493352	-2.42968	0.00630026	0.0232789
13376257	AT1G44130	{AT1G44130}	841016	NM_103539 // AT1G44130 // aspartyl protease family protein // --- // 841016 /// AT1G44130.1 // AT1G44130 // aspartyl protease family protein // --- // 841016	chr1	-	16787508	16789318	2.7789	0.00619611	0.0229794
13458304	AT3G50440	{AT3G50440}	824208	NM_114904 // MES10 // methyl esterase 10 // --- // 824208 /// AT3G50440.1 // MES10 // methyl esterase 10 // --- // 824208	chr3	-	18717311	18718494	-2.08717	0.00612789	0.0227577
13359104	AT1G74360	{AT1G74360}	843777	NM_106096 // AT1G74360 // putative LRR receptor-like serine/threonine-protein kinase // --- // 843777 /// AT1G74360.1 // AT1G74360 // putative LRR receptor-like serine/threonine-protein kinase // --- // 843777	chr1	+	27954231	27958114	2.55275	0.00611811	0.022728
13359559	AT1G75830	{AT1G75830}	843916	NM_106233 // LCR67 // defensin-like protein 13 // --- // 843916 /// AT1G75830.1 // LCR67 // defensin-like protein 13 // --- // 843916 /// AY052236 // LCR67 // defensin-like protein 13 // --- // 843916	chr1	+	28472357	28472891	2.52659	0.00611683	0.0227254
13399885	AT2G32530	{AT2G32530}	817814	NM_179859 // CSLB03 // cellulose synthase-like protein B3 // --- // 817814 /// AT2G32530.1 // CSLB03 // cellulose synthase-like protein B3 // --- // 817814 /// AY090243 // CSLB03 // cellulose synthase-like protein B3 // --- // 817814	chr2	+	13809216	13813570	-2.10348	0.0060866	0.0226262
13433711	AT3G26800	{AT3G26800}	822294	NM_113592 // AT3G26800 // hypothetical protein // --- // 822294 /// AT3G26800.1 // AT3G26800 // hypothetical protein // --- // 822294	chr3	+	9862173	9862778	2.11716	0.00592305	0.0221404
13347961	AT1G35040	{AT1G35040}	840389	AT1G35040.1 // AT1G35040 // hypothetical protein // --- // 840389 /// NM_103203 // AT1G35040 // hypothetical protein // --- // 840389	chr1	+	12812157	12812569	2.10041	0.00581749	0.0218095
13544279	AT5G66400	{AT5G66400}	836772	NM_001037085 // RAB18 // dehydrin Rab18 // --- // 836772 /// NM_126038 // RAB18 // dehydrin Rab18 // --- // 836772 /// AT5G66400.2 // RAB18 // dehydrin Rab18 // --- // 836772 /// AT5G66400.1 // RAB18 // dehydrin Rab18 // --- // 836772 /// AF428458 // RAB18 // dehydrin Rab18 // --- // 836772	chr5	-	26518277	26519242	2.38319	0.00581278	0.0217939
13381894	AT1G61400	{AT1G61400}	842434	NM_104821 // AT1G61400 // S-locus lectin protein kinase family protein // --- // 842434 /// AT1G61400.1 // AT1G61400 // S-locus lectin protein kinase family protein // --- // 842434	chr1	-	22654596	22657774	-2.10423	0.00579894	0.0217484
13486767	AT4G19050	{AT4G19050}	827643	NM_118023 // AT4G19050 // NB-ARC domain-containing disease resistance protein // --- // 827643 /// AT4G19050.1 // AT4G19050 // NB-ARC domain-containing disease resistance protein // --- // 827643	chr4	-	10439984	10444121	-2.1749	0.00579547	0.0217418
13460001	AT3G54580	{AT3G54580}	824623	NM_115315 // AT3G54580 // Proline-rich extensin-like family protein // --- // 824623 /// AT3G54580.1 // AT3G54580 // Proline-rich extensin-like family protein // --- // 824623	chr3	-	20200688	20203782	2.06383	0.00578927	0.0217228
13478796	AT4G37500	{AT4G37500}	829905	NM_119914 // AT4G37500 // Aldehyde oxidase/xanthine dehydrogenase, molybdopterin binding protein // --- // 829905 /// AT4G37500.1 // AT4G37500 // Aldehyde oxidase/xanthine dehydrogenase, molybdopterin binding protein // --- // 829905	chr4	+	17625388	17625915	2.97507	0.00571861	0.021506
13466936	AT4G10060	{AT4G10060}	826597	NM_117074 // AT4G10060 // beta-glucosidase, GBA2 type family protein // --- // 826597 /// AT4G10060.1 // AT4G10060 // beta-glucosidase, GBA2 type family protein // --- // 826597	chr4	+	6288827	6295402	-2.0704	0.00570012	0.0214574
13441620	AT3G60140	{AT3G60140}	825184	NM_115877 // DIN2 // beta-glucosidase 30 // --- // 825184 /// AT3G60140.1 // DIN2 // beta-glucosidase 30 // --- // 825184	chr3	+	22216672	22220824	6.85691	0.00560646	0.0211733
13468151	AT4G13390	{AT4G13390}	826970	NM_117413 // AT4G13390 // Proline-rich extensin-like family protein // --- // 826970 /// AT4G13390.1 // AT4G13390 // Proline-rich extensin-like family protein // --- // 826970	chr4	+	7783818	7785326	2.01938	0.00557518	0.0210988
13491495	AT4G30270	{AT4G30270}	829150	NM_119173 // XTH24 // xyloglucan endotransglucosylase/hydrolase protein 24 // --- // 829150 /// AT4G30270.1 // XTH24 // xyloglucan endotransglucosylase/hydrolase protein 24 // --- // 829150 /// D63508 // XTH24 // xyloglucan endotransglucosylase/hydrolase protein 24 // --- // 829150	chr4	-	14819192	14820592	2.61059	0.00554425	0.0209962
13501790	AT5G15310	{AT5G15310}	831383	NM_121535 // MYB16 // myb domain protein 16 // --- // 831383 /// NM_001085120 // MYB16 // myb domain protein 16 // --- // 831383 /// AT5G15310.1 // MYB16 // myb domain protein 16 // --- // 831383 /// AT5G15310.2 // MYB16 // myb domain protein 16 // --- // 831383 /// AK228474 // MYB16 // myb domain protein 16 // --- // 831383	chr5	+	4974671	4976227	-2.17759	0.00544191	0.0207065
13346118	AT1G30135	{AT1G30135}	839893	NM_102753 // JAZ8 // protein TIFY 5A // --- // 839893 /// AT1G30135.1 // JAZ8 // protein TIFY 5A // --- // 839893 /// BT026098 // JAZ8 // protein TIFY 5A // --- // 839893	chr1	+	10596492	10597239	2.73787	0.00542502	0.0206506
13539409	AT5G54610	{AT5G54610}	835550	NM_124842 // ANK // ankyrin repeat family protein // --- // 835550 /// AT5G54610.1 // ANK // ankyrin repeat family protein // --- // 835550 /// AK117622 // ANK // ankyrin repeat family protein // --- // 835550	chr5	-	22184779	22186525	-3.50986	0.00539847	0.0205719
13434046	AT3G27690	{AT3G27690}	822391	NM_113685 // LHCB2.3 // photosystem II light harvesting complex protein 2.3 // --- // 822391 /// AT3G27690.1 // LHCB2.3 // photosystem II light harvesting complex protein 2.3 // --- // 822391 /// AF134125 // LHCB2.3 // photosystem II light harvesting complex protein 2.3 // --- // 822391	chr3	+	10255947	10257011	-4.00288	0.00527655	0.0201935
13479248	AT4G38560	{AT4G38560}	830013	NM_120017 // AT4G38560 // phospholipase like protein (PEARLI 4) // --- // 830013 /// NM_001085043 // AT4G38560 // phospholipase like protein (PEARLI 4) // --- // 830013 /// AT4G38560.1 // AT4G38560 // phospholipase like protein (PEARLI 4) // --- // 830013 /// AT4G38560.2 // AT4G38560 // phospholipase like protein (PEARLI 4) // --- // 830013 /// AK226980 // AT4G38560 // phospholipase like protein …	chr4	+	18029196	18031333	2.86996	0.00526897	0.0201685
13336933	AT1G07370	{AT1G07370}	837249	NM_100611 // PCNA1 // proliferating cellular nuclear antigen 1 // --- // 837249 /// AT1G07370.1 // PCNA1 // proliferating cellular nuclear antigen 1 // --- // 837249 /// AF462821 // PCNA1 // proliferating cellular nuclear antigen 1 // --- // 837249	chr1	+	2263140	2264551	-2.36832	0.0052488	0.0201013
13349311	AT1G47600	{AT1G47600}	841169	NM_103653 // BGLU34 // myrosinase 4 // --- // 841169 /// NM_001198236 // BGLU34 // myrosinase 4 // --- // 841169 /// AT1G47600.2 // BGLU34 // myrosinase 4 // --- // 841169 /// AT1G47600.1 // BGLU34 // myrosinase 4 // --- // 841169 /// BT000471 // BGLU34 // myrosinase 4 // --- // 841169	chr1	+	17491732	17494759	3.18683	0.00520966	0.0199853
13350516	AT1G50740	{AT1G50740}	841496	NM_103956 // AT1G50740 // transmembrane protein 14C // --- // 841496 /// AT1G50740.1 // AT1G50740 // transmembrane protein 14C // --- // 841496 /// AY074495 // AT1G50740 // transmembrane protein 14C // --- // 841496	chr1	+	18807672	18809004	2.29675	0.00518448	0.0199086
13510489	AT5G44565	{AT5G44565}	2746190	AT5G44565.1 // AT5G44565 // hypothetical protein // --- // 2746190 /// NM_203153 // AT5G44565 // hypothetical protein // --- // 2746190 /// BT026395 // AT5G44565 // hypothetical protein // --- // 2746190	chr5	+	17951512	17953133	2.57024	0.00514272	0.0197779
13545013		{}		---	chrC	-	66490	66563	2.8773	0.00514121	0.019774
13415110	AT2G30750	{AT2G30750}	817626	NM_128628 // CYP71A12 // cytochrome P450 71A12 // --- // 817626 /// AT2G30750.1 // CYP71A12 // cytochrome P450 71A12 // --- // 817626 /// AY094484 // CYP71A12 // cytochrome P450 71A12 // --- // 817626	chr2	-	13099336	13101413	4.34343	0.00510988	0.0196752
13459771	AT3G54150	{AT3G54150}	824582	NM_115275 // AT3G54150 // S-adenosyl-L-methionine-dependent methyltransferase-like protein // --- // 824582 /// AT3G54150.1 // AT3G54150 // S-adenosyl-L-methionine-dependent methyltransferase-like protein // --- // 824582 /// AK175534 // AT3G54150 // S-adenosyl-L-methionine-dependent methyltransferase-like protein // --- // 824582	chr3	-	20050644	20052815	2.76457	0.00509445	0.0196217
13358889	AT1G73870	{AT1G73870}	843723	NM_106047 // AT1G73870 // zinc finger protein CONSTANS-LIKE 7 // --- // 843723 /// AT1G73870.1 // AT1G73870 // zinc finger protein CONSTANS-LIKE 7 // --- // 843723 /// BT015740 // AT1G73870 // zinc finger protein CONSTANS-LIKE 7 // --- // 843723	chr1	+	27779166	27780676	-2.62424	0.00499396	0.019285
13362880		{}		---	chr1	-	937207	937287	-2.03146	0.00493416	0.0191059
13402286	AT2G38250	{AT2G38250}	818404	NM_129382 // AT2G38250 // trihelix transcription factor GT-3b // --- // 818404 /// AT2G38250.1 // AT2G38250 // trihelix transcription factor GT-3b // --- // 818404 /// AF453582 // AT2G38250 // trihelix transcription factor GT-3b // --- // 818404	chr2	+	16018357	16019500	2.1124	0.00485141	0.0188345
13509745	AT5G42635	{AT5G42635}	834271	NM_148074 // AT5G42635 // glycine-rich protein // --- // 834271 /// AT5G42635.1 // AT5G42635 // glycine-rich protein // --- // 834271	chr5	+	17076227	17076725	2.27111	0.00479223	0.0186488
13366234	AT1G10585	{AT1G10585}	837600	NM_100934 // AT1G10585 // basic helix-loop-helix domain-containing protein // --- // 837600 /// AT1G10585.1 // AT1G10585 // basic helix-loop-helix domain-containing protein // --- // 837600	chr1	-	3493940	3495144	3.53822	0.00475531	0.0185395
13350820	AT1G51470	{AT1G51470}	841572	NM_104025 // BGLU35 // myrosinase 5 // --- // 841572 /// AT1G51470.1 // BGLU35 // myrosinase 5 // --- // 841572	chr1	+	19087413	19090414	3.10982	0.00475055	0.0185257
13405989	AT2G46860	{AT2G46860}	819299	NM_130253 // PPa3 // pyrophosphorylase 3 // --- // 819299 /// AT2G46860.1 // PPa3 // pyrophosphorylase 3 // --- // 819299 /// BT025278 // PPa3 // pyrophosphorylase 3 // --- // 819299	chr2	+	19253688	19255275	2.30162	0.0047419	0.018499
13476550	AT4G32480	{AT4G32480}	829383	NM_119400 // AT4G32480 // hypothetical protein // --- // 829383 /// AT4G32480.1 // AT4G32480 // hypothetical protein // --- // 829383 /// AY052287 // AT4G32480 // hypothetical protein // --- // 829383	chr4	+	15676404	15677973	2.09125	0.00468177	0.0183132
13494740	AT4G37370	{AT4G37370}	829891	NM_119900 // CYP81D8 // cytochrome P450, family 81, subfamily D, polypeptide 8 // --- // 829891 /// AT4G37370.1 // CYP81D8 // cytochrome P450, family 81, subfamily D, polypeptide 8 // --- // 829891 /// AY065192 // CYP81D8 // cytochrome P450, family 81, subfamily D, polypeptide 8 // --- // 829891	chr4	-	17569828	17571704	3.78723	0.00466927	0.0182736
13375993	AT1G42080	{AT1G42080}	840813	NM_103417 // AT1G42080 // hypothetical protein // --- // 840813 /// AT1G42080.1 // AT1G42080 // hypothetical protein // --- // 840813	chr1	-	15716714	15717169	2.60553	0.00464876	0.0182083
13520514	AT5G67340	{AT5G67340}	836869	NM_126134 // AT5G67340 // ARM repeat superfamily protein // --- // 836869 /// AT5G67340.1 // AT5G67340 // ARM repeat superfamily protein // --- // 836869 /// BT015818 // AT5G67340 // ARM repeat superfamily protein // --- // 836869	chr5	+	26864556	26867602	2.74883	0.0046114	0.0180994
13399696	AT2G32210	{AT2G32210}	817780	NM_128780 // AT2G32210 // hypothetical protein // --- // 817780 /// AT2G32210.1 // AT2G32210 // hypothetical protein // --- // 817780 /// AY074358 // AT2G32210 // hypothetical protein // --- // 817780	chr2	+	13677986	13678830	2.48208	0.00458875	0.0180283
13466736	AT4G09462	{AT4G09462, AT4G09464, AT4G09465, AT4G09466, AT4G09467}	5008130	NM_001125485 // AT4G09467 // carbohydrate-binding X8 domain-containing protein // --- // 6240782 /// AT4G09467.1 // AT4G09464 // carbohydrate-binding X8 domain-containing protein // --- // 6241180 /// AT4G09467.1 // AT4G09467 // carbohydrate-binding X8 domain-containing protein // --- // 6240782 /// NM_001125483 // AT4G09464 // carbohydrate-binding X8 domain-containing protein // --- // 6241180 /…	chr4	+	6005905	6006442	2.35133	0.00458843	0.0180283
13339532	AT1G13080	{AT1G13080}	837865	NM_101178 // CYP71B2 // cytochrome P450 71B2 // --- // 837865 /// AT1G13080.1 // CYP71B2 // cytochrome P450 71B2 // --- // 837865 /// NM_179322 // CYP71B2 // cytochrome P450 71B2 // --- // 837865 /// AT1G13080.2 // CYP71B2 // cytochrome P450 71B2 // --- // 837865 /// AY064051 // CYP71B2 // cytochrome P450 71B2 // --- // 837865	chr1	+	4459166	4460940	-2.0107	0.00455511	0.0179126
13342060	AT1G19020	{AT1G19020}	838483	NM_101759 // AT1G19020 // hypothetical protein // --- // 838483 /// AT1G19020.1 // AT1G19020 // hypothetical protein // --- // 838483 /// AK175217 // AT1G19020 // hypothetical protein // --- // 838483	chr1	+	6568073	6568597	2.72463	0.00454769	0.0178871
13459098	AT3G52450	{AT3G52450}	824410	NM_115105 // PUB22 // E3 ubiquitin-protein ligase PUB22 // --- // 824410 /// AT3G52450.1 // PUB22 // E3 ubiquitin-protein ligase PUB22 // --- // 824410 /// BT015763 // PUB22 // E3 ubiquitin-protein ligase PUB22 // --- // 824410	chr3	-	19440739	19442383	2.83181	0.00454386	0.0178775
13495360	AT4G38690	{AT4G38690}	830025	NM_120030 // AT4G38690 // 1-phosphatidylinositol phosphodiesterase-related protein // --- // 830025 /// AT4G38690.1 // AT4G38690 // 1-phosphatidylinositol phosphodiesterase-related protein // --- // 830025 /// AY070465 // AT4G38690 // 1-phosphatidylinositol phosphodiesterase-related protein // --- // 830025	chr4	-	18074475	18075765	-2.01233	0.00451509	0.0177771
13451420	AT3G19660	{AT3G19660}	821503	NM_112856 // AT3G19660 // hypothetical protein // --- // 821503 /// AT3G19660.1 // AT3G19660 // hypothetical protein // --- // 821503 /// BT006392 // AT3G19660 // hypothetical protein // --- // 821503	chr3	-	6825521	6826006	2.34747	0.00450406	0.0177373
13453205	AT3G24270	{AT3G24270}	822015	NM_113333 // PUM25 // pumilio 25 // --- // 822015 /// AT3G24270.1 // PUM25 // pumilio 25 // --- // 822015	chr3	-	8796541	8797031	2.0435	0.00450131	0.0177319
13508504	AT5G39860	{AT5G39860}	833982	NM_123349 // PRE1 // bHLH transcription factor PRE1 // --- // 833982 /// AT5G39860.1 // PRE1 // bHLH transcription factor PRE1 // --- // 833982 /// AY088246 // PRE1 // bHLH transcription factor PRE1 // --- // 833982	chr5	+	15957417	15958455	-2.22084	0.00445744	0.0175898
13539278	AT5G54190	{AT5G54190}	835507	NM_001036995 // PORA // protochlorophyllide reductase A // --- // 835507 /// AT5G54190.2 // PORA // protochlorophyllide reductase A // --- // 835507 /// NM_124799 // PORA // protochlorophyllide reductase A // --- // 835507 /// AT5G54190.1 // PORA // protochlorophyllide reductase A // --- // 835507 /// AK317329 // PORA // protochlorophyllide reductase A // --- // 835507	chr5	-	21990912	21992812	-2.49042	0.00444682	0.0175515
13444373	AT3G04070	{AT3G04070}	819562	NM_111278 // NAC047 // NAC domain containing protein 47 // --- // 819562 /// AT3G04070.1 // NAC047 // NAC domain containing protein 47 // --- // 819562 /// NM_001125096 // NAC047 // NAC domain containing protein 47 // --- // 819562 /// AT3G04070.2 // NAC047 // NAC domain containing protein 47 // --- // 819562 /// AK227417 // NAC047 // NAC domain containing protein 47 // --- // 819562	chr3	-	1061526	1063103	2.68391	0.00442633	0.0174814
13433885	AT3G27328	{AT3G27328}	6240219	AT3G27328.1 // AT3G27328 // hypothetical protein // --- // 6240219 /// NM_001125243 // AT3G27328 // hypothetical protein // --- // 6240219	chr3	+	10111642	10111794	2.12369	0.00442053	0.0174621
13355696	AT1G66090	{AT1G66090}	842923	NM_105280 // AT1G66090 // TIR-NBS class of disease resistance protein // --- // 842923 /// AT1G66090.1 // AT1G66090 // TIR-NBS class of disease resistance protein // --- // 842923 /// AF360148 // AT1G66090 // TIR-NBS class of disease resistance protein // --- // 842923	chr1	+	24602146	24604763	2.07968	0.00440572	0.0174125
13353275	AT1G58370	{AT1G58370}	842206	NM_104617 // RXF12 // xylanase 1 // --- // 842206 /// AT1G58370.1 // RXF12 // xylanase 1 // --- // 842206 /// AB008015 // RXF12 // xylanase 1 // --- // 842206	chr1	+	21684584	21688321	-2.12946	0.00438344	0.0173441
13371655	AT1G23390	{AT1G23390}	838947	NM_102188 // AT1G23390 // F-box/kelch-repeat protein // --- // 838947 /// AT1G23390.1 // AT1G23390 // F-box/kelch-repeat protein // --- // 838947 /// AY120706 // AT1G23390 // F-box/kelch-repeat protein // --- // 838947	chr1	-	8309112	8310649	-3.93755	0.00437677	0.0173296
13383722	AT1G65890	{AT1G65890}	842901	NM_105261 // AAE12 // acyl activating enzyme 12 // --- // 842901 /// AT1G65890.1 // AAE12 // acyl activating enzyme 12 // --- // 842901	chr1	-	24512457	24514659	2.0292	0.00436563	0.0173039
13413007	AT2G25880	{AT2G25880}	817129	NM_128148 // AUR2 // serine/threonine-protein kinase aurora-2 // --- // 817129 /// AT2G25880.1 // AUR2 // serine/threonine-protein kinase aurora-2 // --- // 817129 /// NM_001124914 // AUR2 // serine/threonine-protein kinase aurora-2 // --- // 817129 /// AT2G25880.2 // AUR2 // serine/threonine-protein kinase aurora-2 // --- // 817129 /// AK175188 // AUR2 // serine/threonine-protein kinase aurora-2…	chr2	-	11034652	11036910	-2.17086	0.00429695	0.0170828
13382362	AT1G62510	{AT1G62510}	842548	NM_104930 // AT1G62510 // bifunctional inhibitor/lipid-transfer protein/seed storage 2S albumin-like protein // --- // 842548 /// AT1G62510.1 // AT1G62510 // bifunctional inhibitor/lipid-transfer protein/seed storage 2S albumin-like protein // --- // 842548 /// AK220631 // AT1G62510 // bifunctional inhibitor/lipid-transfer protein/seed storage 2S albumin-like protein // --- // 842548	chr1	-	23136369	23137191	-5.18374	0.00423159	0.0168632
13356323	AT1G67810	{AT1G67810}	843107	NM_105449 // SUFE2 // sulfur E2 // --- // 843107 /// AT1G67810.1 // SUFE2 // sulfur E2 // --- // 843107 /// BT029461 // SUFE2 // sulfur E2 // --- // 843107	chr1	+	25426488	25427349	2.98828	0.00422783	0.0168534
13486920	AT4G19430	{AT4G19430}	827684	AT4G19430.1 // AT4G19430 // hypothetical protein // --- // 827684 /// NM_118063 // AT4G19430 // hypothetical protein // --- // 827684 /// AK175624 // AT4G19430 // hypothetical protein // --- // 827684	chr4	-	10598445	10599151	-2.3704	0.00416969	0.0166545
13535754	AT5G45310	{AT5G45310}	834567	AT5G45310.1 // AT5G45310 // hypothetical protein // --- // 834567 /// NM_123899 // AT5G45310 // hypothetical protein // --- // 834567 /// AF375430 // AT5G45310 // hypothetical protein // --- // 834567	chr5	-	18359275	18361114	-2.02115	0.0041687	0.0166523
13484950	AT4G15270	{AT4G15270}	827193	NM_117615 // AT4G15270 // glucosyltransferase-related protein // --- // 827193 /// AT4G15270.1 // AT4G15270 // glucosyltransferase-related protein // --- // 827193	chr4	-	8716601	8717796	2.38345	0.00414875	0.0165964
13491009	AT4G29200	{AT4G29200}	829041	NM_119064 // AT4G29200 // Beta-galactosidase related protein // --- // 829041 /// AT4G29200.1 // AT4G29200 // Beta-galactosidase related protein // --- // 829041	chr4	-	14398054	14400198	2.11342	0.00414352	0.0165792
13469163	AT4G15610	{AT4G15610}	827238	NM_117652 // AT4G15610 // hypothetical protein // --- // 827238 /// AT4G15610.1 // AT4G15610 // hypothetical protein // --- // 827238 /// AF326884 // AT4G15610 // hypothetical protein // --- // 827238	chr4	+	8909064	8910908	3.28513	0.00413415	0.0165504
13357617	AT1G70820	{AT1G70820}	843419	NM_105750 // AT1G70820 // phosphoglucomutase-like protein // --- // 843419 /// AT1G70820.1 // AT1G70820 // phosphoglucomutase-like protein // --- // 843419 /// AY093163 // AT1G70820 // phosphoglucomutase-like protein // --- // 843419	chr1	+	26705518	26708264	-3.02377	0.00410999	0.016483
13478610	AT4G37010	{AT4G37010}	829855	NM_119864 // CEN2 // centrin 2 // --- // 829855 /// AT4G37010.1 // CEN2 // centrin 2 // --- // 829855 /// NM_001036721 // CEN2 // centrin 2 // --- // 829855 /// AT4G37010.2 // CEN2 // centrin 2 // --- // 829855 /// BT024826 // CEN2 // centrin 2 // --- // 829855	chr4	+	17444309	17445615	2.05444	0.00410747	0.0164762
13543072	AT5G63790	{AT5G63790}	836499	NM_125774 // NAC102 // NAC domain-containing protein 102 // --- // 836499 /// AT5G63790.1 // NAC102 // NAC domain-containing protein 102 // --- // 836499 /// BT000896 // NAC102 // NAC domain-containing protein 102 // --- // 836499	chr5	-	25526509	25528013	2.0407	0.00407579	0.0163748
13357909	AT1G71690	{AT1G71690}	843495	NM_105823 // AT1G71690 // hypothetical protein // --- // 843495 /// AT1G71690.1 // AT1G71690 // hypothetical protein // --- // 843495 /// BT012133 // AT1G71690 // hypothetical protein // --- // 843495	chr1	+	26947765	26949168	2.11748	0.00404092	0.0162653
13544706	AT5G67390	{AT5G67390}	836875	NM_126139 // AT5G67390 // hypothetical protein // --- // 836875 /// AT5G67390.1 // AT5G67390 // hypothetical protein // --- // 836875 /// NM_001037089 // AT5G67390 // hypothetical protein // --- // 836875 /// AT5G67390.2 // AT5G67390 // hypothetical protein // --- // 836875 /// AK175476 // AT5G67390 // hypothetical protein // --- // 836875	chr5	-	26887670	26889238	-2.55705	0.00402682	0.016228
13389725	AT1G79700	{AT1G79700}	844309	NM_106619 // AT1G79700 // AP2-like ethylene-responsive transcription factor // --- // 844309 /// NM_001084380 // AT1G79700 // AP2-like ethylene-responsive transcription factor // --- // 844309 /// AT1G79700.1 // AT1G79700 // AP2-like ethylene-responsive transcription factor // --- // 844309 /// AT1G79700.2 // AT1G79700 // AP2-like ethylene-responsive transcription factor // --- // 844309 /// BT02…	chr1	-	29990336	29993724	-2.13969	0.00400209	0.0161513
13458335	AT3G50570	{AT3G50570}	824221	NM_114917 // AT3G50570 // hydroxyproline-rich glycoprotein family protein // --- // 824221 /// AT3G50570.1 // AT3G50570 // hydroxyproline-rich glycoprotein family protein // --- // 824221 /// AK117973 // AT3G50570 // hydroxyproline-rich glycoprotein family protein // --- // 824221	chr3	-	18766749	18767529	2.12794	0.00393861	0.015937
13366107	AT1G10340	{AT1G10340}	837573	NM_100908 // AT1G10340 // ankyrin repeat-containing protein // --- // 837573 /// AT1G10340.1 // AT1G10340 // ankyrin repeat-containing protein // --- // 837573 /// NM_179300 // AT1G10340 // ankyrin repeat-containing protein // --- // 837573 /// AT1G10340.2 // AT1G10340 // ankyrin repeat-containing protein // --- // 837573 /// AF372975 // AT1G10340 // ankyrin repeat-containing protein // --- // 83…	chr1	-	3390322	3392571	-2.72561	0.0039191	0.0158698
13471355	AT4G20820	{AT4G20820}	827830	NM_118200 // AT4G20820 // FAD-binding and BBE domain-containing protein // --- // 827830 /// AT4G20820.1 // AT4G20820 // FAD-binding and BBE domain-containing protein // --- // 827830	chr4	+	11150160	11151758	-2.5	0.00391477	0.0158639
13356620	AT1G68540	{AT1G68540}	843183	NM_105525 // AT1G68540 // tetraketide alpha-pyrone reductase 2 // --- // 843183 /// AT1G68540.1 // AT1G68540 // tetraketide alpha-pyrone reductase 2 // --- // 843183 /// NM_001198422 // AT1G68540 // tetraketide alpha-pyrone reductase 2 // --- // 843183 /// AT1G68540.2 // AT1G68540 // tetraketide alpha-pyrone reductase 2 // --- // 843183 /// BT028984 // AT1G68540 // tetraketide alpha-pyrone reduct…	chr1	+	25720024	25721410	-2.19123	0.0039061	0.0158338
13533457	AT5G39130	{AT5G39130}	833906	NM_123275 // AT5G39130 // germin-like protein subfamily 1 member 16 // --- // 833906 /// AT5G39130.1 // AT5G39130 // germin-like protein subfamily 1 member 16 // --- // 833906 /// AY062797 // AT5G39130 // germin-like protein subfamily 1 member 16 // --- // 833906	chr5	-	15665502	15666444	2.21751	0.00389514	0.015798
13457078	AT3G47340	{AT3G47340}	823888	NM_180333 // ASN1 // asparagine synthetase [glutamine-hydrolyzing] // --- // 823888 /// AT3G47340.3 // ASN1 // asparagine synthetase [glutamine-hydrolyzing] // --- // 823888 /// NM_180332 // ASN1 // asparagine synthetase [glutamine-hydrolyzing] // --- // 823888 /// AT3G47340.2 // ASN1 // asparagine synthetase [glutamine-hydrolyzing] // --- // 823888 /// NM_114602 // ASN1 // asparagine synthetase …	chr3	-	17437884	17441243	-5.71311	0.00389259	0.0157924
13532568	AT5G36220	{AT5G36220}	833619	NM_123013 // CYP81D1 // cytochrome P450 81D1 // --- // 833619 /// AT5G36220.1 // CYP81D1 // cytochrome P450 81D1 // --- // 833619 /// AY093766 // CYP81D1 // cytochrome P450 81D1 // --- // 833619	chr5	-	14253690	14256033	2.38161	0.00388103	0.0157538
13420890	AT2G43620	{AT2G43620}	818964	NM_129924 // AT2G43620 // chitinase // --- // 818964 /// AT2G43620.1 // AT2G43620 // chitinase // --- // 818964	chr2	-	18093770	18095025	-3.00981	0.00386931	0.0157124
13403107	AT2G40113	{AT2G40113}	818601	NM_179995 // AT2G40113 // pollen Ole e 1 allergen and extensin family protein // --- // 818601 /// AT2G40113.1 // AT2G40113 // pollen Ole e 1 allergen and extensin family protein // --- // 818601	chr2	+	16750035	16751084	2.5806	0.00385175	0.0156545
13378298	AT1G51790	{AT1G51790}	841605	NM_104058 // AT1G51790 // leucine-rich repeat protein kinase-like protein // --- // 841605 /// AT1G51790.1 // AT1G51790 // leucine-rich repeat protein kinase-like protein // --- // 841605	chr1	-	19206711	19211417	-2.65455	0.00385063	0.0156519
13398991	AT2G30600	{AT2G30600, AT2G30615}	817610	NM_001202713 // AT2G30600 // BTB/POZ domain-containing protein // --- // 817610 /// AT2G30600.5 // AT2G30600 // BTB/POZ domain-containing protein // --- // 817610 /// NM_001036371 // AT2G30600 // BTB/POZ domain-containing protein // --- // 817610 /// NM_128612 // AT2G30600 // BTB/POZ domain-containing protein // --- // 817610 /// NM_179820 // AT2G30600 // BTB/POZ domain-containing protein // --- …	chr2	+	13036876	13041684	-2.73851	0.00384257	0.0156291
13508155	AT5G38700	{AT5G38700}	833860	AT5G38700.1 // AT5G38700 // hypothetical protein // --- // 833860 /// NM_123231 // AT5G38700 // hypothetical protein // --- // 833860 /// AK220688 // AT5G38700 // hypothetical protein // --- // 833860	chr5	+	15489594	15490399	2.2087	0.00379421	0.0154668
13462748	AT3G61190	{AT3G61190}	825291	NM_001203221 // BAP1 // BON association protein 1 // --- // 825291 /// AT3G61190.2 // BAP1 // BON association protein 1 // --- // 825291 /// NM_115983 // BAP1 // BON association protein 1 // --- // 825291 /// AT3G61190.1 // BAP1 // BON association protein 1 // --- // 825291 /// AY045765 // BAP1 // BON association protein 1 // --- // 825291	chr3	-	22650159	22651488	3.53352	0.0037916	0.0154594
13374076	AT1G30370	{AT1G30370}	839917	NM_102774 // AT1G30370 // DAD1-like acylhydrolase // --- // 839917 /// AT1G30370.1 // AT1G30370 // DAD1-like acylhydrolase // --- // 839917	chr1	-	10719169	10720758	2.26059	0.00378452	0.0154371
13393081	AT2G15090	{AT2G15090}	815998	NM_127071 // KCS8 // 3-ketoacyl-CoA synthase 8 // --- // 815998 /// AT2G15090.1 // KCS8 // 3-ketoacyl-CoA synthase 8 // --- // 815998 /// AK229027 // KCS8 // 3-ketoacyl-CoA synthase 8 // --- // 815998	chr2	+	6542256	6543947	-2.31044	0.0037787	0.015415
13392214	AT2G07673	{AT2G07673}	815345	NM_126730 // AT2G07673 // hypothetical protein // --- // 815345 /// AT2G07673.1 // AT2G07673 // hypothetical protein // --- // 815345	chr2	+	3266578	3266898	2.13159	0.00373056	0.01524
13428695	AT3G15500	{AT3G15500}	820789	NM_112418 // NAC3 // ATAF-like NAC-domain transcription factor // --- // 820789 /// AT3G15500.1 // NAC3 // ATAF-like NAC-domain transcription factor // --- // 820789 /// BT025659 // NAC3 // ATAF-like NAC-domain transcription factor // --- // 820789	chr3	+	5234617	5236088	4.25404	0.00371698	0.015202
13489471	AT4G25470	{AT4G25470}	828651	NM_118679 // CBF2 // dehydration-responsive element-binding protein 1C // --- // 828651 /// AT4G25470.1 // CBF2 // dehydration-responsive element-binding protein 1C // --- // 828651 /// EF523040 // CBF2 // dehydration-responsive element-binding protein 1C // --- // 828651	chr4	-	13015277	13016220	2.26635	0.00371604	0.0151998
13408560	AT2G12290	{AT2G12290}	815700	AT2G12290.1 // AT2G12290 // hypothetical protein // --- // 815700 /// NM_126886 // AT2G12290 // hypothetical protein // --- // 815700 /// BT029361 // AT2G12290 // hypothetical protein // --- // 815700	chr2	-	4924100	4924501	2.16845	0.00371509	0.0151975
13466262	AT4G08260	{AT4G08260}	826376	NM_116895 // AT4G08260 // putative protein phosphatase 2C 53 // --- // 826376 /// AT4G08260.1 // AT4G08260 // putative protein phosphatase 2C 53 // --- // 826376	chr4	+	5200847	5201865	2.24844	0.00360553	0.0148234
13426098	AT3G09520	{AT3G09520}	820109	NM_111786 // EXO70H4 // exocyst subunit exo70 family protein H4 // --- // 820109 /// AT3G09520.1 // EXO70H4 // exocyst subunit exo70 family protein H4 // --- // 820109	chr3	+	2923743	2925629	2.19886	0.00359877	0.0148021
13355313	AT1G64950	{AT1G64950}	842803	NM_105169 // CYP89A5 // cytochrome P450, family 89, subfamily A, polypeptide 5 // --- // 842803 /// AT1G64950.1 // CYP89A5 // cytochrome P450, family 89, subfamily A, polypeptide 5 // --- // 842803 /// AY035078 // CYP89A5 // cytochrome P450, family 89, subfamily A, polypeptide 5 // --- // 842803	chr1	+	24127561	24129458	2.33077	0.00357611	0.0147151
13453415		{}		---	chr3	-	8979067	8979153	-4.42516	0.00357286	0.0147033
13471357	AT4G20830	{AT4G20830}	827831	NM_118201 // AT4G20830 // FAD-binding Berberine family protein // --- // 827831 /// AT4G20830.1 // AT4G20830 // FAD-binding Berberine family protein // --- // 827831 /// NM_202851 // AT4G20830 // FAD-binding Berberine family protein // --- // 827831 /// AT4G20830.2 // AT4G20830 // FAD-binding Berberine family protein // --- // 827831 /// AY062595 // AT4G20830 // FAD-binding Berberine family prote…	chr4	+	11155453	11157806	2.02755	0.00355766	0.0146628
13531791	AT5G28450	{AT5G28450}	832932	NM_122728 // AT5G28450 // light-harvesting complex I chlorophyll a/b binding protein 2 // --- // 832932 /// AT5G28450.1 // AT5G28450 // light-harvesting complex I chlorophyll a/b binding protein 2 // --- // 832932	chr5	-	10372938	10374190	2.36201	0.003553	0.0146452
13396312	AT2G23321	{AT2G23321}	6240975	NM_001124900 // AT2G23321 // hypothetical protein // --- // 6240975 /// AT2G23321.1 // AT2G23321 // hypothetical protein // --- // 6240975	chr2	+	9926378	9926518	2.84302	0.00354471	0.0146157
13342765	AT1G20850	{AT1G20850}	838677	NM_101938 // XCP2 // xylem cysteine proteinase 2 // --- // 838677 /// AT1G20850.1 // XCP2 // xylem cysteine proteinase 2 // --- // 838677 /// AK227749 // XCP2 // xylem cysteine proteinase 2 // --- // 838677	chr1	+	7252174	7253731	-2.22063	0.00353882	0.0145946
13477641	AT4G34650	{AT4G34650}	829617	NM_119631 // SQS2 // squalene synthase 2 // --- // 829617 /// AT4G34650.1 // SQS2 // squalene synthase 2 // --- // 829617	chr4	+	16542377	16545121	-2.24275	0.00353525	0.014583
13377391		{}		---	chr1	-	18230479	18230552	2.12744	0.00351481	0.0145083
13477771		{}		---	chr4	+	16655286	16655359	2.12744	0.00351481	0.0145083
13439008	AT3G53600	{AT3G53600}	824528	NM_115220 // AT3G53600 // C2H2-type zinc finger protein // --- // 824528 /// AT3G53600.1 // AT3G53600 // C2H2-type zinc finger protein // --- // 824528 /// BT030044 // AT3G53600 // C2H2-type zinc finger protein // --- // 824528	chr3	+	19875532	19876059	3.26351	0.00349448	0.0144589
13532600	AT5G36350	{AT5G36350, AT5G36360, AT5G36380, AT5G36390, AT5G36400, AT5G36410, AT5G36420, AT5G36430, AT5G36440, AT5G36450, AT5G36460, AT5G36470, AT5G36480, AT5G36490, AT5G36500, AT5G36520, AT5G36550}	5008269	NM_001085175 // AT5G36350 // ECA1 gametogenesis related family protein // --- // 5008249 /// NM_001085176 // AT5G36360 // ECA1 gametogenesis related family protein // --- // 5008250 /// NM_001085178 // AT5G36380 // ECA1 gametogenesis related family protein // --- // 5008252 /// NM_001085179 // AT5G36390 // ECA1 gametogenesis related family protein // --- // 5008253 /// NM_001085180 // AT5G36400 /…	chr5	-	14333473	14333829	17.4496	0.00349447	0.0144589
13532606	AT5G36350	{AT5G36350, AT5G36360, AT5G36380, AT5G36390, AT5G36400, AT5G36410, AT5G36420, AT5G36430, AT5G36440, AT5G36450, AT5G36460, AT5G36470, AT5G36480, AT5G36490, AT5G36500, AT5G36520, AT5G36550}	5008269	NM_001085175 // AT5G36350 // ECA1 gametogenesis related family protein // --- // 5008249 /// NM_001085176 // AT5G36360 // ECA1 gametogenesis related family protein // --- // 5008250 /// NM_001085178 // AT5G36380 // ECA1 gametogenesis related family protein // --- // 5008252 /// NM_001085179 // AT5G36390 // ECA1 gametogenesis related family protein // --- // 5008253 /// NM_001085180 // AT5G36400 /…	chr5	-	14340062	14340418	17.4496	0.00349447	0.0144589
13532608	AT5G36350	{AT5G36350, AT5G36360, AT5G36380, AT5G36390, AT5G36400, AT5G36410, AT5G36420, AT5G36430, AT5G36440, AT5G36450, AT5G36460, AT5G36470, AT5G36480, AT5G36490, AT5G36500, AT5G36520, AT5G36550}	5008269	NM_001085175 // AT5G36350 // ECA1 gametogenesis related family protein // --- // 5008249 /// NM_001085176 // AT5G36360 // ECA1 gametogenesis related family protein // --- // 5008250 /// NM_001085178 // AT5G36380 // ECA1 gametogenesis related family protein // --- // 5008252 /// NM_001085179 // AT5G36390 // ECA1 gametogenesis related family protein // --- // 5008253 /// NM_001085180 // AT5G36400 /…	chr5	-	14342257	14342613	17.4496	0.00349447	0.0144589
13532610	AT5G36350	{AT5G36350, AT5G36360, AT5G36380, AT5G36390, AT5G36400, AT5G36410, AT5G36420, AT5G36430, AT5G36440, AT5G36450, AT5G36460, AT5G36470, AT5G36480, AT5G36490, AT5G36500, AT5G36520, AT5G36550}	5008269	NM_001085175 // AT5G36350 // ECA1 gametogenesis related family protein // --- // 5008249 /// NM_001085176 // AT5G36360 // ECA1 gametogenesis related family protein // --- // 5008250 /// NM_001085178 // AT5G36380 // ECA1 gametogenesis related family protein // --- // 5008252 /// NM_001085179 // AT5G36390 // ECA1 gametogenesis related family protein // --- // 5008253 /// NM_001085180 // AT5G36400 /…	chr5	-	14344452	14344808	17.4496	0.00349447	0.0144589
13532612	AT5G36350	{AT5G36350, AT5G36360, AT5G36380, AT5G36390, AT5G36400, AT5G36410, AT5G36420, AT5G36430, AT5G36440, AT5G36450, AT5G36460, AT5G36470, AT5G36480, AT5G36490, AT5G36500, AT5G36520, AT5G36550}	5008269	NM_001085175 // AT5G36350 // ECA1 gametogenesis related family protein // --- // 5008249 /// NM_001085176 // AT5G36360 // ECA1 gametogenesis related family protein // --- // 5008250 /// NM_001085178 // AT5G36380 // ECA1 gametogenesis related family protein // --- // 5008252 /// NM_001085179 // AT5G36390 // ECA1 gametogenesis related family protein // --- // 5008253 /// NM_001085180 // AT5G36400 /…	chr5	-	14346647	14347003	17.4496	0.00349447	0.0144589
13532614	AT5G36350	{AT5G36350, AT5G36360, AT5G36380, AT5G36390, AT5G36400, AT5G36410, AT5G36420, AT5G36430, AT5G36440, AT5G36450, AT5G36460, AT5G36470, AT5G36480, AT5G36490, AT5G36500, AT5G36520, AT5G36550}	5008269	NM_001085175 // AT5G36350 // ECA1 gametogenesis related family protein // --- // 5008249 /// NM_001085176 // AT5G36360 // ECA1 gametogenesis related family protein // --- // 5008250 /// NM_001085178 // AT5G36380 // ECA1 gametogenesis related family protein // --- // 5008252 /// NM_001085179 // AT5G36390 // ECA1 gametogenesis related family protein // --- // 5008253 /// NM_001085180 // AT5G36400 /…	chr5	-	14348842	14349198	17.4496	0.00349447	0.0144589
13532616	AT5G36350	{AT5G36350, AT5G36360, AT5G36380, AT5G36390, AT5G36400, AT5G36410, AT5G36420, AT5G36430, AT5G36440, AT5G36450, AT5G36460, AT5G36470, AT5G36480, AT5G36490, AT5G36500, AT5G36520, AT5G36550}	5008269	NM_001085175 // AT5G36350 // ECA1 gametogenesis related family protein // --- // 5008249 /// NM_001085176 // AT5G36360 // ECA1 gametogenesis related family protein // --- // 5008250 /// NM_001085178 // AT5G36380 // ECA1 gametogenesis related family protein // --- // 5008252 /// NM_001085179 // AT5G36390 // ECA1 gametogenesis related family protein // --- // 5008253 /// NM_001085180 // AT5G36400 /…	chr5	-	14351037	14351393	17.4496	0.00349447	0.0144589
13532618	AT5G36350	{AT5G36350, AT5G36360, AT5G36380, AT5G36390, AT5G36400, AT5G36410, AT5G36420, AT5G36430, AT5G36440, AT5G36450, AT5G36460, AT5G36470, AT5G36480, AT5G36490, AT5G36500, AT5G36520, AT5G36550}	5008269	NM_001085175 // AT5G36350 // ECA1 gametogenesis related family protein // --- // 5008249 /// NM_001085176 // AT5G36360 // ECA1 gametogenesis related family protein // --- // 5008250 /// NM_001085178 // AT5G36380 // ECA1 gametogenesis related family protein // --- // 5008252 /// NM_001085179 // AT5G36390 // ECA1 gametogenesis related family protein // --- // 5008253 /// NM_001085180 // AT5G36400 /…	chr5	-	14353233	14353589	17.4496	0.00349447	0.0144589
13532620	AT5G36350	{AT5G36350, AT5G36360, AT5G36380, AT5G36390, AT5G36400, AT5G36410, AT5G36420, AT5G36430, AT5G36440, AT5G36450, AT5G36460, AT5G36470, AT5G36480, AT5G36490, AT5G36500, AT5G36520, AT5G36550}	5008269	NM_001085175 // AT5G36350 // ECA1 gametogenesis related family protein // --- // 5008249 /// NM_001085176 // AT5G36360 // ECA1 gametogenesis related family protein // --- // 5008250 /// NM_001085178 // AT5G36380 // ECA1 gametogenesis related family protein // --- // 5008252 /// NM_001085179 // AT5G36390 // ECA1 gametogenesis related family protein // --- // 5008253 /// NM_001085180 // AT5G36400 /…	chr5	-	14355430	14355786	17.4496	0.00349447	0.0144589
13532622	AT5G36350	{AT5G36350, AT5G36360, AT5G36380, AT5G36390, AT5G36400, AT5G36410, AT5G36420, AT5G36430, AT5G36440, AT5G36450, AT5G36460, AT5G36470}	5008249	NM_001085179 // AT5G36390 // ECA1 gametogenesis related family protein // --- // 5008253 /// NM_001085180 // AT5G36400 // ECA1 gametogenesis related family protein // --- // 5008254 /// NM_001085181 // AT5G36410 // ECA1 gametogenesis related family protein // --- // 5008255 /// NM_001085182 // AT5G36420 // ECA1 gametogenesis related family protein // --- // 5008256 /// NM_001085183 // AT5G36430 /…	chr5	-	14357626	14357982	17.4496	0.00349447	0.0144589
13532624	AT5G36350	{AT5G36350, AT5G36360, AT5G36380, AT5G36390, AT5G36400, AT5G36410, AT5G36420, AT5G36430, AT5G36440, AT5G36450, AT5G36460, AT5G36470, AT5G36480, AT5G36490, AT5G36500, AT5G36520, AT5G36550}	5008269	NM_001085175 // AT5G36350 // ECA1 gametogenesis related family protein // --- // 5008249 /// NM_001085176 // AT5G36360 // ECA1 gametogenesis related family protein // --- // 5008250 /// NM_001085178 // AT5G36380 // ECA1 gametogenesis related family protein // --- // 5008252 /// NM_001085179 // AT5G36390 // ECA1 gametogenesis related family protein // --- // 5008253 /// NM_001085180 // AT5G36400 /…	chr5	-	14359687	14360179	17.4496	0.00349447	0.0144589
13425587	AT3G07720	{AT3G07720}	819963	NM_111651 // AT3G07720 // galactose oxidase/kelch repeat-containing protein // --- // 819963 /// AT3G07720.1 // AT3G07720 // galactose oxidase/kelch repeat-containing protein // --- // 819963 /// AY039559 // AT3G07720 // galactose oxidase/kelch repeat-containing protein // --- // 819963	chr3	+	2465365	2467233	2.89022	0.00349411	0.0144589
13439914	AT3G55710	{AT3G55710}	824737	NM_115429 // AT3G55710 // UDP-glycosyltransferase 76F2 // --- // 824737 /// AT3G55710.1 // AT3G55710 // UDP-glycosyltransferase 76F2 // --- // 824737	chr3	+	20673847	20675946	-2.09786	0.00347879	0.0144431
13414546	AT2G29470	{AT2G29470}	817496	NM_128501 // GSTU3 // glutathione S-transferase tau 3 // --- // 817496 /// AT2G29470.1 // GSTU3 // glutathione S-transferase tau 3 // --- // 817496 /// AK117612 // GSTU3 // glutathione S-transferase tau 3 // --- // 817496	chr2	-	12628541	12629543	4.69502	0.00347491	0.0144317
13437854	AT3G50930	{AT3G50930}	824257	NM_114953 // BCS1 // cytochrome BC1 synthesis // --- // 824257 /// AT3G50930.1 // BCS1 // cytochrome BC1 synthesis // --- // 824257 /// AY064981 // BCS1 // cytochrome BC1 synthesis // --- // 824257	chr3	+	18929526	18931839	2.35174	0.00346432	0.0143971
13494482	AT4G36740	{AT4G36740}	829827	NM_119838 // HB40 // homeobox protein 40 // --- // 829827 /// AT4G36740.1 // HB40 // homeobox protein 40 // --- // 829827	chr4	-	17314559	17316374	2.06032	0.00345394	0.0143577
13437070	AT3G48580	{AT3G48580}	824018	NM_114717 // XTH11 // probable xyloglucan endotransglucosylase/hydrolase 11 // --- // 824018 /// AT3G48580.1 // XTH11 // probable xyloglucan endotransglucosylase/hydrolase 11 // --- // 824018 /// NM_001203104 // XTH11 // probable xyloglucan endotransglucosylase/hydrolase 11 // --- // 824018 /// AT3G48580.2 // XTH11 // probable xyloglucan endotransglucosylase/hydrolase 11 // --- // 824018 /// BT02…	chr3	+	18007165	18008488	2.40364	0.00344399	0.0143219
13351904	AT1G53990	{AT1G53990}	841837	NM_104276 // GLIP3 // GDSL motif lipase 3 // --- // 841837 /// AT1G53990.1 // GLIP3 // GDSL motif lipase 3 // --- // 841837	chr1	+	20151016	20152752	2.00505	0.00341988	0.0142509
13410143	AT2G18660	{AT2G18660}	816381	NM_179648 // PNP-A // plant natriuretic peptide A // --- // 816381 /// AT2G18660.1 // PNP-A // plant natriuretic peptide A // --- // 816381 /// AY065269 // PNP-A // plant natriuretic peptide A // --- // 816381	chr2	-	8090658	8091656	4.54481	0.00339193	0.0141529
13395539	AT2G21590	{AT2G21590}	816697	NM_001036314 // APL4 // glucose-1-phosphate adenylyltransferase large subunit // --- // 816697 /// AT2G21590.2 // APL4 // glucose-1-phosphate adenylyltransferase large subunit // --- // 816697 /// NM_127730 // APL4 // glucose-1-phosphate adenylyltransferase large subunit // --- // 816697 /// AT2G21590.1 // APL4 // glucose-1-phosphate adenylyltransferase large subunit // --- // 816697 /// AK317139…	chr2	+	9238482	9242440	2.16427	0.00338523	0.0141295
13453505	AT3G24982	{AT3G24982}	822091	NM_113404 // RLP40 // receptor like protein 40 // --- // 822091 /// AT3G24982.1 // RLP40 // receptor like protein 40 // --- // 822091	chr3	-	9106000	9108937	3.0331	0.00338467	0.0141287
13401784	AT2G37030	{AT2G37030}	818278	NM_129259 // AT2G37030 // SAUR-like auxin-responsive protein // --- // 818278 /// AT2G37030.1 // AT2G37030 // SAUR-like auxin-responsive protein // --- // 818278 /// DQ056570 // AT2G37030 // SAUR-like auxin-responsive protein // --- // 818278	chr2	+	15553732	15554106	-2.46986	0.0033704	0.0140768
13407521	AT2G03450	{AT2G03450, AT2G03460}	814874	NM_126397 // AT2G03460 // galactose oxidase/kelch-like protein // --- // 814875 /// AT2G03460.1 // AT2G03460 // galactose oxidase/kelch-like protein // --- // 814875 /// AT2G03450.1 // PAP9 // purple acid phosphatase 9 // --- // 814874	chr2	-	1043621	1044992	2.04889	0.00336665	0.0140688
13514365	AT5G53230	{AT5G53230}	835404	NM_124702 // AT5G53230 // hypothetical protein // --- // 835404 /// AT5G53230.1 // AT5G53230 // hypothetical protein // --- // 835404	chr5	+	21598866	21599942	2.02778	0.00335662	0.0140315
13404262	AT2G42900	{AT2G42900}	818891	NM_129851 // AT2G42900 // basic secretory protein (BSP) family protein // --- // 818891 /// AT2G42900.1 // AT2G42900 // basic secretory protein (BSP) family protein // --- // 818891 /// BT012596 // AT2G42900 // basic secretory protein (BSP) family protein // --- // 818891	chr2	+	17854557	17855481	-2.00984	0.00331991	0.0139204
13480733	AT4G01870	{AT4G01870}	828228	NM_116417 // AT4G01870 // tolB-related protein // --- // 828228 /// AT4G01870.1 // AT4G01870 // tolB-related protein // --- // 828228 /// BT006171 // AT4G01870 // tolB-related protein // --- // 828228	chr4	-	808376	810446	2.00591	0.00331919	0.0139189
13465558	AT4G04220	{AT4G04220}	825737	NM_116660 // RLP46 // receptor like protein 46 // --- // 825737 /// AT4G04220.1 // RLP46 // receptor like protein 46 // --- // 825737	chr4	+	2033427	2035946	-2.71393	0.00331421	0.0139105
13539576	AT5G55090	{AT5G55090}	835600	NM_124891 // MAPKKK15 // mitogen-activated protein kinase kinase kinase 15 // --- // 835600 /// AT5G55090.1 // MAPKKK15 // mitogen-activated protein kinase kinase kinase 15 // --- // 835600	chr5	-	22356852	22358198	2.06925	0.00328351	0.0137964
13473780	AT4G26288	{AT4G26288, AT4G26290, AT4G26300}	828735	AT4G26288.1 // AT4G26288 // hypothetical protein // --- // 5008166 /// NM_001084980 // AT4G26288 // hypothetical protein // --- // 5008166 /// NM_118763 // emb1027 // Arginyl-tRNA synthetase, class Ic // --- // 828736 /// AT4G26300.1 // emb1027 // Arginyl-tRNA synthetase, class Ic // --- // 828736 /// NM_118762 // AT4G26290 // hypothetical protein // --- // 828735 /// AT4G26290.1 // AT4G26290 // …	chr4	+	13307461	13308953	-4.57263	0.00326589	0.0137362
13338784	AT1G11380	{AT1G11380}	837680	NM_101011 // AT1G11380 // PLAC8 family protein // --- // 837680 /// AT1G11380.1 // AT1G11380 // PLAC8 family protein // --- // 837680 /// BT024901 // AT1G11380 // PLAC8 family protein // --- // 837680	chr1	+	3832623	3834191	-2.07582	0.00325211	0.013696
13481536		{}		---	chr4	-	1869052	1874687	-2.10484	0.00324178	0.0136599
13437538	AT3G49780	{AT3G49780}	824140	NM_114838 // PSK4 // phytosulfokine 3 // --- // 824140 /// AT3G49780.1 // PSK4 // phytosulfokine 3 // --- // 824140 /// BT001985 // PSK4 // phytosulfokine 3 // --- // 824140	chr3	+	18465679	18466376	2.4878	0.00322169	0.0135842
13441521	AT3G59940	{AT3G59940}	825164	NM_115857 // AT3G59940 // F-box/kelch-repeat protein SKIP20 // --- // 825164 /// AT3G59940.1 // AT3G59940 // F-box/kelch-repeat protein SKIP20 // --- // 825164 /// AY081325 // AT3G59940 // F-box/kelch-repeat protein SKIP20 // --- // 825164	chr3	+	22142900	22144439	-3.075	0.00315568	0.0133443
13372625	AT1G26380	{AT1G26380}	839180	NM_102402 // AT1G26380 // FAD-binding and BBE domain-containing protein // --- // 839180 /// AT1G26380.1 // AT1G26380 // FAD-binding and BBE domain-containing protein // --- // 839180 /// AF360332 // AT1G26380 // FAD-binding and BBE domain-containing protein // --- // 839180	chr1	-	9126737	9128528	2.51421	0.003156	0.0133443
13388198	AT1G76640	{AT1G76640}	843997	NM_106314 // AT1G76640 // calcium-binding protein CML39 // --- // 843997 /// AT1G76640.1 // AT1G76640 // calcium-binding protein CML39 // --- // 843997	chr1	-	28765324	28765803	2.38491	0.00312932	0.0132529
13505892	AT5G26200	{AT5G26200}	832689	NM_122521 // AT5G26200 // mitochondrial substrate carrier family protein // --- // 832689 /// AT5G26200.1 // AT5G26200 // mitochondrial substrate carrier family protein // --- // 832689 /// AY058876 // AT5G26200 // mitochondrial substrate carrier family protein // --- // 832689	chr5	+	9157142	9158404	-2.80506	0.00309824	0.013156
13416340	AT2G33380	{AT2G33380}	817901	NM_128898 // RD20 // caleosin 3 // --- // 817901 /// AT2G33380.1 // RD20 // caleosin 3 // --- // 817901 /// NM_001036395 // RD20 // caleosin 3 // --- // 817901 /// AT2G33380.2 // RD20 // caleosin 3 // --- // 817901 /// AY062661 // RD20 // caleosin 3 // --- // 817901	chr2	-	14144831	14146471	2.91383	0.00309908	0.013156
13388340	AT1G76970	{AT1G76970}	844033	NM_106348 // AT1G76970 // Target of Myb protein 1 // --- // 844033 /// AT1G76970.1 // AT1G76970 // Target of Myb protein 1 // --- // 844033 /// BT010453 // AT1G76970 // Target of Myb protein 1 // --- // 844033	chr1	-	28922666	28925404	2.01458	0.00309417	0.013156
13466728	AT4G09462	{AT4G09462, AT4G09464, AT4G09465, AT4G09466, AT4G09467}	5008130	NM_001125483 // AT4G09464 // carbohydrate-binding X8 domain-containing protein // --- // 6241180 /// AT4G09464.1 // AT4G09464 // carbohydrate-binding X8 domain-containing protein // --- // 6241180 /// AT4G09464.1 // AT4G09467 // carbohydrate-binding X8 domain-containing protein // --- // 6240782 /// NM_001125485 // AT4G09467 // carbohydrate-binding X8 domain-containing protein // --- // 6240782 /…	chr4	+	5999071	5999608	2.69919	0.00306135	0.013037
13483250	AT4G11650	{AT4G11650}	826770	NM_117234 // OSM34 // osmotin-like protein OSM34 // --- // 826770 /// AT4G11650.1 // OSM34 // osmotin-like protein OSM34 // --- // 826770	chr4	-	7024856	7026146	4.63266	0.0030294	0.0129209
13498909	AT5G07690	{AT5G07690}	830662	NM_120851 // MYB29 // myb domain protein 29 // --- // 830662 /// AT5G07690.1 // MYB29 // myb domain protein 29 // --- // 830662 /// AY035145 // MYB29 // myb domain protein 29 // --- // 830662	chr5	+	2446764	2448543	-6.03593	0.00302854	0.0129187
13485325	AT4G16260	{AT4G16260}	827320	NM_117722 // AT4G16260 // putative beta-1,3-endoglucanase that interacts with the 30C02 cyst nematode effector. May play a role in host defense. // --- // 827320 /// AT4G16260.1 // AT4G16260 // putative beta-1,3-endoglucanase that interacts with the 30C02 cyst nematode effector. May play a role in host defense. // --- // 827320 /// AY064130 // AT4G16260 // putative beta-1,3-endoglucanase that int…	chr4	-	9200010	9201552	3.13579	0.00298773	0.0127716
13493627	AT4G34900	{AT4G34900}	829642	NM_119656 // XDH2 // xanthine dehydrogenase 2 // --- // 829642 /// AT4G34900.1 // XDH2 // xanthine dehydrogenase 2 // --- // 829642	chr4	-	16625555	16631327	-2.44023	0.002971	0.0127142
13483539	AT4G12320	{AT4G12320}	826841	NM_117302 // CYP706A6 // cytochrome P450, family 706, subfamily A, polypeptide 6 // --- // 826841 /// AT4G12320.1 // CYP706A6 // cytochrome P450, family 706, subfamily A, polypeptide 6 // --- // 826841 /// BT015411 // CYP706A6 // cytochrome P450, family 706, subfamily A, polypeptide 6 // --- // 826841	chr4	-	7314778	7316669	-4.68065	0.00294742	0.0126274
13467648	AT4G11910	{AT4G11910}	826798	NM_117261 // AT4G11910 // protein STAY-GREEN2 // --- // 826798 /// AT4G11910.1 // AT4G11910 // protein STAY-GREEN2 // --- // 826798 /// DQ437532 // AT4G11910 // protein STAY-GREEN2 // --- // 826798	chr4	+	7156252	7158042	2.1648	0.00294712	0.0126274
13378545	AT1G52130	{AT1G52130}	841643	NM_104094 // AT1G52130 // mannose-binding lectin-like protein // --- // 841643 /// AT1G52130.1 // AT1G52130 // mannose-binding lectin-like protein // --- // 841643	chr1	-	19400619	19402363	2.42606	0.00294473	0.0126215
13503386	AT5G19230	{AT5G19230}	832043	NM_121928 // AT5G19230 // GPI-anchored glycoprotein membrane precursor // --- // 832043 /// AT5G19230.1 // AT5G19230 // GPI-anchored glycoprotein membrane precursor // --- // 832043 /// BT002398 // AT5G19230 // GPI-anchored glycoprotein membrane precursor // --- // 832043	chr5	+	6467527	6468484	2.27484	0.00292061	0.0125321
13540201	AT5G56860	{AT5G56860}	835788	NM_125069 // GNC // GATA transcription factor 21 // --- // 835788 /// AT5G56860.1 // GNC // GATA transcription factor 21 // --- // 835788 /// BT025970 // GNC // GATA transcription factor 21 // --- // 835788	chr5	-	22989265	22991467	-2.22323	0.00288282	0.0123963
13353036		{}		---	chr1	+	21279390	21279471	2.19936	0.00286283	0.0123421
13479362	AT4G39030	{AT4G39030, AT4G39040}	830058	NM_120063 // EDS5 // enhanced disease susceptibility 5 // --- // 830058 /// AT4G39030.1 // EDS5 // enhanced disease susceptibility 5 // --- // 830058 /// NM_179190 // AT4G39040 // putative RNA-binding protein containing KH domain // --- // 830059 /// AT4G39040.2 // AT4G39040 // putative RNA-binding protein containing KH domain // --- // 830059 /// NM_120064 // AT4G39040 // putative RNA-binding pr…	chr4	+	18185667	18189224	2.12255	0.00284898	0.0122989
13476274	AT4G31970	{AT4G31970}	829327	NM_119348 // CYP82C2 // cytochrome P450, family 82, subfamily C, polypeptide 2 // --- // 829327 /// AT4G31970.1 // CYP82C2 // cytochrome P450, family 82, subfamily C, polypeptide 2 // --- // 829327	chr4	+	15462408	15464358	7.65473	0.00283897	0.0122599
13480344	AT4G00940	{AT4G00940}	827952	NM_116321 // AT4G00940 // Dof zinc finger protein DOF4.1 // --- // 827952 /// AT4G00940.1 // AT4G00940 // Dof zinc finger protein DOF4.1 // --- // 827952	chr4	-	403320	404810	2.01421	0.00283776	0.012256
13343893	AT1G23720	{AT1G23720}	838982	NM_102220 // AT1G23720 // Proline-rich extensin-like family protein // --- // 838982 /// AT1G23720.1 // AT1G23720 // Proline-rich extensin-like family protein // --- // 838982	chr1	+	8388655	8391540	2.40898	0.00283269	0.012241
13508672	AT5G40380	{AT5G40380, AT5G40382}	6241321	NM_123402 // CRK42 // cysteine-rich receptor-like protein kinase 42 // --- // 834036 /// AT5G40380.1 // CRK42 // cysteine-rich receptor-like protein kinase 42 // --- // 834036 /// NM_001125868 // AT5G40382 // putative cytochrome c oxidase subunit 5C-4 // --- // 6241321 /// AT5G40382.1 // AT5G40382 // putative cytochrome c oxidase subunit 5C-4 // --- // 6241321	chr5	+	16151772	16155177	-2.35334	0.00283181	0.0122399
13405654	AT2G46150	{AT2G46150}	819222	NM_130177 // AT2G46150 // late embryogenesis abundant hydroxyproline-rich glycoprotein // --- // 819222 /// AT2G46150.1 // AT2G46150 // late embryogenesis abundant hydroxyproline-rich glycoprotein // --- // 819222	chr2	+	18961403	18962376	2.03668	0.00281959	0.012194
13487734	AT4G21840	{AT4G21840}	828272	NM_118304 // MSRB8 // methionine sulfoxide reductase B8 // --- // 828272 /// AT4G21840.1 // MSRB8 // methionine sulfoxide reductase B8 // --- // 828272	chr4	-	11587049	11588272	3.18592	0.0028176	0.0121895
13398553	AT2G29310	{AT2G29310}	817480	NM_128485 // AT2G29310 // tropinone reductase-like protein // --- // 817480 /// AT2G29310.1 // AT2G29310 // tropinone reductase-like protein // --- // 817480 /// NM_001202703 // AT2G29310 // tropinone reductase-like protein // --- // 817480 /// AT2G29310.2 // AT2G29310 // tropinone reductase-like protein // --- // 817480 /// AK175221 // AT2G29310 // tropinone reductase-like protein // --- // 8174…	chr2	+	12590058	12591363	-3.31042	0.0028151	0.0121842
13383941	AT1G66320	{AT1G66320}	842949	NM_105303 // AT1G66320 // FBD-associated F-box protein // --- // 842949 /// AT1G66320.1 // AT1G66320 // FBD-associated F-box protein // --- // 842949	chr1	-	24726812	24728614	-2.19681	0.00279732	0.012125
13452814	AT3G23175	{AT3G23175}	821895	NM_148742 // AT3G23175 // HR-like lesion-inducing protein-like protein // --- // 821895 /// AT3G23175.1 // AT3G23175 // HR-like lesion-inducing protein-like protein // --- // 821895 /// AY208189 // AT3G23175 // HR-like lesion-inducing protein-like protein // --- // 821895	chr3	-	8274000	8275470	3.2901	0.00278032	0.0120649
13477518	AT4G34410	{AT4G34410}	829591	NM_119606 // RRTF1 // ethylene-responsive transcription factor ERF109 // --- // 829591 /// AT4G34410.1 // RRTF1 // ethylene-responsive transcription factor ERF109 // --- // 829591 /// AY064151 // RRTF1 // ethylene-responsive transcription factor ERF109 // --- // 829591	chr4	+	16451876	16453260	3.07752	0.00274905	0.0119508
13535951	AT5G45820	{AT5G45820}	834622	NM_123950 // CIPK20 // CBL-interacting serine/threonine-protein kinase 20 // --- // 834622 /// AT5G45820.1 // CIPK20 // CBL-interacting serine/threonine-protein kinase 20 // --- // 834622 /// AK221510 // CIPK20 // CBL-interacting serine/threonine-protein kinase 20 // --- // 834622	chr5	-	18586980	18588543	-7.3985	0.00273743	0.0119149
13544849		{}		---	chrC	+	44827	44913	2.1318	0.00272977	0.0118953
13516859	AT5G58840	{AT5G58840}	836001	NM_125274 // AT5G58840 // Subtilase family protein // --- // 836001 /// AT5G58840.1 // AT5G58840 // Subtilase family protein // --- // 836001 /// BT008543 // AT5G58840 // Subtilase family protein // --- // 836001	chr5	+	23759003	23762059	2.2142	0.00272551	0.0118808
13359129	AT1G74450	{AT1G74450}	843786	NM_106105 // AT1G74450 // hypothetical protein // --- // 843786 /// AT1G74450.1 // AT1G74450 // hypothetical protein // --- // 843786 /// AY072219 // AT1G74450 // hypothetical protein // --- // 843786	chr1	+	27982509	27984280	2.14791	0.00270387	0.0118065
13533279	AT5G38510	{AT5G38510}	833839	NM_001085212 // AT5G38510 // rhomboid-related intramembrane serine protease-like protein // --- // 833839 /// AT5G38510.2 // AT5G38510 // rhomboid-related intramembrane serine protease-like protein // --- // 833839 /// NM_123212 // AT5G38510 // rhomboid-related intramembrane serine protease-like protein // --- // 833839 /// AT5G38510.1 // AT5G38510 // rhomboid-related intramembrane serine proteas…	chr5	-	15417733	15420606	-2.08102	0.00268865	0.0117615
13399956	AT2G32650	{AT2G32650}	817825	NM_201855 // AT2G32650 // RmlC-like cupins superfamily protein // --- // 817825 /// AT2G32650.2 // AT2G32650 // RmlC-like cupins superfamily protein // --- // 817825 /// NM_128824 // AT2G32650 // RmlC-like cupins superfamily protein // --- // 817825 /// AT2G32650.1 // AT2G32650 // RmlC-like cupins superfamily protein // --- // 817825	chr2	+	13851062	13852080	-2.90091	0.00267978	0.0117365
13468495	AT4G14450	{AT4G14450}	827090	AT4G14450.1 // AT4G14450 // hypothetical protein // --- // 827090 /// NM_117524 // AT4G14450 // hypothetical protein // --- // 827090 /// BT010915 // AT4G14450 // hypothetical protein // --- // 827090	chr4	+	8309474	8310058	2.32636	0.00267977	0.0117365
13527122	AT5G16810	{AT5G16810}	831544	NM_121687 // AT5G16810 // protein kinase family protein // --- // 831544 /// AT5G16810.1 // AT5G16810 // protein kinase family protein // --- // 831544 /// AK118922 // AT5G16810 // protein kinase family protein // --- // 831544	chr5	-	5526742	5529930	-2.22014	0.00267315	0.0117152
13536202	AT5G46295	{AT5G46295}	834672	NM_123999 // AT5G46295 // hypothetical protein // --- // 834672 /// AT5G46295.1 // AT5G46295 // hypothetical protein // --- // 834672	chr5	-	18779796	18780205	2.73696	0.00266782	0.0116943
13442666	AT3G62550	{AT3G62550}	825429	NM_116120 // AT3G62550 // drought responsive ATP-binding motif containing protein // --- // 825429 /// AT3G62550.1 // AT3G62550 // drought responsive ATP-binding motif containing protein // --- // 825429 /// AY035146 // AT3G62550 // drought responsive ATP-binding motif containing protein // --- // 825429	chr3	+	23135984	23137173	-2.63004	0.00262769	0.0115435
13375267	AT1G33720	{AT1G33720}	840263	NM_103092 // CYP76C6 // cytochrome P450, family 76, subfamily C, polypeptide 6 // --- // 840263 /// AT1G33720.1 // CYP76C6 // cytochrome P450, family 76, subfamily C, polypeptide 6 // --- // 840263	chr1	-	12220897	12224000	2.45829	0.00262056	0.0115161
13476146	AT4G31640	{AT4G31640}	829292	NM_119313 // AT4G31640 // B3 domain-containing protein REM5 // --- // 829292 /// AT4G31640.1 // AT4G31640 // B3 domain-containing protein REM5 // --- // 829292 /// AY142531 // AT4G31640 // B3 domain-containing protein REM5 // --- // 829292	chr4	+	15328357	15329689	-2.00735	0.00260583	0.0114631
13397006	AT2G25470	{AT2G25470}	817085	NM_128104 // RLP21 // receptor like protein 21 // --- // 817085 /// AT2G25470.1 // RLP21 // receptor like protein 21 // --- // 817085	chr2	+	10838420	10841881	-2.42993	0.00258647	0.0113845
13403252	AT2G40460	{AT2G40460}	818640	NM_129607 // AT2G40460 // putative peptide/nitrate transporter // --- // 818640 /// AT2G40460.1 // AT2G40460 // putative peptide/nitrate transporter // --- // 818640 /// AY094400 // AT2G40460 // putative peptide/nitrate transporter // --- // 818640	chr2	+	16896907	16901280	2.07708	0.00256145	0.0112938
13343851	AT1G23480	{AT1G23480}	838956	NM_001036007 // CSLA03 // putative mannan synthase 3 // --- // 838956 /// AT1G23480.3 // CSLA03 // putative mannan synthase 3 // --- // 838956 /// NM_180621 // CSLA03 // putative mannan synthase 3 // --- // 838956 /// NM_102197 // CSLA03 // putative mannan synthase 3 // --- // 838956 /// AT1G23480.1 // CSLA03 // putative mannan synthase 3 // --- // 838956 /// AT1G23480.2 // CSLA03 // putative man…	chr1	+	8333020	8336385	-2.16821	0.00255866	0.0112841
13544420	AT5G66670	{AT5G66670}	836799	NM_001085340 // AT5G66670 // hypothetical protein // --- // 836799 /// AT5G66670.2 // AT5G66670 // hypothetical protein // --- // 836799 /// NM_126065 // AT5G66670 // hypothetical protein // --- // 836799 /// AT5G66670.1 // AT5G66670 // hypothetical protein // --- // 836799	chr5	-	26611258	26612891	2.06881	0.00255727	0.0112792
13534534	AT5G42380	{AT5G42380}	834244	NM_123603 // CML37 // calcium-binding protein CML37 // --- // 834244 /// AT5G42380.1 // CML37 // calcium-binding protein CML37 // --- // 834244 /// AY093775 // CML37 // calcium-binding protein CML37 // --- // 834244	chr5	-	16942576	16943366	2.465	0.00254611	0.0112378
13446787	AT3G09220	{AT3G09220}	820078	NM_111756 // LAC7 // laccase 7 // --- // 820078 /// AT3G09220.1 // LAC7 // laccase 7 // --- // 820078 /// AK117639 // LAC7 // laccase 7 // --- // 820078	chr3	-	2827239	2830542	3.21464	0.00250495	0.0110939
13532626	AT5G36350	{AT5G36350, AT5G36360, AT5G36380, AT5G36390, AT5G36400, AT5G36410, AT5G36420, AT5G36430, AT5G36440, AT5G36450, AT5G36460, AT5G36470, AT5G36480}	5008249	NM_001085188 // AT5G36480 // ECA1 gametogenesis related family protein // --- // 5008262 /// AT5G36480.1 // AT5G36480 // ECA1 gametogenesis related family protein // --- // 5008262 /// NM_001085179 // AT5G36390 // ECA1 gametogenesis related family protein // --- // 5008253 /// NM_001085180 // AT5G36400 // ECA1 gametogenesis related family protein // --- // 5008254 /// NM_001085181 // AT5G36410 //…	chr5	-	14362020	14362376	5.27092	0.00244978	0.0108952
13428400	AT3G14990	{AT3G14990}	820728	NM_001035621 // AT3G14990 // protein DJ-1-like A // --- // 820728 /// NM_112361 // AT3G14990 // protein DJ-1-like A // --- // 820728 /// AT3G14990.1 // AT3G14990 // protein DJ-1-like A // --- // 820728 /// AT3G14990.3 // AT3G14990 // protein DJ-1-like A // --- // 820728 /// NM_180257 // AT3G14990 // protein DJ-1-like A // --- // 820728 /// AT3G14990.2 // AT3G14990 // protein DJ-1-like A // --- //…	chr3	+	5047400	5049877	2.10295	0.00244287	0.0108683
13367592	AT1G13650	{AT1G13650}	837926	NM_179324 // AT1G13650 // hypothetical protein // --- // 837926 /// AT1G13650.2 // AT1G13650 // hypothetical protein // --- // 837926 /// NM_101235 // AT1G13650 // hypothetical protein // --- // 837926 /// AT1G13650.1 // AT1G13650 // hypothetical protein // --- // 837926 /// BT030010 // AT1G13650 // hypothetical protein // --- // 837926	chr1	-	4680432	4682196	-3.09771	0.00243567	0.010847
13509866	AT5G42895	{AT5G42895}	5008290	NM_001085227 // AT5G42895 // ECA1 gametogenesis related family protein // --- // 5008290 /// AT5G42895.1 // AT5G42895 // ECA1 gametogenesis related family protein // --- // 5008290	chr5	+	17196795	17197163	2.17815	0.00241888	0.0107865
13442465	AT3G61898	{AT3G61898}	3769766	AT3G61898.1 // AT3G61898 // hypothetical protein // --- // 3769766 /// NM_001035838 // AT3G61898 // hypothetical protein // --- // 3769766	chr3	+	22922550	22922940	-2.09174	0.0024099	0.010759
13352904	AT1G56430	{AT1G56430}	842096	NM_104521 // NAS4 // probable nicotianamine synthase 4 // --- // 842096 /// AT1G56430.1 // NAS4 // probable nicotianamine synthase 4 // --- // 842096 /// AY099758 // NAS4 // probable nicotianamine synthase 4 // --- // 842096	chr1	+	21136944	21138087	-3.00509	0.00238891	0.0106752
13382693	AT1G63360	{AT1G63360}	842642	NM_105015 // AT1G63360 // CC-NBS-LRR class disease resistance protein // --- // 842642 /// AT1G63360.1 // AT1G63360 // CC-NBS-LRR class disease resistance protein // --- // 842642	chr1	-	23499515	23502169	-2.43915	0.00238382	0.0106586
13537526	AT5G49690	{AT5G49690}	835032	NM_124347 // AT5G49690 // UDP-glycosyltransferase 91C1 // --- // 835032 /// AT5G49690.1 // AT5G49690 // UDP-glycosyltransferase 91C1 // --- // 835032 /// AK117150 // AT5G49690 // UDP-glycosyltransferase 91C1 // --- // 835032	chr5	-	20189655	20191390	3.51335	0.00236819	0.0105996
13346348	AT1G30520	{AT1G30520}	839932	NM_102789 // AAE14 // 2-succinylbenzoate--CoA ligase // --- // 839932 /// AT1G30520.1 // AAE14 // 2-succinylbenzoate--CoA ligase // --- // 839932 /// AY070739 // AAE14 // 2-succinylbenzoate--CoA ligase // --- // 839932	chr1	+	10810984	10813700	-3.00264	0.00235908	0.0105628
13379025	AT1G53340	{AT1G53340}	841769	NM_104213 // AT1G53340 // cysteine/histidine-rich c1 domain-containing protein // --- // 841769 /// AT1G53340.1 // AT1G53340 // cysteine/histidine-rich c1 domain-containing protein // --- // 841769	chr1	-	19898928	19900931	2.27587	0.00232132	0.0104241
13453983	AT3G26590	{AT3G26590}	822267	NM_113567 // AT3G26590 // MATE efflux family protein // --- // 822267 /// AT3G26590.1 // AT3G26590 // MATE efflux family protein // --- // 822267 /// AY057664 // AT3G26590 // MATE efflux family protein // --- // 822267	chr3	-	9761700	9765315	2.21482	0.00229939	0.0103389
13407078	AT2G02010	{AT2G02010}	814732	NM_126262 // GAD4 // glutamate decarboxylase 4 // --- // 814732 /// AT2G02010.1 // GAD4 // glutamate decarboxylase 4 // --- // 814732 /// AF361836 // GAD4 // glutamate decarboxylase 4 // --- // 814732	chr2	-	474165	476594	2.6303	0.00229502	0.0103217
13371851	AT1G23910	{AT1G23910}	839002	NM_102239 // AT1G23910 // polyketide cyclase/dehydrase and lipid transport superfamily protein // --- // 839002 /// AT1G23910.1 // AT1G23910 // polyketide cyclase/dehydrase and lipid transport superfamily protein // --- // 839002	chr1	-	8451068	8451289	-2.33858	0.00229038	0.0103044
13506944	AT5G28730	{AT5G28730}	832985	NM_122756 // AT5G28730 // hypothetical protein // --- // 832985 /// AT5G28730.1 // AT5G28730 // hypothetical protein // --- // 832985	chr5	+	10779003	10780218	2.19324	0.00228782	0.0102941
13354973	AT1G64160	{AT1G64160}	842720	NM_105089 // AT1G64160 // dirigent-like protein DIR5 // --- // 842720 /// AT1G64160.1 // AT1G64160 // dirigent-like protein DIR5 // --- // 842720 /// AK175255 // AT1G64160 // dirigent-like protein DIR5 // --- // 842720	chr1	+	23814010	23814839	3.94603	0.00227461	0.0102479
13466404	AT4G08555	{AT4G08555}	826416	NM_179014 // AT4G08555 // hypothetical protein // --- // 826416 /// AT4G08555.1 // AT4G08555 // hypothetical protein // --- // 826416 /// AK118769 // AT4G08555 // hypothetical protein // --- // 826416	chr4	+	5448133	5448523	3.30161	0.00227184	0.010239
13533240	AT5G38410	{AT5G38410}	833828	NM_001036904 // AT5G38410 // ribulose bisphosphate carboxylase small chain 3B // --- // 833828 /// NM_123202 // AT5G38410 // ribulose bisphosphate carboxylase small chain 3B // --- // 833828 /// NM_001125859 // AT5G38410 // ribulose bisphosphate carboxylase small chain 3B // --- // 833828 /// AT5G38410.1 // AT5G38410 // ribulose bisphosphate carboxylase small chain 3B // --- // 833828 /// AT5G384…	chr5	-	15377173	15378416	-3.11926	0.00222502	0.010054
13414782	AT2G30210	{AT2G30210}	817571	NM_128574 // LAC3 // laccase 3 // --- // 817571 /// AT2G30210.1 // LAC3 // laccase 3 // --- // 817571	chr2	-	12887446	12889874	2.1225	0.00221412	0.0100129
13394901	AT2G20150	{AT2G20150}	816535	NM_127574 // AT2G20150 // hypothetical protein // --- // 816535 /// AT2G20150.1 // AT2G20150 // hypothetical protein // --- // 816535	chr2	+	8697300	8699299	2.06173	0.00218799	0.00992514
13423502	AT3G02840	{AT3G02840}	821225	NM_111152 // AT3G02840 // hypothetical protein // --- // 821225 /// AT3G02840.1 // AT3G02840 // hypothetical protein // --- // 821225 /// BT002533 // AT3G02840 // hypothetical protein // --- // 821225	chr3	+	618409	619686	3.16895	0.00218027	0.00989364
13521779	AT5G03980	{AT5G03980}	830277	NM_120480 // AT5G03980 // GDSL esterase/lipase // --- // 830277 /// AT5G03980.1 // AT5G03980 // GDSL esterase/lipase // --- // 830277	chr5	-	1074205	1075289	2.0316	0.00215188	0.0097775
13481467	AT4G03505	{AT4G03505, AT4G03510}	825654	NM_116589 // RMA1 // E3 ubiquitin-protein ligase RMA1 // --- // 825654 /// AT4G03510.1 // RMA1 // E3 ubiquitin-protein ligase RMA1 // --- // 825654 /// NM_202777 // RMA1 // E3 ubiquitin-protein ligase RMA1 // --- // 825654 /// AT4G03510.2 // RMA1 // E3 ubiquitin-protein ligase RMA1 // --- // 825654 /// NM_001036505 // AT4G03505 // hypothetical protein // --- // 3769831 /// AT4G03505.1 // AT4G0350…	chr4	-	1556888	1559428	-2.18124	0.0021476	0.00976731
13453848	AT3G26230	{AT3G26230}	822224	NM_113530 // CYP71B24 // cytochrome P450 71B24 // --- // 822224 /// AT3G26230.1 // CYP71B24 // cytochrome P450 71B24 // --- // 822224 /// AK226798 // CYP71B24 // cytochrome P450 71B24 // --- // 822224	chr3	-	9598005	9599959	-2.03221	0.00214572	0.00976038
13347189	AT1G32720	{AT1G32720}	840166	NM_103006 // AT1G32720 // Cytochrome C oxidase polypeptide VIB family protein // --- // 840166 /// AT1G32720.1 // AT1G32720 // Cytochrome C oxidase polypeptide VIB family protein // --- // 840166	chr1	+	11834902	11836631	3.69746	0.00214582	0.00976038
13527190	AT5G16980	{AT5G16980}	831561	NM_001203393 // AT5G16980 // zinc-binding dehydrogenase family protein // --- // 831561 /// AT5G16980.2 // AT5G16980 // zinc-binding dehydrogenase family protein // --- // 831561 /// NM_121704 // AT5G16980 // zinc-binding dehydrogenase family protein // --- // 831561 /// AT5G16980.1 // AT5G16980 // zinc-binding dehydrogenase family protein // --- // 831561 /// AK118650 // AT5G16980 // zinc-bindin…	chr5	-	5579054	5580929	2.11597	0.00214479	0.00975915
13485318	AT4G16240	{AT4G16240}	827318	NM_117720 // AT4G16240 // hypothetical protein // --- // 827318 /// AT4G16240.1 // AT4G16240 // hypothetical protein // --- // 827318	chr4	-	9192336	9192568	-2.10067	0.00214124	0.00974587
13474618		{}		---	chr4	+	14032490	14032561	-2.31307	0.00213813	0.00973577
13500902	AT5G13200	{AT5G13200}	831159	NM_121323 // AT5G13200 // GRAM domain family protein // --- // 831159 /// AT5G13200.1 // AT5G13200 // GRAM domain family protein // --- // 831159 /// BT010714 // AT5G13200 // GRAM domain family protein // --- // 831159	chr5	+	4207004	4208289	2.16459	0.00213583	0.00972762
13543365	AT5G64395	{AT5G64395}	6241443	NM_001126021 // AT5G64395 // hypothetical protein // --- // 6241443 /// AT5G64395.1 // AT5G64395 // hypothetical protein // --- // 6241443	chr5	-	25748202	25748297	-2.29439	0.00213168	0.00971215
13468300	AT4G13860	{AT4G13860}	827020	NM_117460 // AT4G13860 // RNA recognition motif-containing protein // --- // 827020 /// AT4G13860.1 // AT4G13860 // RNA recognition motif-containing protein // --- // 827020 /// BT014844 // AT4G13860 // RNA recognition motif-containing protein // --- // 827020	chr4	+	8022601	8023162	2.03501	0.0021246	0.00968567
13506016	AT5G26717	{AT5G26717}	832712	NM_180539 // AT5G26717 // putative membrane lipoprotein // --- // 832712 /// AT5G26717.1 // AT5G26717 // putative membrane lipoprotein // --- // 832712	chr5	+	9284558	9284997	2.21925	0.00211371	0.00964174
13404525	AT2G43480	{AT2G43480}	818949	NM_129909 // AT2G43480 // probable peroxidase 26 // --- // 818949 /// AT2G43480.1 // AT2G43480 // probable peroxidase 26 // --- // 818949	chr2	+	18053002	18054387	2.00194	0.00211225	0.00963623
13452126	AT3G21230	{AT3G21230}	821677	NM_113018 // 4CL5 // 4-coumarate--CoA ligase 5 // --- // 821677 /// AT3G21230.1 // 4CL5 // 4-coumarate--CoA ligase 5 // --- // 821677 /// AY376732 // 4CL5 // 4-coumarate--CoA ligase 5 // --- // 821677	chr3	-	7448040	7452000	2.38342	0.00210171	0.00960066
13379351	AT1G54100	{AT1G54100}	841849	NM_104287 // ALDH7B4 // aldehyde dehydrogenase 7B4 // --- // 841849 /// NM_179476 // ALDH7B4 // aldehyde dehydrogenase 7B4 // --- // 841849 /// AT1G54100.2 // ALDH7B4 // aldehyde dehydrogenase 7B4 // --- // 841849 /// AT1G54100.1 // ALDH7B4 // aldehyde dehydrogenase 7B4 // --- // 841849 /// AY091032 // ALDH7B4 // aldehyde dehydrogenase 7B4 // --- // 841849	chr1	-	20195264	20199130	2.26962	0.00210119	0.00959944
13478825	AT4G37560	{AT4G37560}	829911	NM_119920 // AT4G37560 // acetamidase/formamidase family protein // --- // 829911 /// AT4G37560.1 // AT4G37560 // acetamidase/formamidase family protein // --- // 829911 /// AY150376 // AT4G37560 // acetamidase/formamidase family protein // --- // 829911	chr4	+	17646408	17648684	-2.16347	0.00209108	0.00955666
13530101	AT5G24030	{AT5G24030}	832468	NM_122308 // SLAH3 // SLAC1 homologue 3 // --- // 832468 /// AT5G24030.1 // SLAH3 // SLAC1 homologue 3 // --- // 832468 /// BT015364 // SLAH3 // SLAC1 homologue 3 // --- // 832468	chr5	-	8118317	8122784	2.42475	0.00207115	0.00947796
13373301	AT1G28370	{AT1G28370}	839733	NM_102603 // ERF11 // ethylene-responsive transcription factor 11 // --- // 839733 /// AT1G28370.1 // ERF11 // ethylene-responsive transcription factor 11 // --- // 839733 /// AF360232 // ERF11 // ethylene-responsive transcription factor 11 // --- // 839733	chr1	-	9955969	9956940	3.27446	0.00206372	0.00944993
13453663	AT3G25610	{AT3G25610}	822148	NM_113459 // AT3G25610 // ATPase E1-E2 type family protein / haloacid dehalogenase-like hydrolase family protein // --- // 822148 /// AT3G25610.1 // AT3G25610 // ATPase E1-E2 type family protein / haloacid dehalogenase-like hydrolase family protein // --- // 822148	chr3	-	9308942	9313353	2.24022	0.00205775	0.00943016
13336039	AT1G05260	{AT1G05260}	837028	NM_100405 // RCI3 // peroxidase 3 // --- // 837028 /// AT1G05260.1 // RCI3 // peroxidase 3 // --- // 837028 /// AK227859 // RCI3 // peroxidase 3 // --- // 837028	chr1	+	1529767	1531439	2.22477	0.00204929	0.00940822
13414477	AT2G29170	{AT2G29170}	817466	NM_128473 // AT2G29170 // NAD(P)-binding Rossmann-fold superfamily protein // --- // 817466 /// AT2G29170.1 // AT2G29170 // NAD(P)-binding Rossmann-fold superfamily protein // --- // 817466	chr2	-	12541864	12542282	-2.55155	0.00202853	0.0093203
13407011	AT2G01860	{AT2G01860, AT2G01870}	814717	AT2G01870.1 // AT2G01870 // hypothetical protein // --- // 814718 /// NM_126248 // AT2G01870 // hypothetical protein // --- // 814718 /// NM_126247 // EMB975 // pentatricopeptide repeat-containing protein // --- // 814717 /// AT2G01860.1 // EMB975 // pentatricopeptide repeat-containing protein // --- // 814717 /// AK175254 // AT2G01870 // hypothetical protein // --- // 814718 /// BT015882 // EMB9…	chr2	-	389470	390405	-2.07816	0.00202741	0.00931669
13359455	AT1G75460	{AT1G75460}	843882	NM_106200 // AT1G75460 // ATP-dependent protease La domain-containing protein // --- // 843882 /// AT1G75460.1 // AT1G75460 // ATP-dependent protease La domain-containing protein // --- // 843882 /// AY045939 // AT1G75460 // ATP-dependent protease La domain-containing protein // --- // 843882	chr1	+	28327886	28329764	-2.45467	0.00202693	0.00931559
13455787	AT3G43500	{AT3G43500}	823436	NM_114218 // AT3G43500 // hypothetical protein // --- // 823436 /// AT3G43500.1 // AT3G43500 // hypothetical protein // --- // 823436	chr3	-	15400257	15400718	2.5104	0.00202112	0.00929331
13472571	AT4G23870	{AT4G23870}	828486	NM_118518 // AT4G23870 // hypothetical protein // --- // 828486 /// AT4G23870.1 // AT4G23870 // hypothetical protein // --- // 828486 /// AY054538 // AT4G23870 // hypothetical protein // --- // 828486	chr4	+	12414230	12415049	-2.01543	0.00201701	0.00927777
13536710	AT5G47850	{AT5G47850}	834836	NM_124159 // CCR4 // serine/threonine-protein kinase-like protein CCR4 // --- // 834836 /// AT5G47850.1 // CCR4 // serine/threonine-protein kinase-like protein CCR4 // --- // 834836	chr5	-	19378701	19381082	2.93127	0.00201165	0.00925754
13427730	AT3G13610	{AT3G13610, AT3G13620}	820564	NM_112207 // AT3G13610 // feruloyl CoA ortho-hydroxylase 1 // --- // 820564 /// AT3G13610.1 // AT3G13610 // feruloyl CoA ortho-hydroxylase 1 // --- // 820564 /// NM_112208 // AT3G13620 // POLYAMINE UPTAKE TRANSPORTER 4 // --- // 820565 /// AT3G13620.1 // AT3G13620 // POLYAMINE UPTAKE TRANSPORTER 4 // --- // 820565 /// BT011745 // AT3G13610 // feruloyl CoA ortho-hydroxylase 1 // --- // 820564	chr3	+	4449374	4450811	3.31734	0.00200559	0.00923627
13429613	AT3G17640	{AT3G17640}	821031	NM_112645 // AT3G17640 // leucine-rich repeat-containing protein // --- // 821031 /// AT3G17640.1 // AT3G17640 // leucine-rich repeat-containing protein // --- // 821031	chr3	+	6032393	6033583	-2.11082	0.00200057	0.00921648
13534071	AT5G40981	{AT5G40981}	6240420	NM_001125874 // AT5G40981 // hypothetical protein // --- // 6240420 /// AT5G40981.1 // AT5G40981 // hypothetical protein // --- // 6240420	chr5	-	16415857	16415952	2.28821	0.001994	0.00919068
13387433	AT1G74890	{AT1G74890}	843828	NM_106147 // ARR15 // two-component response regulator ARR15 // --- // 843828 /// AT1G74890.1 // ARR15 // two-component response regulator ARR15 // --- // 843828 /// AF305720 // ARR15 // two-component response regulator ARR15 // --- // 843828	chr1	-	28131590	28132710	-3.48532	0.00198011	0.00914749
13381404	AT1G60590	{AT1G60590}	842353	NM_104742 // AT1G60590 // pectin lyase-like protein // --- // 842353 /// AT1G60590.1 // AT1G60590 // pectin lyase-like protein // --- // 842353	chr1	-	22314170	22316970	-2.42134	0.00197604	0.00913349
13468308	AT4G13918	{AT4G13918, AT4G13920}	827026	NM_117466 // RLP50 // receptor like protein 50 // --- // 827026 /// AT4G13920.1 // RLP50 // receptor like protein 50 // --- // 827026 /// AY059776 // RLP50 // receptor like protein 50 // --- // 827026 /// AT4G13918.1 // RLP50 // receptor like protein 50 // --- // 827026	chr4	+	8043803	8046559	3.73845	0.00196521	0.00908955
13404086	AT2G42350	{AT2G42350}	818836	NM_129797 // AT2G42350 // RING-H2 finger protein // --- // 818836 /// AT2G42350.1 // AT2G42350 // RING-H2 finger protein // --- // 818836 /// BT010853 // AT2G42350 // RING-H2 finger protein // --- // 818836	chr2	+	17639152	17639998	2.10361	0.00196433	0.0090877
13534215	AT5G41400	{AT5G41400}	834142	NM_123505 // AT5G41400 // RING/U-box superfamily protein // --- // 834142 /// AT5G41400.1 // AT5G41400 // RING/U-box superfamily protein // --- // 834142 /// BT002979 // AT5G41400 // RING/U-box superfamily protein // --- // 834142	chr5	-	16569377	16570177	2.19198	0.00195641	0.00906085
13505508	AT5G25130	{AT5G25130}	832584	NM_122422 // CYP71B12 // cytochrome P450 71B12 // --- // 832584 /// AT5G25130.1 // CYP71B12 // cytochrome P450 71B12 // --- // 832584	chr5	+	8668299	8670194	-3.67827	0.00195107	0.00903721
13476208	AT4G31805	{AT4G31805}	829309	NM_119330 // AT4G31805 // protein POLAR // --- // 829309 /// AT4G31805.1 // AT4G31805 // protein POLAR // --- // 829309 /// JN663804 // AT4G31805 // protein POLAR // --- // 829309	chr4	+	15385280	15386982	-2.54964	0.00192274	0.00893508
13433042	AT3G25250	{AT3G25250}	822119	NM_113431 // AGC2-1 // AGC (cAMP-dependent, cGMP-dependent and protein kinase C) kinase family protein // --- // 822119 /// AT3G25250.1 // AGC2-1 // AGC (cAMP-dependent, cGMP-dependent and protein kinase C) kinase family protein // --- // 822119 /// BT029732 // AGC2-1 // AGC (cAMP-dependent, cGMP-dependent and protein kinase C) kinase family protein // --- // 822119	chr3	+	9195503	9197124	3.8263	0.00191611	0.00891724
13544976		{}		---	chrC	-	36704	36777	2.60395	0.00190439	0.00887238
13540526	AT5G57480	{AT5G57480}	835852	NM_125129 // AT5G57480 // AAA-type ATPase family protein // --- // 835852 /// AT5G57480.1 // AT5G57480 // AAA-type ATPase family protein // --- // 835852	chr5	-	23279406	23280968	2.40246	0.00189462	0.00883972
13438657	AT3G52840	{AT3G52840}	824450	NM_115144 // BGAL2 // beta-galactosidase 2 // --- // 824450 /// AT3G52840.1 // BGAL2 // beta-galactosidase 2 // --- // 824450 /// AF367327 // BGAL2 // beta-galactosidase 2 // --- // 824450	chr3	+	19581113	19586299	-2.35123	0.00189391	0.0088382
13513848	AT5G52050	{AT5G52050}	835280	NM_124584 // AT5G52050 // MATE efflux family protein // --- // 835280 /// AT5G52050.1 // AT5G52050 // MATE efflux family protein // --- // 835280	chr5	+	21138862	21140643	2.24664	0.00189406	0.0088382
13397210	AT2G25900	{AT2G25900}	817131	NM_128150 // ATCTH // putative Cys3His zinc finger protein ATCTH // --- // 817131 /// NM_001202675 // ATCTH // putative Cys3His zinc finger protein ATCTH // --- // 817131 /// AT2G25900.1 // ATCTH // putative Cys3His zinc finger protein ATCTH // --- // 817131 /// AT2G25900.2 // ATCTH // putative Cys3His zinc finger protein ATCTH // --- // 817131 /// AK117272 // ATCTH // putative Cys3His zinc finge…	chr2	+	11041331	11043209	-3.00687	0.00187183	0.00874828
13391924	AT2G05720	{AT2G05720}	815121	NM_126590 // AT2G05720 // WD40 domain-containing protein // --- // 815121 /// AT2G05720.1 // AT2G05720 // WD40 domain-containing protein // --- // 815121	chr2	+	2147192	2148215	2.46138	0.001868	0.00873567
13456561	AT3G45860	{AT3G45860}	823729	NM_114455 // CRK4 // cysteine-rich receptor-like protein kinase 4 // --- // 823729 /// AT3G45860.1 // CRK4 // cysteine-rich receptor-like protein kinase 4 // --- // 823729	chr3	-	16863401	16866041	-3.82004	0.00185905	0.00870737
13496276	AT5G01740	{AT5G01740}	831686	NM_120252 // AT5G01740 // Nuclear transport factor 2 (NTF2) family protein // --- // 831686 /// AT5G01740.1 // AT5G01740 // Nuclear transport factor 2 (NTF2) family protein // --- // 831686 /// AY075604 // AT5G01740 // Nuclear transport factor 2 (NTF2) family protein // --- // 831686	chr5	+	280722	281445	2.04272	0.00185923	0.00870737
13348519	AT1G42680	{AT1G42680}	840876	NM_103449 // AT1G42680 // myosin and kinesin motor domain-containing protein // --- // 840876 /// AT1G42680.1 // AT1G42680 // myosin and kinesin motor domain-containing protein // --- // 840876	chr1	+	16041656	16042880	2.433	0.00184659	0.00865767
13430480		{}		---	chr3	+	6663708	6663780	2.59742	0.00184313	0.00864466
13519760		{}		---	chr5	+	26195459	26195531	2.59742	0.00184313	0.00864466
13350086		{}		---	chr1	+	18387802	18387874	2.59742	0.00184313	0.00864466
13426790		{}		---	chr3	+	3535146	3535218	2.59742	0.00184313	0.00864466
13499959		{}		---	chr5	+	3324702	3324774	2.59742	0.00184313	0.00864466
13498107		{}		---	chr5	+	1742692	1742764	2.59742	0.00184313	0.00864466
13344049	AT1G24147	{AT1G24147}	5007719	AT1G24147.1 // AT1G24147 // hypothetical protein // --- // 5007719 /// NM_001084124 // AT1G24147 // hypothetical protein // --- // 5007719 /// DQ487493 // AT1G24147 // hypothetical protein // --- // 5007719	chr1	+	8542446	8543474	-3.67604	0.00182868	0.00859469
13499373	AT5G08610	{AT5G08610}	830762	NM_120948 // AT5G08610 // DEAD-box ATP-dependent RNA helicase 26 // --- // 830762 /// AT5G08610.1 // AT5G08610 // DEAD-box ATP-dependent RNA helicase 26 // --- // 830762	chr5	+	2790295	2794215	-2.28743	0.00182746	0.00859469
13341493		{}		---	chr1	+	6075820	6075891	2.26522	0.00182914	0.00859469
13377294		{}		---	chr1	-	18135598	18135669	2.26522	0.00182914	0.00859469
13400351		{}		---	chr2	+	14243131	14243202	2.26522	0.00182914	0.00859469
13400353		{}		---	chr2	+	14244699	14244770	2.26522	0.00182914	0.00859469
13423288		{}		---	chr3	+	476802	476873	2.26522	0.00182914	0.00859469
13438648		{}		---	chr3	+	19555036	19555107	2.26522	0.00182914	0.00859469
13498148		{}		---	chr5	+	1788651	1788722	2.26522	0.00182914	0.00859469
13533916		{}		---	chr5	-	16239638	16239709	2.26522	0.00182914	0.00859469
13516915		{}		---	chr5	+	23844206	23844277	2.26522	0.00182914	0.00859469
13335360		{}		---	chr1	+	877648	877719	2.26522	0.00182914	0.00859469
13341721		{}		---	chr1	+	6345764	6345835	2.26522	0.00182914	0.00859469
13359308		{}		---	chr1	+	28184532	28184603	2.26522	0.00182914	0.00859469
13433987		{}		---	chr3	+	10210328	10210399	2.26522	0.00182914	0.00859469
13462260		{}		---	chr3	-	22138847	22138918	2.26522	0.00182914	0.00859469
13501487		{}		---	chr5	+	4673900	4673971	2.26522	0.00182914	0.00859469
13342555		{}		---	chr1	+	7004514	7004585	2.26522	0.00182914	0.00859469
13358920		{}		---	chr1	+	27788983	27789054	2.26522	0.00182914	0.00859469
13359650		{}		---	chr1	+	28527767	28527838	2.26522	0.00182914	0.00859469
13419192		{}		---	chr2	-	16639780	16639851	2.26522	0.00182914	0.00859469
13427597		{}		---	chr3	+	4330772	4330843	2.26522	0.00182914	0.00859469
13458600		{}		---	chr3	-	19033393	19033464	2.26522	0.00182914	0.00859469
13501984		{}		---	chr5	+	5161512	5161583	2.26522	0.00182914	0.00859469
13529121		{}		---	chr5	-	7222057	7222128	2.26522	0.00182914	0.00859469
13343460	AT1G22690	{AT1G22690}	838875	NM_102116 // AT1G22690 // gibberellin-regulated protein 9 // --- // 838875 /// AT1G22690.1 // AT1G22690 // gibberellin-regulated protein 9 // --- // 838875 /// NM_001198136 // AT1G22690 // gibberellin-regulated protein 9 // --- // 838875 /// NM_001198137 // AT1G22690 // gibberellin-regulated protein 9 // --- // 838875 /// AT1G22690.2 // AT1G22690 // gibberellin-regulated protein 9 // --- // 83887…	chr1	+	8027294	8028168	-2.04915	0.00182228	0.00858986
13464571	AT4G01883	{AT4G01883}	3770374	NM_001036495 // AT4G01883 // polyketide cyclase / dehydrase and lipid transport protein // --- // 3770374 /// AT4G01883.1 // AT4G01883 // polyketide cyclase / dehydrase and lipid transport protein // --- // 3770374 /// DQ487572 // AT4G01883 // polyketide cyclase / dehydrase and lipid transport protein // --- // 3770374	chr4	+	813068	815170	-2.07934	0.00181072	0.00854167
13384169	AT1G67000	{AT1G67000}	843018	NM_105370 // AT1G67000 // probable receptor-like protein kinase // --- // 843018 /// AT1G67000.1 // AT1G67000 // probable receptor-like protein kinase // --- // 843018	chr1	-	25004109	25007647	2.4732	0.00181047	0.00854151
13434277	AT3G28291	{AT3G28291}	6241473	NM_001125257 // AT3G28291 // hypothetical protein // --- // 6241473 /// AT3G28291.1 // AT3G28291 // hypothetical protein // --- // 6241473	chr3	+	10550927	10551106	2.04831	0.001799	0.00849992
13474903	AT4G28780	{AT4G28780}	828999	NM_119022 // AT4G28780 // GDSL esterase/lipase // --- // 828999 /// AT4G28780.1 // AT4G28780 // GDSL esterase/lipase // --- // 828999 /// BT002993 // AT4G28780 // GDSL esterase/lipase // --- // 828999	chr4	+	14215545	14217579	-2.1702	0.00178882	0.00845914
13528768	AT5G20550	{AT5G20550}	832177	NM_122062 // AT5G20550 // oxidoreductase, 2OG-Fe(II) oxygenase family protein // --- // 832177 /// AT5G20550.1 // AT5G20550 // oxidoreductase, 2OG-Fe(II) oxygenase family protein // --- // 832177 /// BT030332 // AT5G20550 // oxidoreductase, 2OG-Fe(II) oxygenase family protein // --- // 832177	chr5	-	6952417	6953896	2.30519	0.00178295	0.00843658
13392934	AT2G14620	{AT2G14620}	815950	NM_127026 // XTH10 // xyloglucan endotransglucosylase/hydrolase protein 10 // --- // 815950 /// AT2G14620.1 // XTH10 // xyloglucan endotransglucosylase/hydrolase protein 10 // --- // 815950 /// AY070415 // XTH10 // xyloglucan endotransglucosylase/hydrolase protein 10 // --- // 815950	chr2	+	6244781	6246233	2.47386	0.00174437	0.00827029
13378657	AT1G52342	{AT1G52342}	6241310	NM_001123999 // AT1G52342 // hypothetical protein // --- // 6241310 /// AT1G52342.1 // AT1G52342 // hypothetical protein // --- // 6241310	chr1	-	19492255	19492769	-2.62533	0.00173616	0.00823546
13515976	AT5G57010	{AT5G57010}	835803	NM_125083 // AT5G57010 // calmodulin-binding family protein // --- // 835803 /// AT5G57010.1 // AT5G57010 // calmodulin-binding family protein // --- // 835803 /// BT029188 // AT5G57010 // calmodulin-binding family protein // --- // 835803	chr5	+	23068037	23070412	2.33948	0.00172328	0.00818647
13361537	AT1G80440	{AT1G80440}	844383	NM_106692 // AT1G80440 // F-box/kelch-repeat protein // --- // 844383 /// AT1G80440.1 // AT1G80440 // F-box/kelch-repeat protein // --- // 844383 /// AY065227 // AT1G80440 // F-box/kelch-repeat protein // --- // 844383	chr1	+	30241607	30243071	-3.60028	0.00171559	0.00815195
13421348	AT2G44790	{AT2G44790}	819088	NM_130043 // UCC2 // uclacyanin 2 // --- // 819088 /// AT2G44790.1 // UCC2 // uclacyanin 2 // --- // 819088 /// AY049292 // UCC2 // uclacyanin 2 // --- // 819088	chr2	-	18461906	18463309	3.11896	0.00171056	0.00813208
13489295	AT4G25110	{AT4G25110}	828614	NM_118643 // MC2 // metacaspase 2 // --- // 828614 /// NM_001036634 // MC2 // metacaspase 2 // --- // 828614 /// AT4G25110.2 // MC2 // metacaspase 2 // --- // 828614 /// AT4G25110.1 // MC2 // metacaspase 2 // --- // 828614 /// AK175293 // MC2 // metacaspase 2 // --- // 828614	chr4	-	12887518	12890262	-2.83537	0.00170986	0.00812978
13427387	AT3G12910	{AT3G12910}	820475	NM_112127 // AT3G12910 // no apical meristem domain-containing transcriptional regulator // --- // 820475 /// AT3G12910.1 // AT3G12910 // no apical meristem domain-containing transcriptional regulator // --- // 820475	chr3	+	4109375	4110648	2.79219	0.00170666	0.00811856
13372570	AT1G26240	{AT1G26240}	839165	NM_102388 // AT1G26240 // Proline-rich extensin-like family protein // --- // 839165 /// AT1G26240.1 // AT1G26240 // Proline-rich extensin-like family protein // --- // 839165	chr1	-	9078140	9079576	5.30773	0.00170609	0.00811685
13541974	AT5G61070	{AT5G61070}	836228	NM_125500 // HDA18 // histone deacetylase 18 // --- // 836228 /// AT5G61070.1 // HDA18 // histone deacetylase 18 // --- // 836228 /// AF510670 // HDA18 // histone deacetylase 18 // --- // 836228	chr5	-	24571171	24574372	-2.12574	0.00170076	0.00809653
13433520	AT3G26440	{AT3G26440}	822248	NM_001084742 // AT3G26440 // hypothetical protein // --- // 822248 /// NM_001203052 // AT3G26440 // hypothetical protein // --- // 822248 /// AT3G26440.4 // AT3G26440 // hypothetical protein // --- // 822248 /// AT3G26440.3 // AT3G26440 // hypothetical protein // --- // 822248 /// NM_001035694 // AT3G26440 // hypothetical protein // --- // 822248 /// NM_113551 // AT3G26440 // hypothetical protein…	chr3	+	9676564	9679900	2.27614	0.00169805	0.00808864
13421664	AT2G45560	{AT2G45560}	819164	NM_180108 // CYP76C1 // cytochrome P450 76C1 // --- // 819164 /// AT2G45560.1 // CYP76C1 // cytochrome P450 76C1 // --- // 819164 /// NM_180109 // CYP76C1 // cytochrome P450 76C1 // --- // 819164 /// AT2G45560.2 // CYP76C1 // cytochrome P450 76C1 // --- // 819164 /// AY078939 // CYP76C1 // cytochrome P450 76C1 // --- // 819164	chr2	-	18776052	18778510	-2.15869	0.00169542	0.0080821
13401962	AT11	{AT11, AT2G37430}	818319	NM_129298 // AT2G37430 // zinc finger protein ZAT11 // --- // 818319 /// AT2G37430.1 // AT2G37430 // zinc finger protein ZAT11 // --- // 818319	chr2	+	15706357	15707224	2.01792	0.00168228	0.00803343
13444288	AT3G03820	{AT3G03820}	821125	NM_111253 // AT3G03820 // SAUR-like auxin-responsive protein // --- // 821125 /// AT3G03820.1 // AT3G03820 // SAUR-like auxin-responsive protein // --- // 821125	chr3	-	976933	977223	-2.24267	0.00168019	0.00802448
13477839	AT4G35190	{AT4G35190}	829672	NM_119685 // AT4G35190 // cytokinin riboside 5'-monophosphate phosphoribohydrolase LOG5 // --- // 829672 /// AT4G35190.1 // AT4G35190 // cytokinin riboside 5'-monophosphate phosphoribohydrolase LOG5 // --- // 829672 /// BT026408 // AT4G35190 // cytokinin riboside 5'-monophosphate phosphoribohydrolase LOG5 // --- // 829672	chr4	+	16746599	16748266	3.95737	0.00166856	0.0079838
13346623		{}		---	chr1	+	11137365	11138969	-4.1866	0.00165753	0.00794192
13473728	AT4G26200	{AT4G26200}	828726	NM_118753 // ACS7 // 1-aminocyclopropane-1-carboxylate synthase 7 // --- // 828726 /// AT4G26200.1 // ACS7 // 1-aminocyclopropane-1-carboxylate synthase 7 // --- // 828726 /// AF332390 // ACS7 // 1-aminocyclopropane-1-carboxylate synthase 7 // --- // 828726	chr4	+	13275307	13277188	2.64676	0.00165562	0.00793672
13373200	AT1G28180	{AT1G28180}	3766805	NM_001160904 // AT1G28180 // putative DEAD-box ATP-dependent RNA helicase 44 // --- // 3766805 /// AT1G28180.1 // AT1G28180 // putative DEAD-box ATP-dependent RNA helicase 44 // --- // 3766805	chr1	-	9843075	9845002	2.45642	0.00165495	0.00793451
13474305	AT4G27654	{AT4G27654}	828878	AT4G27654.1 // AT4G27654 // hypothetical protein // --- // 828878 /// NM_118903 // AT4G27654 // hypothetical protein // --- // 828878 /// BT025304 // AT4G27654 // hypothetical protein // --- // 828878	chr4	+	13811645	13812126	5.22258	0.00165433	0.00793251
13484083	AT4G13570	{AT4G13570}	826990	NM_117431 // HTA4 // histone H2A 4 // --- // 826990 /// AT4G13570.1 // HTA4 // histone H2A 4 // --- // 826990	chr4	-	7885251	7885462	-2.48303	0.00163122	0.00784096
13432640	AT3G24020	{AT3G24020, AT3G24030}	821987	NM_113307 // AT3G24020 // disease resistance-responsive, dirigent domain-containing protein // --- // 821987 /// AT3G24020.1 // AT3G24020 // disease resistance-responsive, dirigent domain-containing protein // --- // 821987 /// NM_113308 // AT3G24030 // hydroxyethylthiazole kinase // --- // 821988 /// AT3G24030.1 // AT3G24030 // hydroxyethylthiazole kinase // --- // 821988 /// BT008336 // AT3G240…	chr3	+	8678738	8679656	2.14161	0.00162541	0.0078163
13477178	AT4G33666	{AT4G33666}	829508	AT4G33666.1 // AT4G33666 // hypothetical protein // --- // 829508 /// NM_119524 // AT4G33666 // hypothetical protein // --- // 829508 /// AY045998 // AT4G33666 // hypothetical protein // --- // 829508	chr4	+	16169048	16169535	-2.85581	0.00162469	0.00781379
13407463	AT2G03310	{AT2G03310}	814860	NM_126382 // AT2G03310 // hypothetical protein // --- // 814860 /// AT2G03310.1 // AT2G03310 // hypothetical protein // --- // 814860	chr2	-	1006256	1007183	-2.63361	0.00162376	0.00781151
13358250	AT1G72240	{AT1G72240}	843556	NM_105883 // AT1G72240 // hypothetical protein // --- // 843556 /// AT1G72240.1 // AT1G72240 // hypothetical protein // --- // 843556 /// BT014862 // AT1G72240 // hypothetical protein // --- // 843556	chr1	+	27190179	27190749	2.23899	0.00161768	0.0077879
13452511	AT3G22160	{AT3G22160}	821780	NM_113113 // AT3G22160 // VQ motif-containing protein // --- // 821780 /// AT3G22160.1 // AT3G22160 // VQ motif-containing protein // --- // 821780	chr3	-	7817857	7818985	2.09505	0.00160904	0.0077541
13397002	AT2G25440	{AT2G25440}	817082	NM_128101 // RLP20 // receptor like protein 20 // --- // 817082 /// AT2G25440.1 // RLP20 // receptor like protein 20 // --- // 817082	chr2	+	10826735	10829402	3.65136	0.00160525	0.00773746
13417323	AT2G35640	{AT2G35640}	818133	NM_129119 // AT2G35640 // homeodomain-like superfamily protein // --- // 818133 /// AT2G35640.1 // AT2G35640 // homeodomain-like superfamily protein // --- // 818133	chr2	-	14982608	14983998	2.2177	0.00159984	0.00771627
13470098	AT4G17810	{AT4G17810}	827503	NM_117891 // AT4G17810 // C2H2 and C2HC zinc finger-containing protein // --- // 827503 /// AT4G17810.1 // AT4G17810 // C2H2 and C2HC zinc finger-containing protein // --- // 827503 /// BT010828 // AT4G17810 // C2H2 and C2HC zinc finger-containing protein // --- // 827503	chr4	+	9906848	9907657	-2.86214	0.00159936	0.00771515
13539752	AT5G55490	{AT5G55490}	835642	NM_124931 // GEX1 // gamete expressed protein 1 // --- // 835642 /// AT5G55490.1 // GEX1 // gamete expressed protein 1 // --- // 835642 /// AK175610 // GEX1 // gamete expressed protein 1 // --- // 835642	chr5	-	22478712	22481148	2.50755	0.00159154	0.00768132
13510443	AT5G44480	{AT5G44480}	834475	NM_123815 // DUR // putative UDP-arabinose 4-epimerase 4 // --- // 834475 /// AT5G44480.1 // DUR // putative UDP-arabinose 4-epimerase 4 // --- // 834475	chr5	+	17921515	17923643	2.9476	0.00159054	0.00767841
13457482	AT3G48450	{AT3G48450}	824004	NM_114704 // AT3G48450 // RPM1-interacting protein 4 (RIN4) // --- // 824004 /// AT3G48450.1 // AT3G48450 // RPM1-interacting protein 4 (RIN4) // --- // 824004 /// BT024804 // AT3G48450 // RPM1-interacting protein 4 (RIN4) // --- // 824004	chr3	-	17944029	17944888	3.83206	0.0015896	0.0076758
13534993	AT5G43580	{AT5G43580}	834378	NM_123724 // AT5G43580 // Serine protease inhibitor, potato inhibitor I-type family protein // --- // 834378 /// AT5G43580.1 // AT5G43580 // Serine protease inhibitor, potato inhibitor I-type family protein // --- // 834378	chr5	-	17507883	17508668	4.30518	0.00158523	0.00765857
13488283	AT4G22980	{AT4G22980}	828397	AT4G22980.1 // AT4G22980 // hypothetical protein // --- // 828397 /// NM_118427 // AT4G22980 // hypothetical protein // --- // 828397	chr4	-	12043966	12045701	2.34722	0.00158069	0.00763949
13522652	AT5G06330	{AT5G06330}	830521	NM_120716 // AT5G06330 // late embryogenesis abundant hydroxyproline-rich glycoprotein // --- // 830521 /// AT5G06330.1 // AT5G06330 // late embryogenesis abundant hydroxyproline-rich glycoprotein // --- // 830521 /// BT010935 // AT5G06330 // late embryogenesis abundant hydroxyproline-rich glycoprotein // --- // 830521	chr5	-	1934739	1935644	2.29696	0.00157727	0.00762583
13478291	AT4G36110	{AT4G36110}	829768	NM_119778 // AT4G36110 // SAUR-like auxin-responsive protein // --- // 829768 /// AT4G36110.1 // AT4G36110 // SAUR-like auxin-responsive protein // --- // 829768 /// AF327530 // AT4G36110 // SAUR-like auxin-responsive protein // --- // 829768	chr4	+	17089949	17090825	-2.61522	0.00157653	0.00762325
13545011		{}		---	chrC	-	66229	66302	2.96896	0.00157354	0.00761261
13475000	AT4G28940	{AT4G28940}	829015	NM_119038 // AT4G28940 // phosphorylase superfamily protein // --- // 829015 /// AT4G28940.1 // AT4G28940 // phosphorylase superfamily protein // --- // 829015	chr4	+	14274341	14277095	2.3545	0.00157047	0.00759967
13421719	AT2G45680	{AT2G45680}	819176	NM_130131 // AT2G45680 // transcription factor TCP9 // --- // 819176 /// AT2G45680.1 // AT2G45680 // transcription factor TCP9 // --- // 819176 /// AY056214 // AT2G45680 // transcription factor TCP9 // --- // 819176	chr2	-	18820242	18821889	2.00285	0.0015634	0.00757212
13525489	AT5G13140	{AT5G13140}	831153	NM_121317 // AT5G13140 // pollen Ole e 1 allergen and extensin family protein // --- // 831153 /// AT5G13140.1 // AT5G13140 // pollen Ole e 1 allergen and extensin family protein // --- // 831153 /// BT004020 // AT5G13140 // pollen Ole e 1 allergen and extensin family protein // --- // 831153	chr5	-	4170560	4171794	-2.36457	0.00156275	0.0075709
13370444	AT1G20440	{AT1G20440}	838632	NM_101894 // COR47 // dehydrin COR47 // --- // 838632 /// AT1G20440.1 // COR47 // dehydrin COR47 // --- // 838632 /// AY072392 // COR47 // dehydrin COR47 // --- // 838632	chr1	-	7084409	7085772	-2.10115	0.00155961	0.00756429
13501543	AT5G14730	{AT5G14730}	831325	NM_121477 // AT5G14730 // hypothetical protein // --- // 831325 /// AT5G14730.1 // AT5G14730 // hypothetical protein // --- // 831325 /// BT010717 // AT5G14730 // hypothetical protein // --- // 831325	chr5	+	4756218	4757657	2.50739	0.00155435	0.00754259
13443014	AT3G01060	{AT3G01060}	821278	NM_202472 // AT3G01060 // hypothetical protein // --- // 821278 /// NM_110971 // AT3G01060 // hypothetical protein // --- // 821278 /// NM_202471 // AT3G01060 // hypothetical protein // --- // 821278 /// AT3G01060.2 // AT3G01060 // hypothetical protein // --- // 821278 /// AT3G01060.1 // AT3G01060 // hypothetical protein // --- // 821278 /// AT3G01060.3 // AT3G01060 // hypothetical protein // ---…	chr3	-	16643	18840	-2.04373	0.0015426	0.00749406
13441679	AT3G60290	{AT3G60290}	825200	NM_115893 // AT3G60290 // oxidoreductase // --- // 825200 /// AT3G60290.1 // AT3G60290 // oxidoreductase // --- // 825200	chr3	+	22282627	22284556	-2.34984	0.00153829	0.00747789
13392169	AT2G07200	{AT2G07200}	3768448	NM_126692 // AT2G07200 // cysteine proteinase-like protein // --- // 3768448 /// AT2G07200.1 // AT2G07200 // cysteine proteinase-like protein // --- // 3768448	chr2	+	2989205	2989878	2.04072	0.00153765	0.0074757
13455484	AT3G32980	{AT3G32980}	823067	NM_180321 // AT3G32980 // Peroxidase family protein // --- // 823067 /// AT3G32980.1 // AT3G32980 // Peroxidase family protein // --- // 823067 /// AK317492 // AT3G32980 // Peroxidase family protein // --- // 823067	chr3	-	13526097	13529997	2.70943	0.00153374	0.0074581
13487034	AT4G19820	{AT4G19820}	827726	NM_118102 // AT4G19820 // Glycosyl hydrolase family protein with chitinase insertion domain // --- // 827726 /// AT4G19820.1 // AT4G19820 // Glycosyl hydrolase family protein with chitinase insertion domain // --- // 827726	chr4	-	10767436	10768614	-2.30947	0.00152718	0.00743231
13433719	AT3G26820	{AT3G26820}	822297	NM_113594 // AT3G26820 // Esterase/lipase/thioesterase family protein // --- // 822297 /// AT3G26820.1 // AT3G26820 // Esterase/lipase/thioesterase family protein // --- // 822297	chr3	+	9881128	9885067	2.80128	0.00152684	0.00743161
13448347	AT3G12345	{AT3G12345}	3768848	AT3G12345.1 // AT3G12345 // hypothetical protein // --- // 3768848 /// NM_001035602 // AT3G12345 // hypothetical protein // --- // 3768848 /// AY099869 // AT3G12345 // hypothetical protein // --- // 3768848	chr3	-	3930180	3930992	-2.26532	0.00152187	0.00741348
13545337		{}		---	chrM	-	250080	250153	2.95805	0.00152215	0.00741348
13392231		{}		---	chr2	+	3280863	3280936	2.95805	0.00152215	0.00741348
13522613	AT5G06230	{AT5G06230}	830510	NM_120705 // TBL9 // protein trichome birefringence-like 9 // --- // 830510 /// AT5G06230.1 // TBL9 // protein trichome birefringence-like 9 // --- // 830510 /// NM_203010 // TBL9 // protein trichome birefringence-like 9 // --- // 830510 /// AT5G06230.2 // TBL9 // protein trichome birefringence-like 9 // --- // 830510 /// AF361591 // TBL9 // protein trichome birefringence-like 9 // --- // 830510	chr5	-	1884928	1887121	2.15407	0.00151195	0.0073769
13380344	AT1G56250	{AT1G56250}	842078	NM_104504 // PP2-B14 // F-box protein PP2-B14 // --- // 842078 /// AT1G56250.1 // PP2-B14 // F-box protein PP2-B14 // --- // 842078	chr1	-	21061600	21062995	3.70728	0.00150195	0.00733965
13485700	AT4G16880	{AT4G16880}	827396	NM_117791 // AT4G16880 // leucine-rich repeat (LRR) family protein // --- // 827396 /// AT4G16880.1 // AT4G16880 // leucine-rich repeat (LRR) family protein // --- // 827396	chr4	-	9496185	9497313	-4.51605	0.0014945	0.00731152
13399525	AT2G31945	{AT2G31945}	817753	AT2G31945.1 // AT2G31945 // hypothetical protein // --- // 817753 /// NM_128753 // AT2G31945 // hypothetical protein // --- // 817753 /// AY075662 // AT2G31945 // hypothetical protein // --- // 817753	chr2	+	13581581	13582126	2.71557	0.00149309	0.00730718
13387943	AT1G76100	{AT1G76100}	843942	NM_106259 // PETE1 // plastocyanin 1 // --- // 843942 /// AT1G76100.1 // PETE1 // plastocyanin 1 // --- // 843942 /// BT021977 // PETE1 // plastocyanin 1 // --- // 843942	chr1	-	28553987	28554768	-2.16224	0.00148583	0.00727533
13536497	AT5G47220	{AT5G47220}	834768	NM_124093 // ERF2 // ethylene-responsive transcription factor 2 // --- // 834768 /// AT5G47220.1 // ERF2 // ethylene-responsive transcription factor 2 // --- // 834768 /// AB008104 // ERF2 // ethylene-responsive transcription factor 2 // --- // 834768	chr5	-	19171862	19172823	2.00057	0.00148548	0.00727457
13393175	AT2G15470	{AT2G15470}	816039	NM_127107 // AT2G15470 // polygalacturonase-like protein // --- // 816039 /// AT2G15470.1 // AT2G15470 // polygalacturonase-like protein // --- // 816039	chr2	+	6754330	6756051	2.74622	0.00148278	0.0072639
13365920	AT1G09932	{AT1G09932}	837526	NM_001084031 // AT1G09932 // phosphoglycerate mutase family protein // --- // 837526 /// AT1G09932.2 // AT1G09932 // phosphoglycerate mutase family protein // --- // 837526 /// NM_179297 // AT1G09932 // phosphoglycerate mutase family protein // --- // 837526 /// AT1G09932.1 // AT1G09932 // phosphoglycerate mutase family protein // --- // 837526 /// AK118857 // AT1G09932 // phosphoglycerate mutase…	chr1	-	3230450	3233109	2.49399	0.00146587	0.00719965
13493519	AT4G34610	{AT4G34610}	829613	NM_119627 // BLH6 // BEL1-like homeodomain 6 // --- // 829613 /// NM_001125644 // BLH6 // BEL1-like homeodomain 6 // --- // 829613 /// AT4G34610.2 // BLH6 // BEL1-like homeodomain 6 // --- // 829613 /// AT4G34610.1 // BLH6 // BEL1-like homeodomain 6 // --- // 829613 /// BT012291 // BLH6 // BEL1-like homeodomain 6 // --- // 829613	chr4	-	16530346	16533034	-2.3219	0.0014654	0.00719822
13541835	AT5G60880	{AT5G60880}	836209	NM_001037038 // BASL // breaking of asymmetry in the stomatal lineage protein // --- // 836209 /// AT5G60880.2 // BASL // breaking of asymmetry in the stomatal lineage protein // --- // 836209 /// NM_125481 // BASL // breaking of asymmetry in the stomatal lineage protein // --- // 836209 /// AT5G60880.1 // BASL // breaking of asymmetry in the stomatal lineage protein // --- // 836209	chr5	-	24488289	24489778	-2.24478	0.001462	0.00718249
13358147	AT1G72030	{AT1G72030}	843534	NM_105861 // AT1G72030 // Acyl-CoA N-acyltransferases-like protein // --- // 843534 /// AT1G72030.1 // AT1G72030 // Acyl-CoA N-acyltransferases-like protein // --- // 843534 /// AK118059 // AT1G72030 // Acyl-CoA N-acyltransferases-like protein // --- // 843534	chr1	+	27110865	27111932	-2.20295	0.00145539	0.007161
13508264	AT5G38990	{AT5G38990}	833891	NM_123261 // AT5G38990 // malectin/receptor-like protein kinase family protein // --- // 833891 /// AT5G38990.1 // AT5G38990 // malectin/receptor-like protein kinase family protein // --- // 833891	chr5	+	15608814	15611598	-2.167	0.0014511	0.00714813
13507834	AT5G37740	{AT5G37740}	833752	NM_123133 // AT5G37740 // calcium-dependent lipid-binding domain-containing protein // --- // 833752 /// AT5G37740.1 // AT5G37740 // calcium-dependent lipid-binding domain-containing protein // --- // 833752 /// NM_001203502 // AT5G37740 // calcium-dependent lipid-binding domain-containing protein // --- // 833752 /// AT5G37740.2 // AT5G37740 // calcium-dependent lipid-binding domain-containing p…	chr5	+	14992005	14993671	2.53461	0.0014507	0.00714798
13386563	AT1G72830	{AT1G72830}	843614	NM_105941 // NF-YA3 // nuclear transcription factor Y subunit A-3 // --- // 843614 /// NM_202405 // NF-YA3 // nuclear transcription factor Y subunit A-3 // --- // 843614 /// AT1G72830.1 // NF-YA3 // nuclear transcription factor Y subunit A-3 // --- // 843614 /// AT1G72830.2 // NF-YA3 // nuclear transcription factor Y subunit A-3 // --- // 843614 /// NM_001036195 // NF-YA3 // nuclear transcription…	chr1	-	27405456	27407969	2.2319	0.00144777	0.00713719
13398584	AT2G29350	{AT2G29350}	817484	NM_201829 // SAG13 // senescence-associated protein 13 // --- // 817484 /// AT2G29350.2 // SAG13 // senescence-associated protein 13 // --- // 817484 /// NM_128489 // SAG13 // senescence-associated protein 13 // --- // 817484 /// AT2G29350.1 // SAG13 // senescence-associated protein 13 // --- // 817484 /// NM_001036365 // SAG13 // senescence-associated protein 13 // --- // 817484 /// AT2G29350.3 …	chr2	+	12600914	12602556	4.98122	0.00143805	0.00709929
13474911	AT4G28790	{AT4G28790}	829000	NM_202905 // AT4G28790 // transcription factor bHLH23 // --- // 829000 /// AT4G28790.2 // AT4G28790 // transcription factor bHLH23 // --- // 829000 /// NM_119023 // AT4G28790 // transcription factor bHLH23 // --- // 829000 /// AT4G28790.1 // AT4G28790 // transcription factor bHLH23 // --- // 829000	chr4	+	14218260	14220265	2.04166	0.00142088	0.00704187
13401432	AT2G36220	{AT2G36220}	818194	NM_129180 // AT2G36220 // hypothetical protein // --- // 818194 /// AT2G36220.1 // AT2G36220 // hypothetical protein // --- // 818194 /// AY053408 // AT2G36220 // hypothetical protein // --- // 818194	chr2	+	15192480	15193698	2.03613	0.00141773	0.00703333
13505818	AT5G25930	{AT5G25930}	832662	NM_122494 // AT5G25930 // protein kinase family protein with leucine-rich repeat domain // --- // 832662 /// AT5G25930.1 // AT5G25930 // protein kinase family protein with leucine-rich repeat domain // --- // 832662 /// BT004058 // AT5G25930 // protein kinase family protein with leucine-rich repeat domain // --- // 832662	chr5	+	9050794	9054143	2.34267	0.00141543	0.00702554
13536625	AT5G47610	{AT5G47610}	834811	NM_124134 // AT5G47610 // RING-H2 finger protein ATL79 // --- // 834811 /// AT5G47610.1 // AT5G47610 // RING-H2 finger protein ATL79 // --- // 834811 /// AK175469 // AT5G47610 // RING-H2 finger protein ATL79 // --- // 834811	chr5	-	19301188	19301913	-2.33062	0.0014061	0.00698466
13436655	AT3G47820	{AT3G47820}	823936	NM_114650 // PUB39 // U-box domain-containing protein 39 // --- // 823936 /// AT3G47820.1 // PUB39 // U-box domain-containing protein 39 // --- // 823936 /// BT020355 // PUB39 // U-box domain-containing protein 39 // --- // 823936	chr3	+	17644428	17646160	2.07249	0.001403	0.00697196
13366124	AT1G10370	{AT1G10370}	837576	NM_100911 // ERD9 // glutathione S-transferase U17 // --- // 837576 /// AT1G10370.1 // ERD9 // glutathione S-transferase U17 // --- // 837576 /// AF288191 // ERD9 // glutathione S-transferase U17 // --- // 837576	chr1	-	3397081	3398358	2.60666	0.00138968	0.00691834
13354767	AT1G63570	{AT1G63570}	842662	NM_105035 // AT1G63570 // Receptor-like protein kinase-related family protein // --- // 842662 /// AT1G63570.1 // AT1G63570 // Receptor-like protein kinase-related family protein // --- // 842662	chr1	+	23575450	23576304	2.49793	0.00138051	0.00687892
13336657	AT1G06620	{AT1G06620}	837171	NM_100539 // AT1G06620 // 2-oxoglutarate-dependent dioxygenase-like protein // --- // 837171 /// AT1G06620.1 // AT1G06620 // 2-oxoglutarate-dependent dioxygenase-like protein // --- // 837171 /// AK227676 // AT1G06620 // 2-oxoglutarate-dependent dioxygenase-like protein // --- // 837171	chr1	+	2025601	2027271	2.59515	0.00137849	0.0068715
13373902	AT1G29910	{AT1G29910}	839869	NM_102731 // CAB3 // chlorophyll A/B binding protein 3 // --- // 839869 /// AT1G29910.1 // CAB2 // chlorophyll A/B-binding protein 2 // --- // 839870 /// AT1G29910.1 // CAB3 // chlorophyll A/B binding protein 3 // --- // 839869	chr1	-	10472280	10473299	-3.00612	0.00137247	0.00684595
13342153	AT1G19150	{AT1G19150}	838498	NM_101773 // LHCA6 // PSI type II chlorophyll a/b-binding protein (Lhca2*1) // --- // 838498 /// AT1G19150.1 // LHCA6 // PSI type II chlorophyll a/b-binding protein (Lhca2*1) // --- // 838498 /// BT020322 // LHCA6 // PSI type II chlorophyll a/b-binding protein (Lhca2*1) // --- // 838498	chr1	+	6612749	6613972	-2.61258	0.00136282	0.00680844
13489400	AT4G25350	{AT4G25350}	828638	NM_118667 // SHB1 // protein SHORT HYPOCOTYL UNDER BLUE1 // --- // 828638 /// AT4G25350.1 // SHB1 // protein SHORT HYPOCOTYL UNDER BLUE1 // --- // 828638 /// AY507956 // SHB1 // protein SHORT HYPOCOTYL UNDER BLUE1 // --- // 828638	chr4	-	12963382	12966448	-2.17281	0.00135871	0.00679002
13386761	AT1G73270	{AT1G73270}	843661	NM_105986 // scpl6 // serine carboxypeptidase-like 6 // --- // 843661 /// AT1G73270.1 // scpl6 // serine carboxypeptidase-like 6 // --- // 843661	chr1	-	27549021	27552517	2.92501	0.00134976	0.00675461
13534593	AT5G42590	{AT5G42590}	834266	NM_123623 // CYP71A16 // cytochrome P450 71A16 // --- // 834266 /// AT5G42590.1 // CYP71A16 // cytochrome P450 71A16 // --- // 834266 /// BT026460 // CYP71A16 // cytochrome P450 71A16 // --- // 834266	chr5	-	17031111	17033726	2.23036	0.00134898	0.00675336
13371455	AT1G23020	{AT1G23020}	838910	NM_102150 // FRO3 // ferric reduction oxidase 3 // --- // 838910 /// NM_001198138 // FRO3 // ferric reduction oxidase 3 // --- // 838910 /// AT1G23020.2 // FRO3 // ferric reduction oxidase 3 // --- // 838910 /// AT1G23020.1 // FRO3 // ferric reduction oxidase 3 // --- // 838910	chr1	-	8150070	8153530	-2.64349	0.00132821	0.00666472
13532594	AT5G36320	{AT5G36320}	5008246	NM_001085173 // AT5G36320 // ECA1 gametogenesis related family protein // --- // 5008246 /// AT5G36320.1 // AT5G36320 // ECA1 gametogenesis related family protein // --- // 5008246	chr5	-	14326901	14327257	7.02677	0.00132713	0.00666086
13520638	AT5G01015	{AT5G01015}	831731	AT5G01015.1 // AT5G01015 // hypothetical protein // --- // 831731 /// NM_120178 // AT5G01015 // hypothetical protein // --- // 831731 /// AT5G01015.2 // AT5G01015 // hypothetical protein // --- // 831731 /// NM_001203269 // AT5G01015 // hypothetical protein // --- // 831731 /// BT024551 // AT5G01015 // hypothetical protein // --- // 831731	chr5	-	5256	5891	-3.45485	0.0013125	0.0065991
13526744	AT5G15880	{AT5G15880, AT5G15890}	831445	NM_121594 // TBL21 // protein trichome birefringence-like 21 // --- // 831446 /// AT5G15890.1 // TBL21 // protein trichome birefringence-like 21 // --- // 831446 /// NM_121593 // AT5G15880 // hypothetical protein // --- // 831445 /// AT5G15880.1 // AT5G15880 // hypothetical protein // --- // 831445 /// AY099605 // AT5G15880 // hypothetical protein // --- // 831445	chr5	-	5187587	5189348	2.05194	0.00130715	0.00657996
13472825	AT4G24231	{AT4G24231}	6240980	NM_001125570 // AT4G24231 // hypothetical protein // --- // 6240980 /// AT4G24231.1 // AT4G24231 // hypothetical protein // --- // 6240980	chr4	+	12568875	12569024	2.90799	0.00130085	0.00655595
13420878	AT2G43590	{AT2G43590}	818961	NM_129921 // AT2G43590 // Chitinase family protein // --- // 818961 /// AT2G43590.1 // AT2G43590 // Chitinase family protein // --- // 818961 /// AK228181 // AT2G43590 // Chitinase family protein // --- // 818961	chr2	-	18081331	18082767	2.74734	0.00129822	0.00654527
13419281	AT2G40080	{AT2G40080}	818596	NM_129566 // ELF4 // hypothetical protein // --- // 818596 /// AT2G40080.1 // ELF4 // hypothetical protein // --- // 818596 /// AY035183 // ELF4 // hypothetical protein // --- // 818596	chr2	-	16734294	16734912	2.32318	0.00129626	0.00653713
13407378	AT2G03020	{AT2G03020}	814831	NM_126354 // AT2G03020 // Heat shock protein HSP20/alpha crystallin family protein // --- // 814831 /// AT2G03020.1 // AT2G03020 // Heat shock protein HSP20/alpha crystallin family protein // --- // 814831 /// NM_201679 // AT2G03020 // Heat shock protein HSP20/alpha crystallin family protein // --- // 814831 /// AT2G03020.2 // AT2G03020 // Heat shock protein HSP20/alpha crystallin family protein …	chr2	-	882645	884148	2.15676	0.0012962	0.00653713
13533245	AT5G38420	{AT5G38420}	833829	NM_123203 // AT5G38420 // ribulose bisphosphate carboxylase small chain 2B // --- // 833829 /// AT5G38420.1 // AT5G38420 // ribulose bisphosphate carboxylase small chain 2B // --- // 833829 /// AY059939 // AT5G38420 // ribulose bisphosphate carboxylase small chain 2B // --- // 833829	chr5	-	15380945	15382035	-3.6146	0.00129461	0.00653309
13443933	AT3G03130	{AT3G03130}	821080	NM_111183 // AT3G03130 // hypothetical protein // --- // 821080 /// AT3G03130.1 // AT3G03130 // hypothetical protein // --- // 821080	chr3	-	721291	723646	-2.14926	0.00129127	0.00651794
13472679	AT4G24000	{AT4G24000}	828500	NM_118532 // CSLG2 // cellulose synthase-like protein G2 // --- // 828500 /// AT4G24000.1 // CSLG2 // cellulose synthase-like protein G2 // --- // 828500 /// AY070072 // CSLG2 // cellulose synthase-like protein G2 // --- // 828500	chr4	+	12462030	12465625	3.82761	0.00128267	0.00648222
13351089		{}		---	chr1	+	19424555	19424628	2.37358	0.00127626	0.00645915
13410032		{}		---	chr2	-	7955677	7955750	2.37358	0.00127626	0.00645915
13544362		{}		---	chr5	-	26556023	26556096	2.37358	0.00127626	0.00645915
13483574		{}		---	chr4	-	7341424	7341497	2.37358	0.00127626	0.00645915
13472095		{}		---	chr4	+	11910289	11910362	2.37358	0.00127626	0.00645915
13391314	AT2G03710	{AT2G03710}	814898	AT2G03710.3 // SEP4 // agamous-like MADS-box protein AGL3 // --- // 814898 /// NM_201682 // SEP4 // agamous-like MADS-box protein AGL3 // --- // 814898 /// AT2G03710.1 // SEP4 // agamous-like MADS-box protein AGL3 // --- // 814898 /// NM_126418 // SEP4 // agamous-like MADS-box protein AGL3 // --- // 814898 /// AT2G03710.2 // SEP4 // agamous-like MADS-box protein AGL3 // --- // 814898 /// NM_17959…	chr2	+	1129268	1131838	-2.3754	0.00126688	0.00642102
13452477	AT3G21870	{AT3G21870}	821742	NM_113083 // CYCP2;1 // cyclin p2;1 // --- // 821742 /// AT3G21870.1 // CYCP2;1 // cyclin p2;1 // --- // 821742 /// BT014779 // CYCP2;1 // cyclin p2;1 // --- // 821742	chr3	-	7703866	7704829	-3.0509	0.00126333	0.00640556
13535369	AT5G44380	{AT5G44380}	834464	NM_123805 // AT5G44380 // FAD-binding and BBE domain-containing protein // --- // 834464 /// AT5G44380.1 // AT5G44380 // FAD-binding and BBE domain-containing protein // --- // 834464 /// AY093127 // AT5G44380 // FAD-binding and BBE domain-containing protein // --- // 834464	chr5	-	17878722	17881440	3.3889	0.0012611	0.0063976
13362352	AT1G02420	{AT1G02420, AT1G02430}	837779	NM_100124 // ARFD1B // ADP-ribosylation factor D1B // --- // 839242 /// AT1G02430.1 // ARFD1B // ADP-ribosylation factor D1B // --- // 839242 /// NM_100123 // AT1G02420 // pentatricopeptide repeat-containing protein // --- // 837779 /// AT1G02420.1 // AT1G02420 // pentatricopeptide repeat-containing protein // --- // 837779	chr1	-	495050	496062	2.63822	0.00125807	0.0063873
13447060	AT3G09800	{AT3G09800}	820138	NM_111815 // AT3G09800 // coatomer subunit zeta-2 // --- // 820138 /// AT3G09800.1 // AT3G09800 // coatomer subunit zeta-2 // --- // 820138	chr3	-	3006515	3008489	-2.0268	0.00125418	0.00637095
13379130	AT1G53625	{AT1G53625}	841798	NM_179473 // AT1G53625 // hypothetical protein // --- // 841798 /// AT1G53625.1 // AT1G53625 // hypothetical protein // --- // 841798 /// AK118415 // AT1G53625 // hypothetical protein // --- // 841798	chr1	-	20014410	20014923	4.63664	0.00125335	0.00636838
13378599	AT1G52220	{AT1G52220}	841652	AT1G52220.1 // AT1G52220 // hypothetical protein // --- // 841652 /// AT1G52220.2 // AT1G52220 // hypothetical protein // --- // 841652 /// NM_001036096 // AT1G52220 // hypothetical protein // --- // 841652 /// NM_104101 // AT1G52220 // hypothetical protein // --- // 841652 /// AT1G52220.3 // AT1G52220 // hypothetical protein // --- // 841652 /// NM_001084234 // AT1G52220 // hypothetical protein …	chr1	-	19453569	19454697	-2.20105	0.00124817	0.00634545
13420626	AT2G43000	{AT2G43000}	818902	NM_129861 // NAC042 // NAC domain-containing protein 42 // --- // 818902 /// AT2G43000.1 // NAC042 // NAC domain-containing protein 42 // --- // 818902	chr2	-	17880615	17882636	2.72422	0.00124544	0.00633473
13420734		{}		---	chr2	-	17995573	17995644	2.0415	0.00124367	0.00632792
13416758	AT2G34420	{AT2G34420}	818005	NM_128994 // LHB1B2 // photosystem II light harvesting complex protein B1B2 // --- // 818005 /// AT2G34420.1 // LHB1B2 // photosystem II light harvesting complex protein B1B2 // --- // 818005 /// AK229627 // LHB1B2 // photosystem II light harvesting complex protein B1B2 // --- // 818005	chr2	-	14522524	14523568	-2.79142	0.00124291	0.00632623
13334833	AT1G02350	{AT1G02350}	839490	NM_100116 // AT1G02350 // protoporphyrinogen oxidase-like protein // --- // 839490 /// AT1G02350.1 // AT1G02350 // protoporphyrinogen oxidase-like protein // --- // 839490	chr1	+	469818	470693	-2.05844	0.0012403	0.00631547
13392438	AT2G08986	{AT2G08986}	815431	NM_179615 // AT2G08986 // hypothetical protein // --- // 815431 /// AT2G08986.1 // AT2G08986 // hypothetical protein // --- // 815431	chr2	+	3618058	3626460	2.69195	0.00123967	0.00631306
13416790	AT2G34500	{AT2G34500}	818013	NM_129002 // CYP710A1 // cytochrome P450 710A1 // --- // 818013 /// AT2G34500.1 // CYP710A1 // cytochrome P450 710A1 // --- // 818013 /// BT002069 // CYP710A1 // cytochrome P450 710A1 // --- // 818013	chr2	-	14539479	14541406	3.14262	0.00123771	0.00630643
13441229	AT3G59220	{AT3G59220}	825091	NM_115784 // PRN // pirin // --- // 825091 /// AT3G59220.1 // PRN // pirin // --- // 825091 /// AF353716 // PRN // pirin // --- // 825091	chr3	+	21894134	21895623	2.74754	0.00123577	0.00629906
13467959	AT4G12890	{AT4G12890}	826901	NM_117358 // AT4G12890 // Gamma interferon responsive lysosomal thiol (GILT) reductase family protein // --- // 826901 /// AT4G12890.1 // AT4G12890 // Gamma interferon responsive lysosomal thiol (GILT) reductase family protein // --- // 826901 /// BT026411 // AT4G12890 // Gamma interferon responsive lysosomal thiol (GILT) reductase family protein // --- // 826901	chr4	+	7546377	7547641	2.09531	0.00122403	0.00625111
13399762	AT2G32300	{AT2G32300}	817791	NM_128789 // UCC1 // uclacyanin 1 // --- // 817791 /// AT2G32300.1 // UCC1 // uclacyanin 1 // --- // 817791 /// U76298 // UCC1 // uclacyanin 1 // --- // 817791	chr2	+	13722427	13723590	2.16265	0.00122296	0.00624871
13446871	AT3G09390	{AT3G09390}	820098	NM_111773 // MT2A // metallothionein 2A // --- // 820098 /// AT3G09390.1 // MT2A // metallothionein 2A // --- // 820098 /// U15108 // MT2A // metallothionein 2A // --- // 820098	chr3	-	2889486	2890229	2.43363	0.0012221	0.00624512
13399630	AT2G32100	{AT2G32100}	817770	NM_128770 // OFP16 // ovate family protein 16 // --- // 817770 /// AT2G32100.1 // OFP16 // ovate family protein 16 // --- // 817770 /// AF370597 // OFP16 // ovate family protein 16 // --- // 817770	chr2	+	13647852	13648785	-3.23388	0.00121858	0.00622961
13380231	AT1G56120	{AT1G56120}	842064	NM_104490 // AT1G56120 // Leucine-rich repeat transmembrane protein kinase // --- // 842064 /// AT1G56120.1 // AT1G56120 // Leucine-rich repeat transmembrane protein kinase // --- // 842064	chr1	-	20987288	20993072	-4.07537	0.0012102	0.00619255
13433740	AT3G26840	{AT3G26840, AT3G26850}	822299	NM_113596 // AT3G26840 // phytyl ester synthesis and diacylglycerol acyltransferase activity protein // --- // 822299 /// AT3G26840.1 // AT3G26840 // phytyl ester synthesis and diacylglycerol acyltransferase activity protein // --- // 822299 /// NM_113597 // AT3G26850 // histone-lysine N-methyltransferase // --- // 822300 /// AT3G26850.1 // AT3G26850 // histone-lysine N-methyltransferase // --- /…	chr3	+	9892794	9896337	2.71388	0.00120623	0.00617472
13367421	AT1G13330	{AT1G13330, AT1G13340}	837893	NM_101205 // AT1G13340 // Regulator of Vps4 activity in the MVB pathway protein // --- // 837894 /// AT1G13340.1 // AT1G13340 // Regulator of Vps4 activity in the MVB pathway protein // --- // 837894 /// NM_101204 // AHP2 // homologous-pairing protein 2-like protein // --- // 837893 /// AT1G13330.1 // AHP2 // homologous-pairing protein 2-like protein // --- // 837893 /// AK119024 // AT1G13340 // …	chr1	-	4569448	4571118	2.67873	0.00120366	0.00616319
13408025	AT2G05645	{AT2G05645}	815113	NM_147248 // AT2G05645 // hypothetical protein // --- // 815113 /// AT2G05645.1 // AT2G05645 // hypothetical protein // --- // 815113	chr2	-	2101497	2102111	2.05847	0.00119425	0.00612398
13399897	AT2G32540	{AT2G32540}	817815	NM_128813 // CSLB04 // cellulose synthase-like protein B4 // --- // 817815 /// AT2G32540.1 // CSLB04 // cellulose synthase-like protein B4 // --- // 817815	chr2	+	13814686	13818289	-2.64997	0.00118285	0.0060753
13369950	AT1G19210	{AT1G19210}	838504	NM_101779 // AT1G19210 // ethylene-responsive transcription factor ERF017 // --- // 838504 /// AT1G19210.1 // AT1G19210 // ethylene-responsive transcription factor ERF017 // --- // 838504 /// BT006191 // AT1G19210 // ethylene-responsive transcription factor ERF017 // --- // 838504	chr1	-	6626822	6627530	3.86291	0.00118135	0.00606839
13517149	AT5G59680	{AT5G59680}	836089	NM_125360 // AT5G59680 // leucine-rich repeat protein kinase family protein // --- // 836089 /// AT5G59680.1 // AT5G59680 // leucine-rich repeat protein kinase family protein // --- // 836089	chr5	+	24046792	24050801	-4.2325	0.00117424	0.00603914
13509467	AT5G42180	{AT5G42180}	834223	NM_123583 // AT5G42180 // peroxidase // --- // 834223 /// AT5G42180.1 // AT5G42180 // peroxidase // --- // 834223 /// X99096 // AT5G42180 // peroxidase // --- // 834223	chr5	+	16852630	16854224	2.34339	0.00117079	0.00602684
13394008	AT2G17972	{AT2G17972}	816308	AT2G17972.1 // AT2G17972 // hypothetical protein // --- // 816308 /// NM_127352 // AT2G17972 // hypothetical protein // --- // 816308 /// AK118100 // AT2G17972 // hypothetical protein // --- // 816308	chr2	+	7821585	7822330	-2.33585	0.00116975	0.0060233
13393099	AT2G15220	{AT2G15220}	816011	NM_127083 // AT2G15220 // basic secretory protein family protein // --- // 816011 /// AT2G15220.1 // AT2G15220 // basic secretory protein family protein // --- // 816011 /// AF345341 // AT2G15220 // basic secretory protein family protein // --- // 816011	chr2	+	6608659	6609506	5.63369	0.00116523	0.00600647
13533462	AT5G39140	{AT5G39140, AT5G39170, AT5G39200}	833911	NM_123276 // AT5G39140 // hypothetical protein // --- // 833907 /// AT5G39140.1 // AT5G39140 // hypothetical protein // --- // 833907 /// NM_123282 // AT5G39200 // hypothetical protein // --- // 833915 /// AT5G39200.1 // AT5G39200 // hypothetical protein // --- // 833915 /// AT5G39200.1 // AT5G39140 // hypothetical protein // --- // 833907 /// NM_123279 // AT5G39170 // hypothetical protein // ---…	chr5	-	15667173	15667761	2.96023	0.00116332	0.00599743
13367515	AT1G13520	{AT1G13520}	837912	NM_101222 // AT1G13520 // hypothetical protein // --- // 837912 /// AT1G13520.1 // AT1G13520 // hypothetical protein // --- // 837912 /// BT010863 // AT1G13520 // hypothetical protein // --- // 837912	chr1	-	4631778	4633248	3.85931	0.0011622	0.00599324
13529284	AT5G22250	{AT5G22250}	832285	NM_122130 // AT5G22250 // CCR4-associated factor 1B // --- // 832285 /// AT5G22250.1 // AT5G22250 // CCR4-associated factor 1B // --- // 832285 /// AY063985 // AT5G22250 // CCR4-associated factor 1B // --- // 832285	chr5	-	7365532	7366778	3.00836	0.00115938	0.00598113
13348641	AT1G43670	{AT1G43670}	840953	NM_103492 // AT1G43670 // fructose-1,6-bisphosphatase // --- // 840953 /// AT1G43670.1 // AT1G43670 // fructose-1,6-bisphosphatase // --- // 840953 /// BT000470 // AT1G43670 // fructose-1,6-bisphosphatase // --- // 840953	chr1	+	16468044	16470500	-2.29325	0.0011585	0.0059782
13352327	AT1G55020	{AT1G55020}	841944	NM_104376 // LOX1 // lipoxygenase 1 // --- // 841944 /// AT1G55020.1 // LOX1 // lipoxygenase 1 // --- // 841944 /// AY093104 // LOX1 // lipoxygenase 1 // --- // 841944	chr1	+	20525708	20530273	3.43776	0.00114174	0.00590441
13357208	AT1G69880	{AT1G69880}	843324	NM_105656 // TH8 // thioredoxin H8 // --- // 843324 /// AT1G69880.1 // TH8 // thioredoxin H8 // --- // 843324 /// AK117825 // TH8 // thioredoxin H8 // --- // 843324	chr1	+	26321479	26322993	3.86869	0.00113472	0.00587681
13472381	AT4G23400	{AT4G23400}	828439	NM_118469 // PIP1;5 // putative aquaporin PIP1-5 // --- // 828439 /// AT4G23400.1 // PIP1;5 // putative aquaporin PIP1-5 // --- // 828439 /// AY059948 // PIP1;5 // putative aquaporin PIP1-5 // --- // 828439	chr4	+	12220743	12222371	-2.01683	0.00111292	0.00578262
13456911	AT3G46940	{AT3G46940}	823847	NM_114561 // DUT1 // deoxyuridine 5'-triphosphate nucleotidohydrolase // --- // 823847 /// AT3G46940.1 // DUT1 // deoxyuridine 5'-triphosphate nucleotidohydrolase // --- // 823847 /// AF370334 // DUT1 // deoxyuridine 5'-triphosphate nucleotidohydrolase // --- // 823847	chr3	-	17288194	17288952	-2.09341	0.00111192	0.00577993
13429647	AT3G17690	{AT3G17690}	821036	NM_112650 // CNGC19 // cyclic nucleotide gated channel 19 // --- // 821036 /// AT3G17690.1 // CNGC19 // cyclic nucleotide gated channel 19 // --- // 821036	chr3	+	6045002	6048488	2.0063	0.00110481	0.00574826
13352468	AT1G55260	{AT1G55260}	841970	NM_104400 // AT1G55260 // Bifunctional inhibitor/lipid-transfer protein/seed storage 2S albumin superfamily protein // --- // 841970 /// NM_001198306 // AT1G55260 // Bifunctional inhibitor/lipid-transfer protein/seed storage 2S albumin superfamily protein // --- // 841970 /// AT1G55260.2 // AT1G55260 // Bifunctional inhibitor/lipid-transfer protein/seed storage 2S albumin superfamily protein // -…	chr1	+	20614610	20616436	-2.39819	0.00109761	0.00571421
13383281	AT1G64920	{AT1G64920}	842800	NM_105166 // AT1G64920 // UDP-glycosyltransferase 79B11 // --- // 842800 /// AT1G64920.1 // AT1G64920 // UDP-glycosyltransferase 79B11 // --- // 842800	chr1	-	24117440	24118798	2.56595	0.00109639	0.00570983
13482365	AT4G08870	{AT4G08870}	826458	NM_116956 // AT4G08870 // arginine amidohydrolase // --- // 826458 /// AT4G08870.1 // AT4G08870 // arginine amidohydrolase // --- // 826458 /// NM_001036522 // AT4G08870 // arginine amidohydrolase // --- // 826458 /// AT4G08870.2 // AT4G08870 // arginine amidohydrolase // --- // 826458 /// AK316710 // AT4G08870 // arginine amidohydrolase // --- // 826458	chr4	-	5646439	5648727	3.27867	0.00108985	0.00568276
13440568	AT3G57450	{AT3G57450}	824912	NM_115605 // AT3G57450 // hypothetical protein // --- // 824912 /// AT3G57450.1 // AT3G57450 // hypothetical protein // --- // 824912 /// AY085035 // AT3G57450 // hypothetical protein // --- // 824912	chr3	+	21261934	21262622	2.27436	0.00108344	0.00565547
13446821	AT3G09270	{AT3G09270}	820083	NM_111761 // GSTU8 // glutathione S-transferase TAU 8 // --- // 820083 /// AT3G09270.1 // GSTU8 // glutathione S-transferase TAU 8 // --- // 820083 /// BT024844 // GSTU8 // glutathione S-transferase TAU 8 // --- // 820083	chr3	-	2848289	2849289	2.86956	0.00107874	0.00563322
13427308	AT3G12700	{AT3G12700}	820452	NM_001161138 // AT3G12700 // aspartyl protease family protein // --- // 820452 /// AT3G12700.2 // AT3G12700 // aspartyl protease family protein // --- // 820452 /// NM_112106 // AT3G12700 // aspartyl protease family protein // --- // 820452 /// AT3G12700.1 // AT3G12700 // aspartyl protease family protein // --- // 820452	chr3	+	4037070	4039142	2.11837	0.00105327	0.0055212
13498728	AT5G07310	{AT5G07310}	830622	NM_120813 // AT5G07310 // ethylene-responsive transcription factor ERF115 // --- // 830622 /// AT5G07310.1 // AT5G07310 // ethylene-responsive transcription factor ERF115 // --- // 830622 /// AY560885 // AT5G07310 // ethylene-responsive transcription factor ERF115 // --- // 830622	chr5	+	2305684	2306660	2.62123	0.00105018	0.0055073
13522131	AT5G04950	{AT5G04950}	830377	NM_120577 // NAS1 // nicotianamine synthase 1 // --- // 830377 /// AT5G04950.1 // NAS1 // nicotianamine synthase 1 // --- // 830377 /// AY072364 // NAS1 // nicotianamine synthase 1 // --- // 830377	chr5	-	1457645	1458890	-3.34355	0.00104843	0.00550033
13488633	AT4G23560	{AT4G23560}	828456	NM_118487 // GH9B15 // glycosyl hydrolase 9B15 // --- // 828456 /// AT4G23560.1 // GH9B15 // glycosyl hydrolase 9B15 // --- // 828456	chr4	-	12293332	12295859	2.25721	0.00104812	0.0054995
13455957	AT3G44260	{AT3G44260}	823551	NM_114294 // AT3G44260 // putative CCR4-associated factor 1 // --- // 823551 /// AT3G44260.1 // AT3G44260 // putative CCR4-associated factor 1 // --- // 823551 /// AY050848 // AT3G44260 // putative CCR4-associated factor 1 // --- // 823551	chr3	-	15952045	15953084	2.64073	0.00103722	0.0054512
13440435	AT3G57190	{AT3G57190}	824886	NM_115579 // AT3G57190 // peptide chain release factor 3 // --- // 824886 /// AT3G57190.1 // AT3G57190 // peptide chain release factor 3 // --- // 824886	chr3	+	21166403	21168376	-2.22988	0.00103552	0.0054438
13514998	AT5G54585	{AT5G54585}	835547	NM_148130 // AT5G54585 // hypothetical protein // --- // 835547 /// AT5G54585.1 // AT5G54585 // hypothetical protein // --- // 835547 /// AY063825 // AT5G54585 // hypothetical protein // --- // 835547	chr5	+	22175539	22176691	-2.31406	0.00102849	0.00541352
13479314	AT4G38850	{AT4G38850}	830040	NM_120045 // SAUR15 // SAUR-like auxin-responsive protein // --- // 830040 /// AT4G38850.1 // SAUR15 // SAUR-like auxin-responsive protein // --- // 830040 /// AY085395 // SAUR15 // SAUR-like auxin-responsive protein // --- // 830040	chr4	+	18126171	18126680	-2.53389	0.00102581	0.00540237
13434244	AT3G28210	{AT3G28210}	822447	NM_113740 // PMZ // zinc finger (AN1-like) family protein // --- // 822447 /// AT3G28210.1 // PMZ // zinc finger (AN1-like) family protein // --- // 822447 /// AK176745 // PMZ // zinc finger (AN1-like) family protein // --- // 822447	chr3	+	10520509	10521532	3.18275	0.00102128	0.00538367
13424074	AT3G04330	{AT3G04330}	819588	NM_111304 // AT3G04330 // Kunitz family trypsin and protease inhibitor protein // --- // 819588 /// AT3G04330.1 // AT3G04330 // Kunitz family trypsin and protease inhibitor protein // --- // 819588	chr3	+	1145757	1146365	2.12885	0.00100664	0.00531961
13429390	AT3G17070	{AT3G17070}	820964	NM_112583 // AT3G17070 // peroxidase 29 // --- // 820964 /// AT3G17070.1 // AT3G17070 // peroxidase 29 // --- // 820964	chr3	+	5820961	5823199	2.11061	0.00100097	0.00529697
13396565	AT2G24180	{AT2G24180}	816952	NM_127979 // CYP71B6 // cytochrome P450 71B6 // --- // 816952 /// AT2G24180.1 // CYP71B6 // cytochrome P450 71B6 // --- // 816952 /// D78604 // CYP71B6 // cytochrome P450 71B6 // --- // 816952	chr2	+	10281847	10283735	2.3842	0.00100058	0.0052956
13460163	AT3G54890	{AT3G54890}	824654	NM_001084819 // LHCA1 // light-harvesting complex I chlorophyll a/b binding protein 1 // --- // 824654 /// AT3G54890.4 // LHCA1 // light-harvesting complex I chlorophyll a/b binding protein 1 // --- // 824654 /// NM_180375 // LHCA1 // light-harvesting complex I chlorophyll a/b binding protein 1 // --- // 824654 /// NM_180374 // LHCA1 // light-harvesting complex I chlorophyll a/b binding protein 1…	chr3	-	20339504	20341103	-3.04054	0.000999379	0.00529145
13495425	AT4G38780	{AT4G38780}	830033	NM_120038 // AT4G38780 // Pre-mRNA-processing-splicing factor // --- // 830033 /// AT4G38780.1 // AT4G38780 // Pre-mRNA-processing-splicing factor // --- // 830033	chr4	-	18101296	18111029	2.29124	0.000995832	0.00527597
13397024	AT2G25510	{AT2G25510}	817089	NM_128108 // AT2G25510 // hypothetical protein // --- // 817089 /// AT2G25510.1 // AT2G25510 // hypothetical protein // --- // 817089 /// NM_001202672 // AT2G25510 // hypothetical protein // --- // 817089 /// AT2G25510.2 // AT2G25510 // hypothetical protein // --- // 817089	chr2	+	10856372	10857156	-4.94584	0.000995392	0.00527579
13335137	AT1G03090	{AT1G03090, AT1G03100}	838362	NM_179252 // MCCA // methylcrotonoyl-CoA carboxylase subunit alpha // --- // 838362 /// AT1G03090.2 // MCCA // methylcrotonoyl-CoA carboxylase subunit alpha // --- // 838362 /// NM_100191 // MCCA // methylcrotonoyl-CoA carboxylase subunit alpha // --- // 838362 /// AT1G03090.1 // MCCA // methylcrotonoyl-CoA carboxylase subunit alpha // --- // 838362 /// NM_100192 // AT1G03100 // pentatricopeptide…	chr1	+	739679	744184	-2.72052	0.000993699	0.00526979
13334341	AT1G01480	{AT1G01480}	837082	NM_100030 // ACS2 // 1-aminocyclopropane-1-carboxylate synthase 2 // --- // 837082 /// AT1G01480.1 // ACS2 // 1-aminocyclopropane-1-carboxylate synthase 2 // --- // 837082 /// NM_179241 // ACS2 // 1-aminocyclopropane-1-carboxylate synthase 2 // --- // 837082 /// AT1G01480.2 // ACS2 // 1-aminocyclopropane-1-carboxylate synthase 2 // --- // 837082 /// AY052207 // ACS2 // 1-aminocyclopropane-1-carbo…	chr1	+	175782	178400	2.51258	0.00099087	0.00525581
13452631	AT3G22570	{AT3G22570}	821829	NM_113156 // AT3G22570 // protease inhibitor/seed storage/lipid transfer protein family protein // --- // 821829 /// AT3G22570.1 // AT3G22570 // protease inhibitor/seed storage/lipid transfer protein family protein // --- // 821829 /// AK117414 // AT3G22570 // protease inhibitor/seed storage/lipid transfer protein family protein // --- // 821829	chr3	-	8000515	8001238	2.15935	0.000983142	0.00522565
13488367	AT4G23130	{AT4G23130}	828412	NM_118442 // CRK5 // cysteine-rich receptor-like protein kinase 5 // --- // 828412 /// AT4G23130.1 // CRK5 // cysteine-rich receptor-like protein kinase 5 // --- // 828412 /// NM_179094 // CRK5 // cysteine-rich receptor-like protein kinase 5 // --- // 828412 /// AT4G23130.2 // CRK5 // cysteine-rich receptor-like protein kinase 5 // --- // 828412 /// AF224707 // CRK5 // cysteine-rich receptor-like…	chr4	-	12117541	12120134	-2.31802	0.000982611	0.00522355
13534600	AT5G42630	{AT5G42630}	834270	NM_123627 // ATS // probable transcription factor KAN4 // --- // 834270 /// AT5G42630.1 // ATS // probable transcription factor KAN4 // --- // 834270 /// NM_001125891 // ATS // probable transcription factor KAN4 // --- // 834270 /// AT5G42630.2 // ATS // probable transcription factor KAN4 // --- // 834270 /// AY048691 // ATS // probable transcription factor KAN4 // --- // 834270	chr5	-	17073779	17075856	2.0829	0.000971764	0.00517663
13527571	AT5G17760	{AT5G17760}	831644	NM_121782 // AT5G17760 // P-loop containing nucleoside triphosphate hydrolases superfamily protein // --- // 831644 /// AT5G17760.2 // AT5G17760 // P-loop containing nucleoside triphosphate hydrolases superfamily protein // --- // 831644 /// NM_180510 // AT5G17760 // P-loop containing nucleoside triphosphate hydrolases superfamily protein // --- // 831644 /// AT5G17760.1 // AT5G17760 // P-loop co…	chr5	-	5860421	5862422	2.04332	0.000970529	0.00517149
13402948	AT2G39850	{AT2G39850}	818572	NM_129544 // AT2G39850 // subtilisin-like serine protease // --- // 818572 /// AT2G39850.1 // AT2G39850 // subtilisin-like serine protease // --- // 818572	chr2	+	16630473	16634253	-2.13706	0.000962171	0.00513857
13470250	AT4G18197	{AT4G18197}	3770303	NM_001036586 // PUP7 // purine permease 7 // --- // 3770303 /// AT4G18197.1 // PUP7 // purine permease 7 // --- // 3770303	chr4	+	10071634	10073236	2.04696	0.000953788	0.00509941
13405102	AT2G44840	{AT2G44840}	819093	NM_130048 // ERF13 // ethylene-responsive transcription factor 13 // --- // 819093 /// AT2G44840.1 // ERF13 // ethylene-responsive transcription factor 13 // --- // 819093 /// AF370540 // ERF13 // ethylene-responsive transcription factor 13 // --- // 819093	chr2	+	18495341	18496272	4.17146	0.000952121	0.00509259
13434315	AT3G28540	{AT3G28540}	822484	NM_113774 // AT3G28540 // AAA-type ATPase family protein // --- // 822484 /// NM_001035712 // AT3G28540 // AAA-type ATPase family protein // --- // 822484 /// AT3G28540.1 // AT3G28540 // AAA-type ATPase family protein // --- // 822484 /// AT3G28540.2 // AT3G28540 // AAA-type ATPase family protein // --- // 822484	chr3	+	10694444	10696123	-2.92382	0.000942017	0.00504546
13432106	AT3G23180	{AT3G23180}	821896	NM_113219 // AT3G23180 // HR-like lesion-inducing protein-like protein // --- // 821896 /// AT3G23180.1 // AT3G23180 // HR-like lesion-inducing protein-like protein // --- // 821896	chr3	+	8277037	8278396	2.42417	0.000936544	0.00502245
13490133	AT4G26950	{AT4G26950}	828802	NM_001203922 // AT4G26950 // hypothetical protein // --- // 828802 /// AT4G26950.2 // AT4G26950 // hypothetical protein // --- // 828802 /// NM_118829 // AT4G26950 // hypothetical protein // --- // 828802 /// AT4G26950.1 // AT4G26950 // hypothetical protein // --- // 828802 /// BT012112 // AT4G26950 // hypothetical protein // --- // 828802	chr4	-	13533477	13534359	3.48201	0.000932238	0.00500425
13380660	AT1G57990	{AT1G57990}	842166	NM_104584 // PUP18 // purine permease 18 // --- // 842166 /// AT1G57990.1 // PUP18 // purine permease 18 // --- // 842166 /// BT000962 // PUP18 // purine permease 18 // --- // 842166	chr1	-	21441505	21442920	2.2881	0.000930347	0.00499515
13419748	AT2G41230	{AT2G41230, AT2G41231}	818722	NM_180017 // AT2G41230 // hypothetical protein // --- // 818722 /// AT2G41230.1 // AT2G41230 // hypothetical protein // --- // 818722 /// NM_001202797 // AT2G41231 // hypothetical protein // --- // 10723020 /// AT2G41231.2 // AT2G41231 // hypothetical protein // --- // 10723020 /// AY091149 // AT2G41230 // hypothetical protein // --- // 818722	chr2	-	17194926	17195674	2.17041	0.000930413	0.00499515
13355706	AT1G66130	{AT1G66130}	842927	NM_105284 // AT1G66130 // NAD(P)-binding Rossmann-fold superfamily protein // --- // 842927 /// AT1G66130.1 // AT1G66130 // NAD(P)-binding Rossmann-fold superfamily protein // --- // 842927	chr1	+	24614962	24616930	-2.58072	0.000928849	0.00498815
13533842	AT5G40310	{AT5G40310}	834029	NM_123395 // AT5G40310 // exonuclease family protein // --- // 834029 /// AT5G40310.1 // AT5G40310 // exonuclease family protein // --- // 834029	chr5	-	16113272	16115816	2.17632	0.000927787	0.00498314
13473038	AT4G24570	{AT4G24570}	828559	NM_118590 // DIC2 // dicarboxylate carrier 2 // --- // 828559 /// AT4G24570.1 // DIC2 // dicarboxylate carrier 2 // --- // 828559 /// AY042859 // DIC2 // dicarboxylate carrier 2 // --- // 828559	chr4	+	12686459	12687650	3.95395	0.000926007	0.00497497
13474301	AT4G27652	{AT4G27652}	828877	NM_118902 // AT4G27652 // hypothetical protein // --- // 828877 /// AT4G27652.1 // AT4G27652 // hypothetical protein // --- // 828877 /// BT025699 // AT4G27652 // hypothetical protein // --- // 828877	chr4	+	13809833	13810356	3.72638	0.000925097	0.00497078
13508304	AT5G39210	{AT5G39210}	833917	NM_123283 // CRR7 // chlororespiratory reduction 7 // --- // 833917 /// AT5G39210.1 // CRR7 // chlororespiratory reduction 7 // --- // 833917 /// AY065367 // CRR7 // chlororespiratory reduction 7 // --- // 833917	chr5	+	15703121	15704104	-2.34393	0.000920255	0.00494892
13437838	AT3G50890	{AT3G50890}	824253	NM_114949 // HB28 // homeobox protein 28 // --- // 824253 /// AT3G50890.1 // HB28 // homeobox protein 28 // --- // 824253 /// AK175649 // HB28 // homeobox protein 28 // --- // 824253	chr3	+	18916166	18917328	-2.19623	0.000917659	0.00493565
13510660	AT5G44920	{AT5G44920, AT5G44930}	834523	NM_180800 // AT5G44920 // Toll-Interleukin-Resistance domain-containing protein // --- // 834522 /// AT5G44920.1 // AT5G44920 // Toll-Interleukin-Resistance domain-containing protein // --- // 834522 /// NM_123860 // AT5G44920 // Toll-Interleukin-Resistance domain-containing protein // --- // 834522 /// AT5G44920.2 // AT5G44920 // Toll-Interleukin-Resistance domain-containing protein // --- // 83…	chr5	+	18138775	18140190	3.65774	0.000915246	0.00492501
13533579	AT5G39550	{AT5G39550}	833951	NM_123317 // VIM3 // E3 ubiquitin-protein ligase ORTHRUS 1 // --- // 833951 /// AT5G39550.1 // VIM3 // E3 ubiquitin-protein ligase ORTHRUS 1 // --- // 833951 /// AK221256 // VIM3 // E3 ubiquitin-protein ligase ORTHRUS 1 // --- // 833951	chr5	-	15837210	15840638	-2.40484	0.000896959	0.00484262
13387128	AT1G74010	{AT1G74010}	843739	NM_106060 // AT1G74010 // strictosidine synthase-like protein // --- // 843739 /// AT1G74010.1 // AT1G74010 // strictosidine synthase-like protein // --- // 843739 /// BT000464 // AT1G74010 // strictosidine synthase-like protein // --- // 843739	chr1	-	27832158	27834113	4.45998	0.00089018	0.00481008
13404244	AT2G42890	{AT2G42890}	818890	NM_129850 // ML2 // MEI2-like 2 protein // --- // 818890 /// AT2G42890.1 // ML2 // MEI2-like 2 protein // --- // 818890 /// NM_001084574 // ML2 // MEI2-like 2 protein // --- // 818890 /// NM_201945 // ML2 // MEI2-like 2 protein // --- // 818890 /// AT2G42890.3 // ML2 // MEI2-like 2 protein // --- // 818890 /// AT2G42890.2 // ML2 // MEI2-like 2 protein // --- // 818890 /// AF367316 // ML2 // MEI2-…	chr2	+	17849819	17854553	2.01641	0.000885067	0.00478649
13488079	AT4G22530	{AT4G22530}	828348	NM_118379 // AT4G22530 // S-adenosyl-L-methionine-dependent methyltransferase domain-containing protein // --- // 828348 /// AT4G22530.1 // AT4G22530 // S-adenosyl-L-methionine-dependent methyltransferase domain-containing protein // --- // 828348 /// AY150518 // AT4G22530 // S-adenosyl-L-methionine-dependent methyltransferase domain-containing protein // --- // 828348	chr4	-	11859004	11860208	2.03712	0.000879838	0.00476694
13535955	AT5G45830	{AT5G45830}	834623	NM_123951 // DOG1 // delay of germination 1 protein // --- // 834623 /// AT5G45830.1 // DOG1 // delay of germination 1 protein // --- // 834623	chr5	-	18589482	18591400	-2.18631	0.000875253	0.00474678
13418152	AT2G37450	{AT2G37450}	818322	NM_129300 // AT2G37450 // nodulin MtN21 /EamA-like transporter family protein // --- // 818322 /// NM_001084547 // AT2G37450 // nodulin MtN21 /EamA-like transporter family protein // --- // 818322 /// AT2G37450.2 // AT2G37450 // nodulin MtN21 /EamA-like transporter family protein // --- // 818322 /// AT2G37450.1 // AT2G37450 // nodulin MtN21 /EamA-like transporter family protein // --- // 818322 …	chr2	-	15722568	15725062	-2.38236	0.000869161	0.00472241
13494833	AT4G37610	{AT4G37610}	829915	NM_119924 // BT5 // BTB and TAZ domain protein 5 // --- // 829915 /// AT4G37610.1 // BT5 // BTB and TAZ domain protein 5 // --- // 829915 /// BT025247 // BT5 // BTB and TAZ domain protein 5 // --- // 829915	chr4	-	17670481	17672353	-4.0465	0.000865997	0.00470722
13517674	AT5G60830	{AT5G60830}	836204	NM_125476 // bZIP70 // basic leucine-zipper 70 // --- // 836204 /// AT5G60830.1 // bZIP70 // basic leucine-zipper 70 // --- // 836204	chr5	+	24472639	24473319	2.0923	0.000862422	0.00469177
13408065	AT2G05940	{AT2G05940}	815147	NM_126607 // AT2G05940 // RPM1-induced protein kinase // --- // 815147 /// AT2G05940.1 // AT2G05940 // RPM1-induced protein kinase // --- // 815147 /// AY056245 // AT2G05940 // RPM1-induced protein kinase // --- // 815147	chr2	-	2287238	2289307	2.08974	0.000858879	0.00467448
13520694	AT5G01180	{AT5G01180}	831725	NM_120196 // PTR5 // peptide transporter PTR5 // --- // 831725 /// AT5G01180.1 // PTR5 // peptide transporter PTR5 // --- // 831725	chr5	-	61017	63848	-2.24625	0.000856066	0.00466314
13542795	AT5G63160	{AT5G63160}	836437	NM_125711 // BT1 // BTB and TAZ domain protein 1 // --- // 836437 /// AT5G63160.1 // BT1 // BTB and TAZ domain protein 1 // --- // 836437 /// AY316674 // BT1 // BTB and TAZ domain protein 1 // --- // 836437	chr5	-	25333263	25335485	-3.57373	0.000851641	0.00464101
13378504	AT1G52050	{AT1G52050}	841634	NM_104086 // AT1G52050 // jacalin-like lectin domain-containing protein // --- // 841634 /// AT1G52050.1 // AT1G52050 // jacalin-like lectin domain-containing protein // --- // 841634	chr1	-	19354919	19356764	2.76623	0.000850352	0.0046353
13431634	AT3G21990	{AT3G21990}	821759	NM_113095 // AT3G21990 // cysteine-rich repeat secretory protein 29 // --- // 821759 /// AT3G21990.1 // AT3G21990 // cysteine-rich repeat secretory protein 29 // --- // 821759	chr3	+	7749247	7750419	2.38756	0.000849394	0.00463139
13479796	AT4G39950	{AT4G39950}	830154	NM_120158 // CYP79B2 // tryptophan N-monooxygenase 1 // --- // 830154 /// AT4G39950.1 // CYP79B2 // tryptophan N-monooxygenase 1 // --- // 830154 /// AY046017 // CYP79B2 // tryptophan N-monooxygenase 1 // --- // 830154	chr4	+	18525246	18527579	2.79349	0.000847498	0.00462368
13532636	AT5G36550	{AT5G36550}	5008269	NM_001085193 // AT5G36550 // ECA1 gametogenesis related family protein // --- // 5008269 /// AT5G36550.1 // AT5G36550 // ECA1 gametogenesis related family protein // --- // 5008269	chr5	-	14377394	14377750	6.29542	0.000843158	0.00460458
13463497	AT3G62930	{AT3G62930}	825468	NM_116158 // AT3G62930 // monothiol glutaredoxin-S6 // --- // 825468 /// AT3G62930.1 // AT3G62930 // monothiol glutaredoxin-S6 // --- // 825468 /// AK221590 // AT3G62930 // monothiol glutaredoxin-S6 // --- // 825468	chr3	-	23261442	23261927	-2.66596	0.000838533	0.00458454
13458008	AT3G49790	{AT3G49790}	824141	NM_114839 // AT3G49790 // Carbohydrate-binding protein // --- // 824141 /// AT3G49790.1 // AT3G49790 // Carbohydrate-binding protein // --- // 824141 /// BT011620 // AT3G49790 // Carbohydrate-binding protein // --- // 824141	chr3	-	18468051	18469763	-2.32205	0.000829679	0.00454778
13373034	AT10	{AT10, AT1G27730}	839666	NM_102538 // STZ // zinc finger protein STZ/ZAT10 // --- // 839666 /// AT1G27730.1 // STZ // zinc finger protein STZ/ZAT10 // --- // 839666 /// AY034998 // STZ // zinc finger protein STZ/ZAT10 // --- // 839666	chr1	-	9648141	9649073	3.79836	0.000824361	0.00452315
13431690	AT3G22150	{AT3G22150}	821779	NM_113112 // AT3G22150 // pentatricopeptide repeat-containing protein // --- // 821779 /// AT3G22150.1 // AT3G22150 // pentatricopeptide repeat-containing protein // --- // 821779	chr3	+	7812944	7815928	-2.0677	0.000822923	0.00451591
13415000	AT2G30570	{AT2G30570}	817606	NM_128609 // PSBW // photosystem II reaction center W protein // --- // 817606 /// AT2G30570.1 // PSBW // photosystem II reaction center W protein // --- // 817606 /// AF325042 // PSBW // photosystem II reaction center W protein // --- // 817606	chr2	-	13019028	13020194	-2.35825	0.000822051	0.00451241
13490760	AT4G28250	{AT4G28250}	828940	NM_001084985 // EXPB3 // expansin B3 // --- // 828940 /// NM_118965 // EXPB3 // expansin B3 // --- // 828940 /// AT4G28250.1 // EXPB3 // expansin B3 // --- // 828940 /// AT4G28250.2 // EXPB3 // expansin B3 // --- // 828940 /// AY039986 // EXPB3 // expansin B3 // --- // 828940	chr4	-	14000038	14002069	-2.11082	0.000821645	0.00451147
13454733	AT3G28345	{AT3G28345}	822463	NM_113754 // AT3G28345 // ABC transporter B family member 15 // --- // 822463 /// AT3G28345.1 // AT3G28345 // ABC transporter B family member 15 // --- // 822463	chr3	-	10593753	10598775	2.03005	0.000814771	0.00448027
13368858	AT1G16630	{AT1G16630}	838232	AT1G16630.1 // AT1G16630 // hypothetical protein // --- // 838232 /// NM_101524 // AT1G16630 // hypothetical protein // --- // 838232 /// BT010873 // AT1G16630 // hypothetical protein // --- // 838232	chr1	-	5682118	5684867	-2.27145	0.0008095	0.00445625
13449877	AT3G15630	{AT3G15630}	820805	AT3G15630.1 // AT3G15630 // hypothetical protein // --- // 820805 /// NM_112433 // AT3G15630 // hypothetical protein // --- // 820805 /// AY052241 // AT3G15630 // hypothetical protein // --- // 820805	chr3	-	5296847	5297599	-2.70421	0.000805665	0.0044396
13425954	AT3G09010	{AT3G09010}	820053	NM_111735 // AT3G09010 // protein kinase // --- // 820053 /// AT3G09010.1 // AT3G09010 // protein kinase // --- // 820053	chr3	+	2749953	2752276	2.64563	0.000795626	0.00439563
13493356	AT4G34131	{AT4G34131}	829559	NM_119574 // UGT73B3 // UDP-glucosyl transferase 73B3 // --- // 829559 /// AT4G34131.1 // UGT73B3 // UDP-glucosyl transferase 73B3 // --- // 829559 /// AY062753 // UGT73B3 // UDP-glucosyl transferase 73B3 // --- // 829559	chr4	-	16343057	16344818	3.25327	0.000794692	0.00439238
13355596	AT1G65800	{AT1G65800}	842891	NM_105253 // RK2 // receptor kinase 2 // --- // 842891 /// AT1G65800.1 // RK2 // receptor kinase 2 // --- // 842891	chr1	+	24473121	24476715	-2.47282	0.00079117	0.00437794
13454130	AT3G26932	{AT3G26932}	822310	NM_001035702 // DRB3 // dsRNA-binding protein 3 // --- // 822310 /// AT3G26932.2 // DRB3 // dsRNA-binding protein 3 // --- // 822310 /// NM_113606 // DRB3 // dsRNA-binding protein 3 // --- // 822310 /// AT3G26932.1 // DRB3 // dsRNA-binding protein 3 // --- // 822310 /// AK222128 // DRB3 // dsRNA-binding protein 3 // --- // 822310	chr3	-	9930270	9932120	-2.69672	0.000787465	0.00436309
13480021	AT4G00400	{AT4G00400, AT8}	828140	NM_116264 // GPAT8 // bifunctional sn-glycerol-3-phosphate 2-O-acyltransferase/phosphatase // --- // 828140 /// AT4G00400.1 // GPAT8 // bifunctional sn-glycerol-3-phosphate 2-O-acyltransferase/phosphatase // --- // 828140 /// BT015813 // GPAT8 // bifunctional sn-glycerol-3-phosphate 2-O-acyltransferase/phosphatase // --- // 828140	chr4	-	174062	176853	-2.12	0.000782377	0.00434054
13469561		{}		---	chr4	+	9287209	9287282	2.09921	0.000779223	0.00432404
13487154		{}		---	chr4	-	10878724	10878797	2.09921	0.000779223	0.00432404
13492208		{}		---	chr4	-	15430224	15430297	2.09921	0.000779223	0.00432404
13510578		{}		---	chr5	+	18040788	18040861	2.09921	0.000779223	0.00432404
13417020		{}		---	chr2	-	14743475	14743548	2.09921	0.000779223	0.00432404
13485499	AT4G16540	{AT4G16540}	827353	NM_117753 // AT4G16540 // Heat shock protein HSP20/alpha crystallin family protein // --- // 827353 /// AT4G16540.1 // AT4G16540 // Heat shock protein HSP20/alpha crystallin family protein // --- // 827353	chr4	-	9316023	9317153	2.49542	0.000774816	0.00430356
13375995		{}		---	chr1	-	15730615	15730686	-2.21377	0.00076864	0.00427615
13439925		{}		---	chr3	+	20693686	20693757	-2.21377	0.00076864	0.00427615
13425037	AT3G06490	{AT3G06490}	819827	NM_111525 // MYB108 // putative transcription factor MYB108 // --- // 819827 /// AT3G06490.1 // MYB108 // putative transcription factor MYB108 // --- // 819827 /// AF262733 // MYB108 // putative transcription factor MYB108 // --- // 819827	chr3	+	2003393	2006624	2.58419	0.000765904	0.00426764
13514106	AT5G52710	{AT5G52710}	835348	NM_124649 // AT5G52710 // copper transport family protein // --- // 835348 /// AT5G52710.1 // AT5G52710 // copper transport family protein // --- // 835348	chr5	+	21375753	21378172	2.09806	0.000762328	0.00425018
13508989	AT5G40990	{AT5G40990}	834101	NM_123464 // GLIP1 // GDSL lipase 1 // --- // 834101 /// AT5G40990.1 // GLIP1 // GDSL lipase 1 // --- // 834101	chr5	+	16418920	16420400	4.07342	0.000760535	0.00424142
13406564	AT2G48070	{AT2G48070, AT2G48075}	819419	NM_180153 // RPH1 // resistance to phytophthora 1 protein // --- // 819419 /// NM_130374 // RPH1 // resistance to phytophthora 1 protein // --- // 819419 /// AT2G48070.1 // RPH1 // resistance to phytophthora 1 protein // --- // 819419 /// AT2G48070.2 // RPH1 // resistance to phytophthora 1 protein // --- // 819419 /// NM_001202847 // RPH1 // resistance to phytophthora 1 protein // --- // 819419 /…	chr2	+	19662817	19664465	-2.15086	0.000757626	0.00422826
13383780	AT1G65960	{AT1G65960, AT1G65970}	842908	NM_105269 // TPX2 // thioredoxin-dependent peroxidase 2 // --- // 842909 /// AT1G65970.1 // TPX2 // thioredoxin-dependent peroxidase 2 // --- // 842909 /// NM_001124084 // GAD2 // glutamate decarboxylase 2 // --- // 842908 /// AT1G65960.2 // GAD2 // glutamate decarboxylase 2 // --- // 842908	chr1	-	24557372	24558322	2.3464	0.00075528	0.00421762
13359300	AT1G75040	{AT1G75040}	843842	NM_106161 // PR5 // pathogenesis-related protein 5 // --- // 843842 /// AT1G75040.1 // PR5 // pathogenesis-related protein 5 // --- // 843842 /// M90510 // PR5 // pathogenesis-related protein 5 // --- // 843842	chr1	+	28177703	28178940	2.92741	0.000754797	0.00421615
13527351	AT5G17300	{AT5G17300}	831595	NM_121736 // RVE1 // myb family transcription factor // --- // 831595 /// AT5G17300.1 // RVE1 // myb family transcription factor // --- // 831595	chr5	-	5690227	5692902	-2.74966	0.000754572	0.00421612
13409995	AT2G18210	{AT2G18210}	816336	NM_127378 // AT2G18210 // hypothetical protein // --- // 816336 /// AT2G18210.1 // AT2G18210 // hypothetical protein // --- // 816336 /// BT010913 // AT2G18210 // hypothetical protein // --- // 816336	chr2	-	7924958	7925875	2.19947	0.000752408	0.00420648
13372682	AT1G26540	{AT1G26540}	839194	NM_102416 // AT1G26540 // agenet domain-containing protein // --- // 839194 /// AT1G26540.1 // AT1G26540 // agenet domain-containing protein // --- // 839194 /// AK117551 // AT1G26540 // agenet domain-containing protein // --- // 839194	chr1	-	9167589	9170934	-2.56846	0.000751846	0.00420456
13462126	AT3G59730	{AT3G59730}	825142	NM_115835 // AT3G59730 // putative L-type lectin-domain containing receptor kinase V.6 // --- // 825142 /// AT3G59730.1 // AT3G59730 // putative L-type lectin-domain containing receptor kinase V.6 // --- // 825142	chr3	-	22064308	22065879	2.64123	0.000749106	0.00419229
13357060	AT1G69530	{AT1G69530}	843288	NM_105622 // EXPA1 // expansin A1 // --- // 843288 /// AT1G69530.1 // EXPA1 // expansin A1 // --- // 843288 /// NM_179537 // EXPA1 // expansin A1 // --- // 843288 /// NM_179538 // EXPA1 // expansin A1 // --- // 843288 /// NM_001124101 // EXPA1 // expansin A1 // --- // 843288 /// AT1G69530.3 // EXPA1 // expansin A1 // --- // 843288 /// AT1G69530.4 // EXPA1 // expansin A1 // --- // 843288 /// AT1G6…	chr1	+	26141836	26143500	-2.42751	0.00074695	0.00418205
13416460	AT2G33710	{AT2G33710}	817936	NM_128929 // AT2G33710 // ethylene-responsive transcription factor ERF112 // --- // 817936 /// AT2G33710.1 // AT2G33710 // ethylene-responsive transcription factor ERF112 // --- // 817936 /// NM_001202740 // AT2G33710 // ethylene-responsive transcription factor ERF112 // --- // 817936 /// AT2G33710.2 // AT2G33710 // ethylene-responsive transcription factor ERF112 // --- // 817936 /// AY136456 // …	chr2	-	14258509	14260739	2.20866	0.000745791	0.00417617
13358162	AT1G72060	{AT1G72060, AT1G72070}	843538	NM_105864 // AT1G72060 // serine-type endopeptidase inhibitor // --- // 843537 /// AT1G72060.1 // AT1G72060 // serine-type endopeptidase inhibitor // --- // 843537 /// NM_105865 // AT1G72070 // chaperone DnaJ-domain containing protein // --- // 843538 /// AT1G72070.1 // AT1G72070 // chaperone DnaJ-domain containing protein // --- // 843538	chr1	+	27118447	27119011	-3.78907	0.000742389	0.00416562
13375603	AT1G35210	{AT1G35210}	840410	AT1G35210.1 // AT1G35210 // hypothetical protein // --- // 840410 /// NM_103219 // AT1G35210 // hypothetical protein // --- // 840410	chr1	-	12896652	12897402	3.88397	0.000742348	0.00416562
13529131	AT5G21940	{AT5G21940}	832254	NM_147877 // AT5G21940 // hypothetical protein // --- // 832254 /// AT5G21940.1 // AT5G21940 // hypothetical protein // --- // 832254 /// AY136480 // AT5G21940 // hypothetical protein // --- // 832254	chr5	-	7249268	7250539	-2.47155	0.000738597	0.00415284
13392496	AT2G10920	{AT2G10920}	815556	NM_126826 // AT2G10920 // hypothetical protein // --- // 815556 /// AT2G10920.1 // AT2G10920 // hypothetical protein // --- // 815556	chr2	+	4301932	4303080	2.45072	0.000737555	0.00414797
13416794	AT2G34510	{AT2G34510}	818014	NM_129003 // AT2G34510 // hypothetical protein // --- // 818014 /// AT2G34510.1 // AT2G34510 // hypothetical protein // --- // 818014 /// AF325081 // AT2G34510 // hypothetical protein // --- // 818014	chr2	-	14543997	14546879	-2.73905	0.00073573	0.00413914
13390506	AT2G01590	{AT2G01590}	814688	NM_126220 // CRR3 // chlororespiratory reduction 3 // --- // 814688 /// AT2G01590.1 // CRR3 // chlororespiratory reduction 3 // --- // 814688 /// AY035185 // CRR3 // chlororespiratory reduction 3 // --- // 814688	chr2	+	266630	267798	-2.38636	0.000734178	0.00413223
13459093	AT3G52400	{AT3G52400}	824405	NM_115100 // SYP122 // syntaxin-122 // --- // 824405 /// AT3G52400.1 // SYP122 // syntaxin-122 // --- // 824405 /// AY050907 // SYP122 // syntaxin-122 // --- // 824405	chr3	-	19425634	19427141	2.39582	0.000731135	0.00411751
13352544	AT1G55370	{AT1G55370}	841984	NM_179479 // NDF5 // NDH-dependent cyclic electron flow 5 // --- // 841984 /// AT1G55370.1 // NDF5 // NDH-dependent cyclic electron flow 5 // --- // 841984 /// NM_104413 // NDF5 // NDH-dependent cyclic electron flow 5 // --- // 841984 /// AT1G55370.2 // NDF5 // NDH-dependent cyclic electron flow 5 // --- // 841984	chr1	+	20674783	20676449	-3.03056	0.000728373	0.00410617
13502632	AT5G17350	{AT5G17350}	831601	AT5G17350.1 // AT5G17350 // hypothetical protein // --- // 831601 /// NM_121741 // AT5G17350 // hypothetical protein // --- // 831601 /// AY084862 // AT5G17350 // hypothetical protein // --- // 831601	chr5	+	5718772	5719608	3.56672	0.000726086	0.00409645
13390365		{}		---	chr2	+	102065	102138	2.68924	0.000726435	0.00409645
13533096		{}		---	chr5	-	15032508	15032581	2.68924	0.000726435	0.00409645
13356922		{}		---	chr1	+	26049478	26049551	2.68924	0.000726435	0.00409645
13401413		{}		---	chr2	+	15168862	15168935	2.68924	0.000726435	0.00409645
13543864		{}		---	chr5	-	26221634	26221707	2.68924	0.000726435	0.00409645
13437842		{}		---	chr3	+	18917433	18917506	2.68924	0.000726435	0.00409645
13396292	AT2G23270	{AT2G23270}	816859	AT2G23270.1 // AT2G23270 // hypothetical protein // --- // 816859 /// NM_127891 // AT2G23270 // hypothetical protein // --- // 816859 /// BT024632 // AT2G23270 // hypothetical protein // --- // 816859	chr2	+	9903215	9903845	2.64234	0.000725345	0.00409462
13528125	AT5G19100	{AT5G19100}	832030	NM_121915 // AT5G19100 // Eukaryotic aspartyl protease family protein // --- // 832030 /// AT5G19100.1 // AT5G19100 // Eukaryotic aspartyl protease family protein // --- // 832030 /// DQ446968 // AT5G19100 // Eukaryotic aspartyl protease family protein // --- // 832030	chr5	-	6408242	6409417	2.30932	0.000724917	0.0040939
13355535	AT1G65500	{AT1G65500}	842862	AT1G65500.1 // AT1G65500 // hypothetical protein // --- // 842862 /// NM_105224 // AT1G65500 // hypothetical protein // --- // 842862	chr1	+	24357867	24358616	2.16366	0.00072054	0.00407337
13375369	AT1G34060	{AT1G34060}	840303	NM_103128 // AT1G34060 // tryptophan aminotransferase-related protein 4 // --- // 840303 /// AT1G34060.1 // AT1G34060 // tryptophan aminotransferase-related protein 4 // --- // 840303	chr1	-	12396420	12398369	4.35669	0.000719262	0.00406795
13378620	AT1G52270	{AT1G52270}	841657	NM_104106 // AT1G52270 // hypothetical protein // --- // 841657 /// AT1G52270.1 // AT1G52270 // hypothetical protein // --- // 841657	chr1	-	19463678	19464355	-2.30204	0.000718897	0.00406681
13387161	AT1G74070	{AT1G74070}	843747	NM_106067 // AT1G74070 // cyclophilin-like peptidyl-prolyl cis-trans isomerase family protein // --- // 843747 /// AT1G74070.1 // AT1G74070 // cyclophilin-like peptidyl-prolyl cis-trans isomerase family protein // --- // 843747	chr1	-	27851488	27852976	-2.5917	0.000716556	0.00405682
13400987	AT2G35260	{AT2G35260}	818093	AT2G35260.1 // AT2G35260 // hypothetical protein // --- // 818093 /// NM_129078 // AT2G35260 // hypothetical protein // --- // 818093 /// AF361619 // AT2G35260 // hypothetical protein // --- // 818093	chr2	+	14849536	14851969	-2.40991	0.00071053	0.00403699
13467412	AT4G11350	{AT4G11350}	826737	NM_001036540 // AT4G11350 // hypothetical protein // --- // 826737 /// AT4G11350.2 // AT4G11350 // hypothetical protein // --- // 826737 /// NM_117206 // AT4G11350 // hypothetical protein // --- // 826737 /// AT4G11350.1 // AT4G11350 // hypothetical protein // --- // 826737 /// BT050410 // AT4G11350 // hypothetical protein // --- // 826737	chr4	+	6901682	6904244	2.21417	0.00070192	0.00399635
13469837	AT4G17245	{AT4G17245}	827437	NM_117830 // AT4G17245 // RING/U-box domain-containing protein // --- // 827437 /// AT4G17245.1 // AT4G17245 // RING/U-box domain-containing protein // --- // 827437 /// AY054245 // AT4G17245 // RING/U-box domain-containing protein // --- // 827437	chr4	+	9669365	9670005	-2.38199	0.000700139	0.00398739
13468844	AT4G15160	{AT4G15160}	827182	NM_117605 // AT4G15160 // bifunctional inhibitor/lipid-transfer protein/seed storage 2S albumin-like protein // --- // 827182 /// AT4G15160.1 // AT4G15160 // bifunctional inhibitor/lipid-transfer protein/seed storage 2S albumin-like protein // --- // 827182 /// NM_001160764 // AT4G15160 // bifunctional inhibitor/lipid-transfer protein/seed storage 2S albumin-like protein // --- // 827182 /// AT4G…	chr4	+	8646150	8647252	2.40542	0.000699612	0.00398557
13347365	AT1G33170	{AT1G33170}	840213	NM_103049 // AT1G33170 // putative methyltransferase PMT18 // --- // 840213 /// AT1G33170.1 // AT1G33170 // putative methyltransferase PMT18 // --- // 840213 /// AY140083 // AT1G33170 // putative methyltransferase PMT18 // --- // 840213	chr1	+	12027084	12030539	-2.00179	0.000696668	0.00397188
13393708		{}		---	chr2	+	7520942	7521021	2.78139	0.000696561	0.00397188
13462022	AT3G59400	{AT3G59400}	825109	NM_115802 // GUN4 // protein GENOMES UNCOUPLED 4 // --- // 825109 /// AT3G59400.1 // GUN4 // protein GENOMES UNCOUPLED 4 // --- // 825109 /// AY150510 // GUN4 // protein GENOMES UNCOUPLED 4 // --- // 825109	chr3	-	21948717	21949710	-3.45838	0.000693694	0.00395831
13371333	AT1G22570	{AT1G22570}	838863	NM_102105 // AT1G22570 // putative peptide/nitrate transporter // --- // 838863 /// AT1G22570.1 // AT1G22570 // putative peptide/nitrate transporter // --- // 838863	chr1	-	7976620	7978573	-2.42325	0.000693348	0.00395751
13399875	AT2G32470	{AT2G32470, AT2G32480}	817809	NM_128806 // AT2G32470 // F-box associated ubiquitination effector family protein // --- // 817808 /// AT2G32470.1 // AT2G32470 // F-box associated ubiquitination effector family protein // --- // 817808 /// NM_201853 // ARASP // serine protease // --- // 817809 /// NM_128807 // ARASP // serine protease // --- // 817809 /// AT2G32480.1 // ARASP // serine protease // --- // 817809 /// AT2G32480.2 …	chr2	+	13787172	13788894	2.55345	0.000692147	0.00395125
13412428	AT2G24600	{AT2G24600}	816996	NM_001202663 // AT2G24600 // Ankyrin repeat family protein // --- // 816996 /// AT2G24600.4 // AT2G24600 // Ankyrin repeat family protein // --- // 816996 /// NM_179724 // AT2G24600 // Ankyrin repeat family protein // --- // 816996 /// AT2G24600.2 // AT2G24600 // Ankyrin repeat family protein // --- // 816996 /// NM_201799 // AT2G24600 // Ankyrin repeat family protein // --- // 816996 /// AT2G246…	chr2	-	10452116	10454524	2.37162	0.000687529	0.00393014
13427249	AT3G12510	{AT3G12510}	820430	NM_112086 // AT3G12510 // MADS-box family protein // --- // 820430 /// AT3G12510.1 // AT3G12510 // MADS-box family protein // --- // 820430 /// BT010631 // AT3G12510 // MADS-box family protein // --- // 820430	chr3	+	3967095	3967822	2.35355	0.000683673	0.00391276
13543726	AT5G65300	{AT5G65300}	836655	NM_125928 // AT5G65300 // hypothetical protein // --- // 836655 /// AT5G65300.1 // AT5G65300 // hypothetical protein // --- // 836655 /// AF370180 // AT5G65300 // hypothetical protein // --- // 836655	chr5	-	26095147	26095771	3.42728	0.00068258	0.00390883
13524690	AT5G11070	{AT5G11070}	830974	NM_121145 // AT5G11070 // hypothetical protein // --- // 830974 /// AT5G11070.1 // AT5G11070 // hypothetical protein // --- // 830974	chr5	-	3516217	3516995	-2.11129	0.000680392	0.00389863
13382878		{}		---	chr1	-	23667485	23667556	2.01219	0.000679265	0.00389391
13436934		{}		---	chr3	+	17894411	17894482	2.01219	0.000679265	0.00389391
13340024	AT1G14345	{AT1G14345}	837996	NM_101301 // AT1G14345 // NAD(P)-linked oxidoreductase-like protein // --- // 837996 /// AT1G14345.1 // AT1G14345 // NAD(P)-linked oxidoreductase-like protein // --- // 837996 /// AY050917 // AT1G14345 // NAD(P)-linked oxidoreductase-like protein // --- // 837996	chr1	+	4899145	4899979	-2.58141	0.000676786	0.00388318
13384678	AT1G67740	{AT1G67740}	843099	NM_105442 // PSBY // photosystem II core complex protein psbY // --- // 843099 /// AT1G67740.1 // PSBY // photosystem II core complex protein psbY // --- // 843099 /// AF079800 // PSBY // photosystem II core complex protein psbY // --- // 843099	chr1	-	25394068	25395154	-2.78292	0.000675819	0.00387902
13364906	AT1G07885	{AT1G07885}	7922436	NM_001160847 // AT1G07885 // hypothetical protein // --- // 7922436 /// AT1G07885.1 // AT1G07885 // hypothetical protein // --- // 7922436	chr1	-	2436467	2436959	2.97081	0.00067596	0.00387902
13545357		{}	4024968	ATMG01030.1 // ArthMp090 // hypothetical protein // --- // 4024968	chrM	-	264113	264433	3.34217	0.000671276	0.00385697
13442780	AT3G62950	{AT3G62950}	825470	NM_116160 // AT3G62950 // glutaredoxin-C11 // --- // 825470 /// AT3G62950.1 // AT3G62950 // glutaredoxin-C11 // --- // 825470 /// BT015060 // AT3G62950 // glutaredoxin-C11 // --- // 825470	chr3	+	23266249	23266934	-4.07337	0.000669246	0.00384912
13344979	AT1G27120	{AT1G27120}	839601	NM_102474 // AT1G27120 // putative beta-1,3-galactosyltransferase 17 // --- // 839601 /// AT1G27120.1 // AT1G27120 // putative beta-1,3-galactosyltransferase 17 // --- // 839601	chr1	+	9421177	9424069	-2.0646	0.000666451	0.00383419
13358872	AT1G73830	{AT1G73830}	843719	NM_001198465 // BEE3 // transcription factor BEE 3 // --- // 843719 /// AT1G73830.2 // BEE3 // transcription factor BEE 3 // --- // 843719 /// NM_106043 // BEE3 // transcription factor BEE 3 // --- // 843719 /// AT1G73830.1 // BEE3 // transcription factor BEE 3 // --- // 843719 /// AK118781 // BEE3 // transcription factor BEE 3 // --- // 843719	chr1	+	27759973	27761588	-2.41558	0.000665246	0.00382841
13475491	AT4G30170	{AT4G30170}	829140	NM_119163 // AT4G30170 // peroxidase 45 // --- // 829140 /// AT4G30170.1 // AT4G30170 // peroxidase 45 // --- // 829140 /// AF370284 // AT4G30170 // peroxidase 45 // --- // 829140	chr4	+	14762841	14764627	2.56768	0.000664715	0.00382649
13433736	AT3G26830	{AT3G26830}	822298	NM_113595 // PAD3 // bifunctional dihydrocamalexate synthase/camalexin synthase // --- // 822298 /// AT3G26830.1 // PAD3 // bifunctional dihydrocamalexate synthase/camalexin synthase // --- // 822298 /// AK117967 // PAD3 // bifunctional dihydrocamalexate synthase/camalexin synthase // --- // 822298	chr3	+	9887948	9889705	4.06098	0.000662746	0.00381745
13438942	AT3G53480	{AT3G53480}	824516	AT3G53480.1 // PDR9 // ABC transporter G family member 37 // --- // 824516 /// NM_115208 // PDR9 // ABC transporter G family member 37 // --- // 824516	chr3	+	19825307	19831797	4.45075	0.000660493	0.00380879
13454729	AT3G28340	{AT3G28340}	822462	NM_113753 // GATL10 // putative galacturonosyltransferase-like 10 // --- // 822462 /// AT3G28340.1 // GATL10 // putative galacturonosyltransferase-like 10 // --- // 822462 /// AK176597 // GATL10 // putative galacturonosyltransferase-like 10 // --- // 822462	chr3	-	10588947	10590552	3.50614	0.00065514	0.00378272
13398898	AT2G30130	{AT2G30130}	817565	NM_128568 // ASL5 // LOB domain-containing protein 12 // --- // 817565 /// AT2G30130.1 // ASL5 // LOB domain-containing protein 12 // --- // 817565 /// AB473838 // ASL5 // LOB domain-containing protein 12 // --- // 817565	chr2	+	12868630	12869724	5.08421	0.00065451	0.00377965
13384025	AT1G66570	{AT1G66570}	842975	NM_105328 // SUC7 // putative sucrose transport protein SUC7 // --- // 842975 /// NM_001036165 // SUC7 // putative sucrose transport protein SUC7 // --- // 842975 /// AT1G66570.1 // SUC7 // putative sucrose transport protein SUC7 // --- // 842975 /// AT1G66570.3 // SUC7 // putative sucrose transport protein SUC7 // --- // 842975 /// NM_001036164 // SUC7 // putative sucrose transport protein SUC7 …	chr1	-	24835251	24837322	2.59144	0.000648924	0.00375134
13350702	AT1G51270	{AT1G51270}	841550	NM_001084226 // AT1G51270 // vesicle-associated protein 1-4 // --- // 841550 /// NM_001160946 // AT1G51270 // vesicle-associated protein 1-4 // --- // 841550 /// AT1G51270.2 // AT1G51270 // vesicle-associated protein 1-4 // --- // 841550 /// AT1G51270.3 // AT1G51270 // vesicle-associated protein 1-4 // --- // 841550 /// NM_104005 // AT1G51270 // vesicle-associated protein 1-4 // --- // 841550 ///…	chr1	+	19007510	19011272	-2.34584	0.000645568	0.00373644
13423042	AT3G01830	{AT3G01830, AT3G01840}	820033	NM_202478 // AT3G01830 // putative calcium-binding protein CML40 // --- // 820033 /// AT3G01830.2 // AT3G01830 // putative calcium-binding protein CML40 // --- // 820033 /// NM_111049 // AT3G01830 // putative calcium-binding protein CML40 // --- // 820033 /// AT3G01830.1 // AT3G01830 // putative calcium-binding protein CML40 // --- // 820033 /// NM_111050 // AT3G01840 // LysM-containing receptor-…	chr3	+	296054	299263	3.54385	0.00063959	0.00370742
13381070	AT1G59730	{AT1G59730}	842266	NM_104666 // TH7 // thioredoxin H7 // --- // 842266 /// AT1G59730.1 // TH7 // thioredoxin H7 // --- // 842266 /// BT003140 // TH7 // thioredoxin H7 // --- // 842266	chr1	-	21952634	21953456	2.10592	0.000638253	0.00370079
13373406	AT1G28610	{AT1G28610}	839761	NM_202203 // AT1G28610 // GDSL esterase/lipase // --- // 839761 /// NM_102629 // AT1G28610 // GDSL esterase/lipase // --- // 839761 /// AT1G28610.1 // AT1G28610 // GDSL esterase/lipase // --- // 839761 /// AT1G28610.2 // AT1G28610 // GDSL esterase/lipase // --- // 839761 /// AF372948 // AT1G28610 // GDSL esterase/lipase // --- // 839761	chr1	-	10053617	10055731	2.51925	0.000636413	0.00369179
13342166	AT1G19180	{AT1G19180}	838501	NM_202133 // JAZ1 // protein TIFY 10A // --- // 838501 /// AT1G19180.2 // JAZ1 // protein TIFY 10A // --- // 838501 /// NM_101776 // JAZ1 // protein TIFY 10A // --- // 838501 /// AT1G19180.1 // JAZ1 // protein TIFY 10A // --- // 838501 /// AY065146 // JAZ1 // protein TIFY 10A // --- // 838501	chr1	+	6622094	6623620	3.50913	0.000635101	0.00368655
13524442	AT5G10530	{AT5G10530}	830918	NM_121091 // AT5G10530 // L-type lectin-domain containing receptor kinase IX.1 // --- // 830918 /// AT5G10530.1 // AT5G10530 // L-type lectin-domain containing receptor kinase IX.1 // --- // 830918 /// DQ446940 // AT5G10530 // L-type lectin-domain containing receptor kinase IX.1 // --- // 830918	chr5	-	3324978	3326933	-2.1447	0.000633612	0.00367999
13413155	AT2G26290	{AT2G26290}	817169	NM_128186 // ARSK1 // root-specific kinase 1 // --- // 817169 /// AT2G26290.1 // ARSK1 // root-specific kinase 1 // --- // 817169	chr2	-	11192137	11194259	2.57828	0.000627369	0.00364814
13437370	AT3G49260	{AT3G49260}	824087	NM_114785 // iqd21 // protein IQ-domain 21 // --- // 824087 /// AT3G49260.1 // iqd21 // protein IQ-domain 21 // --- // 824087 /// NM_202676 // iqd21 // protein IQ-domain 21 // --- // 824087 /// AT3G49260.2 // iqd21 // protein IQ-domain 21 // --- // 824087 /// NM_001203110 // iqd21 // protein IQ-domain 21 // --- // 824087 /// AT3G49260.3 // iqd21 // protein IQ-domain 21 // --- // 824087 /// AY4847…	chr3	+	18262399	18266021	-2.30866	0.000626862	0.0036463
13529854	AT5G23420	{AT5G23420}	832408	NM_122249 // HMGB6 // high-mobility group B6 protein // --- // 832408 /// AT5G23420.1 // HMGB6 // high-mobility group B6 protein // --- // 832408 /// NM_001203442 // HMGB6 // high-mobility group B6 protein // --- // 832408 /// AT5G23420.2 // HMGB6 // high-mobility group B6 protein // --- // 832408 /// AK118688 // HMGB6 // high-mobility group B6 protein // --- // 832408	chr5	-	7888513	7890180	-2.01616	0.000622877	0.00362641
13510327	AT5G44130	{AT5G44130}	834436	NM_123780 // FLA13 // fasciclin-like arabinogalactan protein 13 // --- // 834436 /// AT5G44130.1 // FLA13 // fasciclin-like arabinogalactan protein 13 // --- // 834436 /// AY058201 // FLA13 // fasciclin-like arabinogalactan protein 13 // --- // 834436	chr5	+	17761090	17762003	-2.73929	0.000618637	0.00360518
13521782	AT5G03990	{AT5G03990, AT5G03995}	830278	NM_001125693 // AT5G03995 // hypothetical protein // --- // 6240402 /// AT5G03995.1 // AT5G03995 // hypothetical protein // --- // 6240402 /// NM_120481 // AT5G03990 // hypothetical protein // --- // 830278 /// AT5G03990.1 // AT5G03990 // hypothetical protein // --- // 830278 /// AY054579 // AT5G03990 // hypothetical protein // --- // 830278 /// AY054579 // AT5G03990 // hypothetical protein // --…	chr5	-	1077483	1078304	-2.21058	0.000617298	0.00359939
13532662	AT5G36700	{AT5G36700, AT5G36790}	833646	NM_001125845 // PGLP1 // 2-phosphoglycolate phosphatase 1 // --- // 833635 /// AT5G36700.3 // AT5G36790 // Haloacid dehalogenase-like hydrolase (HAD) superfamily protein // --- // 833646 /// AT5G36700.3 // PGLP1 // 2-phosphoglycolate phosphatase 1 // --- // 833635 /// NM_123027 // PGLP1 // 2-phosphoglycolate phosphatase 1 // --- // 833635 /// NM_001203498 // PGLP1 // 2-phosphoglycolate phosphatas…	chr5	-	14421576	14424511	-2.53584	0.000616633	0.0035966
13407039	AT2G01918	{AT2G01918}	3768499	NM_001035870 // PQL3 // oxygen evolving enhancer 3 (PsbQ)-like 3 // --- // 3768499 /// AT2G01918.1 // PQL3 // oxygen evolving enhancer 3 (PsbQ)-like 3 // --- // 3768499 /// DQ487506 // PQL3 // oxygen evolving enhancer 3 (PsbQ)-like 3 // --- // 3768499	chr2	-	424110	425713	-2.21855	0.000611439	0.00356956
13407627	AT2G04040	{AT2G04040}	814938	NM_126443 // TX1 // MATE efflux family protein // --- // 814938 /// AT2G04040.1 // TX1 // MATE efflux family protein // --- // 814938 /// BT022022 // TX1 // MATE efflux family protein // --- // 814938	chr2	-	1334512	1336489	5.04056	0.000609817	0.00356226
13391597	AT2G04450	{AT2G04450}	814985	NM_126478 // NUDT6 // nudix hydrolase 6 // --- // 814985 /// AT2G04450.1 // NUDT6 // nudix hydrolase 6 // --- // 814985	chr2	+	1543320	1545462	-3.79551	0.000604426	0.00353668
13435032	AT3G43148	{AT3G43148}	3769540	AT3G43148.1 // AT3G43148 // hypothetical protein // --- // 3769540 /// NM_001161188 // AT3G43148 // hypothetical protein // --- // 3769540	chr3	+	15139995	15143123	2.37452	0.000602555	0.00352627
13516095	AT5G57180	{AT5G57180}	835824	NM_180870 // CIA2 // chloroplast import apparatus 2 protein // --- // 835824 /// NM_125100 // CIA2 // chloroplast import apparatus 2 protein // --- // 835824 /// AT5G57180.1 // CIA2 // chloroplast import apparatus 2 protein // --- // 835824 /// AT5G57180.2 // CIA2 // chloroplast import apparatus 2 protein // --- // 835824 /// NM_001037010 // CIA2 // chloroplast import apparatus 2 protein // --- /…	chr5	+	23167842	23170999	-2.41332	0.000601958	0.00352332
13477690	AT4G34790	{AT4G34790}	829631	NM_119645 // AT4G34790 // SAUR-like auxin-responsive protein // --- // 829631 /// AT4G34790.1 // AT4G34790 // SAUR-like auxin-responsive protein // --- // 829631 /// BT010515 // AT4G34790 // SAUR-like auxin-responsive protein // --- // 829631	chr4	+	16594469	16595153	-2.0723	0.00060151	0.00352123
13533592	AT5G39580	{AT5G39580}	833954	NM_001036908 // AT5G39580 // peroxidase 62 // --- // 833954 /// NM_123320 // AT5G39580 // peroxidase 62 // --- // 833954 /// AT5G39580.2 // AT5G39580 // peroxidase 62 // --- // 833954 /// AT5G39580.1 // AT5G39580 // peroxidase 62 // --- // 833954 /// BT004203 // AT5G39580 // peroxidase 62 // --- // 833954	chr5	-	15847078	15849108	4.76704	0.000601072	0.0035192
13424792	AT3G05730	{AT3G05730}	819742	NM_111447 // AT3G05730 // defensin-like protein 205 // --- // 819742 /// AT3G05730.1 // AT3G05730 // defensin-like protein 205 // --- // 819742 /// AK117841 // AT3G05730 // defensin-like protein 205 // --- // 819742	chr3	+	1695976	1696708	-2.23456	0.000598793	0.00350854
13464338	AT4G01330	{AT4G01330}	828117	NM_001203722 // AT4G01330 // protein kinase family protein // --- // 828117 /// AT4G01330.2 // AT4G01330 // protein kinase family protein // --- // 828117 /// NM_116363 // AT4G01330 // protein kinase family protein // --- // 828117 /// AT4G01330.1 // AT4G01330 // protein kinase family protein // --- // 828117	chr4	+	550349	553016	-2.04626	0.000598718	0.00350854
13377562	AT1G49750	{AT1G49750}	841398	NM_103862 // AT1G49750 // leucine-rich repeat (LRR) family protein // --- // 841398 /// AT1G49750.1 // AT1G49750 // leucine-rich repeat (LRR) family protein // --- // 841398 /// AK316847 // AT1G49750 // leucine-rich repeat (LRR) family protein // --- // 841398	chr1	-	18410929	18412801	-2.90455	0.000595948	0.00349453
13376300	AT1G44446	{AT1G44446}	841029	NM_202241 // CH1 // chlorophyllide a oxygenase // --- // 841029 /// NM_202240 // CH1 // chlorophyllide a oxygenase // --- // 841029 /// AT1G44446.3 // CH1 // chlorophyllide a oxygenase // --- // 841029 /// AT1G44446.2 // CH1 // chlorophyllide a oxygenase // --- // 841029 /// NM_103548 // CH1 // chlorophyllide a oxygenase // --- // 841029 /// AT1G44446.1 // CH1 // chlorophyllide a oxygenase // ---…	chr1	-	16848359	16851224	-2.50107	0.000589911	0.00346548
13535434	AT5G44550	{AT5G44550}	834482	NM_123822 // AT5G44550 // hypothetical protein // --- // 834482 /// AT5G44550.1 // AT5G44550 // hypothetical protein // --- // 834482 /// AY065079 // AT5G44550 // hypothetical protein // --- // 834482	chr5	-	17941875	17943213	2.27556	0.000589561	0.00346436
13444431	AT3G04210	{AT3G04210}	819576	NM_111292 // AT3G04210 // TIR-NBS class disease resistance protein // --- // 819576 /// AT3G04210.1 // AT3G04210 // TIR-NBS class disease resistance protein // --- // 819576 /// AY143973 // AT3G04210 // TIR-NBS class disease resistance protein // --- // 819576	chr3	-	1105963	1108069	2.17846	0.000588261	0.00345896
13366782		{}		---	chr1	-	3961348	3961464	-2.39463	0.000584824	0.00344138
13532781	AT5G36910	{AT5G36910}	833659	NM_123049 // THI2.2 // thionin 2.2 // --- // 833659 /// AT5G36910.1 // THI2.2 // thionin 2.2 // --- // 833659 /// BT030644 // THI2.2 // thionin 2.2 // --- // 833659	chr5	-	14561817	14562750	-3.24426	0.000583666	0.0034372
13459715	AR1protein	{AR1protein, AT3G54040}	824571	NM_115264 // AT3G54040 // PAR1 protein // --- // 824571 /// AT3G54040.1 // AT3G54040 // PAR1 protein // --- // 824571 /// AY072404 // AT3G54040 // PAR1 protein // --- // 824571	chr3	-	20013761	20015437	3.20754	0.000579019	0.00341455
13501745	AT5G15180	{AT5G15180}	831370	NM_121522 // AT5G15180 // peroxidase 56 // --- // 831370 /// AT5G15180.1 // AT5G15180 // peroxidase 56 // --- // 831370 /// AK228425 // AT5G15180 // peroxidase 56 // --- // 831370	chr5	+	4930519	4932363	2.3344	0.000572089	0.00338095
13465157	AT4G02920	{AT4G02920}	828139	NM_178962 // AT4G02920 // hypothetical protein // --- // 828139 /// AT4G02920.2 // AT4G02920 // hypothetical protein // --- // 828139 /// NM_116526 // AT4G02920 // hypothetical protein // --- // 828139 /// AT4G02920.1 // AT4G02920 // hypothetical protein // --- // 828139 /// AY081270 // AT4G02920 // hypothetical protein // --- // 828139	chr4	+	1292523	1294861	-2.00313	0.000571499	0.00337892
13374839	AT1G32350	{AT1G32350}	840127	NM_102968 // AOX1D // alternative oxidase 1D // --- // 840127 /// AT1G32350.1 // AOX1D // alternative oxidase 1D // --- // 840127 /// BT029014 // AOX1D // alternative oxidase 1D // --- // 840127	chr1	-	11666977	11668690	7.29829	0.000570419	0.00337315
13351505	AT1G53140	{AT1G53140}	841748	NM_104193 // DRP5A // Dynamin related protein 5A // --- // 841748 /// AT1G53140.1 // DRP5A // Dynamin related protein 5A // --- // 841748	chr1	+	19799238	19802598	-2.07855	0.000564509	0.00334335
13513751	AT5G51790	{AT5G51790}	835253	NM_124558 // AT5G51790 // transcription factor bHLH120 // --- // 835253 /// AT5G51790.1 // AT5G51790 // transcription factor bHLH120 // --- // 835253	chr5	+	21039762	21040594	-2.18541	0.000563813	0.00334026
13469992	AT4G17600	{AT4G17600}	827479	NM_117868 // LIL3:1 // light-harvesting-like protein Lil3:1 // --- // 827479 /// AT4G17600.1 // LIL3:1 // light-harvesting-like protein Lil3:1 // --- // 827479 /// AF134133 // LIL3:1 // light-harvesting-like protein Lil3:1 // --- // 827479	chr4	+	9803705	9804872	-2.26964	0.000561319	0.00332806
13413314	AT2G26580	{AT2G26580}	817199	NM_179749 // YAB5 // axial regulator YABBY 5 // --- // 817199 /// AT2G26580.1 // YAB5 // axial regulator YABBY 5 // --- // 817199 /// NM_179750 // YAB5 // axial regulator YABBY 5 // --- // 817199 /// AT2G26580.2 // YAB5 // axial regulator YABBY 5 // --- // 817199 /// AK119091 // YAB5 // axial regulator YABBY 5 // --- // 817199	chr2	-	11303590	11306953	-2.15609	0.000557923	0.00331047
13484983	AT4G15330	{AT4G15330}	827199	NM_117621 // CYP705A1 // cytochrome P450, family 705, subfamily A, polypeptide 1 // --- // 827199 /// AT4G15330.1 // CYP705A1 // cytochrome P450, family 705, subfamily A, polypeptide 1 // --- // 827199 /// AK228903 // CYP705A1 // cytochrome P450, family 705, subfamily A, polypeptide 1 // --- // 827199	chr4	-	8751387	8753157	2.61297	0.000553035	0.00328934
13541704	AT5G60530	{AT5G60530}	836174	NM_125446 // AT5G60530 // late embryogenesis abundant protein-like protein // --- // 836174 /// AT5G60530.1 // AT5G60530 // late embryogenesis abundant protein-like protein // --- // 836174 /// BT000598 // AT5G60530 // late embryogenesis abundant protein-like protein // --- // 836174	chr5	-	24333907	24335782	2.45324	0.00054993	0.00327215
13522792	AT5G06640	{AT5G06640}	830552	NM_120747 // AT5G06640 // Proline-rich extensin-like family protein // --- // 830552 /// AT5G06640.1 // AT5G06640 // Proline-rich extensin-like family protein // --- // 830552	chr5	-	2039859	2041928	3.78437	0.000547345	0.00326382
13498318	AT5G06290	{AT5G06290}	830517	NM_120712 // 2-Cys Prx B // 2-Cysteine peroxiredoxin // --- // 830517 /// AT5G06290.1 // 2-Cys Prx B // 2-Cysteine peroxiredoxin // --- // 830517 /// AY054621 // 2-Cys Prx B // 2-Cysteine peroxiredoxin // --- // 830517	chr5	+	1919213	1921425	-2.20789	0.000546844	0.00326176
13470228	AT4G18170	{AT4G18170}	827542	NM_117927 // WRKY28 // WRKY DNA-binding protein 28 // --- // 827542 /// AT4G18170.1 // WRKY28 // WRKY DNA-binding protein 28 // --- // 827542 /// AY070761 // WRKY28 // WRKY DNA-binding protein 28 // --- // 827542	chr4	+	10061373	10062841	2.41765	0.000545014	0.00325247
13407304	AT2G02850	{AT2G02850}	814816	NM_126340 // ARPN // plantacyanin // --- // 814816 /// AT2G02850.1 // ARPN // plantacyanin // --- // 814816 /// AY064141 // ARPN // plantacyanin // --- // 814816	chr2	-	826404	827812	2.20198	0.000542172	0.00324078
13371658	AT1G23400	{AT1G23400}	838948	AT1G23400.1 // CAF2 // CRS2-associated factor 2 // --- // 838948 /// NM_102189 // CAF2 // CRS2-associated factor 2 // --- // 838948 /// AY062732 // CAF2 // CRS2-associated factor 2 // --- // 838948	chr1	-	8312076	8314744	-2.28657	0.000540523	0.00323192
13417326	AT2G35658	{AT2G35658, AT2G35660}	6240444	NM_001124974 // AT2G35658 // hypothetical protein // --- // 6240444 /// AT2G35658.2 // AT2G35658 // hypothetical protein // --- // 6240444 /// NM_001124973 // AT2G35658 // hypothetical protein // --- // 6240444 /// AT2G35658.1 // AT2G35658 // hypothetical protein // --- // 6240444 /// NM_001124975 // AT2G35658 // hypothetical protein // --- // 6240444 /// AT2G35658.3 // AT2G35658 // hypothetical …	chr2	-	14990325	14990935	2.57272	0.000540276	0.00323172
13417375	AT2G35770	{AT2G35770}	818149	NM_129135 // scpl28 // serine carboxypeptidase-like 28 // --- // 818149 /// AT2G35770.1 // scpl28 // serine carboxypeptidase-like 28 // --- // 818149	chr2	-	15034037	15036518	2.04122	0.000536046	0.00321043
13339666		{}		---	chr1	+	4612243	4612929	-2.2067	0.000533144	0.00319604
13334478	AT1G01720	{AT1G01720}	839265	NM_100054 // ATAF1 // NAC domain-containing protein // --- // 839265 /// AT1G01720.1 // ATAF1 // NAC domain-containing protein // --- // 839265 /// BT024513 // ATAF1 // NAC domain-containing protein // --- // 839265	chr1	+	268330	269819	2.34593	0.00053292	0.00319519
13483041	AT4G10955	{AT4G10955, AT4G10960}	826695	NM_117165 // AT4G10955 // GDSL esterase/lipase // --- // 826695 /// NM_117166 // UGE5 // UDP-D-glucose/UDP-D-galactose 4-epimerase 5 // --- // 826696 /// AT4G10960.1 // UGE5 // UDP-D-glucose/UDP-D-galactose 4-epimerase 5 // --- // 826696 /// AT4G10955.1 // AT4G10955 // GDSL esterase/lipase // --- // 826695 /// NM_001203770 // AT4G10955 // GDSL esterase/lipase // --- // 826695 /// AT4G10955.2 // A…	chr4	-	6713557	6718555	2.53507	0.00052773	0.00317853
13509344	AT5G41880	{AT5G41880}	834193	NM_123553 // POLA3 // DNA primase POLA3/POLA4 // --- // 834193 /// AT5G41880.1 // POLA3 // DNA primase POLA3/POLA4 // --- // 834193	chr5	+	16760908	16764276	-2.19945	0.000525841	0.00317156
13336448	AT1G06180	{AT1G06180}	837127	NM_100499 // MYB13 // myb domain protein 13 // --- // 837127 /// AT1G06180.1 // MYB13 // myb domain protein 13 // --- // 837127 /// AY519550 // MYB13 // myb domain protein 13 // --- // 837127	chr1	+	1889408	1891158	2.10022	0.000525665	0.003171
13358507	AT1G72940	{AT1G72940}	843625	NM_105952 // AT1G72940 // Toll-Interleukin-Resistance domain-containing protein // --- // 843625 /// AT1G72940.1 // AT1G72940 // Toll-Interleukin-Resistance domain-containing protein // --- // 843625 /// AY064998 // AT1G72940 // Toll-Interleukin-Resistance domain-containing protein // --- // 843625	chr1	+	27442238	27443856	2.96009	0.000525239	0.00316892
13426826		{}		---	chr3	+	3575844	3575917	2.79564	0.000522879	0.00315667
13467920	AT4G12800	{AT4G12800}	826892	NM_117349 // PSAL // photosystem I subunit L // --- // 826892 /// AT4G12800.1 // PSAL // photosystem I subunit L // --- // 826892 /// AY059949 // PSAL // photosystem I subunit L // --- // 826892	chr4	+	7521322	7522670	-2.22912	0.000522697	0.00315607
13386830	AT1G73330	{AT1G73330}	843668	NM_105993 // DR4 // drought-repressed 4 protein // --- // 843668 /// AT1G73330.1 // DR4 // drought-repressed 4 protein // --- // 843668 /// AF370184 // DR4 // drought-repressed 4 protein // --- // 843668	chr1	-	27568718	27569717	2.33762	0.000521842	0.00315239
13402283	AT2G38230	{AT2G38230}	818402	NM_129380 // PDX1.1 // Pyridoxal biosynthesis protein PDX1.1 // --- // 818402 /// AT2G38230.1 // PDX1.1 // Pyridoxal biosynthesis protein PDX1.1 // --- // 818402 /// AF385694 // PDX1.1 // Pyridoxal biosynthesis protein PDX1.1 // --- // 818402	chr2	+	16011456	16012508	-2.93178	0.000519811	0.00314507
13414127	AT2G28400	{AT2G28400}	817388	NM_128400 // AT2G28400 // hypothetical protein // --- // 817388 /// AT2G28400.1 // AT2G28400 // hypothetical protein // --- // 817388 /// AY070388 // AT2G28400 // hypothetical protein // --- // 817388	chr2	-	12148304	12149052	4.22433	0.000517609	0.00313372
13534734	AT5G42930	{AT5G42930}	834305	NM_123658 // AT5G42930 // lipase class 3-like protein // --- // 834305 /// AT5G42930.1 // AT5G42930 // lipase class 3-like protein // --- // 834305	chr5	-	17210546	17214220	2.38946	0.000515075	0.00312209
13358186	AT1G72120	{AT1G72120}	843543	NM_105870 // AT1G72120 // putative peptide/nitrate transporter // --- // 843543 /// AT1G72120.1 // AT1G72120 // putative peptide/nitrate transporter // --- // 843543	chr1	+	27132097	27133985	2.81374	0.000513388	0.00311405
13495237	AT4G38405	{AT4G38405}	6240441	AT4G38405.1 // AT4G38405 // hypothetical protein // --- // 6240441 /// NM_001125667 // AT4G38405 // hypothetical protein // --- // 6240441	chr4	-	17980417	17980557	2.93206	0.000508814	0.00308973
13381414	AT1G60600	{AT1G60600}	842354	NM_104743 // ABC4 // 1,4-dihydroxy-2-naphthoate polyprenyltransferase // --- // 842354 /// NM_001124046 // ABC4 // 1,4-dihydroxy-2-naphthoate polyprenyltransferase // --- // 842354 /// AT1G60600.1 // ABC4 // 1,4-dihydroxy-2-naphthoate polyprenyltransferase // --- // 842354 /// AT1G60600.2 // ABC4 // 1,4-dihydroxy-2-naphthoate polyprenyltransferase // --- // 842354	chr1	-	22324645	22327359	-2.79539	0.000506374	0.00307735
13539851	AT5G55740	{AT5G55740}	835668	NM_124956 // CRR21 // pentatricopeptide repeat-containing protein // --- // 835668 /// AT5G55740.1 // CRR21 // pentatricopeptide repeat-containing protein // --- // 835668	chr5	-	22561941	22564433	-2.37068	0.000505519	0.00307507
13487194	AT4G20240	{AT4G20240}	827771	NM_118143 // CYP71A27 // cytochrome P450, family 71, subfamily A, polypeptide 27 // --- // 827771 /// AT4G20240.1 // CYP71A27 // cytochrome P450, family 71, subfamily A, polypeptide 27 // --- // 827771	chr4	-	10931493	10934212	2.07386	0.000504865	0.0030717
13465736	AT4G04760	{AT4G04760}	825812	NM_116714 // AT4G04760 // sugar transporter ERD6-like 15 // --- // 825812 /// AT4G04760.1 // AT4G04760 // sugar transporter ERD6-like 15 // --- // 825812	chr4	+	2424164	2427769	2.01995	0.000504024	0.00306889
13492934	AT4G33270	{AT4G33270}	829463	NM_119481 // CDC20.1 // cell division cycle 20, cofactor of APC complex // --- // 829463 /// AT4G33270.1 // CDC20.1 // cell division cycle 20, cofactor of APC complex // --- // 829463	chr4	-	16044352	16046792	-2.0356	0.000502993	0.00306407
13417425	AT2G35930	{AT2G35930}	818166	NM_129152 // PUB23 // E3 ubiquitin-protein ligase PUB23 // --- // 818166 /// AT2G35930.1 // PUB23 // E3 ubiquitin-protein ligase PUB23 // --- // 818166 /// BT005829 // PUB23 // E3 ubiquitin-protein ligase PUB23 // --- // 818166	chr2	-	15082855	15084473	3.23987	0.00050247	0.00306137
13347000	AT1G32220	{AT1G32220}	840114	NM_102955 // AT1G32220 // NAD(P)-binding Rossmann-fold-containing protein // --- // 840114 /// AT1G32220.1 // AT1G32220 // NAD(P)-binding Rossmann-fold-containing protein // --- // 840114 /// AY136322 // AT1G32220 // NAD(P)-binding Rossmann-fold-containing protein // --- // 840114	chr1	+	11607854	11609733	-2.01926	0.000501561	0.00305728
13457143	AT3G47560	{AT3G47560}	823910	NM_202668 // AT3G47560 // alpha/beta-Hydrolases superfamily protein // --- // 823910 /// AT3G47560.2 // AT3G47560 // alpha/beta-Hydrolases superfamily protein // --- // 823910 /// NM_114624 // AT3G47560 // alpha/beta-Hydrolases superfamily protein // --- // 823910 /// AT3G47560.1 // AT3G47560 // alpha/beta-Hydrolases superfamily protein // --- // 823910 /// BT020323 // AT3G47560 // alpha/beta-Hyd…	chr3	-	17525485	17527052	-2.19023	0.000500038	0.00304945
13474175	AT4G27260	{AT4G27260}	828834	NM_118860 // WES1 // indole-3-acetic acid-amido synthetase GH3.5 // --- // 828834 /// AT4G27260.1 // WES1 // indole-3-acetic acid-amido synthetase GH3.5 // --- // 828834 /// AY070038 // WES1 // indole-3-acetic acid-amido synthetase GH3.5 // --- // 828834	chr4	+	13653609	13656204	2.15811	0.000499047	0.00304534
13453515	AT3G25020	{AT3G25020}	822093	NM_113406 // RLP42 // receptor like protein 42 // --- // 822093 /// AT3G25020.1 // RLP42 // receptor like protein 42 // --- // 822093	chr3	-	9116868	9119540	-3.12217	0.000496113	0.00303226
13537020	AT5G48570	{AT5G48570}	834913	NM_124233 // ROF2 // peptidyl-prolyl cis-trans isomerase FKBP65 // --- // 834913 /// AT5G48570.1 // ROF2 // peptidyl-prolyl cis-trans isomerase FKBP65 // --- // 834913	chr5	-	19690542	19693845	-3.2106	0.000495093	0.00302747
13359385	AT1G75290	{AT1G75290}	843866	NM_106184 // AT1G75290 // isoflavone reductase-like protein // --- // 843866 /// AT1G75290.1 // AT1G75290 // isoflavone reductase-like protein // --- // 843866 /// BT033106 // AT1G75290 // isoflavone reductase-like protein // --- // 843866	chr1	+	28253890	28255173	2.35704	0.000492991	0.00301846
13490544	AT4G27700	{AT4G27700}	828884	NM_118909 // AT4G27700 // rhodanese-like domain-containing protein // --- // 828884 /// AT4G27700.1 // AT4G27700 // rhodanese-like domain-containing protein // --- // 828884 /// AY050336 // AT4G27700 // rhodanese-like domain-containing protein // --- // 828884	chr4	-	13826374	13827823	-2.60945	0.000490336	0.0030055
13538661	AR1protein	{AR1protein, AT5G52390}	835315	NM_124618 // AT5G52390 // PAR1 protein // --- // 835315 /// AT5G52390.1 // AT5G52390 // PAR1 protein // --- // 835315 /// AY091116 // AT5G52390 // PAR1 protein // --- // 835315	chr5	-	21263936	21265264	4.05958	0.00049016	0.00300496
13468531	AT4G14540	{AT4G14540}	827101	NM_117534 // NF-YB3 // nuclear transcription factor Y subunit B-3 // --- // 827101 /// AT4G14540.1 // NF-YB3 // nuclear transcription factor Y subunit B-3 // --- // 827101 /// AK117818 // NF-YB3 // nuclear transcription factor Y subunit B-3 // --- // 827101	chr4	+	8344616	8345218	-2.44324	0.000487965	0.00299485
13359175	AT1G74650	{AT1G74650}	843804	NM_106123 // MYB31 // myb domain protein 31 // --- // 843804 /// AT1G74650.1 // MYB31 // myb domain protein 31 // --- // 843804 /// BT029481 // MYB31 // myb domain protein 31 // --- // 843804	chr1	+	28041191	28042995	3.1768	0.000487726	0.00299386
13489621	AT4G25750	{AT4G25750}	828680	NM_118707 // AT4G25750 // ABC transporter G family member 4 // --- // 828680 /// AT4G25750.1 // AT4G25750 // ABC transporter G family member 4 // --- // 828680	chr4	-	13110627	13112360	-2.65867	0.000483484	0.00297162
13369668	AT1G18330	{AT1G18330}	838413	NM_001123832 // EPR1 // early-phytochrome-responsive1 // --- // 838413 /// AT1G18330.2 // EPR1 // early-phytochrome-responsive1 // --- // 838413 /// NM_101691 // EPR1 // early-phytochrome-responsive1 // --- // 838413 /// AT1G18330.1 // EPR1 // early-phytochrome-responsive1 // --- // 838413 /// AB115696 // EPR1 // early-phytochrome-responsive1 // --- // 838413	chr1	-	6305966	6308013	-4.81047	0.000483187	0.00297027
13393180	AT2G15480	{AT2G15480}	816040	NM_127108 // UGT73B5 // UDP-glucosyl transferase 73B5 // --- // 816040 /// AT2G15480.1 // UGT73B5 // UDP-glucosyl transferase 73B5 // --- // 816040 /// NM_001202599 // UGT73B5 // UDP-glucosyl transferase 73B5 // --- // 816040 /// AT2G15480.2 // UGT73B5 // UDP-glucosyl transferase 73B5 // --- // 816040	chr2	+	6758681	6763501	2.00856	0.000479574	0.00295468
13497271	AT5G04120	{AT5G04120}	830290	NM_120494 // AT5G04120 // phosphoglycerate mutase-like protein // --- // 830290 /// AT5G04120.1 // AT5G04120 // phosphoglycerate mutase-like protein // --- // 830290	chr5	+	1120003	1121775	3.36614	0.000477856	0.00294552
13421761	AT2G45760	{AT2G45760}	819184	NM_130139 // BAP2 // BON1-associated protein 2 // --- // 819184 /// AT2G45760.1 // BAP2 // BON1-associated protein 2 // --- // 819184 /// BT025263 // BAP2 // BON1-associated protein 2 // --- // 819184	chr2	-	18847007	18847821	3.38917	0.000474494	0.00292808
13506746	AT5G27967	{AT5G27967}	6240596	NM_001125818 // AT5G27967 // hypothetical protein // --- // 6240596 /// AT5G27967.1 // AT5G27967 // hypothetical protein // --- // 6240596	chr5	+	10001590	10001736	2.07538	0.000473248	0.0029218
13519909	AT5G65790	{AT5G65790}	836708	NM_125976 // MYB68 // myb domain protein 68 // --- // 836708 /// AT5G65790.1 // MYB68 // myb domain protein 68 // --- // 836708 /// AK227472 // MYB68 // myb domain protein 68 // --- // 836708	chr5	+	26322948	26324578	2.56995	0.000470665	0.00290866
13529743	AT5G23060	{AT5G23060}	832370	NM_122212 // CaS // calcium sensing receptor // --- // 832370 /// AT5G23060.1 // CaS // calcium sensing receptor // --- // 832370 /// BT000666 // CaS // calcium sensing receptor // --- // 832370	chr5	-	7736590	7738535	-2.3548	0.000468309	0.00289689
13350204	AT1G49975	{AT1G49975}	841421	AT1G49975.1 // AT1G49975 // hypothetical protein // --- // 841421 /// NM_103885 // AT1G49975 // hypothetical protein // --- // 841421 /// BT024576 // AT1G49975 // hypothetical protein // --- // 841421	chr1	+	18504802	18505597	-2.72688	0.000465985	0.0028836
13507422	AT5G35940	{AT5G35940}	833584	NM_122985 // AT5G35940 // jacalin-like lectin family protein // --- // 833584 /// AT5G35940.1 // AT5G35940 // jacalin-like lectin family protein // --- // 833584	chr5	+	14090825	14092977	4.15259	0.000464261	0.00287514
13521364	AT5G02890	{AT5G02890}	831751	NM_120367 // AT5G02890 // HXXXD-type acyl-transferase-like protein // --- // 831751 /// AT5G02890.1 // AT5G02890 // HXXXD-type acyl-transferase-like protein // --- // 831751 /// BT002539 // AT5G02890 // HXXXD-type acyl-transferase-like protein // --- // 831751	chr5	-	670065	671471	-2.05978	0.000458056	0.00284216
13520180		{}		---	chr5	+	26567370	26567453	-2.32821	0.000457843	0.0028413
13527409	AT5G17380	{AT5G17380}	831604	NM_121744 // AT5G17380 // 2-hydroxyacyl-CoA lyase // --- // 831604 /// AT5G17380.1 // AT5G17380 // 2-hydroxyacyl-CoA lyase // --- // 831604 /// AY099774 // AT5G17380 // 2-hydroxyacyl-CoA lyase // --- // 831604	chr5	-	5724759	5726746	2.20199	0.000456579	0.00283438
13510502	AT5G44572	{AT5G44572}	5008298	AT5G44572.1 // AT5G44572 // hypothetical protein // --- // 5008298 /// NM_001085242 // AT5G44572 // hypothetical protein // --- // 5008298	chr5	+	17968152	17969563	-3.02779	0.000456243	0.00283275
13405375	AT2G45430	{AT2G45430}	819151	NM_130105 // AHL22 // AT-hook motif nuclear-localized protein 22 // --- // 819151 /// AT2G45430.1 // AHL22 // AT-hook motif nuclear-localized protein 22 // --- // 819151 /// BT014980 // AHL22 // AT-hook motif nuclear-localized protein 22 // --- // 819151	chr2	+	18727561	18728935	2.11833	0.000453672	0.00282455
13355772	AT1G66370	{AT1G66370}	842955	NM_105308 // MYB113 // transcription factor MYB113 // --- // 842955 /// AT1G66370.1 // MYB113 // transcription factor MYB113 // --- // 842955 /// AY519566 // MYB113 // transcription factor MYB113 // --- // 842955	chr1	+	24753634	24754604	2.94078	0.000452832	0.00281977
13513212	AT5G50760	{AT5G50760}	835148	NM_124454 // AT5G50760 // SAUR-like auxin-responsive protein // --- // 835148 /// AT5G50760.1 // AT5G50760 // SAUR-like auxin-responsive protein // --- // 835148 /// BT010403 // AT5G50760 // SAUR-like auxin-responsive protein // --- // 835148	chr5	+	20644661	20645469	3.80878	0.000452376	0.0028183
13385542	AT1G69930	{AT1G69930}	843329	NM_105661 // GSTU11 // glutathione S-transferase TAU 11 // --- // 843329 /// AT1G69930.1 // GSTU11 // glutathione S-transferase TAU 11 // --- // 843329 /// AK119143 // GSTU11 // glutathione S-transferase TAU 11 // --- // 843329	chr1	-	26337497	26338795	8.77725	0.000452037	0.00281665
13407634	AT2G04050	{AT2G04050}	814939	NM_126444 // AT2G04050 // MATE efflux family protein // --- // 814939 /// AT2G04050.1 // AT2G04050 // MATE efflux family protein // --- // 814939	chr2	-	1337386	1339270	7.95062	0.000446991	0.0027911
13377431	AT1G49500	{AT1G49500}	841374	AT1G49500.1 // AT1G49500 // hypothetical protein // --- // 841374 /// NM_103838 // AT1G49500 // hypothetical protein // --- // 841374 /// AY099654 // AT1G49500 // hypothetical protein // --- // 841374	chr1	-	18321295	18322284	-3.96457	0.000444701	0.00277942
13372078	AT1G24310	{AT1G24310, AT1G24320}	839048	NM_102278 // AT1G24320 // alpha-glucosidase 2 // --- // 839048 /// AT1G24320.1 // AT1G24320 // alpha-glucosidase 2 // --- // 839048 /// AT1G24310.1 // AT1G24310 // hypothetical protein // --- // 839047 /// NM_102277 // AT1G24310 // hypothetical protein // --- // 839047 /// AK227426 // AT1G24320 // alpha-glucosidase 2 // --- // 839048	chr1	-	8626315	8630971	2.50937	0.000442151	0.00276807
13411207	AT2G21100	{AT2G21100}	816645	NM_179678 // AT2G21100 // disease resistance-responsive, dirigent domain-containing protein // --- // 816645 /// AT2G21100.1 // AT2G21100 // disease resistance-responsive, dirigent domain-containing protein // --- // 816645 /// BT005788 // AT2G21100 // disease resistance-responsive, dirigent domain-containing protein // --- // 816645	chr2	-	9048131	9049404	2.06085	0.000439614	0.00275386
13487485	AT4G21270	{AT4G21270}	827876	NM_118246 // ATK1 // kinesin-like motor protein heavy chain // --- // 827876 /// AT4G21270.1 // ATK1 // kinesin-like motor protein heavy chain // --- // 827876 /// D11371 // ATK1 // kinesin-like motor protein heavy chain // --- // 827876	chr4	-	11329363	11334135	-2.02181	0.000438148	0.00274614
13432135	AT3G23250	{AT3G23250}	821904	NM_113226 // MYB15 // myb domain protein 15 // --- // 821904 /// NM_001035670 // MYB15 // myb domain protein 15 // --- // 821904 /// AT3G23250.1 // MYB15 // myb domain protein 15 // --- // 821904 /// AT3G23250.2 // MYB15 // myb domain protein 15 // --- // 821904 /// AK176617 // MYB15 // myb domain protein 15 // --- // 821904	chr3	+	8309209	8310826	5.56306	0.000438071	0.00274611
13517415	AT5G60310	{AT5G60310}	836153	NM_125424 // AT5G60310 // putative L-type lectin-domain containing receptor kinase I.10 // --- // 836153 /// AT5G60310.1 // AT5G60310 // putative L-type lectin-domain containing receptor kinase I.10 // --- // 836153	chr5	+	24268011	24269982	2.13405	0.000437752	0.00274463
13387050	AT1G73890	{AT1G73890}	843727	NM_106049 // AT1G73890 // protease inhibitor/seed storage/lipid transfer protein family protein // --- // 843727 /// AT1G73890.1 // AT1G73890 // protease inhibitor/seed storage/lipid transfer protein family protein // --- // 843727	chr1	-	27787903	27788658	2.30885	0.000437763	0.00274463
13441594	AT3G60120	{AT3G60120}	825182	NM_115875 // BGLU27 // beta glucosidase 27 // --- // 825182 /// AT3G60120.1 // BGLU27 // beta glucosidase 27 // --- // 825182	chr3	+	22205947	22208952	4.772	0.000432262	0.00271776
13338612	AT1G10960	{AT1G10960}	837639	NM_100971 // FD1 // ferredoxin 1 // --- // 837639 /// AT1G10960.1 // FD1 // ferredoxin 1 // --- // 837639	chr1	+	3664386	3665039	-2.34326	0.000430227	0.00270755
13367383	AT1G13245	{AT1G13245}	837884	NM_148462 // RTFL17 // ROTUNDIFOLIA like 17 // --- // 837884 /// AT1G13245.1 // RTFL17 // ROTUNDIFOLIA like 17 // --- // 837884 /// BT025298 // RTFL17 // ROTUNDIFOLIA like 17 // --- // 837884	chr1	-	4525486	4526064	-2.27597	0.000428552	0.00269833
13473374	AT4G25390	{AT4G25390}	828642	NM_118671 // AT4G25390 // receptor-like serine/threonine-protein kinase // --- // 828642 /// AT4G25390.1 // AT4G25390 // receptor-like serine/threonine-protein kinase // --- // 828642 /// NM_179111 // AT4G25390 // receptor-like serine/threonine-protein kinase // --- // 828642 /// AT4G25390.2 // AT4G25390 // receptor-like serine/threonine-protein kinase // --- // 828642	chr4	+	12977341	12979568	2.50996	0.000427256	0.0026915
13508468	AT5G39785	{AT5G39785}	833974	NM_123341 // AT5G39785 // hypothetical protein // --- // 833974 /// NM_180776 // AT5G39785 // hypothetical protein // --- // 833974 /// AT5G39785.1 // AT5G39785 // hypothetical protein // --- // 833974 /// AT5G39785.2 // AT5G39785 // hypothetical protein // --- // 833974 /// AY070102 // AT5G39785 // hypothetical protein // --- // 833974	chr5	+	15929188	15932276	2.53359	0.000424188	0.00267524
13545049		{}		---	chrC	-	94276	94356	2.53387	0.000423192	0.0026694
13544928		{}		---	chrC	+	144293	144373	2.53387	0.000423192	0.0026694
13504136	AT5G20960	{AT5G20960}	832221	NM_122105 // AO1 // aldehyde oxidase 1 // --- // 832221 /// NM_180718 // AO1 // aldehyde oxidase 1 // --- // 832221 /// AT5G20960.1 // AO1 // aldehyde oxidase 1 // --- // 832221 /// AT5G20960.2 // AO1 // aldehyde oxidase 1 // --- // 832221 /// AB005804 // AO1 // aldehyde oxidase 1 // --- // 832221	chr5	+	7116738	7122774	2.14237	0.000422019	0.00266419
13411796	AT2G22810	{AT2G22810}	816812	NM_127846 // ACS4 // 1-aminocyclopropane-1-carboxylate synthase // --- // 816812 /// AT2G22810.1 // ACS4 // 1-aminocyclopropane-1-carboxylate synthase // --- // 816812 /// U23481 // ACS4 // 1-aminocyclopropane-1-carboxylate synthase // --- // 816812	chr2	-	9717791	9719472	-2.19645	0.000421813	0.00266403
13442051	AT3G61060	{AT3G61060}	825278	NM_202741 // PP2-A13 // phloem protein 2-A13 // --- // 825278 /// NM_115970 // PP2-A13 // phloem protein 2-A13 // --- // 825278 /// AT3G61060.2 // PP2-A13 // phloem protein 2-A13 // --- // 825278 /// AT3G61060.1 // PP2-A13 // phloem protein 2-A13 // --- // 825278 /// BT000895 // PP2-A13 // phloem protein 2-A13 // --- // 825278	chr3	+	22602910	22604582	-3.42345	0.000419365	0.00265027
13469756	AT4G16980	{AT4G16980}	827406	NM_117802 // AT4G16980 // arabinogalactan family protein // --- // 827406 /// AT4G16980.1 // AT4G16980 // arabinogalactan family protein // --- // 827406 /// AY035118 // AT4G16980 // arabinogalactan family protein // --- // 827406	chr4	+	9556978	9557812	-2.68497	0.000416808	0.00263649
13401341	AT2G35980	{AT2G35980}	818171	NM_129157 // YLS9 // late embryogenesis abundant hydroxyproline-rich glycoprotein // --- // 818171 /// AT2G35980.1 // YLS9 // late embryogenesis abundant hydroxyproline-rich glycoprotein // --- // 818171 /// BT002875 // YLS9 // late embryogenesis abundant hydroxyproline-rich glycoprotein // --- // 818171	chr2	+	15110588	15111471	3.47678	0.000415975	0.00263252
13544718	AT5G67420	{AT5G67420}	836878	NM_126142 // LBD37 // LOB domain-containing protein 37 // --- // 836878 /// AT5G67420.1 // LBD37 // LOB domain-containing protein 37 // --- // 836878 /// AF447894 // LBD37 // LOB domain-containing protein 37 // --- // 836878	chr5	-	26904289	26906026	-2.0777	0.000414972	0.00262791
13383143	AT1G64610	{AT1G64610}	842769	NM_105136 // AT1G64610 // WD40 domain-containing protein // --- // 842769 /// AT1G64610.1 // AT1G64610 // WD40 domain-containing protein // --- // 842769 /// NM_202360 // AT1G64610 // WD40 domain-containing protein // --- // 842769 /// AT1G64610.2 // AT1G64610 // WD40 domain-containing protein // --- // 842769 /// AY064059 // AT1G64610 // WD40 domain-containing protein // --- // 842769	chr1	-	23998725	24001950	2.07833	0.000414058	0.00262255
13486591	AT4G18740	{AT4G18740}	827608	NM_202840 // AT4G18740 // Rho termination factor // --- // 827608 /// NM_117990 // AT4G18740 // Rho termination factor // --- // 827608 /// AT4G18740.2 // AT4G18740 // Rho termination factor // --- // 827608 /// AT4G18740.1 // AT4G18740 // Rho termination factor // --- // 827608 /// NM_001203834 // AT4G18740 // Rho termination factor // --- // 827608 /// AT4G18740.3 // AT4G18740 // Rho terminatio…	chr4	-	10303414	10304576	-2.34275	0.000412714	0.00261641
13432131	AT3G23240	{AT3G23240}	821902	NM_113225 // ERF1 // ethylene-responsive transcription factor 1B // --- // 821902 /// AT3G23240.1 // ERF1 // ethylene-responsive transcription factor 1B // --- // 821902 /// AF428390 // ERF1 // ethylene-responsive transcription factor 1B // --- // 821902	chr3	+	8295644	8296604	2.38912	0.000412213	0.00261641
13434192	AT3G28100	{AT3G28100}	822434	NM_113728 // AT3G28100 // nodulin MtN21-like transporter family protein UMAMIT45 // --- // 822434 /// AT3G28100.1 // AT3G28100 // nodulin MtN21-like transporter family protein UMAMIT45 // --- // 822434 /// BT029535 // AT3G28100 // nodulin MtN21-like transporter family protein UMAMIT45 // --- // 822434	chr3	+	10456099	10460965	2.37948	0.000412692	0.00261641
13466059	AT4G05520	{AT4G05520}	825902	NM_202788 // EHD2 // EPS15 homology domain 2 protein // --- // 825902 /// NM_116790 // EHD2 // EPS15 homology domain 2 protein // --- // 825902 /// AT4G05520.2 // EHD2 // EPS15 homology domain 2 protein // --- // 825902 /// AT4G05520.1 // EHD2 // EPS15 homology domain 2 protein // --- // 825902 /// BT033036 // EHD2 // EPS15 homology domain 2 protein // --- // 825902	chr4	+	2804451	2807929	-2.12845	0.000408535	0.00259613
13428096	AT3G14420	{AT3G14420}	820665	NM_180253 // AT3G14420 // peroxisomal (S)-2-hydroxy-acid oxidase GLO1 // --- // 820665 /// AT3G14420.2 // AT3G14420 // peroxisomal (S)-2-hydroxy-acid oxidase GLO1 // --- // 820665 /// NM_001035617 // AT3G14420 // peroxisomal (S)-2-hydroxy-acid oxidase GLO1 // --- // 820665 /// AT3G14420.4 // AT3G14420 // peroxisomal (S)-2-hydroxy-acid oxidase GLO1 // --- // 820665 /// NM_112302 // AT3G14420 // pe…	chr3	+	4821523	4824178	-2.13145	0.000408135	0.00259488
13387282	AT1G74460	{AT1G74460}	843787	NM_106106 // AT1G74460 // GDSL esterase/lipase // --- // 843787 /// AT1G74460.1 // AT1G74460 // GDSL esterase/lipase // --- // 843787	chr1	-	27987961	27989801	2.35056	0.00040656	0.00258701
13392229		{}		---	chr2	+	3276440	3276511	2.35757	0.000404658	0.00257661
13397326		{}		---	chr2	+	11159702	11159803	-2.67397	0.000402519	0.00256469
13360125	AT1G77270	{AT1G77270}	844063	NM_106376 // AT1G77270 // hypothetical protein // --- // 844063 /// AT1G77270.1 // AT1G77270 // hypothetical protein // --- // 844063 /// AY074315 // AT1G77270 // hypothetical protein // --- // 844063	chr1	+	29027778	29031285	-2.30931	0.000402282	0.0025636
13505503	AT5G25120	{AT5G25120}	832583	NM_122421 // CYP71B11 // cytochrome P450 71B11 // --- // 832583 /// AT5G25120.1 // CYP71B11 // cytochrome P450 71B11 // --- // 832583 /// AK176623 // CYP71B11 // cytochrome P450 71B11 // --- // 832583	chr5	+	8662099	8664533	-2.0888	0.000401706	0.00256121
13376190	AT1G43910	{AT1G43910}	840990	NM_103518 // AT1G43910 // P-loop containing nucleoside triphosphate hydrolases superfamily protein // --- // 840990 /// AT1G43910.1 // AT1G43910 // P-loop containing nucleoside triphosphate hydrolases superfamily protein // --- // 840990	chr1	-	16655884	16657658	3.48651	0.000401616	0.00256106
13482223	AT4G08400	{AT4G08400}	826398	NM_116909 // AT4G08400 // Proline-rich extensin-like family protein // --- // 826398 /// AT4G08400.1 // AT4G08400 // Proline-rich extensin-like family protein // --- // 826398	chr4	-	5323800	5325341	3.50841	0.000401048	0.00255871
13441859	AT3G60647	{AT3G60647}	6240774	AT3G60647.1 // AT3G60647 // hypothetical protein // --- // 6240774 /// NM_001125395 // AT3G60647 // hypothetical protein // --- // 6240774	chr3	+	22419351	22419548	-2.22236	0.000400512	0.00255614
13336382		{}		---	chr1	+	1817400	1817471	2.08112	0.00039969	0.00255175
13465320		{}		---	chr4	+	1442005	1442076	2.08112	0.00039969	0.00255175
13467455		{}		---	chr4	+	6944727	6944798	2.08112	0.00039969	0.00255175
13518680		{}		---	chr5	+	25330036	25330107	2.08112	0.00039969	0.00255175
13507218	AT5G35190	{AT5G35190}	833473	NM_122910 // AT5G35190 // proline-rich extensin-like family protein // --- // 833473 /// AT5G35190.1 // AT5G35190 // proline-rich extensin-like family protein // --- // 833473	chr5	+	13434181	13435167	2.66041	0.000399165	0.00255009
13501215	AT5G13770	{AT5G13770, AT5G13780}	831222	NM_121380 // AT5G13770 // pentatricopeptide repeat-containing protein // --- // 831222 /// AT5G13770.1 // AT5G13770 // pentatricopeptide repeat-containing protein // --- // 831222 /// NM_121381 // AT5G13780 // peptide alpha-N-acetyltransferase // --- // 831223 /// AT5G13780.1 // AT5G13780 // peptide alpha-N-acetyltransferase // --- // 831223 /// BT015358 // AT5G13770 // pentatricopeptide repeat-c…	chr5	+	4445423	4447476	-2.17825	0.000397646	0.00254461
13383962	AT1G66400	{AT1G66400}	842958	NM_105311 // CML23 // calmodulin like 23 // --- // 842958 /// AT1G66400.1 // CML23 // calmodulin like 23 // --- // 842958 /// AY063853 // CML23 // calmodulin like 23 // --- // 842958	chr1	-	24770575	24771371	4.61632	0.000395085	0.00252992
13540561	AT5G57560	{AT5G57560}	835860	NM_125137 // TCH4 // xyloglucan endotransglucosylase/hydrolase protein 22 // --- // 835860 /// AT5G57560.1 // TCH4 // xyloglucan endotransglucosylase/hydrolase protein 22 // --- // 835860 /// AF051338 // TCH4 // xyloglucan endotransglucosylase/hydrolase protein 22 // --- // 835860	chr5	-	23307130	23308282	2.68549	0.000395063	0.00252992
13439247	AT3G54200	{AT3G54200}	824587	NM_115280 // AT3G54200 // late embryogenesis abundant hydroxyproline-rich glycoprotein // --- // 824587 /// AT3G54200.1 // AT3G54200 // late embryogenesis abundant hydroxyproline-rich glycoprotein // --- // 824587	chr3	+	20065665	20066560	2.11779	0.000388979	0.00249831
13386059	AT1G71380	{AT1G71380}	843479	NM_105807 // CEL3 // endoglucanase 9 // --- // 843479 /// AT1G71380.1 // CEL3 // endoglucanase 9 // --- // 843479 /// BT026459 // CEL3 // endoglucanase 9 // --- // 843479	chr1	-	26899784	26901789	2.45415	0.000384185	0.00247248
13422843	AT3G01440	{AT3G01440}	821143	NM_111010 // PQL1 // photosynthetic NDH subcomplex L3 // --- // 821143 /// AT3G01440.1 // PQL1 // photosynthetic NDH subcomplex L3 // --- // 821143 /// AY070745 // PQL1 // photosynthetic NDH subcomplex L3 // --- // 821143	chr3	+	168435	169618	-3.01913	0.000379799	0.00244754
13387009	AT1G73810	{AT1G73810}	843717	NM_106041 // AT1G73810 // core-2/I-branching beta-1,6-N-acetylglucosaminyltransferase-like protein // --- // 843717 /// AT1G73810.1 // AT1G73810 // core-2/I-branching beta-1,6-N-acetylglucosaminyltransferase-like protein // --- // 843717	chr1	-	27752400	27755297	2.57255	0.00037809	0.00243939
13378084	AT1G51080	{AT1G51080}	841530	AT1G51080.1 // AT1G51080 // hypothetical protein // --- // 841530 /// NM_103986 // AT1G51080 // hypothetical protein // --- // 841530 /// BT010434 // AT1G51080 // hypothetical protein // --- // 841530	chr1	-	18929744	18930752	-2.30342	0.000373778	0.00241644
13418725	AT2G38790	{AT2G38790}	818461	NM_129436 // AT2G38790 // hypothetical protein // --- // 818461 /// AT2G38790.1 // AT2G38790 // hypothetical protein // --- // 818461 /// BT002863 // AT2G38790 // hypothetical protein // --- // 818461	chr2	-	16214189	16215264	2.52045	0.000372373	0.0024102
13334945	AT1G02640	{AT1G02640}	837940	NM_100144 // BXL2 // probable beta-D-xylosidase 2 // --- // 837940 /// AT1G02640.1 // BXL2 // probable beta-D-xylosidase 2 // --- // 837940 /// AF367266 // BXL2 // probable beta-D-xylosidase 2 // --- // 837940	chr1	+	564205	567769	-2.5979	0.000371581	0.0024075
13525272	AT5G12420	{AT5G12420}	831117	NM_121280 // AT5G12420 // O-acyltransferase (WSD1-like) family protein // --- // 831117 /// AT5G12420.1 // AT5G12420 // O-acyltransferase (WSD1-like) family protein // --- // 831117 /// AY080798 // AT5G12420 // O-acyltransferase (WSD1-like) family protein // --- // 831117	chr5	-	4024314	4026741	3.1286	0.000368328	0.00239248
13514872	AT5G54270	{AT5G54270, AT5G54280}	835515	NM_124807 // LHCB3 // light-harvesting chlorophyll B-binding protein 3 // --- // 835515 /// AT5G54270.1 // LHCB3 // light-harvesting chlorophyll B-binding protein 3 // --- // 835515 /// NM_124808 // ATM2 // myosin 2 // --- // 835516 /// NM_001085286 // ATM2 // myosin 2 // --- // 835516 /// AT5G54280.1 // ATM2 // myosin 2 // --- // 835516 /// AT5G54280.2 // ATM2 // myosin 2 // --- // 835516 /// AF…	chr5	+	22038273	22039568	-2.76148	0.000366769	0.00238437
13411229	AT2G21140	{AT2G21140}	816649	NM_127684 // PRP2 // proline-rich protein 2 // --- // 816649 /// AT2G21140.1 // PRP2 // proline-rich protein 2 // --- // 816649 /// AK117333 // PRP2 // proline-rich protein 2 // --- // 816649	chr2	-	9060625	9062091	-2.01905	0.000359943	0.00234626
13474688	AT4G28460	{AT4G28460}	828963	AT4G28460.1 // AT4G28460 // hypothetical protein // --- // 828963 /// NM_118988 // AT4G28460 // hypothetical protein // --- // 828963	chr4	+	14065997	14066543	2.38084	0.000358366	0.00233766
13474160	AT4G27150	{AT4G27150}	828823	NM_118849 // SESA2 // seed storage albumin 2 // --- // 828823 /// AT4G27150.1 // SESA2 // seed storage albumin 2 // --- // 828823 /// BT002073 // SESA2 // seed storage albumin 2 // --- // 828823	chr4	+	13609341	13610075	2.98661	0.000356474	0.00232729
13448589	AT3G12830	{AT3G12830}	820465	NM_112119 // AT3G12830 // SAUR-like auxin-responsive protein // --- // 820465 /// AT3G12830.1 // AT3G12830 // SAUR-like auxin-responsive protein // --- // 820465 /// BT011607 // AT3G12830 // SAUR-like auxin-responsive protein // --- // 820465	chr3	-	4078651	4079608	2.03949	0.000356226	0.00232607
13392544	AT2G11522	{AT2G11522}	6240841	AT2G11522.1 // AT2G11522 // hypothetical protein // --- // 6240841 /// NM_001124825 // AT2G11522 // hypothetical protein // --- // 6240841	chr2	+	4622370	4622495	2.92945	0.00035557	0.00232257
13386511	AT1G72670	{AT1G72670}	843599	NM_105926 // iqd8 // IQ-domain 8 protein // --- // 843599 /// AT1G72670.1 // iqd8 // IQ-domain 8 protein // --- // 843599 /// AK175909 // iqd8 // IQ-domain 8 protein // --- // 843599	chr1	-	27356683	27358853	-2.1084	0.000354941	0.00231928
13361721	AT1G80820	{AT1G80820}	844421	NM_106730 // CCR2 // cinnamoyl-CoA reductase // --- // 844421 /// AT1G80820.1 // CCR2 // cinnamoyl-CoA reductase // --- // 844421 /// AK227576 // CCR2 // cinnamoyl-CoA reductase // --- // 844421	chr1	+	30370572	30372670	3.35457	0.000354575	0.00231786
13409937	AT2G18130	{AT2G18130}	816326	NM_127370 // PAP11 // purple acid phosphatase 11 // --- // 816326 /// AT2G18130.1 // PAP11 // purple acid phosphatase 11 // --- // 816326 /// AF492663 // PAP11 // purple acid phosphatase 11 // --- // 816326	chr2	-	7879308	7883935	2.75204	0.000353639	0.00231232
13456358	AT3G45410	{AT3G45410}	823679	NM_114410 // AT3G45410 // concanavalin A-like lectin kinase-like protein // --- // 823679 /// AT3G45410.1 // AT3G45410 // concanavalin A-like lectin kinase-like protein // --- // 823679 /// AY376441 // AT3G45410 // concanavalin A-like lectin kinase-like protein // --- // 823679	chr3	-	16653899	16656013	2.57478	0.000352599	0.00230921
13373632	AT1G29355	{AT1G29355}	839810	NM_148491 // AT1G29355 // hypothetical protein // --- // 839810 /// AT1G29355.1 // AT1G29355 // hypothetical protein // --- // 839810	chr1	-	10274102	10275718	2.03638	0.000350507	0.00229849
13480560	AT4G01540	{AT4G01540}	828149	NM_116384 // NTM1 // NAC domain-containing protein 68 // --- // 828149 /// AT4G01540.1 // NTM1 // NAC domain-containing protein 68 // --- // 828149 /// NM_001084874 // NTM1 // NAC domain-containing protein 68 // --- // 828149 /// AT4G01540.2 // NTM1 // NAC domain-containing protein 68 // --- // 828149	chr4	-	670483	672789	2.21831	0.000348072	0.00228448
13436712	AT3G48020	{AT3G48020}	823957	AT3G48020.1 // AT3G48020 // hypothetical protein // --- // 823957 /// NM_114671 // AT3G48020 // hypothetical protein // --- // 823957 /// AK176116 // AT3G48020 // hypothetical protein // --- // 823957	chr3	+	17724590	17725198	3.42577	0.00034627	0.00227576
13471752	AT4G21600	{AT4G21600}	828246	NM_118280 // ENDO5 // endonuclease 5 // --- // 828246 /// AT4G21600.1 // ENDO5 // endonuclease 5 // --- // 828246	chr4	+	11485119	11487416	2.11063	0.000344231	0.00226492
13408932	AT2G14860	{AT2G14860}	815975	NM_127050 // AT2G14860 // Mpv17/PMP22 family protein // --- // 815975 /// AT2G14860.1 // AT2G14860 // Mpv17/PMP22 family protein // --- // 815975 /// BT029996 // AT2G14860 // Mpv17/PMP22 family protein // --- // 815975	chr2	-	6387624	6389628	2.10739	0.000344322	0.00226492
13421960	AT2G46290	{AT2G46290}	819237	NM_130192 // AT2G46290 // transducin/WD40 repeat-like superfamily protein // --- // 819237 /// AT2G46290.1 // AT2G46290 // transducin/WD40 repeat-like superfamily protein // --- // 819237	chr2	-	19005771	19007879	-2.37629	0.000343863	0.00226459
13415936	AT2G32640	{AT2G32640}	817824	NM_201854 // AT2G32640 // Lycopene beta/epsilon cyclase protein // --- // 817824 /// AT2G32640.2 // AT2G32640 // Lycopene beta/epsilon cyclase protein // --- // 817824 /// NM_128823 // AT2G32640 // Lycopene beta/epsilon cyclase protein // --- // 817824 /// AT2G32640.1 // AT2G32640 // Lycopene beta/epsilon cyclase protein // --- // 817824	chr2	-	13846919	13850909	-2.17434	0.000343213	0.0022613
13438070	AT3G51430	{AT3G51430}	824306	NM_115002 // YLS2 // strictosidine synthase-like 5 // --- // 824306 /// AT3G51430.1 // YLS2 // strictosidine synthase-like 5 // --- // 824306 /// NM_001203124 // YLS2 // strictosidine synthase-like 5 // --- // 824306 /// AT3G51430.2 // YLS2 // strictosidine synthase-like 5 // --- // 824306 /// AY065039 // YLS2 // strictosidine synthase-like 5 // --- // 824306	chr3	+	19086452	19088110	2.59151	0.000342474	0.00225777
13474332	AT4G27710	{AT4G27710}	828885	NM_118910 // CYP709B3 // cytochrome P450, family 709, subfamily B, polypeptide 3 // --- // 828885 /// AT4G27710.1 // CYP709B3 // cytochrome P450, family 709, subfamily B, polypeptide 3 // --- // 828885	chr4	+	13828432	13830596	-2.42644	0.00034176	0.00225384
13428988	AT3G16175	{AT3G16175, AT3G16180}	820863	NM_112488 // AT3G16175 // thioesterase family protein // --- // 820863 /// AT3G16175.1 // AT3G16175 // thioesterase family protein // --- // 820863 /// NM_112489 // AT3G16180 // probable peptide/nitrate transporter // --- // 820864 /// AT3G16180.1 // AT3G16180 // probable peptide/nitrate transporter // --- // 820864 /// AY052654 // AT3G16175 // thioesterase family protein // --- // 820863	chr3	+	5480464	5481379	-2.94735	0.000339187	0.00223917
13375566	AT1G34792	{AT1G34792, AT1G34795, AT1G34800, AT1G34805, AT1G34810, AT1G34815, AT1G34820, AT1G34825, AT1G34830, AT1G34840, AT1G34850, AT1G34860, AT1G34930}	5007762	NM_001084188 // AT1G34825 // plant thionin family protein // --- // 5007760 /// AT1G34825.1 // AT1G34825 // plant thionin family protein // --- // 5007760 /// AT1G34825.1 // AT1G34820 // thionin family protein // --- // 5007759 /// AT1G34825.1 // AT1G34805 // plant thionin family protein // --- // 5007756 /// AT1G34825.1 // AT1G34800 // plant thionin family protein // --- // 5007755 /// NM_001084…	chr1	-	12790122	12790605	2.54147	0.000338139	0.00223533
13458471	AT3G50840	{AT3G50840}	824248	NM_114944 // AT3G50840 // phototropic-responsive NPH3 family protein // --- // 824248 /// AT3G50840.1 // AT3G50840 // phototropic-responsive NPH3 family protein // --- // 824248	chr3	-	18896175	18898621	-2.4443	0.000336099	0.00222414
13494634	AT4G37110	{AT4G37110}	829865	NM_119874 // AT4G37110 // zinc-finger domain of monoamine-oxidase A repressor R1 // --- // 829865 /// AT4G37110.1 // AT4G37110 // zinc-finger domain of monoamine-oxidase A repressor R1 // --- // 829865	chr4	-	17484125	17486276	-2.37809	0.000336088	0.00222414
13460341	AT3G55240	{AT3G55240}	824690	NM_115382 // AT3G55240 // hypothetical protein // --- // 824690 /// AT3G55240.1 // AT3G55240 // hypothetical protein // --- // 824690 /// AY080704 // AT3G55240 // hypothetical protein // --- // 824690	chr3	-	20473541	20474763	-3.01143	0.000335875	0.00222342
13335903		{}		---	chr1	+	1324923	1324960	2.92079	0.000331568	0.00219908
13338616		{}		---	chr1	+	3676607	3676644	2.92079	0.000331568	0.00219908
13416199		{}		---	chr2	-	14047389	14047426	2.92079	0.000331568	0.00219908
13543729		{}		---	chr5	-	26097530	26097567	2.92079	0.000331568	0.00219908
13371239		{}		---	chr1	-	7884417	7884454	2.92079	0.000331568	0.00219908
13374938		{}		---	chr1	-	11797248	11797285	2.92079	0.000331568	0.00219908
13388906		{}		---	chr1	-	29443973	29444010	2.92079	0.000331568	0.00219908
13400979		{}		---	chr2	+	14840607	14840644	2.92079	0.000331568	0.00219908
13512367		{}		---	chr5	+	19803135	19803172	2.92079	0.000331568	0.00219908
13420581	AT2G42840	{AT2G42840}	818884	NM_129845 // PDF1 // protodermal factor 1 // --- // 818884 /// AT2G42840.1 // PDF1 // protodermal factor 1 // --- // 818884 /// AF141375 // PDF1 // protodermal factor 1 // --- // 818884	chr2	-	17826116	17827536	-2.07449	0.000329774	0.00219286
13470989	AT4G19970	{AT4G19970}	827741	AT4G19970.1 // AT4G19970 // hypothetical protein // --- // 827741 /// NM_118115 // AT4G19970 // hypothetical protein // --- // 827741	chr4	+	10818242	10825381	3.01399	0.000329567	0.00219224
13539151	AT5G53870	{AT5G53870}	835468	NM_124766 // ENODL1 // early nodulin-like protein 1 // --- // 835468 /// AT5G53870.1 // ENODL1 // early nodulin-like protein 1 // --- // 835468 /// BT026028 // ENODL1 // early nodulin-like protein 1 // --- // 835468	chr5	-	21869864	21871284	2.30628	0.000326251	0.00217433
13388118	AT1G76430	{AT1G76430}	843976	NM_106293 // PHT1;9 // putative inorganic phosphate transporter 1-9 // --- // 843976 /// AT1G76430.1 // PHT1;9 // putative inorganic phosphate transporter 1-9 // --- // 843976 /// AK228274 // PHT1;9 // putative inorganic phosphate transporter 1-9 // --- // 843976	chr1	-	28678935	28681995	2.80588	0.000325591	0.00217031
13351098	AT1G52230	{AT1G52230}	841653	NM_104102 // PSAH2 // photosystem I reaction center subunit H-2 // --- // 841653 /// AT1G52230.1 // PSAH2 // photosystem I reaction center subunit H-2 // --- // 841653 /// AF385712 // PSAH2 // photosystem I reaction center subunit H-2 // --- // 841653	chr1	+	19454836	19455668	-2.38983	0.000324801	0.00216605
13395513	AT2G21530	{AT2G21530}	816692	NM_127725 // AT2G21530 // SMAD/FHA domain-containing protein // --- // 816692 /// AT2G21530.1 // AT2G21530 // SMAD/FHA domain-containing protein // --- // 816692 /// AK118718 // AT2G21530 // SMAD/FHA domain-containing protein // --- // 816692	chr2	+	9219324	9220590	-2.91626	0.000324545	0.00216483
13428893	AT3G16030	{AT3G16030}	820848	NM_112473 // CES101 // G-type lectin S-receptor-like serine/threonine-protein kinase CES101 // --- // 820848 /// AT3G16030.1 // CES101 // G-type lectin S-receptor-like serine/threonine-protein kinase CES101 // --- // 820848	chr3	+	5439609	5442802	2.36279	0.000323997	0.00216268
13396060	AT2G22770	{AT2G22770}	816807	NM_179700 // NAI1 // transcription factor NAI1 // --- // 816807 /// AT2G22770.1 // NAI1 // transcription factor NAI1 // --- // 816807 /// AF488564 // NAI1 // transcription factor NAI1 // --- // 816807	chr2	+	9684725	9686595	2.1476	0.00032314	0.00215846
13447212	AT3G10150	{AT3G10150}	820178	NM_111850 // PAP16 // purple acid phosphatase 16 // --- // 820178 /// AT3G10150.1 // PAP16 // purple acid phosphatase 16 // --- // 820178	chr3	-	3137362	3139056	3.13623	0.000321421	0.0021496
13442271	AT3G61470	{AT3G61470}	825320	NM_116012 // LHCA2 // photosystem I light harvesting complex protein // --- // 825320 /// AT3G61470.1 // LHCA2 // photosystem I light harvesting complex protein // --- // 825320 /// AY065429 // LHCA2 // photosystem I light harvesting complex protein // --- // 825320	chr3	+	22745653	22747282	-2.33479	0.00031625	0.00212352
13509268	AT5G41740	{AT5G41740}	834177	NM_001161285 // AT5G41740 // TIR-NBS-LRR class disease resistance protein // --- // 834177 /// AT5G41740.2 // AT5G41740 // TIR-NBS-LRR class disease resistance protein // --- // 834177 /// NM_123539 // AT5G41740 // TIR-NBS-LRR class disease resistance protein // --- // 834177 /// AT5G41740.1 // AT5G41740 // TIR-NBS-LRR class disease resistance protein // --- // 834177	chr5	+	16688626	16693119	2.4131	0.000314002	0.00211138
13400162	AT2G33180	{AT2G33180}	817879	AT2G33180.1 // AT2G33180 // hypothetical protein // --- // 817879 /// NM_128877 // AT2G33180 // hypothetical protein // --- // 817879 /// AY063835 // AT2G33180 // hypothetical protein // --- // 817879	chr2	+	14066463	14067467	-2.42888	0.000311255	0.00209499
13349517		{}		---	chr1	+	17825730	17825819	-2.0933	0.000311292	0.00209499
13349308	AT1G47580	{AT1G47580}	841167	NM_103651 // AT1G47580 // pentatricopeptide repeat protein DYW1 // --- // 841167 /// AT1G47580.1 // AT1G47580 // pentatricopeptide repeat protein DYW1 // --- // 841167	chr1	+	17485650	17486463	-2.32885	0.000310775	0.00209224
13378362	AT1G51840	{AT1G51840}	841611	NM_104064 // AT1G51840 // protein kinase-related protein // --- // 841611 /// AT1G51840.1 // AT1G51840 // protein kinase-related protein // --- // 841611	chr1	-	19249449	19250709	9.30069	0.000310748	0.00209224
13532710	AT5G36700	{AT5G36700, AT5G36790}	833646	NM_123027 // PGLP1 // 2-phosphoglycolate phosphatase 1 // --- // 833635 /// NM_001125845 // PGLP1 // 2-phosphoglycolate phosphatase 1 // --- // 833635 /// NM_001203498 // PGLP1 // 2-phosphoglycolate phosphatase 1 // --- // 833635 /// NM_123037 // AT5G36790 // Haloacid dehalogenase-like hydrolase (HAD) superfamily protein // --- // 833646 /// NM_001203499 // AT5G36790 // Haloacid dehalogenase-like…	chr5	-	14480874	14483814	-2.59985	0.000309561	0.00208553
13375556	AT1G34792	{AT1G34792, AT1G34795, AT1G34800, AT1G34805, AT1G34810, AT1G34815, AT1G34820, AT1G34825, AT1G34830, AT1G34840, AT1G34850, AT1G34860, AT1G34930}	5007762	NM_001084183 // AT1G34800 // plant thionin family protein // --- // 5007755 /// NM_001084184 // AT1G34805 // plant thionin family protein // --- // 5007756 /// NM_001084187 // AT1G34820 // thionin family protein // --- // 5007759 /// NM_001084188 // AT1G34825 // plant thionin family protein // --- // 5007760 /// AT1G34800.1 // AT1G34825 // plant thionin family protein // --- // 5007760 /// AT1G34…	chr1	-	12773164	12773442	3.56852	0.000309243	0.00208376
13375558	AT1G34792	{AT1G34792, AT1G34795, AT1G34800, AT1G34805, AT1G34810, AT1G34815, AT1G34820, AT1G34825, AT1G34830, AT1G34840, AT1G34850, AT1G34860, AT1G34930}	5007762	NM_001084183 // AT1G34800 // plant thionin family protein // --- // 5007755 /// NM_001084184 // AT1G34805 // plant thionin family protein // --- // 5007756 /// NM_001084187 // AT1G34820 // thionin family protein // --- // 5007759 /// NM_001084188 // AT1G34825 // plant thionin family protein // --- // 5007760 /// AT1G34800.1 // AT1G34825 // plant thionin family protein // --- // 5007760 /// AT1G34…	chr1	-	12776578	12776856	3.56852	0.000309243	0.00208376
13375564	AT1G34792	{AT1G34792, AT1G34795, AT1G34800, AT1G34805, AT1G34810, AT1G34815, AT1G34820, AT1G34825, AT1G34830, AT1G34840, AT1G34850, AT1G34860, AT1G34930}	5007762	NM_001084183 // AT1G34800 // plant thionin family protein // --- // 5007755 /// NM_001084184 // AT1G34805 // plant thionin family protein // --- // 5007756 /// NM_001084187 // AT1G34820 // thionin family protein // --- // 5007759 /// NM_001084188 // AT1G34825 // plant thionin family protein // --- // 5007760 /// AT1G34800.1 // AT1G34825 // plant thionin family protein // --- // 5007760 /// AT1G34…	chr1	-	12786817	12787095	3.56852	0.000309243	0.00208376
13414040		{}		---	chr2	-	11941661	11943604	-2.30348	0.000308547	0.00208053
13386441	AT1G72540	{AT1G72540}	843586	NM_105913 // AT1G72540 // putative receptor-like protein kinase // --- // 843586 /// AT1G72540.1 // AT1G72540 // putative receptor-like protein kinase // --- // 843586	chr1	-	27314932	27316669	3.75088	0.000306481	0.00206841
13409836	AT2G17880	{AT2G17880}	816298	NM_127342 // AT2G17880 // DNAJ heat shock N-terminal domain-containing protein // --- // 816298 /// AT2G17880.1 // AT2G17880 // DNAJ heat shock N-terminal domain-containing protein // --- // 816298 /// AK227181 // AT2G17880 // DNAJ heat shock N-terminal domain-containing protein // --- // 816298	chr2	-	7766962	7767931	-2.40009	0.000304888	0.00205947
13508008	AT5G38290	{AT5G38290}	833811	NM_203131 // AT5G38290 // peptidyl-tRNA hydrolase family protein // --- // 833811 /// NM_123190 // AT5G38290 // peptidyl-tRNA hydrolase family protein // --- // 833811 /// AT5G38290.2 // AT5G38290 // peptidyl-tRNA hydrolase family protein // --- // 833811 /// AT5G38290.1 // AT5G38290 // peptidyl-tRNA hydrolase family protein // --- // 833811 /// BT025030 // AT5G38290 // peptidyl-tRNA hydrolase fa…	chr5	+	15303336	15305548	-2.20696	0.000303499	0.00205225
13400712	AT2G34620	{AT2G34620}	818027	NM_129016 // AT2G34620 // mitochondrial transcription termination factor family protein // --- // 818027 /// AT2G34620.1 // AT2G34620 // mitochondrial transcription termination factor family protein // --- // 818027	chr2	+	14577174	14578288	-4.85725	0.000302317	0.00204606
13427144	AT3G12170	{AT3G12170}	820394	NM_112052 // AT3G12170 // chaperone DnaJ-domain containing protein // --- // 820394 /// AT3G12170.1 // AT3G12170 // chaperone DnaJ-domain containing protein // --- // 820394 /// BT010419 // AT3G12170 // chaperone DnaJ-domain containing protein // --- // 820394	chr3	+	3881000	3882804	-2.03301	0.000302132	0.00204517
13422150	AT2G46750	{AT2G46750}	819288	NM_130241 // AT2G46750 // D-arabinono-1,4-lactone oxidase-like protein // --- // 819288 /// AT2G46750.1 // AT2G46750 // D-arabinono-1,4-lactone oxidase-like protein // --- // 819288 /// BT010596 // AT2G46750 // D-arabinono-1,4-lactone oxidase-like protein // --- // 819288	chr2	-	19208320	19210958	5.28696	0.000299851	0.00203116
13534590	AT5G42580	{AT5G42580}	834265	NM_123622 // CYP705A12 // cytochrome P450, family 705, subfamily A, polypeptide 12 // --- // 834265 /// AT5G42580.1 // CYP705A12 // cytochrome P450, family 705, subfamily A, polypeptide 12 // --- // 834265	chr5	-	17023646	17025229	3.12466	0.000298598	0.00202553
13474156	AT4G27140	{AT4G27140}	828822	NM_118848 // SESA1 // seed storage albumin 1 // --- // 828822 /// AT4G27140.1 // SESA1 // seed storage albumin 1 // --- // 828822 /// AF370541 // SESA1 // seed storage albumin 1 // --- // 828822	chr4	+	13607329	13608031	2.96385	0.000296369	0.00201112
13351005	AR3	{AR3, AT1G51760}	841602	NM_104055 // IAR3 // IAA-amino acid hydrolase ILR1-like 4 // --- // 841602 /// AT1G51760.1 // IAR3 // IAA-amino acid hydrolase ILR1-like 4 // --- // 841602 /// AF375444 // IAR3 // IAA-amino acid hydrolase ILR1-like 4 // --- // 841602	chr1	+	19199419	19201642	3.3505	0.000293383	0.00199473
13358494	AT1G72910	{AT1G72910}	843622	NM_105949 // AT1G72910 // Toll-Interleukin-Resistance domain-containing protein // --- // 843622 /// AT1G72910.1 // AT1G72910 // Toll-Interleukin-Resistance domain-containing protein // --- // 843622	chr1	+	27435614	27437144	4.62244	0.000293149	0.00199349
13505949	AT5G26290	{AT5G26290}	832698	NM_122530 // AT5G26290 // TRAF-like family protein // --- // 832698 /// AT5G26290.1 // AT5G26290 // TRAF-like family protein // --- // 832698	chr5	+	9226079	9227873	2.54598	0.000292744	0.00199212
13443140	AT3G01290	{AT3G01290}	821309	NM_110995 // AT3G01290 // SPFH/Band 7/PHB domain-containing membrane-associated protein // --- // 821309 /// AT3G01290.1 // AT3G01290 // SPFH/Band 7/PHB domain-containing membrane-associated protein // --- // 821309 /// BT024707 // AT3G01290 // SPFH/Band 7/PHB domain-containing membrane-associated protein // --- // 821309	chr3	-	88054	89422	2.12407	0.000291748	0.00198678
13370802	AT1G21310	{AT1G21310}	838728	NM_101983 // EXT3 // extensin 3 // --- // 838728 /// AT1G21310.1 // EXT3 // extensin 3 // --- // 838728	chr1	-	7453236	7455009	4.5279	0.000288885	0.00196938
13352099	AT1G54420	{AT1G54420}	841884	NM_104320 // AT1G54420 // hypothetical protein // --- // 841884 /// AT1G54420.1 // AT1G54420 // hypothetical protein // --- // 841884	chr1	+	20311619	20312418	7.91617	0.000288129	0.00196492
13459385	AT3G53260	{AT3G53260}	824493	NM_115186 // PAL2 // phenylalanine ammonia-lyase 2 // --- // 824493 /// AT3G53260.1 // PAL2 // phenylalanine ammonia-lyase 2 // --- // 824493 /// AF367308 // PAL2 // phenylalanine ammonia-lyase 2 // --- // 824493	chr3	-	19744051	19746780	2.12867	0.000284904	0.00194812
13472766	AT4G24120	{AT4G24120}	828512	NM_118544 // YSL1 // metal-nicotianamine transporter YSL1 // --- // 828512 /// AT4G24120.1 // YSL1 // metal-nicotianamine transporter YSL1 // --- // 828512	chr4	+	12524491	12527341	2.44758	0.000284417	0.00194514
13382234	AT1G62262	{AT1G62262}	5007829	NM_001084288 // SLAH4 // SLAC1 homologue 4 // --- // 5007829 /// AT1G62262.1 // SLAH4 // SLAC1 homologue 4 // --- // 5007829	chr1	-	23000157	23002093	2.10214	0.00028435	0.00194502
13359915	AT1G76680	{AT1G76680}	844001	NM_202428 // OPR1 // 12-oxophytodienoate reductase 1 // --- // 844001 /// AT1G76680.2 // OPR1 // 12-oxophytodienoate reductase 1 // --- // 844001 /// NM_106318 // OPR1 // 12-oxophytodienoate reductase 1 // --- // 844001 /// AT1G76680.1 // OPR1 // 12-oxophytodienoate reductase 1 // --- // 844001 /// AY074874 // OPR1 // 12-oxophytodienoate reductase 1 // --- // 844001	chr1	+	28776846	28778467	2.02501	0.000284187	0.00194426
13420587	AR1	{AR1, AT2G42870}	818887	NM_129848 // PAR1 // phy rapidly regulated 1 // --- // 818887 /// AT2G42870.1 // PAR1 // phy rapidly regulated 1 // --- // 818887 /// AK118184 // PAR1 // phy rapidly regulated 1 // --- // 818887	chr2	-	17836416	17837250	-3.16462	0.000283907	0.00194275
13445073	AT3G05660	{AT3G05660}	819733	NM_111439 // RLP33 // receptor like protein 33 // --- // 819733 /// AT3G05660.1 // RLP33 // receptor like protein 33 // --- // 819733	chr3	-	1648843	1652001	-2.58439	0.000283656	0.00194166
13511963	AT5G47910	{AT5G47910}	834842	NM_124165 // RBOHD // respiratory burst oxidase-D // --- // 834842 /// AT5G47910.1 // RBOHD // respiratory burst oxidase-D // --- // 834842 /// AF424625 // RBOHD // respiratory burst oxidase-D // --- // 834842	chr5	+	19397443	19402061	2.58046	0.000283636	0.00194166
13392216	AT2G07674	{AT2G07674}	815346	BT010728 // AT2G07674 // hypothetical protein // --- // 815346	chr2	+	3268807	3268886	2.36709	0.000282292	0.00193336
13427742	AT3G13650	{AT3G13650}	820569	NM_112211 // AT3G13650 // disease resistance-responsive, dirigent domain-containing protein // --- // 820569 /// AT3G13650.1 // AT3G13650 // disease resistance-responsive, dirigent domain-containing protein // --- // 820569 /// AK118030 // AT3G13650 // disease resistance-responsive, dirigent domain-containing protein // --- // 820569	chr3	+	4462892	4463872	2.23482	0.000277309	0.00190398
13525220	AT5G12340	{AT5G12340}	831109	NM_121272 // AT5G12340 // hypothetical protein // --- // 831109 /// AT5G12340.1 // AT5G12340 // hypothetical protein // --- // 831109	chr5	-	3992948	3993610	5.61734	0.000276404	0.00189913
13448945	AT3G13450	{AT3G13450}	820547	NM_112191 // DIN4 // branched chain alpha-keto acid dehydrogenase E1 beta // --- // 820547 /// AT3G13450.1 // DIN4 // branched chain alpha-keto acid dehydrogenase E1 beta // --- // 820547 /// AF145452 // DIN4 // branched chain alpha-keto acid dehydrogenase E1 beta // --- // 820547	chr3	-	4382198	4384436	-2.27816	0.000274013	0.00188506
13430702	AT3G19800	{AT3G19800}	821517	NM_001125194 // AT3G19800 // hypothetical protein // --- // 821517 /// AT3G19800.2 // AT3G19800 // hypothetical protein // --- // 821517 /// NM_112870 // AT3G19800 // hypothetical protein // --- // 821517 /// AT3G19800.1 // AT3G19800 // hypothetical protein // --- // 821517 /// AY056306 // AT3G19800 // hypothetical protein // --- // 821517	chr3	+	6876079	6877642	-2.2228	0.000268365	0.00185318
13403492	AT2G40960	{AT2G40960}	818696	NM_129661 // AT2G40960 // Single-stranded nucleic acid binding R3H protein // --- // 818696 /// AT2G40960.1 // AT2G40960 // Single-stranded nucleic acid binding R3H protein // --- // 818696	chr2	+	17095522	17097454	-2.3492	0.00026812	0.00185215
13447329	AT3G10320	{AT3G10320}	820194	NM_111867 // AT3G10320 // Glycosyltransferase family 61 protein // --- // 820194 /// AT3G10320.1 // AT3G10320 // Glycosyltransferase family 61 protein // --- // 820194 /// BT005786 // AT3G10320 // Glycosyltransferase family 61 protein // --- // 820194	chr3	-	3195314	3197346	4.60886	0.000267068	0.00184655
13480002	AT4G00370	{AT4G00370}	827908	NM_116261 // ANTR2 // inorganic phosphate transporter PHT4;4 // --- // 827908 /// AT4G00370.1 // ANTR2 // inorganic phosphate transporter PHT4;4 // --- // 827908 /// AK118390 // ANTR2 // inorganic phosphate transporter PHT4;4 // --- // 827908	chr4	-	162897	166357	-2.1405	0.000266127	0.00184231
13497842	AT5G05365	{AT5G05365}	5008200	AT5G05365.1 // AT5G05365 // Heavy metal transport/detoxification superfamily protein // --- // 5008200 /// NM_001085064 // AT5G05365 // Heavy metal transport/detoxification superfamily protein // --- // 5008200	chr5	+	1590036	1590861	2.41551	0.000265785	0.00184063
13464689	AT4G02060	{AT4G02060}	828153	NM_116437 // PRL // protein PROLIFERA // --- // 828153 /// NM_001203726 // PRL // protein PROLIFERA // --- // 828153 /// AT4G02060.2 // PRL // protein PROLIFERA // --- // 828153 /// AT4G02060.1 // PRL // protein PROLIFERA // --- // 828153	chr4	+	900636	905591	-2.4183	0.000263534	0.00182704
13460363	AT3G55330	{AT3G55330}	824699	NM_115391 // PPL1 // PsbP-like protein 1 // --- // 824699 /// AT3G55330.1 // PPL1 // PsbP-like protein 1 // --- // 824699 /// AF419553 // PPL1 // PsbP-like protein 1 // --- // 824699	chr3	-	20513825	20515351	-3.08173	0.000263189	0.00182626
13394935	AT2G20320	{AT2G20320}	816551	NM_127591 // AT2G20320 // DENN (AEX-3) domain-containing protein // --- // 816551 /// AT2G20320.1 // AT2G20320 // DENN (AEX-3) domain-containing protein // --- // 816551	chr2	+	8766739	8772591	2.07189	0.00026323	0.00182626
13458327	AT3G50560	{AT3G50560}	824220	NM_114916 // AT3G50560 // Rossmann-fold NAD(P)-binding domain-containing protein // --- // 824220 /// AT3G50560.1 // AT3G50560 // Rossmann-fold NAD(P)-binding domain-containing protein // --- // 824220 /// AF439850 // AT3G50560 // Rossmann-fold NAD(P)-binding domain-containing protein // --- // 824220	chr3	-	18761088	18764016	-4.2883	0.000260377	0.0018094
13525355	AT5G12880	{AT5G12880}	831128	NM_121291 // AT5G12880 // proline-rich family protein // --- // 831128 /// AT5G12880.1 // AT5G12880 // proline-rich family protein // --- // 831128 /// BT010783 // AT5G12880 // proline-rich family protein // --- // 831128	chr5	-	4068519	4068962	3.8845	0.000260103	0.00180815
13502310	AT5G16590	{AT5G16590}	831521	NM_121665 // LRR1 // leucine-rich repeat protein 1 // --- // 831521 /// AT5G16590.1 // LRR1 // leucine-rich repeat protein 1 // --- // 831521 /// AK228885 // LRR1 // leucine-rich repeat protein 1 // --- // 831521	chr5	+	5431681	5434134	-2.00752	0.000259775	0.00180652
13536280	AT5G46580	{AT5G46580}	834701	NM_124028 // AT5G46580 // pentatricopeptide repeat-containing protein // --- // 834701 /// AT5G46580.1 // AT5G46580 // pentatricopeptide repeat-containing protein // --- // 834701	chr5	-	18897445	18899645	-2.25666	0.000258723	0.00180064
13538737	AT5G52605	{AT5G52605}	3771495	NM_001036986 // AT5G52605 // putative defensin-like protein 20 // --- // 3771495 /// AT5G52605.1 // AT5G52605 // putative defensin-like protein 20 // --- // 3771495	chr5	-	21345216	21345600	-2.29284	0.000258151	0.00179784
13367077		{}		---	chr1	-	4266988	4267061	3.02611	0.000257474	0.00179409
13374292		{}		---	chr1	-	10963573	10963646	3.02611	0.000257474	0.00179409
13435951		{}		---	chr3	+	16894163	16894236	3.02611	0.000257474	0.00179409
13437593		{}		---	chr3	+	18507812	18507885	3.02611	0.000257474	0.00179409
13467678		{}		---	chr4	+	7185704	7185777	3.02611	0.000257474	0.00179409
13496575		{}		---	chr5	+	530822	530895	3.02611	0.000257474	0.00179409
13519277		{}		---	chr5	+	25784115	25784188	3.02611	0.000257474	0.00179409
13369278		{}		---	chr1	-	6075945	6076018	3.02611	0.000257474	0.00179409
13371927		{}		---	chr1	-	8520290	8520363	3.02611	0.000257474	0.00179409
13435941		{}		---	chr3	+	16885891	16885964	3.02611	0.000257474	0.00179409
13441519		{}		---	chr3	+	22138723	22138796	3.02611	0.000257474	0.00179409
13541535		{}		---	chr5	-	24139946	24140019	3.02611	0.000257474	0.00179409
13499677		{}		---	chr5	+	2993327	2993400	3.02611	0.000257474	0.00179409
13363098	AT1G04240	{AT1G04240}	839570	NM_100305 // SHY2 // auxin-responsive protein IAA3 // --- // 839570 /// AT1G04240.1 // SHY2 // auxin-responsive protein IAA3 // --- // 839570 /// U18406 // SHY2 // auxin-responsive protein IAA3 // --- // 839570	chr1	-	1128188	1129551	-2.28612	0.000252973	0.00177173
13539841	AT5G55710	{AT5G55710}	835665	AT5G55710.1 // AT5G55710 // hypothetical protein // --- // 835665 /// NM_124953 // AT5G55710 // hypothetical protein // --- // 835665 /// BT001996 // AT5G55710 // hypothetical protein // --- // 835665	chr5	-	22554878	22555650	-2.03247	0.000251214	0.0017613
13490589	AT4G27830	{AT4G27830}	828896	NM_118921 // BGLU10 // beta glucosidase 10 // --- // 828896 /// AT4G27830.1 // BGLU10 // beta glucosidase 10 // --- // 828896 /// BT002654 // BGLU10 // beta glucosidase 10 // --- // 828896	chr4	-	13861718	13864500	3.00718	0.000249628	0.00175086
13525701	AT5G13630	{AT5G13630}	831207	NM_121366 // GUN5 // magnesium chelatase subunit H // --- // 831207 /// NM_001085109 // GUN5 // magnesium chelatase subunit H // --- // 831207 /// AT5G13630.1 // GUN5 // magnesium chelatase subunit H // --- // 831207 /// AT5G13630.2 // GUN5 // magnesium chelatase subunit H // --- // 831207 /// AY070133 // GUN5 // magnesium chelatase subunit H // --- // 831207	chr5	-	4387334	4392227	-2.12607	0.000248713	0.00174604
13446964	AT3G09580	{AT3G09580}	820115	NM_111792 // AT3G09580 // FAD/NAD(P)-binding oxidoreductase family protein // --- // 820115 /// AT3G09580.1 // AT3G09580 // FAD/NAD(P)-binding oxidoreductase family protein // --- // 820115 /// AY064000 // AT3G09580 // FAD/NAD(P)-binding oxidoreductase family protein // --- // 820115	chr3	-	2942504	2944078	-2.62941	0.000247079	0.00173711
13449828	AT3G15550	{AT3G15550, AT3G15570}	820797	NM_112425 // AT3G15570 // phototropic-responsive NPH3 family protein // --- // 820797 /// AT3G15570.1 // AT3G15570 // phototropic-responsive NPH3 family protein // --- // 820797 /// NM_112423 // AT3G15550 // hypothetical protein // --- // 820794 /// AT3G15550.1 // AT3G15550 // hypothetical protein // --- // 820794 /// AK175473 // AT3G15570 // phototropic-responsive NPH3 family protein // --- // 8…	chr3	-	5269849	5271922	-3.10817	0.000246544	0.00173384
13472934	AT4G24450	{AT4G24450}	828547	NM_118578 // PWD // phosphoglucan, water dikinase // --- // 828547 /// AT4G24450.1 // PWD // phosphoglucan, water dikinase // --- // 828547	chr4	+	12635426	12642797	2.53366	0.000246464	0.00173373
13368145	AT1G14880	{AT1G14880}	838053	NM_101357 // PCR1 // cadmium resistance protein 1 // --- // 838053 /// AT1G14880.1 // PCR1 // cadmium resistance protein 1 // --- // 838053 /// AK118861 // PCR1 // cadmium resistance protein 1 // --- // 838053	chr1	-	5132535	5133716	-6.73801	0.000245771	0.00173076
13339943	AT1G14205	{AT1G14205}	837981	NM_148464 // AT1G14205 // ribosomal L18p/L5e family protein // --- // 837981 /// AT1G14205.1 // AT1G14205 // ribosomal L18p/L5e family protein // --- // 837981	chr1	+	4855533	4856930	-2.15915	0.000245569	0.00172997
13503312	AT5G19140	{AT5G19140}	832034	NM_001036823 // AILP1 // aluminum induced protein with YGL and LRDR motifs // --- // 832034 /// NM_121919 // AILP1 // aluminum induced protein with YGL and LRDR motifs // --- // 832034 /// AT5G19140.2 // AILP1 // aluminum induced protein with YGL and LRDR motifs // --- // 832034 /// AT5G19140.1 // AILP1 // aluminum induced protein with YGL and LRDR motifs // --- // 832034 /// AY039946 // AILP1 //…	chr5	+	6423153	6426166	-2.19741	0.000244978	0.00172676
13379301	AT1G54000	{AT1G54000}	841838	NM_104277 // AT1G54000 // GDSL esterase/lipase // --- // 841838 /// AT1G54000.1 // AT1G54000 // GDSL esterase/lipase // --- // 841838 /// BT025581 // AT1G54000 // GDSL esterase/lipase // --- // 841838	chr1	-	20154169	20156419	3.92736	0.000242998	0.00171563
13450373	AT3G16920	{AT3G16920}	820947	NM_112568 // CTL2 // chitinase-like protein 2 // --- // 820947 /// AT3G16920.1 // CTL2 // chitinase-like protein 2 // --- // 820947	chr3	-	5776486	5777889	2.09074	0.000242744	0.00171416
13390271	AT1G80920	{AT1G80920}	844432	NM_106740 // J8 // chaperone protein dnaJ 8 // --- // 844432 /// AT1G80920.1 // J8 // chaperone protein dnaJ 8 // --- // 844432 /// AY040017 // J8 // chaperone protein dnaJ 8 // --- // 844432	chr1	-	30403644	30404690	-2.40113	0.000240581	0.00170139
13527668	AT5G18010	{AT5G18010}	831668	NM_121806 // AT5G18010 // small auxin up RNA 19 // --- // 831668 /// AT5G18010.1 // AT5G18010 // small auxin up RNA 19 // --- // 831668 /// AK229287 // AT5G18010 // small auxin up RNA 19 // --- // 831668	chr5	-	5962897	5963405	-2.63545	0.000239655	0.0016964
13528809	AT5G20630	{AT5G20630}	832185	NM_122070 // GER3 // germin-like protein subfamily 3 member 3 // --- // 832185 /// AT5G20630.1 // GER3 // germin-like protein subfamily 3 member 3 // --- // 832185 /// U75193 // GER3 // germin-like protein subfamily 3 member 3 // --- // 832185	chr5	-	6975104	6975993	-3.12194	0.000239629	0.0016964
13367067	AT1G12480	{AT1G12480}	837805	NM_101120 // OZS1 // C4-dicarboxylate transporter/malic acid transport protein // --- // 837805 /// AT1G12480.1 // OZS1 // C4-dicarboxylate transporter/malic acid transport protein // --- // 837805 /// AF424557 // OZS1 // C4-dicarboxylate transporter/malic acid transport protein // --- // 837805	chr1	-	4257268	4259300	2.11244	0.000238933	0.00169191
13357883	AT1G71520	{AT1G71520}	843492	NM_105820 // AT1G71520 // ERF/AP2 transcription factor family protein DREB A-5 // --- // 843492 /// AT1G71520.1 // AT1G71520 // ERF/AP2 transcription factor family protein DREB A-5 // --- // 843492 /// BT010999 // AT1G71520 // ERF/AP2 transcription factor family protein DREB A-5 // --- // 843492	chr1	+	26938525	26939106	5.4387	0.000235397	0.00167057
13379168		{}		---	chr1	-	20039463	20039616	-2.50131	0.000234548	0.00166578
13533725	AT5G40000	{AT5G40000}	833997	NM_123363 // AT5G40000 // AAA-type ATPase family protein // --- // 833997 /// AT5G40000.1 // AT5G40000 // AAA-type ATPase family protein // --- // 833997	chr5	-	16011072	16012484	13.7433	0.000234272	0.00166443
13468477	AT4G14400	{AT4G14400}	827085	NM_117519 // ACD6 // protein accelerated cell death 6 // --- // 827085 /// NM_179051 // ACD6 // protein accelerated cell death 6 // --- // 827085 /// AT4G14400.1 // ACD6 // protein accelerated cell death 6 // --- // 827085 /// AT4G14400.3 // ACD6 // protein accelerated cell death 6 // --- // 827085 /// NM_179050 // ACD6 // protein accelerated cell death 6 // --- // 827085 /// AT4G14400.2 // ACD6 …	chr4	+	8294446	8298602	-9.65474	0.0002338	0.0016617
13402489	AT2G38720	{AT2G38720}	818454	NM_129429 // MAP65-5 // microtubule-associated protein 65-5 // --- // 818454 /// AT2G38720.1 // MAP65-5 // microtubule-associated protein 65-5 // --- // 818454	chr2	+	16188047	16192266	-2.0245	0.000233407	0.00165921
13523692	AT5G08720	{AT5G08720}	830772	AT5G08720.1 // AT5G08720 // hypothetical protein // --- // 830772 /// NM_147852 // AT5G08720 // hypothetical protein // --- // 830772 /// AK117869 // AT5G08720 // hypothetical protein // --- // 830772	chr5	-	2841418	2845381	-2.06188	0.000233258	0.00165851
13463199	AT3G62260	{AT3G62260}	825399	NM_116091 // AT3G62260 // putative protein phosphatase 2C 49 // --- // 825399 /// NM_180406 // AT3G62260 // putative protein phosphatase 2C 49 // --- // 825399 /// AT3G62260.2 // AT3G62260 // putative protein phosphatase 2C 49 // --- // 825399 /// AT3G62260.1 // AT3G62260 // putative protein phosphatase 2C 49 // --- // 825399 /// AK316866 // AT3G62260 // putative protein phosphatase 2C 49 // --- …	chr3	-	23038290	23040584	2.94724	0.000233265	0.00165851
13370566	AT1G20720	{AT1G20720}	838662	NM_101924 // AT1G20720 // RAD3-like DNA-binding helicase protein // --- // 838662 /// AT1G20720.1 // AT1G20720 // RAD3-like DNA-binding helicase protein // --- // 838662	chr1	-	7185658	7192794	-2.00462	0.000232419	0.0016531
13351856	AT1G53870	{AT1G53870, AT1G53890}	841827	NM_202292 // AT1G53870 // TUB_2 domain-containing protein // --- // 841824 /// NM_001036107 // AT1G53890 // hypothetical protein // --- // 841827 /// AT1G53870.2 // AT1G53890 // hypothetical protein // --- // 841827 /// AT1G53870.2 // AT1G53870 // TUB_2 domain-containing protein // --- // 841824 /// AT1G53890.2 // AT1G53890 // hypothetical protein // --- // 841827 /// AT1G53890.2 // AT1G53870 // …	chr1	+	20124827	20126109	-2.52457	0.000230955	0.00164372
13538783	AT5G52860	{AT5G52860}	835363	NM_124664 // AT5G52860 // ABC transporter G family member 8 // --- // 835363 /// AT5G52860.1 // AT5G52860 // ABC transporter G family member 8 // --- // 835363	chr5	-	21419776	21421567	-2.14174	0.000230982	0.00164372
13390940	AT2G02680	{AT2G02680}	814797	NM_126323 // AT2G02680 // cysteine/histidine-rich C1 domain-containing protein // --- // 814797 /// AT2G02680.1 // AT2G02680 // cysteine/histidine-rich C1 domain-containing protein // --- // 814797	chr2	+	745775	748573	3.11042	0.000230763	0.00164372
13343311	AT1G22220	{AT1G22220}	838827	NM_102072 // AT1G22220 // F-box protein // --- // 838827 /// AT1G22220.1 // AT1G22220 // F-box protein // --- // 838827 /// AK176237 // AT1G22220 // F-box protein // --- // 838827	chr1	+	7846602	7847802	3.13557	0.000229377	0.00163753
13406422	AT2G47800	{AT2G47800}	819392	AT2G47800.1 // MRP4 // ABC transporter C family member 4 // --- // 819392 /// NM_130347 // MRP4 // ABC transporter C family member 4 // --- // 819392 /// AF243509 // MRP4 // ABC transporter C family member 4 // --- // 819392	chr2	+	19574864	19580599	3.58885	0.00022876	0.00163434
13500998	AT5G13370	{AT5G13370}	831178	NM_121340 // AT5G13370 // auxin-responsive GH3 family protein // --- // 831178 /// AT5G13370.1 // AT5G13370 // auxin-responsive GH3 family protein // --- // 831178 /// AK117242 // AT5G13370 // auxin-responsive GH3 family protein // --- // 831178	chr5	+	4286819	4289554	3.33551	0.000228303	0.00163138
13487729	AT4G21830	{AT4G21830}	828271	NM_118303 // MSRB7 // peptide methionine sulfoxide reductase B7 // --- // 828271 /// AT4G21830.1 // MSRB7 // peptide methionine sulfoxide reductase B7 // --- // 828271 /// NM_001084953 // MSRB7 // peptide methionine sulfoxide reductase B7 // --- // 828271 /// AT4G21830.2 // MSRB7 // peptide methionine sulfoxide reductase B7 // --- // 828271 /// AY072355 // MSRB7 // peptide methionine sulfoxide re…	chr4	-	11584346	11585419	6.77908	0.000228059	0.00162994
13521497	AT5G03350	{AT5G03350}	831863	NM_120414 // AT5G03350 // lectin-like protein // --- // 831863 /// AT5G03350.1 // AT5G03350 // lectin-like protein // --- // 831863 /// BT015683 // AT5G03350 // lectin-like protein // --- // 831863	chr5	-	815674	816658	-4.79811	0.000227241	0.0016247
13369895	AT1G18970	{AT1G18970}	838478	NM_101754 // GLP4 // germin-like protein 4 // --- // 838478 /// AT1G18970.1 // GLP4 // germin-like protein 4 // --- // 838478	chr1	-	6554568	6555377	3.27644	0.000227137	0.00162426
13485979	AT4G17280	{AT4G17280}	827442	NM_117834 // AT4G17280 // putative auxin-responsive protein // --- // 827442 /// AT4G17280.1 // AT4G17280 // putative auxin-responsive protein // --- // 827442 /// AY072011 // AT4G17280 // putative auxin-responsive protein // --- // 827442	chr4	-	9678625	9680389	2.05739	0.000226694	0.00162139
13407980	AT2G05360	{AT2G05360}	815084	AT2G05360.1 // AT2G05360 // hypothetical protein // --- // 815084 /// NM_126559 // AT2G05360 // hypothetical protein // --- // 815084	chr2	-	1956115	1959303	2.69056	0.000224316	0.00160588
13473882	AT4G26530	{AT4G26530}	828759	NM_001036644 // AT4G26530 // fructose-bisphosphate aldolase 5 // --- // 828759 /// NM_118786 // AT4G26530 // fructose-bisphosphate aldolase 5 // --- // 828759 /// AT4G26530.2 // AT4G26530 // fructose-bisphosphate aldolase 5 // --- // 828759 /// AT4G26530.1 // AT4G26530 // fructose-bisphosphate aldolase 5 // --- // 828759 /// BT002006 // AT4G26530 // fructose-bisphosphate aldolase 5 // --- // 8287…	chr4	+	13391293	13393107	-6.23306	0.000221511	0.00158995
13413295	AT2G26550	{AT2G26550}	817196	NM_128212 // HO2 // heme oxygenase 2 // --- // 817196 /// AT2G26550.1 // HO2 // heme oxygenase 2 // --- // 817196 /// NM_001202681 // HO2 // heme oxygenase 2 // --- // 817196 /// NM_001202682 // HO2 // heme oxygenase 2 // --- // 817196 /// AT2G26550.2 // HO2 // heme oxygenase 2 // --- // 817196 /// AT2G26550.3 // HO2 // heme oxygenase 2 // --- // 817196	chr2	-	11291218	11293445	-2.068	0.000220869	0.00158563
13348044	AT1G35420	{AT1G35420}	840434	NM_103237 // AT1G35420 // dienelactone hydrolase-like protein // --- // 840434 /// NM_001198211 // AT1G35420 // dienelactone hydrolase-like protein // --- // 840434 /// AT1G35420.2 // AT1G35420 // dienelactone hydrolase-like protein // --- // 840434 /// AT1G35420.1 // AT1G35420 // dienelactone hydrolase-like protein // --- // 840434 /// AK175170 // AT1G35420 // dienelactone hydrolase-like protein…	chr1	+	13026238	13027684	-2.36399	0.000219637	0.00157856
13359225	AT1G74730	{AT1G74730}	843812	NM_106131 // AT1G74730 // hypothetical protein // --- // 843812 /// AT1G74730.1 // AT1G74730 // hypothetical protein // --- // 843812 /// AF386985 // AT1G74730 // hypothetical protein // --- // 843812	chr1	+	28078857	28079987	-2.09829	0.00021852	0.00157171
13516983	AT5G59320	{AT5G59320}	836051	NM_125323 // LTP3 // non-specific lipid-transfer protein 3 // --- // 836051 /// AT5G59320.1 // LTP3 // non-specific lipid-transfer protein 3 // --- // 836051 /// AF159800 // LTP3 // non-specific lipid-transfer protein 3 // --- // 836051	chr5	+	23928971	23929745	2.18782	0.000218209	0.00156976
13394136	AT2G18260	{AT2G18260}	816342	NM_127384 // SYP112 // syntaxin-112 // --- // 816342 /// AT2G18260.1 // SYP112 // syntaxin-112 // --- // 816342 /// DQ446518 // SYP112 // syntaxin-112 // --- // 816342	chr2	+	7942153	7943388	-2.64642	0.000217501	0.00156614
13424108	AT3G04420	{AT3G04420}	819597	NM_111313 // NAC048 // NAC domain containing protein 48 // --- // 819597 /// AT3G04420.1 // NAC048 // NAC domain containing protein 48 // --- // 819597 /// NM_001084634 // NAC048 // NAC domain containing protein 48 // --- // 819597 /// AT3G04420.2 // NAC048 // NAC domain containing protein 48 // --- // 819597 /// AY060587 // NAC048 // NAC domain containing protein 48 // --- // 819597	chr3	+	1172746	1174467	3.49389	0.00021717	0.0015643
13510432	AT5G44350	{AT5G44350}	834461	NM_123802 // AT5G44350 // ethylene-responsive nuclear protein -like protein // --- // 834461 /// AT5G44350.1 // AT5G44350 // ethylene-responsive nuclear protein -like protein // --- // 834461	chr5	+	17864520	17865707	2.91637	0.000216741	0.00156154
13369913	AT1G19050	{AT1G19050}	838487	NM_101763 // ARR7 // two-component response regulator ARR7 // --- // 838487 /// AT1G19050.1 // ARR7 // two-component response regulator ARR7 // --- // 838487 /// AB008490 // ARR7 // two-component response regulator ARR7 // --- // 838487	chr1	-	6577833	6579178	-2.56797	0.000216606	0.00156086
13512170	AT5G48400	{AT5G48400}	834895	NM_180824 // ATGLR1.2 // glutamate receptor 1.2 // --- // 834895 /// AT5G48400.1 // ATGLR1.2 // glutamate receptor 1.2 // --- // 834895 /// NM_124215 // ATGLR1.2 // glutamate receptor 1.2 // --- // 834895 /// AT5G48400.2 // ATGLR1.2 // glutamate receptor 1.2 // --- // 834895 /// AY072065 // ATGLR1.2 // glutamate receptor 1.2 // --- // 834895	chr5	+	19616244	19619246	5.78542	0.00021516	0.00155131
13355737	AT1G66230	{AT1G66230}	842938	NM_105294 // MYB20 // myb domain protein 20 // --- // 842938 /// AT1G66230.1 // MYB20 // myb domain protein 20 // --- // 842938 /// AY519565 // MYB20 // myb domain protein 20 // --- // 842938	chr1	+	24677154	24678415	-2.94185	0.000214283	0.00154637
13402333	AT2G38390	{AT2G38390}	818420	NM_129395 // AT2G38390 // peroxidase 23 // --- // 818420 /// AT2G38390.1 // AT2G38390 // peroxidase 23 // --- // 818420 /// AY099555 // AT2G38390 // peroxidase 23 // --- // 818420	chr2	+	16079681	16081509	2.49966	0.000213308	0.0015426
13352650	AT1G55700	{AT1G55700}	842019	NM_104446 // AT1G55700 // cysteine/histidine-rich C1 domain-containing protein // --- // 842019 /// AT1G55700.1 // AT1G55700 // cysteine/histidine-rich C1 domain-containing protein // --- // 842019	chr1	+	20821601	20823640	2.23643	0.0002126	0.00153835
13545341		{}		---	chrM	-	254505	254571	2.51384	0.000212573	0.00153835
13370685	AT1G20930	{AT1G20930}	838687	NM_101946 // CDKB2;2 // cyclin-dependent kinase B2-2 // --- // 838687 /// AT1G20930.1 // CDKB2;2 // cyclin-dependent kinase B2-2 // --- // 838687 /// AK229456 // CDKB2;2 // cyclin-dependent kinase B2-2 // --- // 838687	chr1	-	7292568	7294746	2.39935	0.000212287	0.00153695
13438503	AT3G52302	{AT3G52302, AT3G52310}	6241152	NM_115091 // AT3G52310 // ABC transporter G family member 27 // --- // 824396 /// AT3G52310.1 // AT3G52310 // ABC transporter G family member 27 // --- // 824396 /// NM_001125351 // AT3G52302 // hypothetical protein // --- // 6241152 /// AT3G52302.1 // AT3G52302 // hypothetical protein // --- // 6241152	chr3	+	19398628	19402953	2.52623	0.000212124	0.00153606
13544847		{}		---	chrC	+	36490	36560	4.9138	0.0002118	0.00153429
13414913	AT2G30424	{AT2G30424}	6240858	NM_001124945 // TCL2 // protein trichomeless 2 // --- // 6240858 /// AT2G30424.1 // TCL2 // protein trichomeless 2 // --- // 6240858	chr2	-	12964506	12965468	-2.72019	0.000211623	0.0015333
13519752	AT5G65510	{AT5G65510}	836677	NM_125949 // AIL7 // AINTEGUMENTA-like 7 protein // --- // 836677 /// AT5G65510.1 // AIL7 // AINTEGUMENTA-like 7 protein // --- // 836677	chr5	+	26185829	26189413	2.06857	0.000210956	0.00152933
13482217	AT4G08370	{AT4G08370}	826393	NM_116906 // AT4G08370 // Proline-rich extensin-like family protein // --- // 826393 /// AT4G08370.1 // AT4G08370 // Proline-rich extensin-like family protein // --- // 826393	chr4	-	5301962	5303314	6.86819	0.000209125	0.00151864
13472351	AT4G23300	{AT4G23300}	828429	NM_118459 // CRK22 // cysteine-rich receptor-like protein kinase 22 // --- // 828429 /// AT4G23300.1 // CRK22 // cysteine-rich receptor-like protein kinase 22 // --- // 828429 /// AK176570 // CRK22 // cysteine-rich receptor-like protein kinase 22 // --- // 828429	chr4	+	12181932	12184704	-3.03264	0.000208855	0.00151696
13437950	AT3G51150	{AT3G51150}	824279	NM_114975 // AT3G51150 // ATP binding microtubule motor family protein // --- // 824279 /// NM_001203120 // AT3G51150 // ATP binding microtubule motor family protein // --- // 824279 /// AT3G51150.1 // AT3G51150 // ATP binding microtubule motor family protein // --- // 824279 /// AT3G51150.2 // AT3G51150 // ATP binding microtubule motor family protein // --- // 824279	chr3	+	19000856	19006769	-2.27118	0.000208149	0.00151241
13367598	AT1G13700	{AT1G13700}	837931	NM_101239 // PGL1 // 6-phosphogluconolactonase 1 // --- // 837931 /// AT1G13700.1 // PGL1 // 6-phosphogluconolactonase 1 // --- // 837931 /// BT014903 // PGL1 // 6-phosphogluconolactonase 1 // --- // 837931	chr1	-	4694372	4696023	-3.22562	0.000207517	0.00150838
13413216	AT2G26380	{AT2G26380}	817178	NM_128195 // AT2G26380 // leucine-rich repeat-containing protein // --- // 817178 /// AT2G26380.1 // AT2G26380 // leucine-rich repeat-containing protein // --- // 817178	chr2	-	11226615	11228057	2.98282	0.000206544	0.00150217
13481123	AT4G02770	{AT4G02770}	828183	NM_116511 // PSAD-1 // photosystem I subunit D-1 // --- // 828183 /// AT4G02770.1 // PSAD-1 // photosystem I subunit D-1 // --- // 828183 /// AF389290 // PSAD-1 // photosystem I subunit D-1 // --- // 828183	chr4	-	1229111	1229945	-2.68597	0.000206015	0.0014986
13339015	AT1G11850	{AT1G11850}	837732	AT1G11850.3 // AT1G11850 // hypothetical protein // --- // 837732 /// AT1G11850.4 // AT1G11850 // hypothetical protein // --- // 837732 /// AT1G11850.1 // AT1G11850 // hypothetical protein // --- // 837732 /// AT1G11850.2 // AT1G11850 // hypothetical protein // --- // 837732 /// NM_001084052 // AT1G11850 // hypothetical protein // --- // 837732 /// NM_001084051 // AT1G11850 // hypothetical protei…	chr1	+	3999199	3999876	-3.22752	0.000204905	0.00149222
13352244	AT1G54820	{AT1G54820}	841921	NM_104355 // AT1G54820 // protein kinase domain-containing protein // --- // 841921 /// AT1G54820.1 // AT1G54820 // protein kinase domain-containing protein // --- // 841921	chr1	+	20447316	20450861	-3.09759	0.000201471	0.00147224
13492281	AT4G32110	{AT4G32110}	829343	NM_148388 // AT4G32110 // beta-1,3-N-Acetylglucosaminyltransferase family protein // --- // 829343 /// AT4G32110.1 // AT4G32110 // beta-1,3-N-Acetylglucosaminyltransferase family protein // --- // 829343 /// BT014801 // AT4G32110 // beta-1,3-N-Acetylglucosaminyltransferase family protein // --- // 829343	chr4	-	15515649	15516452	2.82012	0.000201352	0.00147165
13413277	AR781	{AR781, AT2G26530}	817194	NM_128210 // AR781 // hypothetical protein // --- // 817194 /// AT2G26530.1 // AR781 // hypothetical protein // --- // 817194 /// NM_001036346 // AR781 // hypothetical protein // --- // 817194 /// AT2G26530.2 // AR781 // hypothetical protein // --- // 817194 /// AY150396 // AR781 // hypothetical protein // --- // 817194	chr2	-	11282775	11284229	3.70058	0.000198232	0.00145134
13389836	AT1G79840	{AT1G79840, AT1G79850}	844324	NM_106634 // RPS17 // 30S ribosomal protein S17 // --- // 844324 /// AT1G79850.1 // RPS17 // 30S ribosomal protein S17 // --- // 844324 /// NM_001198514 // GL2 // homeobox-leucine zipper protein GLABRA 2 // --- // 844323 /// AT1G79840.2 // GL2 // homeobox-leucine zipper protein GLABRA 2 // --- // 844323 /// AF386974 // RPS17 // 30S ribosomal protein S17 // --- // 844324	chr1	-	30041243	30041952	-2.12493	0.000197442	0.00144693
13424071	AT3G04320	{AT3G04320}	819587	NM_111303 // AT3G04320 // Kunitz family trypsin and protease inhibitor protein // --- // 819587 /// AT3G04320.1 // AT3G04320 // Kunitz family trypsin and protease inhibitor protein // --- // 819587 /// AK229498 // AT3G04320 // Kunitz family trypsin and protease inhibitor protein // --- // 819587	chr3	+	1143791	1144661	2.04886	0.000197345	0.0014465
13506443	AT5G27420	{AT5G27420}	832801	NM_122624 // CNI1 // E3 ubiquitin-protein ligase ATL31 // --- // 832801 /// AT5G27420.1 // CNI1 // E3 ubiquitin-protein ligase ATL31 // --- // 832801 /// AK226995 // CNI1 // E3 ubiquitin-protein ligase ATL31 // --- // 832801	chr5	+	9684072	9685561	3.19104	0.000194142	0.00142792
13467341	AT4G11175	{AT4G11175}	826719	NM_117188 // AT4G11175 // putative translation initiation factor IF-1 // --- // 826719 /// AT4G11175.1 // AT4G11175 // putative translation initiation factor IF-1 // --- // 826719 /// AK117848 // AT4G11175 // putative translation initiation factor IF-1 // --- // 826719	chr4	+	6818087	6819042	-2.04314	0.000193623	0.00142593
13408399	AT2G07690	{AT2G07690}	815415	NM_126771 // MCM5 // minichromosome maintenance protein 5 // --- // 815415 /// AT2G07690.1 // MCM5 // minichromosome maintenance protein 5 // --- // 815415 /// NM_001202592 // MCM5 // minichromosome maintenance protein 5 // --- // 815415 /// AT2G07690.2 // MCM5 // minichromosome maintenance protein 5 // --- // 815415	chr2	-	3523163	3527460	-2.01368	0.000193441	0.00142495
13537894	AT5G50450	{AT5G50450}	835113	NM_124427 // AT5G50450 // MYND-type zinc finger protein // --- // 835113 /// AT5G50450.1 // AT5G50450 // MYND-type zinc finger protein // --- // 835113 /// AY099743 // AT5G50450 // MYND-type zinc finger protein // --- // 835113	chr5	-	20543310	20544753	-2.57617	0.000192761	0.00142048
13545181		{}	4024957	ATMG00680.1 // ArthMp061 // hypothetical protein // --- // 4024957	chrM	+	201729	202097	7.46655	0.000192497	0.00141963
13405394	AT2G45510	{AT2G45510}	819159	NM_130113 // CYP704A2 // cytochrome P450, family 704, subfamily A, polypeptide 2 // --- // 819159 /// AT2G45510.1 // CYP704A2 // cytochrome P450, family 704, subfamily A, polypeptide 2 // --- // 819159 /// BT004736 // CYP704A2 // cytochrome P450, family 704, subfamily A, polypeptide 2 // --- // 819159	chr2	+	18753074	18755172	2.08835	0.000191932	0.00141601
13518514	AT5G62730	{AT5G62730}	836394	NM_125668 // AT5G62730 // probable peptide/nitrate transporter // --- // 836394 /// AT5G62730.1 // AT5G62730 // probable peptide/nitrate transporter // --- // 836394	chr5	+	25197494	25200033	3.22878	0.000190108	0.00140514
13392513	AT2G11010	{AT2G11010}	815568	AT2G11010.1 // AT2G11010 // hypothetical protein // --- // 815568 /// NM_126832 // AT2G11010 // hypothetical protein // --- // 815568	chr2	+	4361869	4365919	2.04872	0.00019013	0.00140514
13544856		{}		---	chrC	+	52056	52128	6.85631	0.000189928	0.00140419
13370326	AT1G20160	{AT1G20160}	838606	NM_101870 // ATSBT5.2 // Subtilisin-like serine endopeptidase family protein // --- // 838606 /// AT1G20160.1 // ATSBT5.2 // Subtilisin-like serine endopeptidase family protein // --- // 838606 /// NM_001035993 // ATSBT5.2 // Subtilisin-like serine endopeptidase family protein // --- // 838606 /// AT1G20160.2 // ATSBT5.2 // Subtilisin-like serine endopeptidase family protein // --- // 838606	chr1	-	6990784	6993972	2.20373	0.0001899	0.00140419
13399685	AT2G32190	{AT2G32190}	817778	NM_001084521 // AT2G32190 // hypothetical protein // --- // 817778 /// AT2G32190.2 // AT2G32190 // hypothetical protein // --- // 817778 /// NM_128778 // AT2G32190 // hypothetical protein // --- // 817778 /// AT2G32190.1 // AT2G32190 // hypothetical protein // --- // 817778 /// AK118248 // AT2G32190 // hypothetical protein // --- // 817778	chr2	+	13674498	13675286	2.25577	0.000189155	0.00140117
13539208	AT5G54040	{AT5G54040}	835487	NM_124783 // AT5G54040 // cysteine/histidine-rich C1 domain-containing protein // --- // 835487 /// AT5G54040.1 // AT5G54040 // cysteine/histidine-rich C1 domain-containing protein // --- // 835487	chr5	-	21928847	21930637	2.40148	0.000188407	0.00139617
13455655	AT3G43153	{AT3G43153}	823384	NM_148817 // AT3G43153 // cAMP-dependent protein kinase inhibitor-related protein // --- // 823384 /// AT3G43153.1 // AT3G43153 // cAMP-dependent protein kinase inhibitor-related protein // --- // 823384	chr3	-	15150104	15150916	2.26172	0.000187368	0.00138981
13532596	AT5G36330	{AT5G36330}	5008247	NM_001161280 // AT5G36330 // ECA1 gametogenesis related family protein // --- // 5008247 /// AT5G36330.1 // AT5G36330 // ECA1 gametogenesis related family protein // --- // 5008247	chr5	-	14329098	14330209	4.13004	0.000185722	0.00138107
13368236	AT1G15030	{AT1G15030, AT1G15040}	838068	NM_101374 // AT1G15040 // putative glutamine amidotransferase // --- // 838069 /// AT1G15040.2 // AT1G15040 // putative glutamine amidotransferase // --- // 838069 /// NM_180612 // AT1G15040 // putative glutamine amidotransferase // --- // 838069 /// AT1G15040.1 // AT1G15040 // putative glutamine amidotransferase // --- // 838069 /// NM_101372 // AT1G15030 // hypothetical protein // --- // 838068…	chr1	-	5179887	5181389	4.16344	0.000185499	0.00137968
13512073	AT5G48220	{AT5G48220}	834875	NM_001203559 // AT5G48220 // aldolase-type TIM barrel family protein // --- // 834875 /// AT5G48220.3 // AT5G48220 // aldolase-type TIM barrel family protein // --- // 834875 /// NM_001085265 // AT5G48220 // aldolase-type TIM barrel family protein // --- // 834875 /// NM_124197 // AT5G48220 // aldolase-type TIM barrel family protein // --- // 834875 /// AT5G48220.1 // AT5G48220 // aldolase-type T…	chr5	+	19549676	19552267	-2.03341	0.000183576	0.0013659
13483857	AT4G13180	{AT4G13180}	826932	NM_117387 // AT4G13180 // Rossmann-fold NAD(P)-binding domain-containing protein // --- // 826932 /// AT4G13180.1 // AT4G13180 // Rossmann-fold NAD(P)-binding domain-containing protein // --- // 826932 /// AF446363 // AT4G13180 // Rossmann-fold NAD(P)-binding domain-containing protein // --- // 826932	chr4	-	7657196	7658197	2.67982	0.000183493	0.00136555
13370081	AT1G19610	{AT1G19610}	838548	NM_101817 // PDF1.4 // defensin-like protein 19 // --- // 838548 /// AT1G19610.1 // PDF1.4 // defensin-like protein 19 // --- // 838548 /// AY063933 // PDF1.4 // defensin-like protein 19 // --- // 838548	chr1	-	6781483	6782039	-6.05191	0.00018301	0.00136249
13364551	AT1G07135	{AT1G07135}	837224	NM_100587 // AT1G07135 // glycine-rich protein // --- // 837224 /// AT1G07135.1 // AT1G07135 // glycine-rich protein // --- // 837224 /// BT010627 // AT1G07135 // glycine-rich protein // --- // 837224	chr1	-	2189928	2190659	3.31392	0.000180898	0.00134938
13443189		{}		---	chr3	-	104835	104909	-2.24549	0.000178933	0.00133628
13392877	AT2G14247	{AT2G14247}	2745524	NM_201723 // AT2G14247 // hypothetical protein // --- // 2745524 /// AT2G14247.1 // AT2G14247 // hypothetical protein // --- // 2745524 /// AK118948 // AT2G14247 // hypothetical protein // --- // 2745524	chr2	+	6034348	6034835	-3.76314	0.000178416	0.00133319
13424583	AT3G05400	{AT3G05400}	819704	NM_111413 // AT3G05400 // sugar transporter ERD6-like 12 // --- // 819704 /// AT3G05400.1 // AT3G05400 // sugar transporter ERD6-like 12 // --- // 819704 /// NM_001202885 // AT3G05400 // sugar transporter ERD6-like 12 // --- // 819704 /// AT3G05400.2 // AT3G05400 // sugar transporter ERD6-like 12 // --- // 819704 /// AY063856 // AT3G05400 // sugar transporter ERD6-like 12 // --- // 819704	chr3	+	1549586	1554176	2.80756	0.000178408	0.00133319
13473487		{}		---	chr4	+	13075563	13075635	-2.44701	0.000177386	0.00132705
13498499	AT5G06839	{AT5G06839}	830575	NM_001203315 // AT5G06839 // bZIP transcription factor TGA10 // --- // 830575 /// AT5G06839.3 // AT5G06839 // bZIP transcription factor TGA10 // --- // 830575 /// NM_180453 // AT5G06839 // bZIP transcription factor TGA10 // --- // 830575 /// NM_001085069 // AT5G06839 // bZIP transcription factor TGA10 // --- // 830575 /// AT5G06839.2 // AT5G06839 // bZIP transcription factor TGA10 // --- // 83057…	chr5	+	2120527	2126456	2.61012	0.000177421	0.00132705
13488707	AT4G23770	{AT4G23770}	828477	NM_118508 // AT4G23770 // hypothetical protein // --- // 828477 /// AT4G23770.1 // AT4G23770 // hypothetical protein // --- // 828477 /// BT004285 // AT4G23770 // hypothetical protein // --- // 828477	chr4	-	12383311	12384496	-2.68439	0.00017645	0.0013221
13452770	AT3G23070	{AT3G23070, AT3G23080}	821882	NM_001035667 // AT3G23080 // polyketide cyclase/dehydrase and lipid transport superfamily protein // --- // 821882 /// NM_113208 // AT3G23080 // polyketide cyclase/dehydrase and lipid transport superfamily protein // --- // 821882 /// AT3G23080.2 // AT3G23080 // polyketide cyclase/dehydrase and lipid transport superfamily protein // --- // 821882 /// AT3G23080.1 // AT3G23080 // polyketide cyclase…	chr3	-	8207287	8209329	-2.44965	0.000175726	0.00131693
13545047		{}		---	chrC	-	86312	86385	4.27951	0.000175381	0.00131512
13544930		{}		---	chrC	+	152264	152337	4.27951	0.000175381	0.00131512
13494815	AT4G37540	{AT4G37540}	829909	NM_119918 // LBD39 // LOB domain-containing protein 39 // --- // 829909 /// AT4G37540.1 // LBD39 // LOB domain-containing protein 39 // --- // 829909 /// AY072144 // LBD39 // LOB domain-containing protein 39 // --- // 829909	chr4	-	17639533	17640665	-2.69532	0.000174825	0.00131249
13388961	AT1G78450	{AT1G78450}	844181	NM_106492 // AT1G78450 // SOUL/heme-binding protein-like protein // --- // 844181 /// AT1G78450.1 // AT1G78450 // SOUL/heme-binding protein-like protein // --- // 844181	chr1	-	29516989	29517933	-2.31807	0.000173972	0.0013071
13507459	AT5G36000	{AT5G36000, AT5G36001}	833593	NM_001203497 // AT5G36001 // RING/U-box domain-containing protein-like protein // --- // 3771315 /// AT5G36001.2 // AT5G36001 // RING/U-box domain-containing protein-like protein // --- // 3771315 /// NM_001036895 // AT5G36001 // RING/U-box domain-containing protein-like protein // --- // 3771315 /// AT5G36001.1 // AT5G36001 // RING/U-box domain-containing protein-like protein // --- // 3771315 /…	chr5	+	14139996	14143436	2.17078	0.000173512	0.00130441
13539773	AT5G55520	{AT5G55520}	835646	NM_001037002 // AT5G55520 // hypothetical protein // --- // 835646 /// NM_124934 // AT5G55520 // hypothetical protein // --- // 835646 /// AT5G55520.1 // AT5G55520 // hypothetical protein // --- // 835646 /// AT5G55520.2 // AT5G55520 // hypothetical protein // --- // 835646	chr5	-	22488074	22491266	-2.2508	0.000172963	0.0013008
13508299	AT5G39080	{AT5G39080}	833900	NM_123270 // AT5G39080 // HXXXD-type acyl-transferase-like protein // --- // 833900 /// AT5G39080.1 // AT5G39080 // HXXXD-type acyl-transferase-like protein // --- // 833900 /// BT003341 // AT5G39080 // HXXXD-type acyl-transferase-like protein // --- // 833900	chr5	+	15641658	15643161	-2.68381	0.0001726	0.00129832
13487826	AT4G22070	{AT4G22070}	828296	NM_118328 // WRKY31 // WRKY DNA-binding protein 31 // --- // 828296 /// AT4G22070.1 // WRKY31 // WRKY DNA-binding protein 31 // --- // 828296 /// AY052648 // WRKY31 // WRKY DNA-binding protein 31 // --- // 828296	chr4	-	11691378	11694392	4.55655	0.000171326	0.00128975
13431240	AT3G20820	{AT3G20820}	821630	NM_112973 // AT3G20820 // leucine-rich repeat-containing protein // --- // 821630 /// AT3G20820.1 // AT3G20820 // leucine-rich repeat-containing protein // --- // 821630 /// AY063922 // AT3G20820 // leucine-rich repeat-containing protein // --- // 821630	chr3	+	7280878	7282177	-2.39656	0.000171167	0.00128905
13487834	AT4G22080	{AT4G22080}	828297	NM_118329 // RHS14 // root hair specific 14 // --- // 828297 /// AT4G22080.1 // RHS14 // root hair specific 14 // --- // 828297	chr4	-	11700555	11702666	2.36701	0.000170748	0.00128691
13483579	AT4G12420	{AT4G12420}	826851	NM_001203775 // SKU5 // multi-copper oxidase-like protein SKU5 // --- // 826851 /// AT4G12420.2 // SKU5 // multi-copper oxidase-like protein SKU5 // --- // 826851 /// NM_117312 // SKU5 // multi-copper oxidase-like protein SKU5 // --- // 826851 /// AT4G12420.1 // SKU5 // multi-copper oxidase-like protein SKU5 // --- // 826851 /// AF439406 // SKU5 // multi-copper oxidase-like protein SKU5 // --- //…	chr4	-	7349267	7353135	-2.13616	0.000170024	0.00128231
13384377	AT1G67265	{AT1G67265}	5007837	NM_001084313 // RTFL21 // ROTUNDIFOLIA like 21 protein // --- // 5007837 /// AT1G67265.1 // RTFL21 // ROTUNDIFOLIA like 21 protein // --- // 5007837 /// AY254319 // RTFL21 // ROTUNDIFOLIA like 21 protein // --- // 5007837	chr1	-	25175558	25176202	-2.55192	0.000170038	0.00128231
13342297	AT1G19530	{AT1G19530}	838540	AT1G19530.1 // AT1G19530 // hypothetical protein // --- // 838540 /// NM_101811 // AT1G19530 // hypothetical protein // --- // 838540 /// AF370213 // AT1G19530 // hypothetical protein // --- // 838540	chr1	+	6763915	6764971	-3.11963	0.000169914	0.00128214
13383427	AT1G65190	{AT1G65190}	842826	NM_105192 // AT1G65190 // Protein kinase superfamily protein // --- // 842826 /// AT1G65190.1 // AT1G65190 // Protein kinase superfamily protein // --- // 842826 /// AY035181 // AT1G65190 // Protein kinase superfamily protein // --- // 842826	chr1	-	24215644	24217328	-2.3505	0.000169243	0.00127858
13457941	AT3G49650	{AT3G49650}	824127	NM_114825 // AT3G49650 // P-loop containing nucleoside triphosphate hydrolase-like protein // --- // 824127 /// AT3G49650.1 // AT3G49650 // P-loop containing nucleoside triphosphate hydrolase-like protein // --- // 824127	chr3	-	18405008	18409709	-2.12896	0.000169205	0.00127854
13406076	AT2G47190	{AT2G47190}	819332	NM_130287 // MYB2 // R2R3 MYB DNA binding domain transcription factor // --- // 819332 /// AT2G47190.1 // MYB2 // R2R3 MYB DNA binding domain transcription factor // --- // 819332 /// AK229140 // MYB2 // R2R3 MYB DNA binding domain transcription factor // --- // 819332	chr2	+	19376202	19377531	5.30848	0.000168667	0.00127573
13362434	AT1G02730	{AT1G02730}	839467	NM_100153 // CSLD5 // cellulose synthase-like protein D5 // --- // 839467 /// AT1G02730.1 // CSLD5 // cellulose synthase-like protein D5 // --- // 839467	chr1	-	594573	598657	-2.00864	0.000168252	0.00127309
13494619	AT4G37070	{AT4G37070}	829861	NM_179180 // PLP1 // patatin-related phospholipase A // --- // 829861 /// NM_119870 // PLP1 // patatin-related phospholipase A // --- // 829861 /// AT4G37070.2 // PLP1 // patatin-related phospholipase A // --- // 829861 /// AT4G37070.1 // PLP1 // patatin-related phospholipase A // --- // 829861 /// NM_001085037 // PLP1 // patatin-related phospholipase A // --- // 829861 /// NM_179181 // PLP1 // p…	chr4	-	17464785	17467109	3.5846	0.00016818	0.00127305
13541410	AT5G59550	{AT5G59550}	836074	NM_125347 // AT5G59550 // ABA- and drought-induced RING-DUF1117 protein // --- // 836074 /// AT5G59550.1 // AT5G59550 // ABA- and drought-induced RING-DUF1117 protein // --- // 836074 /// AY052711 // AT5G59550 // ABA- and drought-induced RING-DUF1117 protein // --- // 836074	chr5	-	23998259	23999793	3.00635	0.000168141	0.00127301
13363046	AT1G04110	{AT1G04110}	839287	NM_100292 // SDD1 // Subtilase-like protein // --- // 839287 /// AT1G04110.1 // SDD1 // Subtilase-like protein // --- // 839287	chr1	-	1061457	1063784	-2.04174	0.000167913	0.00127198
13355915	AT1G66760	{AT1G66760}	842994	NM_179523 // AT1G66760 // MATE efflux family protein // --- // 842994 /// NM_105347 // AT1G66760 // MATE efflux family protein // --- // 842994 /// AT1G66760.1 // AT1G66760 // MATE efflux family protein // --- // 842994 /// AT1G66760.2 // AT1G66760 // MATE efflux family protein // --- // 842994	chr1	+	24901978	24904443	2.78339	0.000167764	0.00127141
13402585	AT2G38900	{AT2G38900}	818474	NM_129447 // AT2G38900 // PR-6 proteinase inhibitor family protein // --- // 818474 /// NM_001202778 // AT2G38900 // PR-6 proteinase inhibitor family protein // --- // 818474 /// AT2G38900.1 // AT2G38900 // PR-6 proteinase inhibitor family protein // --- // 818474 /// AT2G38900.2 // AT2G38900 // PR-6 proteinase inhibitor family protein // --- // 818474 /// BT004263 // AT2G38900 // PR-6 proteinase…	chr2	+	16243215	16244067	2.00298	0.00016765	0.00127079
13387134	AT1G74020	{AT1G74020}	843740	NM_106061 // SS2 // strictosidine synthase 2 // --- // 843740 /// AT1G74020.1 // SS2 // strictosidine synthase 2 // --- // 843740 /// AY034970 // SS2 // strictosidine synthase 2 // --- // 843740	chr1	-	27835131	27837317	2.85942	0.000167204	0.00126791
13367225	AT1G12900	{AT1G12900}	837848	NM_101161 // GAPA-2 // glyceraldehyde-3-phosphate dehydrogenase (NADP+) (phosphorylating) // --- // 837848 /// AT1G12900.1 // GAPA-2 // glyceraldehyde-3-phosphate dehydrogenase (NADP+) (phosphorylating) // --- // 837848 /// NM_001084060 // GAPA-2 // glyceraldehyde-3-phosphate dehydrogenase (NADP+) (phosphorylating) // --- // 837848 /// AT1G12900.2 // GAPA-2 // glyceraldehyde-3-phosphate dehydroge…	chr1	-	4392450	4394400	-3.53989	0.000165039	0.00125422
13542701	AT5G62920	{AT5G62920}	836412	NM_125686 // ARR6 // two-component response regulator ARR6 // --- // 836412 /// AT5G62920.1 // ARR6 // two-component response regulator ARR6 // --- // 836412 /// AK227844 // ARR6 // two-component response regulator ARR6 // --- // 836412	chr5	-	25252386	25254212	-2.47344	0.000164467	0.00125086
13426807	AT3G11385	{AT3G11385}	2745880	NM_202552 // AT3G11385 // cysteine/histidine-rich C1 domain-containing protein // --- // 2745880 /// AT3G11385.1 // AT3G11385 // cysteine/histidine-rich C1 domain-containing protein // --- // 2745880	chr3	+	3566578	3568878	2.35414	0.000163397	0.00124371
13475343	AT4G29780	{AT4G29780}	829100	NM_119124 // AT4G29780 // hypothetical protein // --- // 829100 /// AT4G29780.1 // AT4G29780 // hypothetical protein // --- // 829100 /// BT002922 // AT4G29780 // hypothetical protein // --- // 829100	chr4	+	14579704	14581700	5.94887	0.000163346	0.00124356
13384147	AT1G66970	{AT1G66970}	843015	NM_001198404 // SVL2 // putative glycerophosphoryl diester phosphodiesterase 3 // --- // 843015 /// AT1G66970.2 // SVL2 // putative glycerophosphoryl diester phosphodiesterase 3 // --- // 843015 /// NM_105368 // SVL2 // putative glycerophosphoryl diester phosphodiesterase 3 // --- // 843015 /// AT1G66970.1 // SVL2 // putative glycerophosphoryl diester phosphodiesterase 3 // --- // 843015	chr1	-	24992553	24996117	-3.01561	0.000162475	0.00123816
13382422	AT1G62760	{AT1G62760}	842574	NM_104953 // AT1G62760 // plant invertase/pectin methylesterase inhibitor domain-containing protein // --- // 842574 /// AT1G62760.1 // AT1G62760 // plant invertase/pectin methylesterase inhibitor domain-containing protein // --- // 842574	chr1	-	23237574	23238512	2.93594	0.000162422	0.001238
13498207	AT5G06090	{AT5G06090, AT7}	830496	NM_120691 // GPAT7 // glycerol-3-phosphate acyltransferase 7 // --- // 830496 /// AT5G06090.1 // GPAT7 // glycerol-3-phosphate acyltransferase 7 // --- // 830496	chr5	+	1835106	1836722	3.36855	0.000161353	0.00123132
13429022	AT3G16240	{AT3G16240}	820870	NM_112495 // DELTA-TIP // aquaporin TIP2-1 // --- // 820870 /// AT3G16240.1 // DELTA-TIP // aquaporin TIP2-1 // --- // 820870 /// U39485 // DELTA-TIP // aquaporin TIP2-1 // --- // 820870	chr3	+	5505404	5507050	-2.54025	0.000160689	0.00122713
13355211	AT1G64660	{AT1G64660}	842774	NM_105141 // MGL // methionine gamma-lyase // --- // 842774 /// AT1G64660.1 // MGL // methionine gamma-lyase // --- // 842774 /// AY054546 // MGL // methionine gamma-lyase // --- // 842774	chr1	+	24028918	24030780	2.8493	0.000160708	0.00122713
13524029	AT5G09800	{AT5G09800}	830840	NM_121017 // AT5G09800 // ARM repeat superfamily protein // --- // 830840 /// AT5G09800.1 // AT5G09800 // ARM repeat superfamily protein // --- // 830840 /// AK175195 // AT5G09800 // ARM repeat superfamily protein // --- // 830840	chr5	-	3043012	3044413	3.17136	0.000160558	0.00122668
13355722		{}		---	chr1	+	24642586	24644068	-2.22666	0.00016029	0.0012254
13358498	AT1G72920	{AT1G72920}	843623	NM_105950 // AT1G72920 // Toll-Interleukin-Resistance domain-containing protein // --- // 843623 /// AT1G72920.1 // AT1G72920 // Toll-Interleukin-Resistance domain-containing protein // --- // 843623	chr1	+	27437928	27439091	4.34584	0.000159339	0.00122032
13376396	AT1G45145	{AT1G45145}	841082	NM_103588 // TRX5 // thioredoxin H5 // --- // 841082 /// AT1G45145.1 // TRX5 // thioredoxin H5 // --- // 841082 /// AK118035 // TRX5 // thioredoxin H5 // --- // 841082	chr1	-	17074942	17076330	3.44767	0.000159282	0.00122012
13495995	AT4G40090	{AT4G40090}	830172	NM_120175 // AGP3 // arabinogalactan protein 3 // --- // 830172 /// AT4G40090.1 // AGP3 // arabinogalactan protein 3 // --- // 830172 /// AF082300 // AGP3 // arabinogalactan protein 3 // --- // 830172	chr4	-	18580838	18581585	2.43524	0.000157875	0.00121056
13462588	AT3G60890	{AT3G60890}	825260	NM_115953 // ZPR2 // protein little zipper 2 // --- // 825260 /// NM_001125396 // ZPR2 // protein little zipper 2 // --- // 825260 /// AT3G60890.1 // ZPR2 // protein little zipper 2 // --- // 825260 /// AT3G60890.2 // ZPR2 // protein little zipper 2 // --- // 825260	chr3	-	22497024	22497475	-3.26134	0.000157775	0.00121003
13453734	AT3G25805	{AT3G25805}	822172	NM_113480 // AT3G25805 // hypothetical protein // --- // 822172 /// AT3G25805.1 // AT3G25805 // hypothetical protein // --- // 822172 /// AF370240 // AT3G25805 // hypothetical protein // --- // 822172	chr3	-	9426276	9428192	-2.37773	0.000155461	0.0011961
13398705	AT2G29680	{AT2G29680}	817518	NM_179806 // CDC6 // cell division control 6 // --- // 817518 /// AT2G29680.2 // CDC6 // cell division control 6 // --- // 817518 /// NM_128522 // CDC6 // cell division control 6 // --- // 817518 /// AT2G29680.1 // CDC6 // cell division control 6 // --- // 817518 /// AJ271606 // CDC6 // cell division control 6 // --- // 817518	chr2	+	12689549	12693024	-2.36435	0.000154301	0.00118908
13411630		{}		---	chr2	-	9465581	9465653	-2.26296	0.000154202	0.00118856
13526694	AT5G15780	{AT5G15780}	831434	NM_121583 // AT5G15780 // pollen Ole e 1 allergen and extensin family protein // --- // 831434 /// AT5G15780.1 // AT5G15780 // pollen Ole e 1 allergen and extensin family protein // --- // 831434 /// BT002428 // AT5G15780 // pollen Ole e 1 allergen and extensin family protein // --- // 831434	chr5	-	5144727	5146403	-2.73236	0.000154201	0.00118856
13422513	AT2G47750	{AT2G47750}	819387	NM_130342 // GH3.9 // putative indole-3-acetic acid-amido synthetase GH3.9 // --- // 819387 /// AT2G47750.1 // GH3.9 // putative indole-3-acetic acid-amido synthetase GH3.9 // --- // 819387 /// AY054288 // GH3.9 // putative indole-3-acetic acid-amido synthetase GH3.9 // --- // 819387	chr2	-	19560127	19563191	-3.0963	0.000154131	0.00118849
13372568		{}		---	chr1	-	9076048	9076182	-2.53353	0.000153329	0.00118349
13392364	AT2G07795	{AT2G07795}	3768238	NM_001036267 // AT2G07795 // hypothetical protein // --- // 3768238 /// AT2G07795.1 // AT2G07795 // hypothetical protein // --- // 3768238	chr2	+	3493226	3494419	4.89789	0.000153257	0.00118342
13373342	AT1G28480	{AT1G28480}	839748	NM_102616 // GRX480 // glutaredoxin-GRX480 // --- // 839748 /// AT1G28480.1 // GRX480 // glutaredoxin-GRX480 // --- // 839748 /// AF325030 // GRX480 // glutaredoxin-GRX480 // --- // 839748	chr1	-	10013474	10014073	4.94913	0.00015322	0.00118336
13431299	AT3G20940	{AT3G20940}	821644	NM_112986 // CYP705A30 // cytochrome P450, family 705, subfamily A, polypeptide 30 // --- // 821644 /// AT3G20940.1 // CYP705A30 // cytochrome P450, family 705, subfamily A, polypeptide 30 // --- // 821644 /// AK228331 // CYP705A30 // cytochrome P450, family 705, subfamily A, polypeptide 30 // --- // 821644	chr3	+	7339717	7341655	2.7483	0.000152651	0.00117944
13491501	AT4G30280	{AT4G30280}	829151	NM_119174 // XTH18 // probable xyloglucan endotransglucosylase/hydrolase protein 18 // --- // 829151 /// AT4G30280.1 // XTH18 // probable xyloglucan endotransglucosylase/hydrolase protein 18 // --- // 829151 /// AF419549 // XTH18 // probable xyloglucan endotransglucosylase/hydrolase protein 18 // --- // 829151	chr4	-	14825808	14827047	2.4246	0.000151846	0.00117559
13417123	AT2G35130	{AT2G35130}	818079	NM_001202753 // AT2G35130 // pentatricopeptide repeat-containing protein // --- // 818079 /// AT2G35130.2 // AT2G35130 // pentatricopeptide repeat-containing protein // --- // 818079 /// NM_129066 // AT2G35130 // pentatricopeptide repeat-containing protein // --- // 818079 /// AT2G35130.1 // AT2G35130 // pentatricopeptide repeat-containing protein // --- // 818079	chr2	-	14807449	14810229	-3.1088	0.000151623	0.00117528
13532469	AT5G35970	{AT5G35970}	833589	NM_122988 // AT5G35970 // P-loop containing nucleoside triphosphate hydrolases superfamily protein // --- // 833589 /// AT5G35970.1 // AT5G35970 // P-loop containing nucleoside triphosphate hydrolases superfamily protein // --- // 833589	chr5	-	14118876	14123340	-3.09631	0.000151343	0.0011735
13334490	AT1G01750	{AT1G01750}	839281	NM_100058 // ADF11 // actin depolymerizing factor 11 // --- // 839281 /// AT1G01750.1 // ADF11 // actin depolymerizing factor 11 // --- // 839281 /// AY072410 // ADF11 // actin depolymerizing factor 11 // --- // 839281	chr1	+	275366	276310	2.08415	0.000151155	0.0011726
13420322	AT2G42380	{AT2G42380}	818839	NM_129800 // BZIP34 // basic helix-loop-helix domain-containing protein // --- // 818839 /// NM_180038 // BZIP34 // basic helix-loop-helix domain-containing protein // --- // 818839 /// AT2G42380.1 // BZIP34 // basic helix-loop-helix domain-containing protein // --- // 818839 /// AT2G42380.2 // BZIP34 // basic helix-loop-helix domain-containing protein // --- // 818839	chr2	-	17646900	17648945	-2.09522	0.000150693	0.00117078
13479852	AT4G00005	{AT4G00005}	6241005	NM_001160719 // AT4G00005 // prenylated rab acceptor family protein // --- // 6241005 /// AT4G00005.1 // AT4G00005 // prenylated rab acceptor family protein // --- // 6241005	chr4	-	1180	1536	3.15895	0.000150458	0.00116933
13418539	AT2G38340	{AT2G38340}	818414	NM_129390 // AT2G38340 // dehydration-responsive element-binding protein 2E // --- // 818414 /// AT2G38340.1 // AT2G38340 // dehydration-responsive element-binding protein 2E // --- // 818414 /// AY072421 // AT2G38340 // dehydration-responsive element-binding protein 2E // --- // 818414	chr2	-	16067396	16068291	6.65565	0.000149631	0.00116383
13463117	AT3G62097	{AT3G62097}	6241123	NM_001125416 // AT3G62097 // hypothetical protein // --- // 6241123 /// AT3G62097.1 // AT3G62097 // hypothetical protein // --- // 6241123	chr3	-	22994271	22994381	4.62324	0.000149577	0.0011637
13422258	AT2G47000	{AT2G47000}	819314	NM_130268 // ABCB4 // auxin efflux transmembrane transporter MDR4 // --- // 819314 /// AT2G47000.1 // ABCB4 // auxin efflux transmembrane transporter MDR4 // --- // 819314	chr2	-	19309868	19315241	3.79032	0.000148622	0.0011581
13516003	AT5G57030	{AT5G57030}	835806	NM_125085 // LUT2 // lycopene epsilon cyclase // --- // 835806 /// AT5G57030.1 // LUT2 // lycopene epsilon cyclase // --- // 835806 /// AY040024 // LUT2 // lycopene epsilon cyclase // --- // 835806	chr5	+	23077265	23080053	-2.29045	0.000148251	0.00115615
13396724	AT2G24610	{AT2G24610}	816997	NM_179725 // CNGC14 // cyclic nucleotide-gated channel 14 // --- // 816997 /// AT2G24610.1 // CNGC14 // cyclic nucleotide-gated channel 14 // --- // 816997 /// AK228122 // CNGC14 // cyclic nucleotide-gated channel 14 // --- // 816997	chr2	+	10457045	10460508	2.31918	0.000147798	0.00115308
13451197	AT3G19200	{AT3G19200}	821454	NM_112807 // AT3G19200 // hypothetical protein // --- // 821454 /// AT3G19200.1 // AT3G19200 // hypothetical protein // --- // 821454	chr3	-	6649228	6650077	2.53481	0.000147487	0.00115089
13368466	AT1G15520	{AT1G15520}	838122	AT1G15520.1 // PDR12 // ABC transporter G family member 40 // --- // 838122 /// NM_101421 // PDR12 // ABC transporter G family member 40 // --- // 838122	chr1	-	5331858	5338326	6.83316	0.000146566	0.00114486
13388965	AT1G78460	{AT1G78460}	844182	NM_106493 // AT1G78460 // SOUL heme-binding protein // --- // 844182 /// AT1G78460.1 // AT1G78460 // SOUL heme-binding protein // --- // 844182 /// AK317161 // AT1G78460 // SOUL heme-binding protein // --- // 844182	chr1	-	29518316	29519323	-2.87595	0.000145956	0.0011415
13363740	AT1G05340	{AT1G05340}	837033	AT1G05340.1 // AT1G05340 // hypothetical protein // --- // 837033 /// NM_100413 // AT1G05340 // hypothetical protein // --- // 837033 /// AF360144 // AT1G05340 // hypothetical protein // --- // 837033	chr1	-	1558844	1559903	2.87796	0.000145987	0.0011415
13442756	AT3G62820	{AT3G62820}	825457	NM_116147 // AT3G62820 // plant invertase/pectin methylesterase inhibitor superfamily protein // --- // 825457 /// AT3G62820.1 // AT3G62820 // plant invertase/pectin methylesterase inhibitor superfamily protein // --- // 825457 /// AK175673 // AT3G62820 // plant invertase/pectin methylesterase inhibitor superfamily protein // --- // 825457	chr3	+	23229749	23230501	2.34168	0.000145077	0.00113578
13487448	AT4G21180	{AT4G21180, AT4G21190}	827867	NM_118238 // emb1417 // pentatricopeptide repeat-containing protein // --- // 827867 /// AT4G21190.1 // emb1417 // pentatricopeptide repeat-containing protein // --- // 827867 /// NM_118237 // ATERDJ2B // DnaJ / Sec63 Brl domains-containing protein // --- // 827866 /// AT4G21180.1 // ATERDJ2B // DnaJ / Sec63 Brl domains-containing protein // --- // 827866 /// AK175548 // emb1417 // pentatricopept…	chr4	-	11292192	11294009	-2.44126	0.00014138	0.00111159
13507981	AT5G38200	{AT5G38200}	833802	NM_123181 // AT5G38200 // class I glutamine amidotransferase-like protein // --- // 833802 /// AT5G38200.1 // AT5G38200 // class I glutamine amidotransferase-like protein // --- // 833802	chr5	+	15256276	15258755	2.75186	0.000140334	0.00110473
13527623	AT5G17860	{AT5G17860}	831654	NM_121792 // CAX7 // calcium exchanger 7 // --- // 831654 /// AT5G17860.1 // CAX7 // calcium exchanger 7 // --- // 831654 /// AY142021 // CAX7 // calcium exchanger 7 // --- // 831654	chr5	-	5902394	5904380	4.11739	0.000140001	0.00110301
13426726	AT3G11090	{AT3G11090}	820280	NM_111946 // LBD21 // LOB domain-containing protein 21 // --- // 820280 /// AT3G11090.1 // LBD21 // LOB domain-containing protein 21 // --- // 820280 /// AB473845 // LBD21 // LOB domain-containing protein 21 // --- // 820280	chr3	+	3475002	3475604	-3.64237	0.000139692	0.0011008
13337858	AT1G09240	{AT1G09240}	837444	NM_100794 // NAS3 // nicotianamine synthase 3 // --- // 837444 /// AT1G09240.1 // NAS3 // nicotianamine synthase 3 // --- // 837444 /// AY140031 // NAS3 // nicotianamine synthase 3 // --- // 837444	chr1	+	2984881	2986130	2.55748	0.000139503	0.00109954
13436611	AT3G47780	{AT3G47780}	823932	NM_114646 // ATH6 // ABC transporter A family member 7 // --- // 823932 /// AT3G47780.1 // ATH6 // ABC transporter A family member 7 // --- // 823932	chr3	+	17624479	17629013	2.9475	0.000137869	0.00108934
13409158	AT2G16060	{AT2G16060}	816103	NM_127165 // HB1 // non-symbiotic hemoglobin 1 // --- // 816103 /// AT2G16060.1 // HB1 // non-symbiotic hemoglobin 1 // --- // 816103 /// AK227823 // HB1 // non-symbiotic hemoglobin 1 // --- // 816103	chr2	-	6982531	6983631	-2.851	0.000137656	0.00108798
13346503	AT1G30840	{AT1G30840}	839967	NM_102821 // PUP4 // purine permease 4 // --- // 839967 /// AT1G30840.1 // PUP4 // purine permease 4 // --- // 839967 /// NM_001198190 // PUP4 // purine permease 4 // --- // 839967 /// AT1G30840.2 // PUP4 // purine permease 4 // --- // 839967 /// BT004160 // PUP4 // purine permease 4 // --- // 839967	chr1	+	10974445	10976298	2.82921	0.000137379	0.00108681
13474509	AT4G28040	{AT4G28040, AT4G28050}	828919	NM_001036659 // AT4G28040 // nodulin MtN21-like transporter family protein // --- // 828919 /// NM_001125599 // AT4G28040 // nodulin MtN21-like transporter family protein // --- // 828919 /// NM_202899 // AT4G28040 // nodulin MtN21-like transporter family protein // --- // 828919 /// NM_001036658 // AT4G28040 // nodulin MtN21-like transporter family protein // --- // 828919 /// AT4G28040.4 // AT4…	chr4	+	13940346	13942436	4.57216	0.000136831	0.00108381
13512671	AT5G49520	{AT5G49520}	835012	NM_124329 // WRKY48 // putative WRKY transcription factor 48 // --- // 835012 /// AT5G49520.1 // WRKY48 // putative WRKY transcription factor 48 // --- // 835012 /// AY063870 // WRKY48 // putative WRKY transcription factor 48 // --- // 835012	chr5	+	20090776	20093346	3.07187	0.000136621	0.0010826
13353334	AT1G58643	{AT1G58643, AT1G58936, AT1G59312}	842221	NM_148601 // AT1G58643 // Inositol-pentakisphosphate 2-kinase family protein // --- // 842221 /// NM_104631 // AT1G58936 // Inositol-pentakisphosphate 2-kinase-like protein // --- // 842228 /// NM_104639 // AT1G59312 // Inositol-pentakisphosphate 2-kinase-like protein // --- // 842236 /// AT1G58643.1 // AT1G59312 // Inositol-pentakisphosphate 2-kinase-like protein // --- // 842236 /// AT1G58643.1…	chr1	+	21767342	21769456	2.43677	0.000136062	0.00107906
13353362	AT1G58643	{AT1G58643, AT1G58936, AT1G59312}	842221	NM_148601 // AT1G58643 // Inositol-pentakisphosphate 2-kinase family protein // --- // 842221 /// NM_104631 // AT1G58936 // Inositol-pentakisphosphate 2-kinase-like protein // --- // 842228 /// NM_104639 // AT1G59312 // Inositol-pentakisphosphate 2-kinase-like protein // --- // 842236 /// AT1G58643.1 // AT1G59312 // Inositol-pentakisphosphate 2-kinase-like protein // --- // 842236 /// AT1G58643.1…	chr1	+	21803600	21805714	2.43677	0.000136062	0.00107906
13353391	AT1G58643	{AT1G58643, AT1G58936, AT1G59312}	842221	NM_148601 // AT1G58643 // Inositol-pentakisphosphate 2-kinase family protein // --- // 842221 /// NM_104631 // AT1G58936 // Inositol-pentakisphosphate 2-kinase-like protein // --- // 842228 /// NM_104639 // AT1G59312 // Inositol-pentakisphosphate 2-kinase-like protein // --- // 842236 /// AT1G58643.1 // AT1G59312 // Inositol-pentakisphosphate 2-kinase-like protein // --- // 842236 /// AT1G58643.1…	chr1	+	21839858	21841972	2.43677	0.000136062	0.00107906
13532407	AT5G35790	{AT5G35790}	833559	NM_122970 // G6PD1 // glucose-6-phosphate dehydrogenase 1 // --- // 833559 /// AT5G35790.1 // G6PD1 // glucose-6-phosphate dehydrogenase 1 // --- // 833559 /// AY099561 // G6PD1 // glucose-6-phosphate dehydrogenase 1 // --- // 833559	chr5	-	13956690	13959753	-3.155	0.000134675	0.00107049
13335128	AT1G03070	{AT1G03070}	839581	NM_100189 // AT1G03070 // BRZ-INSENSITIVE-LONG HYPOCOTYLS 4-like protein // --- // 839581 /// NM_001197967 // AT1G03070 // BRZ-INSENSITIVE-LONG HYPOCOTYLS 4-like protein // --- // 839581 /// AT1G03070.2 // AT1G03070 // BRZ-INSENSITIVE-LONG HYPOCOTYLS 4-like protein // --- // 839581 /// AT1G03070.1 // AT1G03070 // BRZ-INSENSITIVE-LONG HYPOCOTYLS 4-like protein // --- // 839581 /// AK175449 // AT1G…	chr1	+	729901	731557	2.607	0.000134432	0.00106944
13491439	AT4G30140	{AT4G30140}	829137	NM_119160 // CDEF1 // GDSL esterase/lipase // --- // 829137 /// AT4G30140.1 // CDEF1 // GDSL esterase/lipase // --- // 829137 /// AF370501 // CDEF1 // GDSL esterase/lipase // --- // 829137	chr4	-	14738387	14740676	2.67236	0.000134349	0.001069
13521289	AT5G02550	{AT5G02550}	831052	NM_120333 // AT5G02550 // hypothetical protein // --- // 831052 /// AT5G02550.1 // AT5G02550 // hypothetical protein // --- // 831052 /// BT024751 // AT5G02550 // hypothetical protein // --- // 831052	chr5	-	573054	573558	2.11802	0.000134298	0.00106882
13376206	AT1G44000	{AT1G44000}	841000	NM_103526 // AT1G44000 // hypothetical protein // --- // 841000 /// AT1G44000.1 // AT1G44000 // hypothetical protein // --- // 841000 /// AY045870 // AT1G44000 // hypothetical protein // --- // 841000	chr1	-	16708068	16709713	-3.21222	0.000133597	0.00106471
13366119	AT1G10360	{AT1G10360}	837575	NM_100910 // GSTU18 // glutathione S-transferase TAU 18 // --- // 837575 /// AT1G10360.1 // GSTU18 // glutathione S-transferase TAU 18 // --- // 837575 /// AK317183 // GSTU18 // glutathione S-transferase TAU 18 // --- // 837575	chr1	-	3395558	3396849	-2.91818	0.000133046	0.00106127
13471325	AT4G20670	{AT4G20670}	827814	NM_118185 // AT4G20670 // hypothetical protein // --- // 827814 /// AT4G20670.1 // AT4G20670 // hypothetical protein // --- // 827814	chr4	+	11092539	11093621	3.75397	0.000131835	0.00105249
13473654	AT4G26010	{AT4G26010}	828707	NM_118734 // AT4G26010 // peroxidase 44 // --- // 828707 /// AT4G26010.1 // AT4G26010 // peroxidase 44 // --- // 828707 /// AF412066 // AT4G26010 // peroxidase 44 // --- // 828707	chr4	+	13200593	13201941	2.11958	0.000131125	0.00104856
13369126	AT1G17380	{AT1G17380}	838310	NM_101599 // JAZ5 // protein TIFY 11A // --- // 838310 /// AT1G17380.1 // JAZ5 // protein TIFY 11A // --- // 838310 /// BT000430 // JAZ5 // protein TIFY 11A // --- // 838310	chr1	-	5955488	5957212	4.73718	0.00013106	0.00104826
13454848	AT3G28550	{AT3G28550}	822485	NM_113775 // AT3G28550 // Proline-rich extensin-like family protein // --- // 822485 /// AT3G28550.1 // AT3G28550 // Proline-rich extensin-like family protein // --- // 822485	chr3	-	10700707	10703929	5.44617	0.000130973	0.00104794
13496423	AT5G02120	{AT5G02120}	831799	NM_120290 // OHP // one helix protein // --- // 831799 /// AT5G02120.1 // OHP // one helix protein // --- // 831799 /// AY081584 // OHP // one helix protein // --- // 831799	chr5	+	419091	419773	-3.26819	0.000130921	0.00104781
13441393	AT3G59580	{AT3G59580}	825127	NM_115820 // AT3G59580 // nodule inception protein-like protein 9 // --- // 825127 /// NM_001035818 // AT3G59580 // nodule inception protein-like protein 9 // --- // 825127 /// AT3G59580.1 // AT3G59580 // nodule inception protein-like protein 9 // --- // 825127 /// AT3G59580.2 // AT3G59580 // nodule inception protein-like protein 9 // --- // 825127	chr3	+	22009051	22012791	2.01827	0.000130865	0.00104763
13385921	AT1G71020	{AT1G71020}	843442	NM_001124110 // AT1G71020 // ARM repeat superfamily protein // --- // 843442 /// AT1G71020.2 // AT1G71020 // ARM repeat superfamily protein // --- // 843442 /// NM_105771 // AT1G71020 // ARM repeat superfamily protein // --- // 843442 /// AT1G71020.1 // AT1G71020 // ARM repeat superfamily protein // --- // 843442 /// AY075626 // AT1G71020 // ARM repeat superfamily protein // --- // 843442	chr1	-	26790597	26793175	-2.31208	0.000130602	0.00104634
13472544	AT4G23800	{AT4G23800, AT4G23810}	828481	NM_118511 // AT4G23800 // HMG (high mobility group) box protein // --- // 828480 /// NM_001203887 // AT4G23800 // HMG (high mobility group) box protein // --- // 828480 /// AT4G23800.1 // AT4G23800 // HMG (high mobility group) box protein // --- // 828480 /// AT4G23800.2 // AT4G23800 // HMG (high mobility group) box protein // --- // 828480 /// NM_118512 // WRKY53 // putative WRKY transcription f…	chr4	+	12390167	12392710	-2.16854	0.000130494	0.00104569
13493360	AT4G34135	{AT4G34135}	829560	NM_119575 // UGT73B2 // UDP-glucosyltransferase 73B2 // --- // 829560 /// AT4G34135.1 // UGT73B2 // UDP-glucosyltransferase 73B2 // --- // 829560 /// NM_179161 // UGT73B2 // UDP-glucosyltransferase 73B2 // --- // 829560 /// AT4G34135.2 // UGT73B2 // UDP-glucosyltransferase 73B2 // --- // 829560 /// AY035164 // UGT73B2 // UDP-glucosyltransferase 73B2 // --- // 829560	chr4	-	16345281	16347133	3.65227	0.000130376	0.00104519
13523723	AT5G08780	{AT5G08780, AT5G08790}	830779	NM_147856 // ATAF2 // protein ATAF2 // --- // 830779 /// AT5G08790.1 // ATAF2 // protein ATAF2 // --- // 830779 /// AT5G08780.1 // AT5G08780 // winged-helix DNA-binding transcription factor family protein // --- // 830778 /// AK228803 // ATAF2 // protein ATAF2 // --- // 830779	chr5	-	2858849	2860262	3.62853	0.000129672	0.00104041
13370202	AT1G19840	{AT1G19840}	838572	NM_101839 // AT1G19840 // SAUR-like auxin-responsive protein // --- // 838572 /// AT1G19840.1 // AT1G19840 // SAUR-like auxin-responsive protein // --- // 838572	chr1	-	6872794	6873255	-2.7875	0.000129323	0.00103783
13353516	AT1G59670	{AT1G59670}	842257	NM_104660 // GSTU15 // glutathione S-transferase TAU 15 // --- // 842257 /// AT1G59670.1 // GSTU15 // glutathione S-transferase TAU 15 // --- // 842257 /// DQ446376 // GSTU15 // glutathione S-transferase TAU 15 // --- // 842257	chr1	+	21930010	21931366	2.81965	0.000129095	0.00103665
13373372	AT1G28570	{AT1G28570}	839757	NM_202201 // AT1G28570 // GDSL esterase/lipase // --- // 839757 /// NM_102625 // AT1G28570 // GDSL esterase/lipase // --- // 839757 /// AT1G28570.1 // AT1G28570 // GDSL esterase/lipase // --- // 839757 /// AT1G28570.2 // AT1G28570 // GDSL esterase/lipase // --- // 839757	chr1	-	10041641	10044150	2.33992	0.000128582	0.00103339
13355474	AT1G65390	{AT1G65390}	842851	NM_105213 // PP2-A5 // protein PHLOEM protein 2-LIKE A5 // --- // 842851 /// NM_202365 // PP2-A5 // protein PHLOEM protein 2-LIKE A5 // --- // 842851 /// AT1G65390.1 // PP2-A5 // protein PHLOEM protein 2-LIKE A5 // --- // 842851 /// AT1G65390.2 // PP2-A5 // protein PHLOEM protein 2-LIKE A5 // --- // 842851 /// AK176581 // PP2-A5 // protein PHLOEM protein 2-LIKE A5 // --- // 842851	chr1	+	24292478	24294631	-2.52908	0.000127961	0.00102969
13355274	AT1G64860	{AT1G64860}	842794	NM_001198385 // SIGA // RNA polymerase sigma subunit 1 // --- // 842794 /// NM_105160 // SIGA // RNA polymerase sigma subunit 1 // --- // 842794 /// AT1G64860.2 // SIGA // RNA polymerase sigma subunit 1 // --- // 842794 /// AT1G64860.1 // SIGA // RNA polymerase sigma subunit 1 // --- // 842794 /// AY062526 // SIGA // RNA polymerase sigma subunit 1 // --- // 842794	chr1	+	24097913	24100952	-2.02189	0.000127135	0.00102402
13498466	AT5G06740	{AT5G06740}	830563	NM_120757 // AT5G06740 // concanavalin A-like lectin kinase-like protein // --- // 830563 /// AT5G06740.1 // AT5G06740 // concanavalin A-like lectin kinase-like protein // --- // 830563	chr5	+	2084094	2086052	2.27481	0.000127032	0.00102372
13376327	AT1G44608	{AT1G44608}	841034	NM_103553 // AT1G44608 // hypothetical protein // --- // 841034 /// AT1G44608.1 // AT1G44608 // hypothetical protein // --- // 841034	chr1	-	16875119	16876258	2.67275	0.000126946	0.00102324
13357950	AT1G71720	{AT1G71720}	843502	NM_105830 // AT1G71720 // ribosomal protein S1-like RNA-binding domain-containing protein // --- // 843502 /// AT1G71720.1 // AT1G71720 // ribosomal protein S1-like RNA-binding domain-containing protein // --- // 843502	chr1	+	26983721	26985990	-2.68343	0.000126273	0.00101846
13414235	AT2G28620	{AT2G28620}	817411	NM_128423 // AT2G28620 // kinesin motor protein-related protein // --- // 817411 /// AT2G28620.1 // AT2G28620 // kinesin motor protein-related protein // --- // 817411	chr2	-	12265167	12270020	-2.30727	0.000126222	0.00101826
13345403	AT1G28010	{AT1G28010}	839694	NM_102566 // PGP14 // ABC transporter B family member 14 // --- // 839694 /// AT1G28010.1 // PGP14 // ABC transporter B family member 14 // --- // 839694	chr1	+	9763436	9768068	-2.04605	0.000126106	0.00101754
13545200		{}	4024995	ATMG00880.1 // ArthMp077 // hypothetical protein // --- // 4024995	chrM	+	237053	237616	3.1651	0.000125275	0.0010116
13425897	AT3G08940	{AT3G08940}	820043	NM_180214 // LHCB4.2 // light harvesting complex photosystem II interacting protein Lhcb4.2 // --- // 820043 /// AT3G08940.1 // LHCB4.2 // light harvesting complex photosystem II interacting protein Lhcb4.2 // --- // 820043 /// NM_111728 // LHCB4.2 // light harvesting complex photosystem II interacting protein Lhcb4.2 // --- // 820043 /// AT3G08940.2 // LHCB4.2 // light harvesting complex photosy…	chr3	+	2717675	2718883	-3.27195	0.000125201	0.0010113
13433419	AT3G26090	{AT3G26090}	822207	NM_113514 // RGS1 // putative membrane receptor protein RGS1 // --- // 822207 /// AT3G26090.1 // RGS1 // putative membrane receptor protein RGS1 // --- // 822207 /// AY150429 // RGS1 // putative membrane receptor protein RGS1 // --- // 822207	chr3	+	9532748	9535629	2.08883	0.000125194	0.0010113
13464525	AT4G01730	{AT4G01730}	826911	NM_116403 // AT4G01730 // DHHC-type zinc finger protein // --- // 826911 /// AT4G01730.1 // AT4G01730 // DHHC-type zinc finger protein // --- // 826911	chr4	+	749574	752034	-2.02331	0.000124756	0.00100877
13483997	AT4G13420	{AT4G13420}	826973	NM_117416 // HAK5 // potassium transporter 5 // --- // 826973 /// AT4G13420.1 // HAK5 // potassium transporter 5 // --- // 826973 /// AF129478 // HAK5 // potassium transporter 5 // --- // 826973	chr4	-	7796850	7802251	9.68158	0.000124642	0.00100805
13535298	AT5G44260	{AT5G44260}	834449	NM_123793 // AT5G44260 // zinc finger CCCH domain-containing protein 61 // --- // 834449 /// AT5G44260.1 // AT5G44260 // zinc finger CCCH domain-containing protein 61 // --- // 834449 /// AY034916 // AT5G44260 // zinc finger CCCH domain-containing protein 61 // --- // 834449	chr5	-	17829626	17831225	-3.47571	0.000124377	0.00100651
13413058	AT2G25980	{AT2G25980}	817139	NM_128157 // AT2G25980 // myrosinase-binding protein-like protein // --- // 817139 /// AT2G25980.1 // AT2G25980 // myrosinase-binding protein-like protein // --- // 817139 /// AY078966 // AT2G25980 // myrosinase-binding protein-like protein // --- // 817139	chr2	-	11077488	11079918	2.97233	0.000124319	0.00100651
13404307	AT2G43010	{AT2G43010}	818903	NM_129862 // PIF4 // transcription factor PIF4 // --- // 818903 /// NM_180050 // PIF4 // transcription factor PIF4 // --- // 818903 /// AT2G43010.1 // PIF4 // transcription factor PIF4 // --- // 818903 /// AT2G43010.2 // PIF4 // transcription factor PIF4 // --- // 818903 /// AK316898 // PIF4 // transcription factor PIF4 // --- // 818903	chr2	+	17886427	17889050	-4.67001	0.000122839	0.000995779
13452351	AT3G21620	{AT3G21620}	821716	NM_113057 // AT3G21620 // early-responsive to dehydration stress-related protein // --- // 821716 /// AT3G21620.1 // AT3G21620 // early-responsive to dehydration stress-related protein // --- // 821716	chr3	-	7610958	7614461	3.13826	0.000122262	0.000992567
13507303	AT5G35490	{AT5G35490}	833513	NM_122940 // MRU1 // mto 1 responding up 1 // --- // 833513 /// AT5G35490.1 // MRU1 // mto 1 responding up 1 // --- // 833513 /// BT021974 // MRU1 // mto 1 responding up 1 // --- // 833513	chr5	+	13689817	13690548	-3.73522	0.000122198	0.000992498
13545183		{}	4024985	ATMG00720.1 // ArthMp064 // hypothetical protein // --- // 4024985	chrM	+	209499	209822	3.60056	0.000122228	0.000992498
13378165	AT1G51390	{AT1G51390, AT1G51400}	841564	NM_104018 // AT1G51400 // photosystem II 5 kD protein // --- // 841564 /// AT1G51400.1 // AT1G51400 // photosystem II 5 kD protein // --- // 841564 /// NM_104017 // NFU5 // NFU domain protein 5 // --- // 841563 /// AT1G51390.1 // NFU5 // NFU domain protein 5 // --- // 841563 /// AF385721 // AT1G51400 // photosystem II 5 kD protein // --- // 841564	chr1	-	19052023	19052582	-2.84384	0.00012122	0.000985811
13534881	AT5G43290	{AT5G43290}	834347	NM_123695 // WRKY49 // putative WRKY transcription factor 49 // --- // 834347 /// AT5G43290.1 // WRKY49 // putative WRKY transcription factor 49 // --- // 834347 /// AK176443 // WRKY49 // putative WRKY transcription factor 49 // --- // 834347	chr5	-	17371838	17373201	-2.84006	0.000120581	0.000981823
13523164	AT5G07571	{AT5G07571, AT5G07572}	6240961	NM_001125715 // AT5G07571 // Oleosin family protein // --- // 6240912 /// AT5G07571.1 // AT5G07571 // Oleosin family protein // --- // 6240912 /// NM_001125716 // AT5G07572 // hypothetical protein // --- // 6240961 /// AT5G07572.1 // AT5G07572 // hypothetical protein // --- // 6240961	chr5	-	2396432	2397423	-3.04381	0.000119851	0.000976502
13365642	AT1G09415	{AT1G09415}	837464	NM_100812 // NIMIN-3 // protein NIM1-INTERACTING 3 // --- // 837464 /// AT1G09415.1 // NIMIN-3 // protein NIM1-INTERACTING 3 // --- // 837464 /// AK175919 // NIMIN-3 // protein NIM1-INTERACTING 3 // --- // 837464	chr1	-	3037754	3038408	-2.23382	0.000119837	0.000976502
13481595	AT4G04620	{AT4G04620}	825794	NM_116700 // ATG8B // autophagy-related protein 8b // --- // 825794 /// AT4G04620.1 // ATG8B // autophagy-related protein 8b // --- // 825794 /// NM_178967 // ATG8B // autophagy-related protein 8b // --- // 825794 /// AT4G04620.2 // ATG8B // autophagy-related protein 8b // --- // 825794 /// AK227679 // ATG8B // autophagy-related protein 8b // --- // 825794	chr4	-	2328449	2330200	2.09601	0.000119627	0.000975714
13544837		{}		---	chrC	+	31369	31440	3.98529	0.000119416	0.000974402
13502952	AT5G18300	{AT5G18300}	831948	NM_121835 // NAC088 // NAC domain containing protein 88 // --- // 831948 /// AT5G18300.1 // NAC088 // NAC domain containing protein 88 // --- // 831948 /// BT029319 // NAC088 // NAC domain containing protein 88 // --- // 831948	chr5	+	6057773	6058216	2.2044	0.000119401	0.000974402
13452748	AT3G22930	{AT3G22930}	821865	NM_113193 // CML11 // calmodulin-like protein 11 // --- // 821865 /// AT3G22930.1 // CML11 // calmodulin-like protein 11 // --- // 821865 /// AF428309 // CML11 // calmodulin-like protein 11 // --- // 821865	chr3	-	8124083	8125931	3.3271	0.000118492	0.000969129
13448681	AT3G13060	{AT3G13060}	820492	NM_180241 // ECT5 // hypothetical protein // --- // 820492 /// AT3G13060.1 // ECT5 // hypothetical protein // --- // 820492 /// NM_112143 // ECT5 // hypothetical protein // --- // 820492 /// AT3G13060.2 // ECT5 // hypothetical protein // --- // 820492	chr3	-	4183099	4183884	-4.10575	0.000118356	0.000968222
13533848		{}		---	chr5	-	16119296	16120018	2.09592	0.000118062	0.000966434
13519676	AT5G65330	{AT5G65330}	836658	NM_125931 // AGL78 // protein agamous-like 78 // --- // 836658 /// AT5G65330.1 // AGL78 // protein agamous-like 78 // --- // 836658 /// AY141224 // AGL78 // protein agamous-like 78 // --- // 836658	chr5	+	26110326	26111351	2.81607	0.000117947	0.000965911
13438605	AT3G52630	{AT3G52630}	824429	NM_001084804 // AT3G52630 // Nucleic acid-binding, OB-fold-like protein // --- // 824429 /// NM_115123 // AT3G52630 // Nucleic acid-binding, OB-fold-like protein // --- // 824429 /// AT3G52630.2 // AT3G52630 // Nucleic acid-binding, OB-fold-like protein // --- // 824429 /// AT3G52630.1 // AT3G52630 // Nucleic acid-binding, OB-fold-like protein // --- // 824429	chr3	+	19513979	19514745	-2.05411	0.000116852	0.000959602
13372628	AT1G26390	{AT1G26390}	839181	NM_102403 // AT1G26390 // FAD-binding Berberine family protein // --- // 839181 /// AT1G26390.1 // AT1G26390 // FAD-binding Berberine family protein // --- // 839181 /// BT015919 // AT1G26390 // FAD-binding Berberine family protein // --- // 839181	chr1	-	9130017	9131779	3.18253	0.000116375	0.000956501
13362965	AT1G03870	{AT1G03870}	839384	NM_100267 // FLA9 // fasciclin-like arabinogalactan protein 9 // --- // 839384 /// AT1G03870.1 // FLA9 // fasciclin-like arabinogalactan protein 9 // --- // 839384 /// AY087938 // FLA9 // fasciclin-like arabinogalactan protein 9 // --- // 839384	chr1	-	982506	983540	-2.00208	0.00011608	0.000954284
13345151	AT1G27480	{AT1G27480}	839639	NM_102512 // AT1G27480 // Lecithin-cholesterol acyltransferase-like 1 // --- // 839639 /// AT1G27480.1 // AT1G27480 // Lecithin-cholesterol acyltransferase-like 1 // --- // 839639 /// AF367326 // AT1G27480 // Lecithin-cholesterol acyltransferase-like 1 // --- // 839639	chr1	+	9544514	9546285	-2.3483	0.000115801	0.000952397
13408881	AT2G14580	{AT2G14580}	815945	NM_127021 // PRB1 // pathogenesis-related protein 1 // --- // 815945 /// AT2G14580.1 // PRB1 // pathogenesis-related protein 1 // --- // 815945	chr2	-	6225535	6226224	2.57009	0.000115681	0.000951608
13401407	AT2G36145	{AT2G36145}	818187	AT2G36145.1 // AT2G36145 // hypothetical protein // --- // 818187 /// NM_129173 // AT2G36145 // hypothetical protein // --- // 818187 /// AY074366 // AT2G36145 // hypothetical protein // --- // 818187	chr2	+	15168541	15169514	-2.97135	0.000114843	0.00094533
13535213	AT5G44030	{AT5G44030, AT5G44040}	834427	NM_123771 // AT5G44040 // hypothetical protein // --- // 834427 /// AT5G44040.1 // AT5G44040 // hypothetical protein // --- // 834427 /// NM_123770 // CESA4 // cellulose synthase A catalytic subunit 4 [UDP-forming] // --- // 834426 /// AT5G44030.1 // CESA4 // cellulose synthase A catalytic subunit 4 [UDP-forming] // --- // 834426 /// AY099543 // AT5G44040 // hypothetical protein // --- // 834427	chr5	-	17719659	17721580	-2.38632	0.000114767	0.000944905
13545175		{}	3371311	ATMG00600.1 // ArthMp053 // hypothetical protein // --- // 3371311	chrM	+	174205	174525	4.32041	0.000113501	0.00093689
13511135	AT5G46110	{AT5G46110}	834652	NM_123979 // APE2 // triose phosphate/phosphate translocator TPT // --- // 834652 /// NM_180807 // APE2 // triose phosphate/phosphate translocator TPT // --- // 834652 /// NM_001085251 // APE2 // triose phosphate/phosphate translocator TPT // --- // 834652 /// AT5G46110.1 // APE2 // triose phosphate/phosphate translocator TPT // --- // 834652 /// AT5G46110.2 // APE2 // triose phosphate/phosphate …	chr5	+	18697235	18700656	-2.44716	0.000113111	0.000934076
13459843	AT3G54340	{AT3G54340}	824601	NM_115294 // AP3 // Floral homeotic protein APETALA 3 // --- // 824601 /// AT3G54340.1 // AP3 // Floral homeotic protein APETALA 3 // --- // 824601 /// M86357 // AP3 // Floral homeotic protein APETALA 3 // --- // 824601	chr3	-	20119173	20121170	-2.11218	0.000112454	0.000929619
13532169	AT5G35220	{AT5G35220}	833476	NM_122913 // EGY1 // metalloprotease EGY1 // --- // 833476 /// AT5G35220.1 // EGY1 // metalloprotease EGY1 // --- // 833476 /// AY050809 // EGY1 // metalloprotease EGY1 // --- // 833476	chr5	-	13484431	13487584	-2.12235	0.000112475	0.000929619
13362376	AT1G02470	{AT1G02470}	837812	NM_100128 // AT1G02470 // SRPBCC ligand-binding domain-containing protein // --- // 837812 /// NM_001083982 // AT1G02470 // SRPBCC ligand-binding domain-containing protein // --- // 837812 /// AT1G02470.2 // AT1G02470 // SRPBCC ligand-binding domain-containing protein // --- // 837812 /// AT1G02470.1 // AT1G02470 // SRPBCC ligand-binding domain-containing protein // --- // 837812	chr1	-	511765	513624	2.67027	0.000111361	0.000922196
13480638	AT4G01703	{AT4G01703}	6241439	NM_001125442 // AT4G01703 // hypothetical protein // --- // 6241439 /// AT4G01703.1 // AT4G01703 // hypothetical protein // --- // 6241439	chr4	-	734252	734365	2.98534	0.000111261	0.000921568
13500049	AT5G10720	{AT5G10720}	830938	NM_121110 // HK5 // histidine kinase 5 // --- // 830938 /// AT5G10720.1 // HK5 // histidine kinase 5 // --- // 830938 /// DQ167579 // HK5 // histidine kinase 5 // --- // 830938	chr5	+	3385901	3390686	2.84252	0.00011106	0.0009203
13480187	AT4G00660	{AT4G00660, AT4G00670}	828034	NM_116292 // AT4G00670 // Remorin family protein // --- // 828034 /// AT4G00670.1 // AT4G00670 // Remorin family protein // --- // 828034 /// NM_179204 // RH8 // DEAD-box ATP-dependent RNA helicase 8 // --- // 828042 /// NM_116291 // RH8 // DEAD-box ATP-dependent RNA helicase 8 // --- // 828042 /// AT4G00660.1 // RH8 // DEAD-box ATP-dependent RNA helicase 8 // --- // 828042 /// AT4G00660.2 // RH8…	chr4	-	278316	279186	2.89682	0.000109096	0.000905354
13438806	AT3G53130	{AT3G53130, AT3G53140}	824479	AT3G53130.1 // LUT1 // carotene epsilon-monooxygenase // --- // 824479 /// NM_115173 // LUT1 // carotene epsilon-monooxygenase // --- // 824479 /// NM_115174 // AT3G53140 // putative O-diphenol-O-methyl transferase // --- // 824480 /// AT3G53140.1 // AT3G53140 // putative O-diphenol-O-methyl transferase // --- // 824480 /// AF367289 // AT3G53140 // putative O-diphenol-O-methyl transferase // --- …	chr3	+	19692771	19697542	-2.41919	0.000109	0.00090479
13462120	AT3G59710	{AT3G59710}	825140	NM_115833 // AT3G59710 // Rossmann-fold NAD(P)-binding domain-containing protein // --- // 825140 /// AT3G59710.1 // AT3G59710 // Rossmann-fold NAD(P)-binding domain-containing protein // --- // 825140	chr3	-	22054937	22057156	2.02669	0.000108953	0.000904597
13477815	AT4G35100	{AT4G35100}	829662	NM_001203991 // PIP3 // plasma membrane intrinsic protein 3 // --- // 829662 /// AT4G35100.2 // PIP3 // plasma membrane intrinsic protein 3 // --- // 829662 /// NM_119676 // PIP3 // plasma membrane intrinsic protein 3 // --- // 829662 /// AT4G35100.1 // PIP3 // plasma membrane intrinsic protein 3 // --- // 829662 /// AY062803 // PIP3 // plasma membrane intrinsic protein 3 // --- // 829662	chr4	+	16708552	16710289	-2.15261	0.000108738	0.0009032
13358988	AT1G74080	{AT1G74080}	843748	NM_106068 // MYB122 // myb domain protein 122 // --- // 843748 /// AT1G74080.1 // MYB122 // myb domain protein 122 // --- // 843748 /// AF371983 // MYB122 // myb domain protein 122 // --- // 843748	chr1	+	27855699	27857534	2.86346	0.000107893	0.000897541
13493581	AT4G34830	{AT4G34830}	829635	NM_119649 // MRL1 // pentatricopeptide repeat protein MRL1 // --- // 829635 /// AT4G34830.1 // MRL1 // pentatricopeptide repeat protein MRL1 // --- // 829635	chr4	-	16599605	16606027	-2.15909	0.000107117	0.00089205
13407995	AT2G05620	{AT2G05620}	815111	NM_126585 // PGR5 // protein PROTON GRADIENT REGULATION 5 // --- // 815111 /// AT2G05620.1 // PGR5 // protein PROTON GRADIENT REGULATION 5 // --- // 815111 /// AF375454 // PGR5 // protein PROTON GRADIENT REGULATION 5 // --- // 815111	chr2	-	2081009	2081858	-2.20996	0.000107112	0.00089205
13375560	AT1G34795	{AT1G34795, AT1G34800, AT1G34805, AT1G34810, AT1G34815, AT1G34820, AT1G34825, AT1G34830, AT1G34840, AT1G34850, AT1G34860, AT1G34930}	5007765	NM_001084185 // AT1G34810 // plant thionin family protein // --- // 5007757 /// NM_001084186 // AT1G34815 // plant thionin family protein // --- // 5007758 /// NM_001084189 // AT1G34830 // plant thionin family protein // --- // 5007761 /// AT1G34810.1 // AT1G34830 // plant thionin family protein // --- // 5007761 /// AT1G34810.1 // AT1G34815 // plant thionin family protein // --- // 5007758 /// A…	chr1	-	12779992	12780270	3.63601	0.000107061	0.000891978
13375562	AT1G34795	{AT1G34795, AT1G34800, AT1G34805, AT1G34810, AT1G34815, AT1G34820, AT1G34825, AT1G34830, AT1G34840, AT1G34850, AT1G34860, AT1G34930}	5007765	NM_001084185 // AT1G34810 // plant thionin family protein // --- // 5007757 /// NM_001084186 // AT1G34815 // plant thionin family protein // --- // 5007758 /// NM_001084189 // AT1G34830 // plant thionin family protein // --- // 5007761 /// AT1G34810.1 // AT1G34830 // plant thionin family protein // --- // 5007761 /// AT1G34810.1 // AT1G34815 // plant thionin family protein // --- // 5007758 /// A…	chr1	-	12783406	12783684	3.63601	0.000107061	0.000891978
13374946	AT1G32690	{AT1G32690}	840163	AT1G32690.1 // AT1G32690 // hypothetical protein // --- // 840163 /// NM_103003 // AT1G32690 // hypothetical protein // --- // 840163 /// BT010837 // AT1G32690 // hypothetical protein // --- // 840163	chr1	-	11820908	11821710	2.2187	0.000106587	0.000889299
13488377	AT4G23190	{AT4G23190}	828418	NM_118448 // CRK11 // cysteine-rich receptor-like protein kinase 11 // --- // 828418 /// AT4G23190.1 // CRK11 // cysteine-rich receptor-like protein kinase 11 // --- // 828418	chr4	-	12141032	12143833	2.31134	0.000105937	0.00088453
13457417	AT3G48200	{AT3G48200}	823977	AT3G48200.1 // AT3G48200 // hypothetical protein // --- // 823977 /// NM_114690 // AT3G48200 // hypothetical protein // --- // 823977	chr3	-	17832773	17837514	-2.41545	0.000105874	0.000884385
13509900	AT5G43050	{AT5G43050}	834320	NM_123671 // NPQ6 // nonphotochemical quenching 6 // --- // 834320 /// AT5G43050.1 // NPQ6 // nonphotochemical quenching 6 // --- // 834320 /// BT024700 // NPQ6 // nonphotochemical quenching 6 // --- // 834320	chr5	+	17268025	17269024	-2.08443	0.000105471	0.000882518
13397669	AT2G27080	{AT2G27080}	817250	NM_201811 // AT2G27080 // late embryogenesis abundant hydroxyproline-rich glycoprotein // --- // 817250 /// AT2G27080.2 // AT2G27080 // late embryogenesis abundant hydroxyproline-rich glycoprotein // --- // 817250 /// NM_128266 // AT2G27080 // late embryogenesis abundant hydroxyproline-rich glycoprotein // --- // 817250 /// AT2G27080.1 // AT2G27080 // late embryogenesis abundant hydroxyproline-ri…	chr2	+	11563933	11567504	2.99319	0.000105491	0.000882518
13461716	AT3G58650	{AT3G58650}	825034	AT3G58650.1 // AT3G58650 // hypothetical protein // --- // 825034 /// NM_115727 // AT3G58650 // hypothetical protein // --- // 825034	chr3	-	21696246	21699998	-2.23181	0.000105375	0.000882325
13465214	AT4G03100	{AT4G03100}	828092	NM_116544 // AT4G03100 // Rho GTPase activating protein with PAK-box/P21-Rho-binding domain // --- // 828092 /// AT4G03100.1 // AT4G03100 // Rho GTPase activating protein with PAK-box/P21-Rho-binding domain // --- // 828092	chr4	+	1374281	1376231	-2.34987	0.000104492	0.000875695
13472127	AT4G22710	{AT4G22710}	828367	NM_118397 // CYP706A2 // cytochrome P450, family 706, subfamily A, polypeptide 2 // --- // 828367 /// AT4G22710.1 // CYP706A2 // cytochrome P450, family 706, subfamily A, polypeptide 2 // --- // 828367 /// AK175743 // CYP706A2 // cytochrome P450, family 706, subfamily A, polypeptide 2 // --- // 828367	chr4	+	11934969	11936755	3.17575	0.000104389	0.000875209
13478764	AT4G37400	{AT4G37400}	829894	NM_119903 // CYP81F3 // cytochrome P450, family 81, subfamily F, polypeptide 3 // --- // 829894 /// AT4G37400.1 // CYP81F3 // cytochrome P450, family 81, subfamily F, polypeptide 3 // --- // 829894 /// AK227603 // CYP81F3 // cytochrome P450, family 81, subfamily F, polypeptide 3 // --- // 829894	chr4	+	17584051	17586360	2.40844	0.000104207	0.000873879
13468507	AT4G14465	{AT4G14465}	827093	NM_117526 // AHL20 // AT-hook motif nuclear-localized protein 20 // --- // 827093 /// AT4G14465.1 // AHL20 // AT-hook motif nuclear-localized protein 20 // --- // 827093 /// AK118702 // AHL20 // AT-hook motif nuclear-localized protein 20 // --- // 827093	chr4	+	8320630	8322201	2.34835	0.000103902	0.000871512
13407943	AT2G05160	{AT2G05160}	815064	NM_126543 // AT2G05160 // zinc finger CCCH domain-containing protein 18 // --- // 815064 /// AT2G05160.1 // AT2G05160 // zinc finger CCCH domain-containing protein 18 // --- // 815064	chr2	-	1858543	1861895	-4.22426	0.000103741	0.000870547
13355217	AT1G64680	{AT1G64680}	842776	NM_105143 // AT1G64680 // hypothetical protein // --- // 842776 /// AT1G64680.1 // AT1G64680 // hypothetical protein // --- // 842776 /// BT010194 // AT1G64680 // hypothetical protein // --- // 842776	chr1	+	24036021	24037401	-2.46854	0.00010369	0.000870311
13380528	AT1G57590	{AT1G57590}	842135	NM_104556 // AT1G57590 // pectinacetylesterase family protein // --- // 842135 /// AT1G57590.1 // AT1G57590 // pectinacetylesterase family protein // --- // 842135	chr1	-	21327360	21329763	3.4361	0.000103435	0.00086855
13451718	AT3G20340	{AT3G20340}	821578	AT3G20340.1 // AT3G20340 // hypothetical protein // --- // 821578 /// NM_112925 // AT3G20340 // hypothetical protein // --- // 821578 /// BT011597 // AT3G20340 // hypothetical protein // --- // 821578	chr3	-	7092900	7093501	2.11897	0.000102937	0.000865312
13520024	AT5G66070	{AT5G66070}	836739	NM_001037081 // AT5G66070 // RING/U-box superfamily protein // --- // 836739 /// AT5G66070.2 // AT5G66070 // RING/U-box superfamily protein // --- // 836739 /// NM_126005 // AT5G66070 // RING/U-box superfamily protein // --- // 836739 /// AT5G66070.1 // AT5G66070 // RING/U-box superfamily protein // --- // 836739 /// BT012531 // AT5G66070 // RING/U-box superfamily protein // --- // 836739	chr5	+	26421855	26423240	2.14757	0.000102562	0.000863264
13502749	AT5G17670	{AT5G17670}	831633	NM_121773 // AT5G17670 // hydrolase-like protein // --- // 831633 /// AT5G17670.1 // AT5G17670 // hydrolase-like protein // --- // 831633 /// AY062761 // AT5G17670 // hydrolase-like protein // --- // 831633	chr5	+	5821060	5822736	-2.12516	0.000102147	0.000860554
13482467	AT4G09420	{AT4G09420}	826524	NM_117010 // AT4G09420 // TIR-NBS class of disease resistance protein // --- // 826524 /// AT4G09420.1 // AT4G09420 // TIR-NBS class of disease resistance protein // --- // 826524 /// AY122910 // AT4G09420 // TIR-NBS class of disease resistance protein // --- // 826524	chr4	-	5962181	5963791	-2.06169	0.000101957	0.00085961
13405255	AT2G45170	{AT2G45170}	819125	NM_130080 // ATG8E // autophagy-related protein 8e // --- // 819125 /// NM_180100 // ATG8E // autophagy-related protein 8e // --- // 819125 /// AT2G45170.1 // ATG8E // autophagy-related protein 8e // --- // 819125 /// AT2G45170.2 // ATG8E // autophagy-related protein 8e // --- // 819125 /// AY074388 // ATG8E // autophagy-related protein 8e // --- // 819125	chr2	+	18624264	18625717	-2.01292	0.000101936	0.00085961
13354564	AT1G62990	{AT1G62990, AT7}	842602	NM_104977 // KNAT7 // homeobox protein knotted-1-like 7 // --- // 842602 /// AT1G62990.1 // KNAT7 // homeobox protein knotted-1-like 7 // --- // 842602 /// AF308451 // KNAT7 // homeobox protein knotted-1-like 7 // --- // 842602	chr1	+	23337365	23340688	2.15416	0.000101857	0.000859349
13388386	AT1G77060	{AT1G77060}	844041	NM_106356 // AT1G77060 // carboxyvinyl-carboxyphosphonate phosphorylmutase // --- // 844041 /// AT1G77060.1 // AT1G77060 // carboxyvinyl-carboxyphosphonate phosphorylmutase // --- // 844041	chr1	-	28951685	28953509	-2.7522	0.000101735	0.00085878
13485028	AT4G15490	{AT4G15490}	827221	NM_117639 // UGT84A3 // putative sinapic acid:UDP-glucose glucosyltransferase // --- // 827221 /// AT4G15490.1 // UGT84A3 // putative sinapic acid:UDP-glucose glucosyltransferase // --- // 827221 /// AY074339 // UGT84A3 // putative sinapic acid:UDP-glucose glucosyltransferase // --- // 827221	chr4	-	8852698	8854545	2.49564	0.000101666	0.000858575
13526415	AT5G15160	{AT5G15160}	831368	NM_121520 // BNQ2 // protein banquo 2 // --- // 831368 /// AT5G15160.1 // BNQ2 // protein banquo 2 // --- // 831368 /// AK118887 // BNQ2 // protein banquo 2 // --- // 831368	chr5	-	4921266	4922648	-2.14159	0.000101298	0.000855841
13471626	AT4G21445	{AT4G21445}	825893	AT4G21445.1 // AT4G21445 // hypothetical protein // --- // 825893 /// NM_148367 // AT4G21445 // hypothetical protein // --- // 825893 /// AF451324 // AT4G21445 // hypothetical protein // --- // 825893	chr4	+	11424710	11425767	-3.60704	0.000101263	0.000855732
13346366	AT1G30560	{AT1G30560}	839936	NM_102793 // AT1G30560 // putative glycerol-3-phosphate transporter 3 // --- // 839936 /// AT1G30560.1 // AT1G30560 // putative glycerol-3-phosphate transporter 3 // --- // 839936	chr1	+	10824761	10826293	2.91144	0.000100939	0.000853369
13426520	AT3G10500	{AT3G10500}	820214	NM_111885 // NAC053 // NAC domain containing protein 53 // --- // 820214 /// AT3G10500.1 // NAC053 // NAC domain containing protein 53 // --- // 820214 /// AY051003 // NAC053 // NAC domain containing protein 53 // --- // 820214	chr3	+	3271490	3274030	2.21473	0.000100869	0.000852967
[truncated: 2,328 more rows]

## Sheet: P20 vs P1.25
Transcript ID	gene_assignment		Gene Symbol	seqname	start	stop	strand	p-value(20mM * Shoot vs. 1.25mM * Shoot)	stepup(p-value(20mM * Shoot vs. 1.25mM * Shoot))	Fold-Change(20mM * Shoot vs. 1.25mM * Shoot)
[truncated: 151 more rows]

## Sheet: Unique to -P
Transcript_ID	First_TAIR_ID	{All_TAIR_ID}	NCBI_GID	Gene_Assignment	Chr	strand	start	stop	fc_LssPmc	p_LssPmc	fdr_LssPmc
[truncated: 3,581 more rows]

[truncated: 2 more sheets: Unique to P20, Commonly Expressed]
